# Supplementary material for: Post-translational Serine/Threonine Phosphorylation and Lysine Acetylation: A Novel Regulatory Aspect of the Global Nitrogen Response Regulator GlnR in S. coelicolor M145
Source: Front Mol Biosci. 2016 Aug 9;3:38. doi: 10.3389/fmolb.2016.00038 (PMC4977719; doi:10.3389/fmolb.2016.00038)
Supplement: Supplementary file 1 [file DataSheet1.XLS]

## Sheet: Acetyl (K)Sites
id	Protein Group IDs	Positions	Position	Known Site	Peptide IDs	Mod. Peptide IDs	Best Localization Evidence ID	Best Localization MS/MS ID	Best Localization Raw File	Best Localization Scan Number	Best Identification Evidence ID	Best Identification MS/MS ID	Best Identification Raw File	Best Identification Scan Number	Proteins	Leading Proteins	Protein	Protein Names	Gene Names	Protein Descriptions	Uniprot	ENSEMBL	Pfam	Pfam Names	Pfam Descriptions	PDB	GOCC	GOCC Names	GOMF	GOMF Names	GOBP	GOBP Names	KEGG	KEGG Pathways	KEGG Pathway Names	KEGG Ortholog	Localization Prob	Score Diff	Localization Prob R05	Score Diff R05	PEP R05	Mascot Score R05	PTM Score R05	Localization Prob R06	Score Diff R06	PEP R06	Mascot Score R06	PTM Score R06	Localization Prob R07
0	12	199	199		4030	4180	5441	5733	20120301_0285bAgBe_directMS_R08	15799	5441	5733	20120301_0285bAgBe_directMS_R08	15799	gi|10129729|emb|CAC08285.1|	gi|10129729|emb|CAC08285.1|	gi|10129729|emb|CAC08285.1|			>gi|10129729|emb|CAC08285.1| putative membrane protein [Streptomyces coelicolor A3(2)]																	0.504947	0.526632
1	12	58	58		19682	20456	26786	28605	20120229_0285bAgBe_TiO2_R05	13728	26786	28605	20120229_0285bAgBe_TiO2_R05	13728	gi|10129729|emb|CAC08285.1|	gi|10129729|emb|CAC08285.1|	gi|10129729|emb|CAC08285.1|			>gi|10129729|emb|CAC08285.1| putative membrane protein [Streptomyces coelicolor A3(2)]																	1	0.0279584	1	0.0279584	0.890679	11.13	0.027958
2	12	67	67		19682	20456	26786	28605	20120229_0285bAgBe_TiO2_R05	13728	26786	28605	20120229_0285bAgBe_TiO2_R05	13728	gi|10129729|emb|CAC08285.1|	gi|10129729|emb|CAC08285.1|	gi|10129729|emb|CAC08285.1|			>gi|10129729|emb|CAC08285.1| putative membrane protein [Streptomyces coelicolor A3(2)]																	1	0.0279584	1	0.0279584	0.890679	11.13	0.027958
3	16	91	91		1858	1927	2529	2690	20120301_0285bAgBe_directMS_R08	6942	2529	2690	20120301_0285bAgBe_directMS_R08	6942	gi|10129734|emb|CAC08290.1|	gi|10129734|emb|CAC08290.1|	gi|10129734|emb|CAC08290.1|			>gi|10129734|emb|CAC08290.1| putative aminopeptidase (putative secreted protein) [Streptomyces coelicolor A3(2)]																	0.549748	0.867075
4	19	201	201		7315	7551	9922	10525	20120301_0285bAgBe_directMS_R05	2072	9922	10525	20120301_0285bAgBe_directMS_R05	2072	gi|10129741|emb|CAC08297.1|	gi|10129741|emb|CAC08297.1|	gi|10129741|emb|CAC08297.1|			>gi|10129741|emb|CAC08297.1| putative two-component system response regulator [Streptomyces coelicolor A3(2)]																	1	2.78957	1	2.78957	0.568969	2.48	2.7896
5	19	43	43		9952	10294	13624	14440	20120301_0285bAgBe_directMS_R06	9899	13624	14440	20120301_0285bAgBe_directMS_R06	9899	gi|10129741|emb|CAC08297.1|	gi|10129741|emb|CAC08297.1|	gi|10129741|emb|CAC08297.1|			>gi|10129741|emb|CAC08297.1| putative two-component system response regulator [Streptomyces coelicolor A3(2)]																	1	6.1148						1	6.1148	0.79003	0.67	6.1148
6	20	116	116		9747	10086	13341	14152	20120229_0285bAgBe_TiO2_R07	2828	13341	14152	20120229_0285bAgBe_TiO2_R07	2828	gi|10129742|emb|CAC08298.1|	gi|10129742|emb|CAC08298.1|	gi|10129742|emb|CAC08298.1|			>gi|10129742|emb|CAC08298.1| putative two-component system sensor kinase [Streptomyces coelicolor A3(2)]																	1	4.35855											1
7	20	117	117		9747	10086	13341	14152	20120229_0285bAgBe_TiO2_R07	2828	13341	14152	20120229_0285bAgBe_TiO2_R07	2828	gi|10129742|emb|CAC08298.1|	gi|10129742|emb|CAC08298.1|	gi|10129742|emb|CAC08298.1|			>gi|10129742|emb|CAC08298.1| putative two-component system sensor kinase [Streptomyces coelicolor A3(2)]																	1	4.35855											1
8	20	129	129		9747	10086	13341	14152	20120229_0285bAgBe_TiO2_R07	2828	13341	14152	20120229_0285bAgBe_TiO2_R07	2828	gi|10129742|emb|CAC08298.1|	gi|10129742|emb|CAC08298.1|	gi|10129742|emb|CAC08298.1|			>gi|10129742|emb|CAC08298.1| putative two-component system sensor kinase [Streptomyces coelicolor A3(2)]																	1	4.35855											1
9	30	225	225		1014	1053	1357	1425	20120301_0285bAgBe_directMS_R07	5796	1357	1425	20120301_0285bAgBe_directMS_R07	5796	gi|10129760|emb|CAC08315.1|	gi|10129760|emb|CAC08315.1|	gi|10129760|emb|CAC08315.1|			>gi|10129760|emb|CAC08315.1| putative ABC transport system ATP-binding protein [Streptomyces coelicolor A3(2)]																	1	3.3001											1
10	34	78	78		3092	3196	4198	4437	20120301_0285bAgBe_directMS_R06	10937	4198	4437	20120301_0285bAgBe_directMS_R06	10937	gi|10178322|emb|CAC08347.1|	gi|10178322|emb|CAC08347.1|	gi|10178322|emb|CAC08347.1|			>gi|10178322|emb|CAC08347.1| putative septum determining protein [Streptomyces coelicolor A3(2)]																	1	8.4635						1	8.4635	0.89773	6.77	8.4635
11	40	180	180		8700	8996	11816	12495	20120229_0285bAgBe_TiO2_R05	3271	11816	12495	20120229_0285bAgBe_TiO2_R05	3271	gi|10178337|emb|CAC08362.1|	gi|10178337|emb|CAC08362.1|	gi|10178337|emb|CAC08362.1|			>gi|10178337|emb|CAC08362.1| putative lipoprotein [Streptomyces coelicolor A3(2)]																	0.840074	6.51582	0.840074	6.51582	0.73269	11.43	23.354
12	41	230	230		18534	19274	25233	26966	20120301_0285bAgBe_directMS_R07	11334	25233	26966	20120301_0285bAgBe_directMS_R07	11334	gi|10178338|emb|CAC08363.1|	gi|10178338|emb|CAC08363.1|	gi|10178338|emb|CAC08363.1|			>gi|10178338|emb|CAC08363.1| putative secreted protein [Streptomyces coelicolor A3(2)]																	0.873359	8.60528											0.873359
13	50	50	50		11854	12326	16146	17060	20120301_0285bAgBe_directMS_R06	8436	16146	17060	20120301_0285bAgBe_directMS_R06	8436	gi|10178358|emb|CAC08382.1|	gi|10178358|emb|CAC08382.1|	gi|10178358|emb|CAC08382.1|			>gi|10178358|emb|CAC08382.1| putative cytochrome biogenesis related protein [Streptomyces coelicolor A3(2)]																	1	1.08538						1	1.08538	0.988795	9.1	1.0854
14	52	93	93		15386	15992	20781	21986	20120301_0285bAgBe_directMS_R05	3521	20781	21986	20120301_0285bAgBe_directMS_R05	3521	gi|10178362|emb|CAC08386.1|	gi|10178362|emb|CAC08386.1|	gi|10178362|emb|CAC08386.1|			>gi|10178362|emb|CAC08386.1| putative secreted hydrolase [Streptomyces coelicolor A3(2)]																	1	20.9846	1	20.9846	0.526743	1.43	20.985
15	57	375	375		3335	3451	4524	4774	20120301_0285bAgBe_directMS_R07	10215	4524	4774	20120301_0285bAgBe_directMS_R07	10215	gi|10178371|emb|CAC08410.1|	gi|10178371|emb|CAC08410.1|	gi|10178371|emb|CAC08410.1|			>gi|10178371|emb|CAC08410.1| sporulation associated protein [Streptomyces coelicolor A3(2)]																	1	38.1888	1	9.29637	0.56567	8.46	26.927						1
16	62	13	13		8568	8858	11647	12320	20120229_0285bAgBe_TiO2_R07	4046	11647	12320	20120229_0285bAgBe_TiO2_R07	4046	gi|10178380|emb|CAC08418.1|	gi|10178380|emb|CAC08418.1|	gi|10178380|emb|CAC08418.1|			>gi|10178380|emb|CAC08418.1| putative RNA polymerase sigma factor [Streptomyces coelicolor A3(2)]																	1	0											1
17	67	157	157		17804	18515	24093	25651	20120301_0285bAgBe_directMS_R08	13887	24093	25651	20120301_0285bAgBe_directMS_R08	13887	gi|10178392|emb|CAC08430.1|	gi|10178392|emb|CAC08430.1|	gi|10178392|emb|CAC08430.1|			>gi|10178392|emb|CAC08430.1| putative tetR-family transcriptional regulatory protein [Streptomyces coelicolor A3(2)]																	1	3.38136
18	67	180	180		17804	18515	24093	25651	20120301_0285bAgBe_directMS_R08	13887	24093	25651	20120301_0285bAgBe_directMS_R08	13887	gi|10178392|emb|CAC08430.1|	gi|10178392|emb|CAC08430.1|	gi|10178392|emb|CAC08430.1|			>gi|10178392|emb|CAC08430.1| putative tetR-family transcriptional regulatory protein [Streptomyces coelicolor A3(2)]																	1	3.38136
19	68	285	285		4246	4403	5775	6093	20120301_0285bAgBe_directMS_R07	4177	5775	6093	20120301_0285bAgBe_directMS_R07	4177	gi|10178901|emb|CAC08476.1|	gi|10178901|emb|CAC08476.1|	gi|10178901|emb|CAC08476.1|			>gi|10178901|emb|CAC08476.1| aspartyl-tRNA synthetase [Streptomyces coelicolor A3(2)]																	0.890209	9.08925											0.890209
20	68	367	367		10356	10709	14131	14966	20120229_0285bAgBe_TiO2_R05	13378	14131	14966	20120229_0285bAgBe_TiO2_R05	13378	gi|10178901|emb|CAC08476.1|	gi|10178901|emb|CAC08476.1|	gi|10178901|emb|CAC08476.1|			>gi|10178901|emb|CAC08476.1| aspartyl-tRNA synthetase [Streptomyces coelicolor A3(2)]																	1	16.5981	1	16.5981	0.760082	4.23	16.598
21	68	379	379		10356	10709	14131	14966	20120229_0285bAgBe_TiO2_R05	13378	14131	14966	20120229_0285bAgBe_TiO2_R05	13378	gi|10178901|emb|CAC08476.1|	gi|10178901|emb|CAC08476.1|	gi|10178901|emb|CAC08476.1|			>gi|10178901|emb|CAC08476.1| aspartyl-tRNA synthetase [Streptomyces coelicolor A3(2)]																	1	16.5981	1	16.5981	0.760082	4.23	16.598
22	72	398	398		17624	18329	23690	25047	20120301_0285bAgBe_directMS_R07	11668	23690	25047	20120301_0285bAgBe_directMS_R07	11668	gi|10241779|emb|CAC09537.1|	gi|10241779|emb|CAC09537.1|	gi|10241779|emb|CAC09537.1|			>gi|10241779|emb|CAC09537.1| enolase [Streptomyces coelicolor A3(2)]																	1	0.0889775											1
23	77	121	121		732	759	978	1036	20120301_0285bAgBe_directMS_R05	3147	978	1036	20120301_0285bAgBe_directMS_R05	3147	gi|10241788|emb|CAC09546.1|	gi|10241788|emb|CAC09546.1|	gi|10241788|emb|CAC09546.1|			>gi|10241788|emb|CAC09546.1| hypothetical protein SCE41.14 [Streptomyces coelicolor A3(2)]																	0.578225	0	0.578225	0	0.764903	0.46	10.309
24	77	126	126		732	759	978	1036	20120301_0285bAgBe_directMS_R05	3147	978	1036	20120301_0285bAgBe_directMS_R05	3147	gi|10241788|emb|CAC09546.1|	gi|10241788|emb|CAC09546.1|	gi|10241788|emb|CAC09546.1|			>gi|10241788|emb|CAC09546.1| hypothetical protein SCE41.14 [Streptomyces coelicolor A3(2)]																	0.578225	0	0.578225	0	0.764903	0.46	10.309
25	77	128	128		732	759	978	1036	20120301_0285bAgBe_directMS_R05	3147	978	1036	20120301_0285bAgBe_directMS_R05	3147	gi|10241788|emb|CAC09546.1|	gi|10241788|emb|CAC09546.1|	gi|10241788|emb|CAC09546.1|			>gi|10241788|emb|CAC09546.1| hypothetical protein SCE41.14 [Streptomyces coelicolor A3(2)]																	0.843549	4.30702	0.843549	4.30702	0.764903	0.46	10.309
26	79	239	239		5158	5333	7041	7459	20120301_0285bAgBe_directMS_R05	9807	7041	7459	20120301_0285bAgBe_directMS_R05	9807	gi|10241790|emb|CAC09548.1|	gi|10241790|emb|CAC09548.1|	gi|10241790|emb|CAC09548.1|			>gi|10241790|emb|CAC09548.1| putative lipoprotein [Streptomyces coelicolor A3(2)]																	1	5.68359	1	5.68359	0.849855	4.45	5.6836
27	79	125	125		12131	12629	16523	17447	20120301_0285bAgBe_directMS_R07	6626	16523	17447	20120301_0285bAgBe_directMS_R07	6626	gi|10241790|emb|CAC09548.1|	gi|10241790|emb|CAC09548.1|	gi|10241790|emb|CAC09548.1|			>gi|10241790|emb|CAC09548.1| putative lipoprotein [Streptomyces coelicolor A3(2)]																	1	6.00149											1
28	80	8	8		11188	11597;11598	15280	16167	20120229_0285bAgBe_TiO2_R05	5435	15280	16167	20120229_0285bAgBe_TiO2_R05	5435	gi|10241791|emb|CAC09549.1|	gi|10241791|emb|CAC09549.1|	gi|10241791|emb|CAC09549.1|			>gi|10241791|emb|CAC09549.1| conserved hypothetical protein [Streptomyces coelicolor A3(2)]																	0.920457	10.4996	0.920457	10.4996	0.682577	5.67	19.607
29	80	13	13		11188	11597;11598	15280	16167	20120229_0285bAgBe_TiO2_R05	5435	15280	16167	20120229_0285bAgBe_TiO2_R05	5435	gi|10241791|emb|CAC09549.1|	gi|10241791|emb|CAC09549.1|	gi|10241791|emb|CAC09549.1|			>gi|10241791|emb|CAC09549.1| conserved hypothetical protein [Streptomyces coelicolor A3(2)]																	0.920457	10.4996	0.920457	10.4996	0.682577	5.67	19.607
30	81	567	567		10831	11196	14780	15637	20120301_0285bAgBe_directMS_R06	4706	14780	15637	20120301_0285bAgBe_directMS_R06	4706	gi|10241792|emb|CAC09550.1|	gi|10241792|emb|CAC09550.1|	gi|10241792|emb|CAC09550.1|			>gi|10241792|emb|CAC09550.1| putative transcriptional-repair coupling factor [Streptomyces coelicolor A3(2)]																	1	2.12366						1	2.12366	0.750338	2.01	2.1237
31	81	179	179		17926	18643	24272	25846	20120301_0285bAgBe_directMS_R05	7635	24272	25846	20120301_0285bAgBe_directMS_R05	7635	gi|10241792|emb|CAC09550.1|	gi|10241792|emb|CAC09550.1|	gi|10241792|emb|CAC09550.1|			>gi|10241792|emb|CAC09550.1| putative transcriptional-repair coupling factor [Streptomyces coelicolor A3(2)]																	1	31.7689	1	31.7689	0.657256	16.92	31.769
32	82	639	639		6022	6227	8262	8797	20120301_0285bAgBe_directMS_R07	10769	8262	8797	20120301_0285bAgBe_directMS_R07	10769	gi|10241793|emb|CAC09551.1|	gi|10241793|emb|CAC09551.1|	gi|10241793|emb|CAC09551.1|			>gi|10241793|emb|CAC09551.1| putative ABC transport system integral membrane protein [Streptomyces coelicolor A3(2)]																	0.5	0											0.5
33	82	641	641		6022	6227	8262	8797	20120301_0285bAgBe_directMS_R07	10769	8262	8797	20120301_0285bAgBe_directMS_R07	10769	gi|10241793|emb|CAC09551.1|	gi|10241793|emb|CAC09551.1|	gi|10241793|emb|CAC09551.1|			>gi|10241793|emb|CAC09551.1| putative ABC transport system integral membrane protein [Streptomyces coelicolor A3(2)]																	0.5	0											0.5
34	85	138	138		1344	1393	1835	1921	20120301_0285bAgBe_directMS_R07	13640	1835	1921	20120301_0285bAgBe_directMS_R07	13640	gi|10241799|emb|CAC09557.1|	gi|10241799|emb|CAC09557.1|	gi|10241799|emb|CAC09557.1|			>gi|10241799|emb|CAC09557.1| hypothetical protein SCE41.25c [Streptomyces coelicolor A3(2)]																	1	4.88133											1
35	86	118	118		8596	8888	11684	12359	20120301_0285bAgBe_directMS_R07	12260	11684	12359	20120301_0285bAgBe_directMS_R07	12260	gi|10241800|emb|CAC09558.1|	gi|10241800|emb|CAC09558.1|	gi|10241800|emb|CAC09558.1|			>gi|10241800|emb|CAC09558.1| hypothetical protein SCE41.26 [Streptomyces coelicolor A3(2)]																	0.5	0											0.5
36	86	127	127		8596	8888	11684	12359	20120301_0285bAgBe_directMS_R07	12260	11684	12359	20120301_0285bAgBe_directMS_R07	12260	gi|10241800|emb|CAC09558.1|	gi|10241800|emb|CAC09558.1|	gi|10241800|emb|CAC09558.1|			>gi|10241800|emb|CAC09558.1| hypothetical protein SCE41.26 [Streptomyces coelicolor A3(2)]																	0.5	0											0.5
37	89	336	336		12054	12551	16433	17356	20120301_0285bAgBe_directMS_R07	14215	16433	17356	20120301_0285bAgBe_directMS_R07	14215	gi|10280517|emb|CAC09993.1|	gi|10280517|emb|CAC09993.1|	gi|10280517|emb|CAC09993.1|			>gi|10280517|emb|CAC09993.1| ATP dependent Clp Protease ATP binding subunit [Streptomyces coelicolor A3(2)]																	1	1.51193											1
38	93	12	12		11905	12385	16217	17131	20120229_0285bAgBe_TiO2_R05	3853	16217	17131	20120229_0285bAgBe_TiO2_R05	3853	gi|10280522|emb|CAC09998.1|	gi|10280522|emb|CAC09998.1|	gi|10280522|emb|CAC09998.1|			>gi|10280522|emb|CAC09998.1| putative integral membrane protein [Streptomyces coelicolor A3(2)]																	1	5.72513	1	5.72513	0.777089	0.14	5.7251
39	94	95	95		16607	17268	22331	23603	20120301_0285bAgBe_directMS_R05	7287	22331	23603	20120301_0285bAgBe_directMS_R05	7287	gi|10280523|emb|CAC09999.1|	gi|10280523|emb|CAC09999.1|	gi|10280523|emb|CAC09999.1|			>gi|10280523|emb|CAC09999.1| hypothetical protein [Streptomyces coelicolor A3(2)]																	1	18.3348	1	18.3348	0.783269	0.55	18.335
40	94	103	103		16607	17268	22331	23603	20120301_0285bAgBe_directMS_R05	7287	22331	23603	20120301_0285bAgBe_directMS_R05	7287	gi|10280523|emb|CAC09999.1|	gi|10280523|emb|CAC09999.1|	gi|10280523|emb|CAC09999.1|			>gi|10280523|emb|CAC09999.1| hypothetical protein [Streptomyces coelicolor A3(2)]																	1	18.3348	1	18.3348	0.783269	0.55	18.335
41	95	168	168		18653	19397	25397	27132	20120301_0285bAgBe_directMS_R06	7703	25397	27132	20120301_0285bAgBe_directMS_R06	7703	gi|10280524|emb|CAC10000.1|	gi|10280524|emb|CAC10000.1|	gi|10280524|emb|CAC10000.1|			>gi|10280524|emb|CAC10000.1| putative integral membrane protein [Streptomyces coelicolor A3(2)]																	0.9544	13.2077						0.9544	13.2077	0.551958	8.55	13.208
42	102	143	143		843	877	1146	1211	20120301_0285bAgBe_directMS_R06	7517	1145	1210	20120301_0285bAgBe_directMS_R08	7270	gi|10303274|emb|CAC10112.1|	gi|10303274|emb|CAC10112.1|	gi|10303274|emb|CAC10112.1|			>gi|10303274|emb|CAC10112.1| hypothetical protein [Streptomyces coelicolor A3(2)]																	1	4.85634						1	4.85634	0.734198	2.86	4.8563
43	103	59	59		9985	10327	13667	14484	20120301_0285bAgBe_directMS_R05	10483	13667	14484	20120301_0285bAgBe_directMS_R05	10483	gi|10303278|emb|CAC10116.1|	gi|10303278|emb|CAC10116.1|	gi|10303278|emb|CAC10116.1|			>gi|10303278|emb|CAC10116.1| putative integral membrane protein [Streptomyces coelicolor A3(2)]																	1	15.3951	1	15.3951	0.686199	4.51	15.395
44	112	22	22		8527	8808	11584	12253	20120301_0285bAgBe_directMS_R07	14881	11584	12253	20120301_0285bAgBe_directMS_R07	14881	gi|10432472|emb|CAC10306.1|	gi|10432472|emb|CAC10306.1|	gi|10432472|emb|CAC10306.1|			>gi|10432472|emb|CAC10306.1| putative translocase protein [Streptomyces coelicolor A3(2)]																	1	14.0618											1
45	115	318	318		8124;8125	8381;8382	11072	11728	20120301_0285bAgBe_directMS_R05	12465	11071	11727	20120301_0285bAgBe_directMS_R08	4265	gi|10432475|emb|CAC10309.1|	gi|10432475|emb|CAC10309.1|	gi|10432475|emb|CAC10309.1|			>gi|10432475|emb|CAC10309.1| putative secreted penicillin binding protein [Streptomyces coelicolor A3(2)]																	0.32714	0.143226	0.32714	0.143226	0.794254	2.87	1.397
46	115	331	331		8124;8125	8381;8382	11071	11727	20120301_0285bAgBe_directMS_R08	4265	11071	11727	20120301_0285bAgBe_directMS_R08	4265	gi|10432475|emb|CAC10309.1|	gi|10432475|emb|CAC10309.1|	gi|10432475|emb|CAC10309.1|			>gi|10432475|emb|CAC10309.1| putative secreted penicillin binding protein [Streptomyces coelicolor A3(2)]																	0.683118	4.12705	0.345023	-0.143226	0.794254	2.87	1.397
47	127	316	316		11671	12128	15917	16829	20120301_0285bAgBe_directMS_R08	10566	15917	16829	20120301_0285bAgBe_directMS_R08	10566	gi|10432496|emb|CAC10330.1|	gi|10432496|emb|CAC10330.1|	gi|10432496|emb|CAC10330.1|			>gi|10432496|emb|CAC10330.1| putative methionyl tRNA synthetase [Streptomyces coelicolor A3(2)]																	0.906052	9.84266
48	128	368	368		12375	12883	16884	17841	20120301_0285bAgBe_directMS_R07	7314	16884	17841	20120301_0285bAgBe_directMS_R07	7314	gi|10798657|emb|CAC12793.1|	gi|10798657|emb|CAC12793.1|	gi|10798657|emb|CAC12793.1|			>gi|10798657|emb|CAC12793.1| putative secreted protein [Streptomyces coelicolor A3(2)]																	1	8.4635											1
49	129	137	137		19672	20446	26775	28594	20120301_0285bAgBe_directMS_R06	8848	26775	28594	20120301_0285bAgBe_directMS_R06	8848	gi|10798658|emb|CAC12794.1|	gi|10798658|emb|CAC12794.1|	gi|10798658|emb|CAC12794.1|			>gi|10798658|emb|CAC12794.1| putative secreted protein [Streptomyces coelicolor A3(2)]																	1	4.15199						1	4.15199	0.79931	7.15	4.152
50	130	248	248		3713	3841	5043	5326	20120301_0285bAgBe_directMS_R06	7890	5043	5326	20120301_0285bAgBe_directMS_R06	7890	gi|10798660|emb|CAC12796.1|	gi|10798660|emb|CAC12796.1|	gi|10798660|emb|CAC12796.1|			>gi|10798660|emb|CAC12796.1| putative secreted protein [Streptomyces coelicolor A3(2)]																	1	17.5125						1	17.5125	0.791555	1.9	17.512
51	130	182	182		3782;8181	3912;8442	5120	5404	20120301_0285bAgBe_directMS_R07	9352	5120	5404	20120301_0285bAgBe_directMS_R07	9352	gi|10798660|emb|CAC12796.1|	gi|10798660|emb|CAC12796.1|	gi|10798660|emb|CAC12796.1|			>gi|10798660|emb|CAC12796.1| putative secreted protein [Streptomyces coelicolor A3(2)]																	0.888566	10.9471	0.412795	-6.73337	0.788998	0.95	7.1681						0.888566
52	130	192	192		3782;8181	3912;8442	11147	11803	20120301_0285bAgBe_directMS_R05	11918	11147	11803	20120301_0285bAgBe_directMS_R05	11918	gi|10798660|emb|CAC12796.1|	gi|10798660|emb|CAC12796.1|	gi|10798660|emb|CAC12796.1|			>gi|10798660|emb|CAC12796.1| putative secreted protein [Streptomyces coelicolor A3(2)]																	0.785262	6.73337	0.785262	6.73337	0.788998	0.95	7.1681						0.111434
53	130	196	196		8181	8442	11147	11803	20120301_0285bAgBe_directMS_R05	11918	11147	11803	20120301_0285bAgBe_directMS_R05	11918	gi|10798660|emb|CAC12796.1|	gi|10798660|emb|CAC12796.1|	gi|10798660|emb|CAC12796.1|			>gi|10798660|emb|CAC12796.1| putative secreted protein [Streptomyces coelicolor A3(2)]																	0.801943	7.16808	0.801943	7.16808	0.788998	0.95	7.1681
54	130	219	219		16686	17352	22439	23720	20120229_0285bAgBe_TiO2_R05	2801	22439	23720	20120229_0285bAgBe_TiO2_R05	2801	gi|10798660|emb|CAC12796.1|	gi|10798660|emb|CAC12796.1|	gi|10798660|emb|CAC12796.1|			>gi|10798660|emb|CAC12796.1| putative secreted protein [Streptomyces coelicolor A3(2)]																	1	38.1888	1	38.1888	0.444514	18.62	38.189
55	131	20	20		12858	13377	17468	18466	20120301_0285bAgBe_directMS_R07	14704	17468	18466	20120301_0285bAgBe_directMS_R07	14704	gi|10798661|emb|CAC12797.1|	gi|10798661|emb|CAC12797.1|	gi|10798661|emb|CAC12797.1|			>gi|10798661|emb|CAC12797.1| putative secreted protein [Streptomyces coelicolor A3(2)]																	1	3.37777											1
56	131	54	54		12858	13377	17468	18466	20120301_0285bAgBe_directMS_R07	14704	17468	18466	20120301_0285bAgBe_directMS_R07	14704	gi|10798661|emb|CAC12797.1|	gi|10798661|emb|CAC12797.1|	gi|10798661|emb|CAC12797.1|			>gi|10798661|emb|CAC12797.1| putative secreted protein [Streptomyces coelicolor A3(2)]																	1	3.37777											1
57	132	87	87		10513	10871	14350	15191	20120229_0285bAgBe_TiO2_R07	12652	14350	15191	20120229_0285bAgBe_TiO2_R07	12652	gi|10798662|emb|CAC12798.1|	gi|10798662|emb|CAC12798.1|	gi|10798662|emb|CAC12798.1|			>gi|10798662|emb|CAC12798.1| putative secreted protein [Streptomyces coelicolor A3(2)]																	1	3.95692											1
58	138	13	13		11778	12243	16056	16969	20120229_0285bAgBe_TiO2_R07	1564	16056	16969	20120229_0285bAgBe_TiO2_R07	1564	gi|10799854|emb|CAC12932.1|	gi|10799854|emb|CAC12932.1|	gi|10799854|emb|CAC12932.1|			>gi|10799854|emb|CAC12932.1| putative transferase [Streptomyces coelicolor A3(2)]																	1	0.645267											1
59	139	193	193		2435	2516	3295	3496	20120301_0285bAgBe_directMS_R07	3058	3295	3496	20120301_0285bAgBe_directMS_R07	3058	gi|10799855|emb|CAC12933.1|	gi|10799855|emb|CAC12933.1|	gi|10799855|emb|CAC12933.1|			>gi|10799855|emb|CAC12933.1| putative cytidylate kinase [Streptomyces coelicolor A3(2)]																	0.807806	9.41172											0.807806
60	140	294	294		7882	8134	10725	11366	20120301_0285bAgBe_directMS_R06	12675	10725	11366	20120301_0285bAgBe_directMS_R06	12675	gi|10803133|emb|CAC13061.1|	gi|10803133|emb|CAC13061.1|	gi|10803133|emb|CAC13061.1|			>gi|10803133|emb|CAC13061.1| putative oxidoreductase [Streptomyces coelicolor A3(2)]																	1	20.4296						1	20.4296	0.517607	4.48	20.43
61	142	313	313		15977	16612	21546	22782	20120301_0285bAgBe_directMS_R08	9550	21546	22782	20120301_0285bAgBe_directMS_R08	9550	gi|10803137|emb|CAC13065.1|	gi|10803137|emb|CAC13065.1|	gi|10803137|emb|CAC13065.1|			>gi|10803137|emb|CAC13065.1| conserved hypothetical protein [Streptomyces coelicolor A3(2)]																	1	24.3517
62	152	8	8		3218;8277	3329;3330;8543	4380	4626	20120301_0285bAgBe_directMS_R07	5665	4381	4627	20120301_0285bAgBe_directMS_R07	4415	gi|10803159|emb|CAC13087.1|	gi|10803159|emb|CAC13087.1|	gi|10803159|emb|CAC13087.1|			>gi|10803159|emb|CAC13087.1| putative tetR-family transcriptional regulator [Streptomyces coelicolor A3(2)]																	1	11.2196	0.777235	6.98884	0.856157	4.37	9.4877						1
63	154	305	305		11952	12436	16278	17195	20120301_0285bAgBe_directMS_R06	13669	16278	17195	20120301_0285bAgBe_directMS_R06	13669	gi|10803161|emb|CAC13089.1|	gi|10803161|emb|CAC13089.1|	gi|10803161|emb|CAC13089.1|			>gi|10803161|emb|CAC13089.1| putative two component system histidine kinase [Streptomyces coelicolor A3(2)]																	1	34.7683	1	28.3607	0.553905	5.34	34.768	1	34.7683	0.553905	1.69	34.768	1
64	164	56	56		10878	11247	14842	15701	20120229_0285bAgBe_TiO2_R07	8634	14842	15701	20120229_0285bAgBe_TiO2_R07	8634	gi|11061557|emb|CAC14493.1|	gi|11061557|emb|CAC14493.1|	gi|11061557|emb|CAC14493.1|			>gi|11061557|emb|CAC14493.1| putative transcriptional regulator [Streptomyces coelicolor A3(2)]																	1	1.02003											1
65	166	167	167		15034	15625	20273	21440	20120301_0285bAgBe_directMS_R06	8165	20273	21440	20120301_0285bAgBe_directMS_R06	8165	gi|11061564|emb|CAC14501.1|	gi|11061564|emb|CAC14501.1|	gi|11061564|emb|CAC14501.1|			>gi|11061564|emb|CAC14501.1| conserved hypothetical protein [Streptomyces coelicolor A3(2)]																	1	17.1675						1	17.1675	0.704184	2.42	17.167
66	168	83	83		15696	16319	21197	22426	20120301_0285bAgBe_directMS_R06	8741	21197	22426	20120301_0285bAgBe_directMS_R06	8741	gi|11061568|emb|CAC14505.1|	gi|11061568|emb|CAC14505.1|	gi|11061568|emb|CAC14505.1|			>gi|11061568|emb|CAC14505.1| putative hydrolase [Streptomyces coelicolor A3(2)]																	1	42.5652						1	42.5652	0.513234	3.16	42.565
67	172	33	33		6062	6267	8307	8843	20120301_0285bAgBe_directMS_R05	5024	8307	8843	20120301_0285bAgBe_directMS_R05	5024	gi|11061575|emb|CAC14514.1|	gi|11061575|emb|CAC14514.1|	gi|11061575|emb|CAC14514.1|			>gi|11061575|emb|CAC14514.1| hypothetical protein [Streptomyces coelicolor A3(2)]																	1	16.1979	1	16.1979	0.745971	4.89	16.198
68	177	140	140		4007;4008	4152;4153	5408	5696	20120301_0285bAgBe_directMS_R06	671	5408	5696	20120301_0285bAgBe_directMS_R06	671	gi|11071202|emb|CAC14361.1|	gi|11071202|emb|CAC14361.1|	gi|11071202|emb|CAC14361.1|			>gi|11071202|emb|CAC14361.1| conserved hypothetical protein [Streptomyces coelicolor A3(2)]																	1	4.75728						1	4.75728	0.555068	2.11	4.7573	0.5
69	177	149	149		4007;4008	4152;4153	5408	5696	20120301_0285bAgBe_directMS_R06	671	5408	5696	20120301_0285bAgBe_directMS_R06	671	gi|11071202|emb|CAC14361.1|	gi|11071202|emb|CAC14361.1|	gi|11071202|emb|CAC14361.1|			>gi|11071202|emb|CAC14361.1| conserved hypothetical protein [Streptomyces coelicolor A3(2)]																	1	4.75728						1	4.75728	0.555068	2.11	4.7573	0.5
70	178	157	157		15573	16189	21032	22248	20120301_0285bAgBe_directMS_R07	11109	21032	22248	20120301_0285bAgBe_directMS_R07	11109	gi|11071205|emb|CAC14364.1|	gi|11071205|emb|CAC14364.1|	gi|11071205|emb|CAC14364.1|			>gi|11071205|emb|CAC14364.1| putative lipoprotein [Streptomyces coelicolor A3(2)]																	1	14.1799											1
71	178	181	181		18880	19635	25694	27449	20120301_0285bAgBe_directMS_R07	6568	25694	27449	20120301_0285bAgBe_directMS_R07	6568	gi|11071205|emb|CAC14364.1|	gi|11071205|emb|CAC14364.1|	gi|11071205|emb|CAC14364.1|			>gi|11071205|emb|CAC14364.1| putative lipoprotein [Streptomyces coelicolor A3(2)]																	1	6.89329											1
72	179	15	15		16092	16730	21698	22940	20120229_0285bAgBe_TiO2_R05	10019	21698	22940	20120229_0285bAgBe_TiO2_R05	10019	gi|11071206|emb|CAC14365.1|	gi|11071206|emb|CAC14365.1|	gi|11071206|emb|CAC14365.1|			>gi|11071206|emb|CAC14365.1| Fe uptake system integral membrane protein [Streptomyces coelicolor A3(2)]																	1	11.7304	1	11.7304	0.714653	2.75	11.73
73	189	480	480		17431	18127	23435	24772	20120301_0285bAgBe_directMS_R07	15076	23434	24771	20120301_0285bAgBe_directMS_R06	15362	gi|11071223|emb|CAC14382.1|	gi|11071223|emb|CAC14382.1|	gi|11071223|emb|CAC14382.1|			>gi|11071223|emb|CAC14382.1| putative transferase [Streptomyces coelicolor A3(2)]																	1	1.79805						1	4.57001	0.853102	1.13	4.57	1
74	192	233	233		10509	10867	14346	15187	20120301_0285bAgBe_directMS_R07	13037	14346	15187	20120301_0285bAgBe_directMS_R07	13037	gi|11071229|emb|CAC14388.1|	gi|11071229|emb|CAC14388.1|	gi|11071229|emb|CAC14388.1|			>gi|11071229|emb|CAC14388.1| conserved hypothetical protein [Streptomyces coelicolor A3(2)]																	0.519435	0											0.519435
75	192	238	238		10509	10867	14346	15187	20120301_0285bAgBe_directMS_R07	13037	14346	15187	20120301_0285bAgBe_directMS_R07	13037	gi|11071229|emb|CAC14388.1|	gi|11071229|emb|CAC14388.1|	gi|11071229|emb|CAC14388.1|			>gi|11071229|emb|CAC14388.1| conserved hypothetical protein [Streptomyces coelicolor A3(2)]																	0.480565	0											0.480565
76	194	129	129		16657	17321	22397	23672	20120301_0285bAgBe_directMS_R07	9626	22397	23672	20120301_0285bAgBe_directMS_R07	9626	gi|11071271|emb|CAC14344.1|	gi|11071271|emb|CAC14344.1|	gi|11071271|emb|CAC14344.1|			>gi|11071271|emb|CAC14344.1| conserved hypothetical protein [Streptomyces coelicolor A3(2)]																	1	36.5564											1
77	203	120	120		18698	19448	25454	27190	20120301_0285bAgBe_directMS_R06	1121	25454	27190	20120301_0285bAgBe_directMS_R06	1121	gi|11124557|emb|CAC14931.1|	gi|11124557|emb|CAC14931.1|	gi|11124557|emb|CAC14931.1|			>gi|11124557|emb|CAC14931.1| conserved hypothetical protein [Streptomyces coelicolor A3(2)]																	1	10.8488						1	10.8488	0.516735	5.33	10.849
78	206	260	260		777	809	1042	1101	20120229_0285bAgBe_TiO2_R05	3299	1042	1101	20120229_0285bAgBe_TiO2_R05	3299	gi|11124560|emb|CAC14934.1|	gi|11124560|emb|CAC14934.1|	gi|11124560|emb|CAC14934.1|			>gi|11124560|emb|CAC14934.1| putative secreted protease [Streptomyces coelicolor A3(2)]																	1	34.7731	1	34.7731	0.499069	6.8	34.773
79	206	98	98		13803	14349	18769	19876	20120301_0285bAgBe_directMS_R08	1015	18769	19876	20120301_0285bAgBe_directMS_R08	1015	gi|11124560|emb|CAC14934.1|	gi|11124560|emb|CAC14934.1|	gi|11124560|emb|CAC14934.1|			>gi|11124560|emb|CAC14934.1| putative secreted protease [Streptomyces coelicolor A3(2)]																	1	5.65887
80	210	113	113		4067	4218	5485	5777	20120301_0285bAgBe_directMS_R08	9540	5485	5777	20120301_0285bAgBe_directMS_R08	9540	gi|11124566|emb|CAC14940.1|	gi|11124566|emb|CAC14940.1|	gi|11124566|emb|CAC14940.1|			>gi|11124566|emb|CAC14940.1| putative secreted protein [Streptomyces coelicolor A3(2)]																	1	13.2077
81	212	73	73		407	422	540	571	20120229_0285bAgBe_TiO2_R07	3158	540	571	20120229_0285bAgBe_TiO2_R07	3158	gi|11228447|emb|CAC16430.1|	gi|11228447|emb|CAC16430.1|	gi|11228447|emb|CAC16430.1|			>gi|11228447|emb|CAC16430.1| putative secreted hydrolase [Streptomyces coelicolor A3(2)]																	1	37.3273											1
82	215	57	57		8271	8537	11259	11918	20120301_0285bAgBe_directMS_R05	12229	11259	11918	20120301_0285bAgBe_directMS_R05	12229	gi|11228452|emb|CAC16435.1|	gi|11228452|emb|CAC16435.1|	gi|11228452|emb|CAC16435.1|			>gi|11228452|emb|CAC16435.1| putative solute binding lipoprotein [Streptomyces coelicolor A3(2)]																	0.352514	1.53585	0.352514	1.53585	0.873156	0.43	2.5513
83	215	169	169		8307	8575	11300	11959	20120229_0285bAgBe_TiO2_R07	6674	11300	11959	20120229_0285bAgBe_TiO2_R07	6674	gi|11228452|emb|CAC16435.1|	gi|11228452|emb|CAC16435.1|	gi|11228452|emb|CAC16435.1|			>gi|11228452|emb|CAC16435.1| putative solute binding lipoprotein [Streptomyces coelicolor A3(2)]																	0.686472	4.68914											0.686472
84	218	109	109		16590	17251	22311	23583	20120301_0285bAgBe_directMS_R05	11325	22311	23583	20120301_0285bAgBe_directMS_R05	11325	gi|11228456|emb|CAC16439.1|	gi|11228456|emb|CAC16439.1|	gi|11228456|emb|CAC16439.1|			>gi|11228456|emb|CAC16439.1| putative secreted sugar hydrolase [Streptomyces coelicolor A3(2)]																	1	3.79571	1	3.79571	0.530663	1.78	3.7957
85	219	51	51		12407	12915	16922	17880	20120301_0285bAgBe_directMS_R06	7671	16922	17880	20120301_0285bAgBe_directMS_R06	7671	gi|11228457|emb|CAC16440.1|	gi|11228457|emb|CAC16440.1|	gi|11228457|emb|CAC16440.1|			>gi|11228457|emb|CAC16440.1| putative MutT-family protein [Streptomyces coelicolor A3(2)]																	1	1.26802						1	1.26802	0.761462	7.52	1.268
86	226	48	48		861	895	1165	1231	20120301_0285bAgBe_directMS_R08	15152	1165	1231	20120301_0285bAgBe_directMS_R08	15152	gi|11228469|emb|CAC16452.1|	gi|11228469|emb|CAC16452.1|	gi|11228469|emb|CAC16452.1|			>gi|11228469|emb|CAC16452.1| putative oxidoreductase [Streptomyces coelicolor A3(2)]																	0.631402	0
87	226	52	52		861	895	1165	1231	20120301_0285bAgBe_directMS_R08	15152	1165	1231	20120301_0285bAgBe_directMS_R08	15152	gi|11228469|emb|CAC16452.1|	gi|11228469|emb|CAC16452.1|	gi|11228469|emb|CAC16452.1|			>gi|11228469|emb|CAC16452.1| putative oxidoreductase [Streptomyces coelicolor A3(2)]																	0.508129	0
88	226	58	58		861	895	1165	1231	20120301_0285bAgBe_directMS_R08	15152	1165	1231	20120301_0285bAgBe_directMS_R08	15152	gi|11228469|emb|CAC16452.1|	gi|11228469|emb|CAC16452.1|	gi|11228469|emb|CAC16452.1|			>gi|11228469|emb|CAC16452.1| putative oxidoreductase [Streptomyces coelicolor A3(2)]																	0.860469	4.29244
89	226	411	411		1727	1787	2356	2507	20120301_0285bAgBe_directMS_R07	1225	2356	2507	20120301_0285bAgBe_directMS_R07	1225	gi|11228469|emb|CAC16452.1|	gi|11228469|emb|CAC16452.1|	gi|11228469|emb|CAC16452.1|			>gi|11228469|emb|CAC16452.1| putative oxidoreductase [Streptomyces coelicolor A3(2)]																	1	19.6069											1
90	233	386	386		2899	2996	3928	4159	20120301_0285bAgBe_directMS_R07	5618	3928	4159	20120301_0285bAgBe_directMS_R07	5618	gi|11228489|emb|CAC16511.1|	gi|11228489|emb|CAC16511.1|	gi|11228489|emb|CAC16511.1|			>gi|11228489|emb|CAC16511.1| catalase [Streptomyces coelicolor A3(2)]																	0.608932	4.33687											0.608932
91	235	176	176		8669	8961	11777	12456	20120229_0285bAgBe_TiO2_R07	10891	11777	12456	20120229_0285bAgBe_TiO2_R07	10891	gi|11228491|emb|CAC16513.1|	gi|11228491|emb|CAC16513.1|	gi|11228491|emb|CAC16513.1|			>gi|11228491|emb|CAC16513.1| conserved hypothetical protein [Streptomyces coelicolor A3(2)]																	1	8.74558											1
92	236	127	127		8810	9114	11953	12637	20120301_0285bAgBe_directMS_R07	10021	11953	12637	20120301_0285bAgBe_directMS_R07	10021	gi|11228493|emb|CAC16515.1|	gi|11228493|emb|CAC16515.1|	gi|11228493|emb|CAC16515.1|			>gi|11228493|emb|CAC16515.1| putative oxidoreductase [Streptomyces coelicolor A3(2)]																	0.711991	4.58749											0.711991
93	250	158	158		10314	10665	14081	14913	20120301_0285bAgBe_directMS_R06	6300	14081	14913	20120301_0285bAgBe_directMS_R06	6300	gi|11322411|emb|CAC16724.1|	gi|11322411|emb|CAC16724.1|	gi|11322411|emb|CAC16724.1|			>gi|11322411|emb|CAC16724.1| NAD(P) transhydrogenase beta subunit [Streptomyces coelicolor A3(2)]																	1	0						1	0	0.894495	5.71	-9.1418e-13
94	254	308	308		8516;14835	8797;15410;15411	11565	12231	20120301_0285bAgBe_directMS_R06	7790	11565	12231	20120301_0285bAgBe_directMS_R06	7790	gi|11323215|emb|CAC16962.1|	gi|11323215|emb|CAC16962.1|	gi|11323215|emb|CAC16962.1|			>gi|11323215|emb|CAC16962.1| probable starvation sensing protein [Streptomyces coelicolor A3(2)]																	1	31.3475						1	31.3475	0.584282	0.87	31.348
95	254	319	319		8516;14835	8797;15410;15411	11565	12231	20120301_0285bAgBe_directMS_R06	7790	11565	12231	20120301_0285bAgBe_directMS_R06	7790	gi|11323215|emb|CAC16962.1|	gi|11323215|emb|CAC16962.1|	gi|11323215|emb|CAC16962.1|			>gi|11323215|emb|CAC16962.1| probable starvation sensing protein [Streptomyces coelicolor A3(2)]																	1	31.3475						1	31.3475	0.584282	0.87	31.348
96	255	403	403		5181	5356	7068	7486	20120301_0285bAgBe_directMS_R05	9943	7068	7486	20120301_0285bAgBe_directMS_R05	9943	gi|11323217|emb|CAC16964.1|	gi|11323217|emb|CAC16964.1|	gi|11323217|emb|CAC16964.1|			>gi|11323217|emb|CAC16964.1| putative secreted protein [Streptomyces coelicolor A3(2)]																	1	7.09104	1	7.09104	0.773354	0.26	7.091
97	266	82	82		7526	7764	10220	10846	20120301_0285bAgBe_directMS_R07	2670	10220	10846	20120301_0285bAgBe_directMS_R07	2670	gi|11323236|emb|CAC16983.1|	gi|11323236|emb|CAC16983.1|	gi|11323236|emb|CAC16983.1|			>gi|11323236|emb|CAC16983.1| putative secreted hydrolase [Streptomyces coelicolor A3(2)]																	1	19.8427											1
98	270	350	350		12434	12945	16961	17921	20120301_0285bAgBe_directMS_R07	1498	16961	17921	20120301_0285bAgBe_directMS_R07	1498	gi|11323243|emb|CAC16990.1|	gi|11323243|emb|CAC16990.1|	gi|11323243|emb|CAC16990.1|			>gi|11323243|emb|CAC16990.1| putative secreted protein [Streptomyces coelicolor A3(2)]																	0.911376	10.1214											0.911376
99	270	87	87		18908	19664	25737	27499	20120301_0285bAgBe_directMS_R08	4554	25738	27500	20120301_0285bAgBe_directMS_R05	4622	gi|11323243|emb|CAC16990.1|	gi|11323243|emb|CAC16990.1|	gi|11323243|emb|CAC16990.1|			>gi|11323243|emb|CAC16990.1| putative secreted protein [Streptomyces coelicolor A3(2)]																	0.5	0	0.177864	-6.64855	0.548655	1.2	14.062
100	270	90	90		18908	19664	25738	27500	20120301_0285bAgBe_directMS_R05	4622	25738	27500	20120301_0285bAgBe_directMS_R05	4622	gi|11323243|emb|CAC16990.1|	gi|11323243|emb|CAC16990.1|	gi|11323243|emb|CAC16990.1|			>gi|11323243|emb|CAC16990.1| putative secreted protein [Streptomyces coelicolor A3(2)]																	0.822136	6.64855	0.822136	6.64855	0.548655	1.2	14.062
101	277	91	91		3766	3894	5102	5386	20120301_0285bAgBe_directMS_R07	2238	5102	5386	20120301_0285bAgBe_directMS_R07	2238	gi|11493164|emb|CAC17490.1|	gi|11493164|emb|CAC17490.1|	gi|11493164|emb|CAC17490.1|			>gi|11493164|emb|CAC17490.1| putative lipoprotein [Streptomyces coelicolor A3(2)]																	0.796437	6.64855											0.796437
102	291	12	12		5614;11699;15532	5805;5806;12157;16147	15949	16862	20120229_0285bAgBe_TiO2_R05	5169	15949	16862	20120229_0285bAgBe_TiO2_R05	5169	gi|11493188|emb|CAC17527.1|	gi|11493188|emb|CAC17527.1|	gi|11493188|emb|CAC17527.1|			>gi|11493188|emb|CAC17527.1| putative marR-family transcriptional regulator [Streptomyces coelicolor A3(2)]																	1	15.0116	1	15.0116	0.749784	1.29	15.012						0.312113
103	291	19	19		5614	5805;5806	7750	8270	20120301_0285bAgBe_directMS_R07	14351	7750	8270	20120301_0285bAgBe_directMS_R07	14351	gi|11493188|emb|CAC17527.1|	gi|11493188|emb|CAC17527.1|	gi|11493188|emb|CAC17527.1|			>gi|11493188|emb|CAC17527.1| putative marR-family transcriptional regulator [Streptomyces coelicolor A3(2)]																	0.912652	12.1093	0.682301	6.55829	0.743574	2.5	8.0057						0.912652
104	291	4	4		11699;15532	12157;16147	20987	22202	20120301_0285bAgBe_directMS_R07	1095	20987	22202	20120301_0285bAgBe_directMS_R07	1095	gi|11493188|emb|CAC17527.1|	gi|11493188|emb|CAC17527.1|	gi|11493188|emb|CAC17527.1|			>gi|11493188|emb|CAC17527.1| putative marR-family transcriptional regulator [Streptomyces coelicolor A3(2)]																	0.960827	16.5427	1	15.0116	0.749784	1.29	15.012						0.960827
105	293	149	149		7684	7926	10424	11056	20120301_0285bAgBe_directMS_R08	4022	10424	11056	20120301_0285bAgBe_directMS_R08	4022	gi|11493191|emb|CAC17530.1|	gi|11493191|emb|CAC17530.1|	gi|11493191|emb|CAC17530.1|			>gi|11493191|emb|CAC17530.1| putative nucleotide-binding protein [Streptomyces coelicolor A3(2)]																	1	3.63011
106	294	4	4		11647	12103	15892	16804	20120301_0285bAgBe_directMS_R07	3063	15892	16804	20120301_0285bAgBe_directMS_R07	3063	gi|11493382|emb|CAC17558.1|	gi|11493382|emb|CAC17558.1|	gi|11493382|emb|CAC17558.1|			>gi|11493382|emb|CAC17558.1| 6,7-dimethyl-8-ribityllumazine synthase [Streptomyces coelicolor A3(2)]																	1	7.16808											1
107	301	312	312		2991	3091	4061	4294	20120301_0285bAgBe_directMS_R08	9107	4061	4294	20120301_0285bAgBe_directMS_R08	9107	gi|11544752|emb|CAC17655.1|	gi|11544752|emb|CAC17655.1|	gi|11544752|emb|CAC17655.1|			>gi|11544752|emb|CAC17655.1| putative membrane protein [Streptomyces coelicolor A3(2)]																	0.837567	6.50358
108	301	319	319		2991	3091	4061	4294	20120301_0285bAgBe_directMS_R08	9107	4061	4294	20120301_0285bAgBe_directMS_R08	9107	gi|11544752|emb|CAC17655.1|	gi|11544752|emb|CAC17655.1|	gi|11544752|emb|CAC17655.1|			>gi|11544752|emb|CAC17655.1| putative membrane protein [Streptomyces coelicolor A3(2)]																	0.888594	8.14125
109	302	174	174		18316	19047	24784	26384	20120229_0285bAgBe_TiO2_R07	4576	24784	26384	20120229_0285bAgBe_TiO2_R07	4576	gi|11544753|emb|CAC17656.1|	gi|11544753|emb|CAC17656.1|	gi|11544753|emb|CAC17656.1|			>gi|11544753|emb|CAC17656.1| putative lipoprotein [Streptomyces coelicolor A3(2)]																	1	0											1
110	303;3262	190;188	188		6815	7038	9275	9860	20120301_0285bAgBe_directMS_R08	7724	9275	9860	20120301_0285bAgBe_directMS_R08	7724	gi|11544754|emb|CAC17657.1|;gi|6900928|emb|CAB71920.1|	gi|11544754|emb|CAC17657.1|;gi|6900928|emb|CAB71920.1|	gi|6900928|emb|CAB71920.1|			>gi|11544754|emb|CAC17657.1| methylmalonyl CoA mutase [Streptomyces coelicolor A3(2)];>gi|6900928|emb|CAB71920.1| methylmalonyll-CoA mutase [Streptomyces coelicolor A3(2)]																	1	14.6311
111	307	142	142		13716	14258	18665	19770	20120301_0285bAgBe_directMS_R08	13997	18665	19770	20120301_0285bAgBe_directMS_R08	13997	gi|11863682|emb|CAC18789.1|	gi|11863682|emb|CAC18789.1|	gi|11863682|emb|CAC18789.1|			>gi|11863682|emb|CAC18789.1| glycerol operon regulatory protein [Streptomyces coelicolor A3(2)]																	1	0.0535491
112	308	392	392		19217	19979	26169	27951	20120301_0285bAgBe_directMS_R08	3400	26169	27951	20120301_0285bAgBe_directMS_R08	3400	gi|12274800|emb|CAC22143.1|	gi|12274800|emb|CAC22143.1|	gi|12274800|emb|CAC22143.1|			>gi|12274800|emb|CAC22143.1| putative secreted FAD-binding protein [Streptomyces coelicolor A3(2)]																	0.969857	18.388
113	309	1792	1792		8857	9162	12013	12700	20120301_0285bAgBe_directMS_R08	10396	12014	12701	20120229_0285bAgBe_TiO2_R07	7814	gi|12274801|emb|CAC22144.1|	gi|12274801|emb|CAC22144.1|	gi|12274801|emb|CAC22144.1|			>gi|12274801|emb|CAC22144.1| putative type I polyketide synthase [Streptomyces coelicolor A3(2)]																	1	10.7703											1
114	309	90	90		12707	13224	17285	18271	20120301_0285bAgBe_directMS_R06	5487	17285	18271	20120301_0285bAgBe_directMS_R06	5487	gi|12274801|emb|CAC22144.1|	gi|12274801|emb|CAC22144.1|	gi|12274801|emb|CAC22144.1|			>gi|12274801|emb|CAC22144.1| putative type I polyketide synthase [Streptomyces coelicolor A3(2)]																	0.633684	0						0.633684	0	0.80728	0.71	7.2791
115	309	95	95		12707	13224	17285	18271	20120301_0285bAgBe_directMS_R06	5487	17285	18271	20120301_0285bAgBe_directMS_R06	5487	gi|12274801|emb|CAC22144.1|	gi|12274801|emb|CAC22144.1|	gi|12274801|emb|CAC22144.1|			>gi|12274801|emb|CAC22144.1| putative type I polyketide synthase [Streptomyces coelicolor A3(2)]																	0.366316	0						0.366316	0	0.80728	0.71	7.2791
116	315	2	2		8473	8753	11514	12179	20120301_0285bAgBe_directMS_R08	15432	11514	12179	20120301_0285bAgBe_directMS_R08	15432	gi|12311709|emb|CAC22725.1|	gi|12311709|emb|CAC22725.1|	gi|12311709|emb|CAC22725.1|			>gi|12311709|emb|CAC22725.1| putative secreted protein [Streptomyces coelicolor A3(2)]																	0.999999	4.21775
117	315	3	3		8473	8753	11514	12179	20120301_0285bAgBe_directMS_R08	15432	11514	12179	20120301_0285bAgBe_directMS_R08	15432	gi|12311709|emb|CAC22725.1|	gi|12311709|emb|CAC22725.1|	gi|12311709|emb|CAC22725.1|			>gi|12311709|emb|CAC22725.1| putative secreted protein [Streptomyces coelicolor A3(2)]																	0.999999	4.21775
118	315	46	46		8473	8753	11514	12179	20120301_0285bAgBe_directMS_R08	15432	11514	12179	20120301_0285bAgBe_directMS_R08	15432	gi|12311709|emb|CAC22725.1|	gi|12311709|emb|CAC22725.1|	gi|12311709|emb|CAC22725.1|			>gi|12311709|emb|CAC22725.1| putative secreted protein [Streptomyces coelicolor A3(2)]																	0.999999	4.21775
119	317	13	13		17241	17929	23140	24451	20120301_0285bAgBe_directMS_R08	5428	23140	24451	20120301_0285bAgBe_directMS_R08	5428	gi|12311711|emb|CAC22727.1|	gi|12311711|emb|CAC22727.1|	gi|12311711|emb|CAC22727.1|			>gi|12311711|emb|CAC22727.1| putative tetR-family transcriptional regulator [Streptomyces coelicolor A3(2)]																	1	16.1979
120	320	405	405		11504	11946	15708	16612	20120301_0285bAgBe_directMS_R07	2363	15708	16612	20120301_0285bAgBe_directMS_R07	2363	gi|12311716|emb|CAC22732.1|	gi|12311716|emb|CAC22732.1|	gi|12311716|emb|CAC22732.1|			>gi|12311716|emb|CAC22732.1| conserved hypothetical protein [Streptomyces coelicolor A3(2)]																	1	2.78957											1
121	326	14	14		11673	12131	15922	16834	20120301_0285bAgBe_directMS_R07	13695	15922	16834	20120301_0285bAgBe_directMS_R07	13695	gi|12311726|emb|CAC22742.1|	gi|12311726|emb|CAC22742.1|	gi|12311726|emb|CAC22742.1|			>gi|12311726|emb|CAC22742.1| hypothetical protein SC8D11.25 [Streptomyces coelicolor A3(2)]																	1	16.7254											1
122	326	33	33		14733	15304	19870	21023	20120301_0285bAgBe_directMS_R07	9833	19869	21022	20120229_0285bAgBe_TiO2_R07	8411	gi|12311726|emb|CAC22742.1|	gi|12311726|emb|CAC22742.1|	gi|12311726|emb|CAC22742.1|			>gi|12311726|emb|CAC22742.1| hypothetical protein SC8D11.25 [Streptomyces coelicolor A3(2)]																	1	11.7135											1
123	329	149	149		14070	14619	19084	20201	20120301_0285bAgBe_directMS_R08	6802	19084	20201	20120301_0285bAgBe_directMS_R08	6802	gi|12311734|emb|CAC22750.1|	gi|12311734|emb|CAC22750.1|	gi|12311734|emb|CAC22750.1|			>gi|12311734|emb|CAC22750.1| putative MarR-family transcriptional regulator [Streptomyces coelicolor A3(2)]																	1	3.61214
124	335	98	98		1923	1993	2611	2776	20120301_0285bAgBe_directMS_R08	2215	2611	2776	20120301_0285bAgBe_directMS_R08	2215	gi|12718425|emb|CAC28545.1|	gi|12718425|emb|CAC28545.1|	gi|12718425|emb|CAC28545.1|			>gi|12718425|emb|CAC28545.1| putative membrane protein [Streptomyces coelicolor A3(2)]																	0.490705	0	0.490248	0	0.862358	5.96	14.003
125	335	99	99		1923	1993	2611	2776	20120301_0285bAgBe_directMS_R08	2215	2611	2776	20120301_0285bAgBe_directMS_R08	2215	gi|12718425|emb|CAC28545.1|	gi|12718425|emb|CAC28545.1|	gi|12718425|emb|CAC28545.1|			>gi|12718425|emb|CAC28545.1| putative membrane protein [Streptomyces coelicolor A3(2)]																	0.490705	0	0.490248	0	0.862358	5.96	14.003
126	336	407	407		1315	1364	1794	1880	20120301_0285bAgBe_directMS_R06	6250	1794	1880	20120301_0285bAgBe_directMS_R06	6250	gi|12718426|emb|CAC28546.1|	gi|12718426|emb|CAC28546.1|	gi|12718426|emb|CAC28546.1|			>gi|12718426|emb|CAC28546.1| putative ABC transporter ATP-binding protein [Streptomyces coelicolor A3(2)]																	0.95829	13.6125						0.95829	13.6125	0.753037	3.2	23.523
127	341	232	232		6005	6209	8239	8773	20120301_0285bAgBe_directMS_R08	6843	8239	8773	20120301_0285bAgBe_directMS_R08	6843	gi|13122113|emb|CAC32292.1|	gi|13122113|emb|CAC32292.1|	gi|13122113|emb|CAC32292.1|			>gi|13122113|emb|CAC32292.1| putative ABC transport system transmembrane protein [Streptomyces coelicolor A3(2)]																	1	5.17217
128	349	6	6		2211	2289	3019	3206	20120229_0285bAgBe_TiO2_R07	802	3019	3206	20120229_0285bAgBe_TiO2_R07	802	gi|13122130|emb|CAC32308.1|	gi|13122130|emb|CAC32308.1|	gi|13122130|emb|CAC32308.1|			>gi|13122130|emb|CAC32308.1| putative small membrane protein [Streptomyces coelicolor A3(2)]																	0.5	0											0.5
129	349	7	7		2211	2289	3019	3206	20120229_0285bAgBe_TiO2_R07	802	3019	3206	20120229_0285bAgBe_TiO2_R07	802	gi|13122130|emb|CAC32308.1|	gi|13122130|emb|CAC32308.1|	gi|13122130|emb|CAC32308.1|			>gi|13122130|emb|CAC32308.1| putative small membrane protein [Streptomyces coelicolor A3(2)]																	0.5	0											0.5
130	352	124	124		5106	5280	6968	7382	20120301_0285bAgBe_directMS_R06	4452	6968	7382	20120301_0285bAgBe_directMS_R06	4452	gi|13122135|emb|CAC32313.1|	gi|13122135|emb|CAC32313.1|	gi|13122135|emb|CAC32313.1|			>gi|13122135|emb|CAC32313.1| putative membrane protein [Streptomyces coelicolor A3(2)]																	0.334233	0						0.334233	0	0.842672	0.23	0.783
131	352	125	125		5106	5280	6968	7382	20120301_0285bAgBe_directMS_R06	4452	6968	7382	20120301_0285bAgBe_directMS_R06	4452	gi|13122135|emb|CAC32313.1|	gi|13122135|emb|CAC32313.1|	gi|13122135|emb|CAC32313.1|			>gi|13122135|emb|CAC32313.1| putative membrane protein [Streptomyces coelicolor A3(2)]																	0.334233	0						0.334233	0	0.842672	0.23	0.783
132	352	6	6		11186	11595	15278	16165	20120229_0285bAgBe_TiO2_R07	1535	15278	16165	20120229_0285bAgBe_TiO2_R07	1535	gi|13122135|emb|CAC32313.1|	gi|13122135|emb|CAC32313.1|	gi|13122135|emb|CAC32313.1|			>gi|13122135|emb|CAC32313.1| putative membrane protein [Streptomyces coelicolor A3(2)]																	1	1.80874											1
133	352	11	11		11186	11595	15278	16165	20120229_0285bAgBe_TiO2_R07	1535	15278	16165	20120229_0285bAgBe_TiO2_R07	1535	gi|13122135|emb|CAC32313.1|	gi|13122135|emb|CAC32313.1|	gi|13122135|emb|CAC32313.1|			>gi|13122135|emb|CAC32313.1| putative membrane protein [Streptomyces coelicolor A3(2)]																	1	1.80874											1
134	361	202	202		7	7	7	7	20120229_0285bAgBe_TiO2_R07	4970	7	7	20120229_0285bAgBe_TiO2_R07	4970	gi|13122170|emb|CAC32346.1|	gi|13122170|emb|CAC32346.1|	gi|13122170|emb|CAC32346.1|			>gi|13122170|emb|CAC32346.1| putative fatty acid CoA ligase [Streptomyces coelicolor A3(2)]																	1	2.48297											1
135	365	170	170		335	344	440	465	20120301_0285bAgBe_directMS_R08	9954	440	465	20120301_0285bAgBe_directMS_R08	9954	gi|13122177|emb|CAC32353.1|	gi|13122177|emb|CAC32353.1|	gi|13122177|emb|CAC32353.1|			>gi|13122177|emb|CAC32353.1| putative secreted penicillin-binding protein [Streptomyces coelicolor A3(2)]																	0.564281	1.12289
136	365	201	201		5514	5696	7524	7959	20120301_0285bAgBe_directMS_R06	5860	7524	7959	20120301_0285bAgBe_directMS_R06	5860	gi|13122177|emb|CAC32353.1|	gi|13122177|emb|CAC32353.1|	gi|13122177|emb|CAC32353.1|			>gi|13122177|emb|CAC32353.1| putative secreted penicillin-binding protein [Streptomyces coelicolor A3(2)]																	0.907252	9.43587						0.907252	9.43587	0.623743	4.92	36.556
137	365	202	202		5514	5696	7524	7959	20120301_0285bAgBe_directMS_R06	5860	7524	7959	20120301_0285bAgBe_directMS_R06	5860	gi|13122177|emb|CAC32353.1|	gi|13122177|emb|CAC32353.1|	gi|13122177|emb|CAC32353.1|			>gi|13122177|emb|CAC32353.1| putative secreted penicillin-binding protein [Streptomyces coelicolor A3(2)]																	0.907252	9.43587						0.907252	9.43587	0.623743	4.92	36.556
138	366	71	71		2531	2615	3427	3644	20120301_0285bAgBe_directMS_R08	14536	3427	3644	20120301_0285bAgBe_directMS_R08	14536	gi|13122178|emb|CAC32354.1|	gi|13122178|emb|CAC32354.1|	gi|13122178|emb|CAC32354.1|			>gi|13122178|emb|CAC32354.1| conserved hypothetical protein [Streptomyces coelicolor A3(2)]																	1	9.91096
139	370	156	156		19059	19815	25951	27722	20120301_0285bAgBe_directMS_R07	2774	25951	27722	20120301_0285bAgBe_directMS_R07	2774	gi|13122186|emb|CAC32362.1|	gi|13122186|emb|CAC32362.1|	gi|13122186|emb|CAC32362.1|			>gi|13122186|emb|CAC32362.1| putative glycosyl transferase [Streptomyces coelicolor A3(2)]																	1	3.35937											1
140	373	273	273		19642	20416	26742	28561	20120301_0285bAgBe_directMS_R06	14310	26742	28561	20120301_0285bAgBe_directMS_R06	14310	gi|13122195|emb|CAC32371.1|	gi|13122195|emb|CAC32371.1|	gi|13122195|emb|CAC32371.1|			>gi|13122195|emb|CAC32371.1| putative integral membrane transport protein [Streptomyces coelicolor A3(2)]																	0.521854	0.732859						0.521854	0.732859	0.889315	3.61	0.99496
141	374	4	4		618	640	810	857	20120301_0285bAgBe_directMS_R06	11444	810	857	20120301_0285bAgBe_directMS_R06	11444	gi|13122196|emb|CAC32372.1|	gi|13122196|emb|CAC32372.1|	gi|13122196|emb|CAC32372.1|			>gi|13122196|emb|CAC32372.1| putative marR regulatory protein [Streptomyces coelicolor A3(2)]																	1	49.0967						1	49.0967	0.301999	2.28	49.097
142	379	277	277		16565	17223	22280	23552	20120301_0285bAgBe_directMS_R08	14649	22280	23552	20120301_0285bAgBe_directMS_R08	14649	gi|13162070|emb|CAC33046.1|	gi|13162070|emb|CAC33046.1|	gi|13162070|emb|CAC33046.1|			>gi|13162070|emb|CAC33046.1| putative polysaccharide biosynthesis related protein [Streptomyces coelicolor A3(2)]																	0.726359	2.13671											0.709767
143	379	278	278		16565	17223	22281	23553	20120301_0285bAgBe_directMS_R07	13751	22280	23552	20120301_0285bAgBe_directMS_R08	14649	gi|13162070|emb|CAC33046.1|	gi|13162070|emb|CAC33046.1|	gi|13162070|emb|CAC33046.1|			>gi|13162070|emb|CAC33046.1| putative polysaccharide biosynthesis related protein [Streptomyces coelicolor A3(2)]																	0.709767	2.46525											0.709767
144	379	288	288		16565	17223	22280	23552	20120301_0285bAgBe_directMS_R08	14649	22280	23552	20120301_0285bAgBe_directMS_R08	14649	gi|13162070|emb|CAC33046.1|	gi|13162070|emb|CAC33046.1|	gi|13162070|emb|CAC33046.1|			>gi|13162070|emb|CAC33046.1| putative polysaccharide biosynthesis related protein [Streptomyces coelicolor A3(2)]																	0.657996	1.02616											0.580467
145	383	344	344		7712;7713	7956;7957	10465	11097	20120301_0285bAgBe_directMS_R06	11113	10465	11097	20120301_0285bAgBe_directMS_R06	11113	gi|13162074|emb|CAC33050.1|	gi|13162074|emb|CAC33050.1|	gi|13162074|emb|CAC33050.1|			>gi|13162074|emb|CAC33050.1| putative lipoprotein [Streptomyces coelicolor A3(2)]																	1	30.07						1	30.07	0.677299	4.69	30.07
146	383	346	346		7713	7957	10466	11098	20120301_0285bAgBe_directMS_R06	672	10466	11098	20120301_0285bAgBe_directMS_R06	672	gi|13162074|emb|CAC33050.1|	gi|13162074|emb|CAC33050.1|	gi|13162074|emb|CAC33050.1|			>gi|13162074|emb|CAC33050.1| putative lipoprotein [Streptomyces coelicolor A3(2)]																	1	3.11889						1	3.11889	0.51987	0.99	3.1189
147	383	271	271		19507	20276	26550	28341	20120301_0285bAgBe_directMS_R08	11277	26550	28341	20120301_0285bAgBe_directMS_R08	11277	gi|13162074|emb|CAC33050.1|	gi|13162074|emb|CAC33050.1|	gi|13162074|emb|CAC33050.1|			>gi|13162074|emb|CAC33050.1| putative lipoprotein [Streptomyces coelicolor A3(2)]																	1	11.2352
148	383	280	280		19507	20276	26550	28341	20120301_0285bAgBe_directMS_R08	11277	26550	28341	20120301_0285bAgBe_directMS_R08	11277	gi|13162074|emb|CAC33050.1|	gi|13162074|emb|CAC33050.1|	gi|13162074|emb|CAC33050.1|			>gi|13162074|emb|CAC33050.1| putative lipoprotein [Streptomyces coelicolor A3(2)]																	1	11.2352
149	383	284	284		19507	20276	26550	28341	20120301_0285bAgBe_directMS_R08	11277	26550	28341	20120301_0285bAgBe_directMS_R08	11277	gi|13162074|emb|CAC33050.1|	gi|13162074|emb|CAC33050.1|	gi|13162074|emb|CAC33050.1|			>gi|13162074|emb|CAC33050.1| putative lipoprotein [Streptomyces coelicolor A3(2)]																	1	11.2352
150	384	360	360		7767	8012	10540	11172	20120229_0285bAgBe_TiO2_R05	2636	10540	11172	20120229_0285bAgBe_TiO2_R05	2636	gi|13162075|emb|CAC33051.1|	gi|13162075|emb|CAC33051.1|	gi|13162075|emb|CAC33051.1|			>gi|13162075|emb|CAC33051.1| putative sugar ABC transporter ATP-binding protein [Streptomyces coelicolor A3(2)]																	1	19.8427	1	19.8427	0.546683	5.41	19.843
151	384	364	364		7767	8012	10540	11172	20120229_0285bAgBe_TiO2_R05	2636	10540	11172	20120229_0285bAgBe_TiO2_R05	2636	gi|13162075|emb|CAC33051.1|	gi|13162075|emb|CAC33051.1|	gi|13162075|emb|CAC33051.1|			>gi|13162075|emb|CAC33051.1| putative sugar ABC transporter ATP-binding protein [Streptomyces coelicolor A3(2)]																	1	19.8427	1	19.8427	0.546683	5.41	19.843
152	384	28	28		8411	8684	11431	12092	20120229_0285bAgBe_TiO2_R07	5490	11431	12092	20120229_0285bAgBe_TiO2_R07	5490	gi|13162075|emb|CAC33051.1|	gi|13162075|emb|CAC33051.1|	gi|13162075|emb|CAC33051.1|			>gi|13162075|emb|CAC33051.1| putative sugar ABC transporter ATP-binding protein [Streptomyces coelicolor A3(2)]																	1	16.0926											1
153	384	42	42		8411	8684	11431	12092	20120229_0285bAgBe_TiO2_R07	5490	11431	12092	20120229_0285bAgBe_TiO2_R07	5490	gi|13162075|emb|CAC33051.1|	gi|13162075|emb|CAC33051.1|	gi|13162075|emb|CAC33051.1|			>gi|13162075|emb|CAC33051.1| putative sugar ABC transporter ATP-binding protein [Streptomyces coelicolor A3(2)]																	1	16.0926											1
154	384	47	47		15752	16380	21274	22506	20120301_0285bAgBe_directMS_R06	5619	21274	22506	20120301_0285bAgBe_directMS_R06	5619	gi|13162075|emb|CAC33051.1|	gi|13162075|emb|CAC33051.1|	gi|13162075|emb|CAC33051.1|			>gi|13162075|emb|CAC33051.1| putative sugar ABC transporter ATP-binding protein [Streptomyces coelicolor A3(2)]																	0.670854	7.51894						0.670854	7.51894	0.764903	0.82	10.309
155	385	3	3		8341	8611	11341	12002	20120301_0285bAgBe_directMS_R07	7539	11341	12002	20120301_0285bAgBe_directMS_R07	7539	gi|13162076|emb|CAC33052.1|	gi|13162076|emb|CAC33052.1|	gi|13162076|emb|CAC33052.1|			>gi|13162076|emb|CAC33052.1| putative sugar ABC transporter integral membrane protein [Streptomyces coelicolor A3(2)]																	0.861919	7.95332											0.861919
156	387	12	12		1450;10931;10932	1501;11307;11308	14912	15771	20120301_0285bAgBe_directMS_R06	7899	14912	15771	20120301_0285bAgBe_directMS_R06	7899	gi|13162079|emb|CAC33055.1|	gi|13162079|emb|CAC33055.1|	gi|13162079|emb|CAC33055.1|			>gi|13162079|emb|CAC33055.1| thymidine phosphorylase [Streptomyces coelicolor A3(2)]																	1	15.0116						1	15.0116	0.749784	1.1	15.012
157	387	374	374		8311	8579	11304	11963	20120229_0285bAgBe_TiO2_R07	8171	11304	11963	20120229_0285bAgBe_TiO2_R07	8171	gi|13162079|emb|CAC33055.1|	gi|13162079|emb|CAC33055.1|	gi|13162079|emb|CAC33055.1|			>gi|13162079|emb|CAC33055.1| thymidine phosphorylase [Streptomyces coelicolor A3(2)]																	0.967356	14.7178											0.967356
158	390	114	114		75	77	110	127	20120301_0285bAgBe_directMS_R05	2323	110	127	20120301_0285bAgBe_directMS_R05	2323	gi|13162086|emb|CAC33062.1|	gi|13162086|emb|CAC33062.1|	gi|13162086|emb|CAC33062.1|			>gi|13162086|emb|CAC33062.1| putative transcriptional regulator [Streptomyces coelicolor A3(2)]																	1	4.04263	1	4.04263	0.799618	1.81	4.0426
159	397	141	141		11838	12310	16130	17044	20120229_0285bAgBe_TiO2_R07	11426	16130	17044	20120229_0285bAgBe_TiO2_R07	11426	gi|13276784|emb|CAC33903.1|	gi|13276784|emb|CAC33903.1|	gi|13276784|emb|CAC33903.1|			>gi|13276784|emb|CAC33903.1| putative plasmid transfer protein [Streptomyces coelicolor A3(2)]																	1	0.915167											1
160	411	177	177		7516	7754	10210	10836	20120301_0285bAgBe_directMS_R07	5214	10210	10836	20120301_0285bAgBe_directMS_R07	5214	gi|13276818|emb|CAC33936.1|	gi|13276818|emb|CAC33936.1|	gi|13276818|emb|CAC33936.1|			>gi|13276818|emb|CAC33936.1| putative integral membrane protein [Streptomyces coelicolor A3(2)]																	1	21.0387											1
161	411	516	516		12494	13005	17033	17998	20120301_0285bAgBe_directMS_R07	6801	17033	17998	20120301_0285bAgBe_directMS_R07	6801	gi|13276818|emb|CAC33936.1|	gi|13276818|emb|CAC33936.1|	gi|13276818|emb|CAC33936.1|			>gi|13276818|emb|CAC33936.1| putative integral membrane protein [Streptomyces coelicolor A3(2)]																	1	0											1
162	412	19	19		8769;8770	9071;9072	11904	12585	20120229_0285bAgBe_TiO2_R05	13142	11903	12584	20120301_0285bAgBe_directMS_R07	5150	gi|13276819|emb|CAC33937.1|	gi|13276819|emb|CAC33937.1|	gi|13276819|emb|CAC33937.1|			>gi|13276819|emb|CAC33937.1| conserved hypothetical protein [Streptomyces coelicolor A3(2)]																	1	15.8714	1	15.8714	0.749957	3.01	15.871						1
163	413	16	16		10982	11367;11368	15004	15878	20120229_0285bAgBe_TiO2_R05	8489	15004	15878	20120229_0285bAgBe_TiO2_R05	8489	gi|13276821|emb|CAC33939.1|	gi|13276821|emb|CAC33939.1|	gi|13276821|emb|CAC33939.1|			>gi|13276821|emb|CAC33939.1| putative transport system integral membrane protein [Streptomyces coelicolor A3(2)]																	1	19.2766	1	19.2766	0.732097	1.23	19.277
164	415	45	45		2674	2761	3631	3853	20120301_0285bAgBe_directMS_R06	3415	3631	3853	20120301_0285bAgBe_directMS_R06	3415	gi|13276823|emb|CAC33941.1|	gi|13276823|emb|CAC33941.1|	gi|13276823|emb|CAC33941.1|			>gi|13276823|emb|CAC33941.1| putative lipoprotein [Streptomyces coelicolor A3(2)]																	0.698189	3.64238						0.698189	3.64238	0.544838	1.43	8.3997
165	415	251	251		5521	5703	7537	7972	20120229_0285bAgBe_TiO2_R05	9753	7537	7972	20120229_0285bAgBe_TiO2_R05	9753	gi|13276823|emb|CAC33941.1|	gi|13276823|emb|CAC33941.1|	gi|13276823|emb|CAC33941.1|			>gi|13276823|emb|CAC33941.1| putative lipoprotein [Streptomyces coelicolor A3(2)]																	0.5	0	0.5	0	0.864411	0.86	5.0699
166	415	258	258		5521	5703	7537	7972	20120229_0285bAgBe_TiO2_R05	9753	7537	7972	20120229_0285bAgBe_TiO2_R05	9753	gi|13276823|emb|CAC33941.1|	gi|13276823|emb|CAC33941.1|	gi|13276823|emb|CAC33941.1|			>gi|13276823|emb|CAC33941.1| putative lipoprotein [Streptomyces coelicolor A3(2)]																	0.5	0	0.5	0	0.864411	0.86	5.0699
167	417	243	243		5023	5196	6852	7262	20120229_0285bAgBe_TiO2_R07	8402	6852	7262	20120229_0285bAgBe_TiO2_R07	8402	gi|13276825|emb|CAC33943.1|	gi|13276825|emb|CAC33943.1|	gi|13276825|emb|CAC33943.1|			>gi|13276825|emb|CAC33943.1| sulfate adenylyltransferase subunit 2 [Streptomyces coelicolor A3(2)]																	1	1.56067											1
168	417	250	250		5023	5196	6852	7262	20120229_0285bAgBe_TiO2_R07	8402	6852	7262	20120229_0285bAgBe_TiO2_R07	8402	gi|13276825|emb|CAC33943.1|	gi|13276825|emb|CAC33943.1|	gi|13276825|emb|CAC33943.1|			>gi|13276825|emb|CAC33943.1| sulfate adenylyltransferase subunit 2 [Streptomyces coelicolor A3(2)]																	1	1.56067											1
169	417	307	307		11634	12089	15878	16789	20120301_0285bAgBe_directMS_R05	9071	15878	16789	20120301_0285bAgBe_directMS_R05	9071	gi|13276825|emb|CAC33943.1|	gi|13276825|emb|CAC33943.1|	gi|13276825|emb|CAC33943.1|			>gi|13276825|emb|CAC33943.1| sulfate adenylyltransferase subunit 2 [Streptomyces coelicolor A3(2)]																	1	14.0028	1	14.0028	0.862358	0.17	14.003
170	419	315	315		9732	10071	13324	14135	20120301_0285bAgBe_directMS_R07	5840	13324	14135	20120301_0285bAgBe_directMS_R07	5840	gi|13276829|emb|CAC33947.1|	gi|13276829|emb|CAC33947.1|	gi|13276829|emb|CAC33947.1|			>gi|13276829|emb|CAC33947.1| putative nitrite/sulphite reductase [Streptomyces coelicolor A3(2)]																	0.954811	13.2489											0.954811
171	421	212	212		9863	10204	13506	14319	20120229_0285bAgBe_TiO2_R05	13297	13506	14319	20120229_0285bAgBe_TiO2_R05	13297	gi|13276832|emb|CAC33950.1|	gi|13276832|emb|CAC33950.1|	gi|13276832|emb|CAC33950.1|			>gi|13276832|emb|CAC33950.1| putative regulatory protein [Streptomyces coelicolor A3(2)]																	1	13.6231	1	13.6231	0.686506	2.2	13.623
172	423	327	327		10821	11186	14769	15626	20120229_0285bAgBe_TiO2_R05	4478	14769	15626	20120229_0285bAgBe_TiO2_R05	4478	gi|13276835|emb|CAC33953.1|	gi|13276835|emb|CAC33953.1|	gi|13276835|emb|CAC33953.1|			>gi|13276835|emb|CAC33953.1| esterase [Streptomyces coelicolor A3(2)]																	1	3.11889	1	3.11889	0.51987	6.92	3.1189
173	425	184	184		673	698	887	939	20120229_0285bAgBe_TiO2_R05	13453	887	939	20120229_0285bAgBe_TiO2_R05	13453	gi|13276839|emb|CAC33957.1|	gi|13276839|emb|CAC33957.1|	gi|13276839|emb|CAC33957.1|			>gi|13276839|emb|CAC33957.1| putative oligopeptide ABC transporter integral membrane protein [Streptomyces coelicolor A3(2)]																	1	0.573929	1	0.573929	0.559568	9.64	0.57393
174	429	537	537		1659	1717	2264	2410	20120301_0285bAgBe_directMS_R07	6306	2264	2410	20120301_0285bAgBe_directMS_R07	6306	gi|13620187|emb|CAC36364.1|	gi|13620187|emb|CAC36364.1|	gi|13620187|emb|CAC36364.1|			>gi|13620187|emb|CAC36364.1| putative glycerol-3-phosphate dehydrogenase [Streptomyces coelicolor A3(2)]																	0.867617	8.22568											0.867617
175	429	401	401		7161	7395	9703	10293	20120301_0285bAgBe_directMS_R07	9906	9703	10293	20120301_0285bAgBe_directMS_R07	9906	gi|13620187|emb|CAC36364.1|	gi|13620187|emb|CAC36364.1|	gi|13620187|emb|CAC36364.1|			>gi|13620187|emb|CAC36364.1| putative glycerol-3-phosphate dehydrogenase [Streptomyces coelicolor A3(2)]																	0.5	0											0.5
176	429	402	402		7161	7395	9703	10293	20120301_0285bAgBe_directMS_R07	9906	9703	10293	20120301_0285bAgBe_directMS_R07	9906	gi|13620187|emb|CAC36364.1|	gi|13620187|emb|CAC36364.1|	gi|13620187|emb|CAC36364.1|			>gi|13620187|emb|CAC36364.1| putative glycerol-3-phosphate dehydrogenase [Streptomyces coelicolor A3(2)]																	0.5	0											0.5
177	430	160	160		11066	11460	15116	15996	20120229_0285bAgBe_TiO2_R07	7146	15116	15996	20120229_0285bAgBe_TiO2_R07	7146	gi|13620188|emb|CAC36365.1|	gi|13620188|emb|CAC36365.1|	gi|13620188|emb|CAC36365.1|			>gi|13620188|emb|CAC36365.1| conserved hypothetical protein [Streptomyces coelicolor A3(2)]																	1	13.2077											1
178	437	379	379		2144	2222	2920	3104	20120301_0285bAgBe_directMS_R07	13476	2920	3104	20120301_0285bAgBe_directMS_R07	13476	gi|13620202|emb|CAC36379.1|	gi|13620202|emb|CAC36379.1|	gi|13620202|emb|CAC36379.1|			>gi|13620202|emb|CAC36379.1| putative peptidase [Streptomyces coelicolor A3(2)]																	0.5	0											0.5
179	437	392	392		2144	2222	2920	3104	20120301_0285bAgBe_directMS_R07	13476	2920	3104	20120301_0285bAgBe_directMS_R07	13476	gi|13620202|emb|CAC36379.1|	gi|13620202|emb|CAC36379.1|	gi|13620202|emb|CAC36379.1|			>gi|13620202|emb|CAC36379.1| putative peptidase [Streptomyces coelicolor A3(2)]																	0.5	0											0.5
180	450	8	8		8798	9101	11940	12623	20120229_0285bAgBe_TiO2_R05	5424	11940	12623	20120229_0285bAgBe_TiO2_R05	5424	gi|13620510|emb|CAC36547.1|;gi|13620813|emb|CAC36854.1|	gi|13620510|emb|CAC36547.1|	gi|13620510|emb|CAC36547.1|			>gi|13620510|emb|CAC36547.1| hypothetical protein [Streptomyces coelicolor A3(2)];>gi|13620813|emb|CAC36854.1| hypothetical protein [Streptomyces coelicolor A3(2)]																	0.681462	3.30333	0.681462	3.30333	0.841928	0.57	7.4553
181	450	129	129		16393	17049	22063	23323	20120229_0285bAgBe_TiO2_R05	3813	22063	23323	20120229_0285bAgBe_TiO2_R05	3813	gi|13620510|emb|CAC36547.1|;gi|13620813|emb|CAC36854.1|	gi|13620510|emb|CAC36547.1|	gi|13620510|emb|CAC36547.1|			>gi|13620510|emb|CAC36547.1| hypothetical protein [Streptomyces coelicolor A3(2)];>gi|13620813|emb|CAC36854.1| hypothetical protein [Streptomyces coelicolor A3(2)]																	1	29.6375	1	29.6375	0.604029	1.93	29.638
182	450	138	138		16393	17049	22063	23323	20120229_0285bAgBe_TiO2_R05	3813	22063	23323	20120229_0285bAgBe_TiO2_R05	3813	gi|13620510|emb|CAC36547.1|;gi|13620813|emb|CAC36854.1|	gi|13620510|emb|CAC36547.1|	gi|13620510|emb|CAC36547.1|			>gi|13620510|emb|CAC36547.1| hypothetical protein [Streptomyces coelicolor A3(2)];>gi|13620813|emb|CAC36854.1| hypothetical protein [Streptomyces coelicolor A3(2)]																	1	29.6375	1	29.6375	0.604029	1.93	29.638
183	451	206	206		5120	5295	6989	7404	20120301_0285bAgBe_directMS_R07	3858	6989	7404	20120301_0285bAgBe_directMS_R07	3858	gi|13620511|emb|CAC36548.1|;gi|13620812|emb|CAC36853.1|	gi|13620511|emb|CAC36548.1|	gi|13620511|emb|CAC36548.1|			>gi|13620511|emb|CAC36548.1| hypothetical protein [Streptomyces coelicolor A3(2)];>gi|13620812|emb|CAC36853.1| hypothetical protein [Streptomyces coelicolor A3(2)]																	1	8.4635											1
184	452	256	256		7428	7665	10069	10674	20120301_0285bAgBe_directMS_R05	8600	10069	10674	20120301_0285bAgBe_directMS_R05	8600	gi|13620512|emb|CAC36549.1|;gi|13620811|emb|CAC36852.1|	gi|13620512|emb|CAC36549.1|	gi|13620512|emb|CAC36549.1|			>gi|13620512|emb|CAC36549.1| hypothetical protein [Streptomyces coelicolor A3(2)];>gi|13620811|emb|CAC36852.1| hypothetical protein [Streptomyces coelicolor A3(2)]																	0.839245	7.17726	0.839245	7.17726	0.52038	0.67	8.4635
185	458	327	327		11311	11734	15458	16354	20120301_0285bAgBe_directMS_R07	2663	15458	16354	20120301_0285bAgBe_directMS_R07	2663	gi|13620529|emb|CAC36566.1|;gi|13620794|emb|CAC36835.1|	gi|13620529|emb|CAC36566.1|	gi|13620529|emb|CAC36566.1|			>gi|13620529|emb|CAC36566.1| putative oxidoreductase [Streptomyces coelicolor A3(2)];>gi|13620794|emb|CAC36835.1| putative oxidoreductase [Streptomyces coelicolor A3(2)]																	1	9.10728											1
186	467	363	363		10652	11013	14542	15395	20120301_0285bAgBe_directMS_R08	7539	14542	15395	20120301_0285bAgBe_directMS_R08	7539	gi|13620547|emb|CAC36585.1|;gi|13620776|emb|CAC36816.1|	gi|13620547|emb|CAC36585.1|	gi|13620547|emb|CAC36585.1|			>gi|13620547|emb|CAC36585.1| putative ATP/GTP-binding protein [Streptomyces coelicolor A3(2)];>gi|13620776|emb|CAC36816.1| putative ATP/GTP-binding protein [Streptomyces coelicolor A3(2)]																	1	20.9846
187	470	125	125		13214	13742	17907	18918	20120301_0285bAgBe_directMS_R07	11547	17907	18918	20120301_0285bAgBe_directMS_R07	11547	gi|13620552|emb|CAC36590.1|;gi|13620771|emb|CAC36811.1|	gi|13620552|emb|CAC36590.1|	gi|13620552|emb|CAC36590.1|			>gi|13620552|emb|CAC36590.1| putative conserved secreted protein [Streptomyces coelicolor A3(2)];>gi|13620771|emb|CAC36811.1| putative conserved secreted protein [Streptomyces coelicolor A3(2)]																	1	61.2798											1
188	474	3	3		11191	11601	15285	16172	20120301_0285bAgBe_directMS_R08	9433	15285	16172	20120301_0285bAgBe_directMS_R08	9433	gi|13620562|emb|CAC36600.1|	gi|13620562|emb|CAC36600.1|	gi|13620562|emb|CAC36600.1|			>gi|13620562|emb|CAC36600.1| hypothetical protein [Streptomyces coelicolor A3(2)]																	1	22.2366
189	474	6	6		11191	11601	15285	16172	20120301_0285bAgBe_directMS_R08	9433	15285	16172	20120301_0285bAgBe_directMS_R08	9433	gi|13620562|emb|CAC36600.1|	gi|13620562|emb|CAC36600.1|	gi|13620562|emb|CAC36600.1|			>gi|13620562|emb|CAC36600.1| hypothetical protein [Streptomyces coelicolor A3(2)]																	1	22.2366
190	476	36	36		12440	12951	16969	17930	20120301_0285bAgBe_directMS_R08	13750	16969	17930	20120301_0285bAgBe_directMS_R08	13750	gi|13620564|emb|CAC36603.1|;gi|17026168|emb|CAD12004.1|	gi|13620564|emb|CAC36603.1|	gi|13620564|emb|CAC36603.1|			>gi|13620564|emb|CAC36603.1| hypothetical protein [Streptomyces coelicolor A3(2)];>gi|17026168|emb|CAD12004.1| Tn5714 hypothetical protein [Streptomyces coelicolor A3(2)]																	1	37.6544
191	480	170	170		9739	10078	13333	14144	20120301_0285bAgBe_directMS_R08	7730	13333	14144	20120301_0285bAgBe_directMS_R08	7730	gi|13620573|emb|CAC36612.1|	gi|13620573|emb|CAC36612.1|	gi|13620573|emb|CAC36612.1|			>gi|13620573|emb|CAC36612.1| putative GntR-family transcriptional regulator [Streptomyces coelicolor A3(2)]																	1	6.00149
192	480	46	46		15256	15856	20559	21739	20120301_0285bAgBe_directMS_R05	12843	20559	21739	20120301_0285bAgBe_directMS_R05	12843	gi|13620573|emb|CAC36612.1|	gi|13620573|emb|CAC36612.1|	gi|13620573|emb|CAC36612.1|			>gi|13620573|emb|CAC36612.1| putative GntR-family transcriptional regulator [Streptomyces coelicolor A3(2)]																	1	1.0154	1	1.0154	0.878489	0.73	1.0154
193	481	23	23		11421	11853	15597	16500	20120229_0285bAgBe_TiO2_R07	8924	15597	16500	20120229_0285bAgBe_TiO2_R07	8924	gi|13620578|emb|CAC36617.1|	gi|13620578|emb|CAC36617.1|	gi|13620578|emb|CAC36617.1|			>gi|13620578|emb|CAC36617.1| hypothetical protein [Streptomyces coelicolor A3(2)]																	1	2.77876											1
194	484	106	106		7013	7245	9528	10117	20120301_0285bAgBe_directMS_R06	10442	9528	10117	20120301_0285bAgBe_directMS_R06	10442	gi|13620581|emb|CAC36620.1|	gi|13620581|emb|CAC36620.1|	gi|13620581|emb|CAC36620.1|			>gi|13620581|emb|CAC36620.1| hypothetical protein [Streptomyces coelicolor A3(2)]																	0.995185	22.5547						0.995185	22.5547	0.471861	1.08	40.067
195	484	108	108		7013	7245	9528	10117	20120301_0285bAgBe_directMS_R06	10442	9528	10117	20120301_0285bAgBe_directMS_R06	10442	gi|13620581|emb|CAC36620.1|	gi|13620581|emb|CAC36620.1|	gi|13620581|emb|CAC36620.1|			>gi|13620581|emb|CAC36620.1| hypothetical protein [Streptomyces coelicolor A3(2)]																	0.871947	8.30696						0.871947	8.30696	0.471861	1.08	40.067
196	485	492	492		2695	2783	3655	3877	20120229_0285bAgBe_TiO2_R07	5455	3655	3877	20120229_0285bAgBe_TiO2_R07	5455	gi|13620582|emb|CAC36621.1|	gi|13620582|emb|CAC36621.1|	gi|13620582|emb|CAC36621.1|			>gi|13620582|emb|CAC36621.1| putative ATP/GTP-binding Gly/Ala-rich protein [Streptomyces coelicolor A3(2)]																	0.947143	13.5834											0.947143
197	485	519	519		2742	2831	3714	3938	20120301_0285bAgBe_directMS_R05	6895	3714	3938	20120301_0285bAgBe_directMS_R05	6895	gi|13620582|emb|CAC36621.1|	gi|13620582|emb|CAC36621.1|	gi|13620582|emb|CAC36621.1|			>gi|13620582|emb|CAC36621.1| putative ATP/GTP-binding Gly/Ala-rich protein [Streptomyces coelicolor A3(2)]																	0.949084	16.5427	0.949084	16.5427	0.791555	4.53	17.512						0.80462
198	489	126	126		7929	8182	10798	11444	20120301_0285bAgBe_directMS_R05	13743	10798	11444	20120301_0285bAgBe_directMS_R05	13743	gi|13620587|emb|CAC36626.1|	gi|13620587|emb|CAC36626.1|	gi|13620587|emb|CAC36626.1|			>gi|13620587|emb|CAC36626.1| putative integral membrane plasmid transfer protein [Streptomyces coelicolor A3(2)]																	1	1.06964	1	1.06964	0.771762	0.53	1.0696
199	500	4	4		11028	11417	15064	15942	20120229_0285bAgBe_TiO2_R05	2310	15064	15942	20120229_0285bAgBe_TiO2_R05	2310	gi|13620607|emb|CAC36646.1|	gi|13620607|emb|CAC36646.1|	gi|13620607|emb|CAC36646.1|			>gi|13620607|emb|CAC36646.1| hypothetical protein [Streptomyces coelicolor A3(2)]																	1	0	1	0	0.774182	2.92	-1.5758e-11
200	503	133	133		8059	8314	10978	11629	20120301_0285bAgBe_directMS_R05	14098	10978	11629	20120301_0285bAgBe_directMS_R05	14098	gi|13620617|emb|CAC36656.1|	gi|13620617|emb|CAC36656.1|	gi|13620617|emb|CAC36656.1|			>gi|13620617|emb|CAC36656.1| hypothetical protein [Streptomyces coelicolor A3(2)]																	1	0.0408824	1	0.0408824	0.827371	10.45	0.040882
201	506	291	291		18418	19155	25091	26819	20120301_0285bAgBe_directMS_R05	5578	25091	26819	20120301_0285bAgBe_directMS_R05	5578	gi|13620621|emb|CAC36660.1|	gi|13620621|emb|CAC36660.1|	gi|13620621|emb|CAC36660.1|			>gi|13620621|emb|CAC36660.1| probable plasmid partitioning protein, ParB1 [Streptomyces coelicolor A3(2)]																	1	9.00792	1	9.00792	0.807193	4.01	9.0079
202	508	182	182		14853	15429	20034	21194	20120301_0285bAgBe_directMS_R07	13864	20034	21194	20120301_0285bAgBe_directMS_R07	13864	gi|13620625|emb|CAC36664.1|	gi|13620625|emb|CAC36664.1|	gi|13620625|emb|CAC36664.1|			>gi|13620625|emb|CAC36664.1| putative membrane protein [Streptomyces coelicolor A3(2)]																	1	21.528											1
203	510	305	305		12857	13376	17467	18465	20120301_0285bAgBe_directMS_R08	4327	17467	18465	20120301_0285bAgBe_directMS_R08	4327	gi|13620629|emb|CAC36668.1|	gi|13620629|emb|CAC36668.1|	gi|13620629|emb|CAC36668.1|			>gi|13620629|emb|CAC36668.1| putative integral membrane protein [Streptomyces coelicolor A3(2)]																	1	8.74498
204	510	340	340		14172	14724	19209	20333	20120301_0285bAgBe_directMS_R05	5715	19209	20333	20120301_0285bAgBe_directMS_R05	5715	gi|13620629|emb|CAC36668.1|	gi|13620629|emb|CAC36668.1|	gi|13620629|emb|CAC36668.1|			>gi|13620629|emb|CAC36668.1| putative integral membrane protein [Streptomyces coelicolor A3(2)]																	1	13.4341	1	13.4341	0.720822	2.11	13.434
205	511	230	230		11412	11842	15586	16489	20120301_0285bAgBe_directMS_R07	9803	15586	16489	20120301_0285bAgBe_directMS_R07	9803	gi|13620631|emb|CAC36670.1|	gi|13620631|emb|CAC36670.1|	gi|13620631|emb|CAC36670.1|			>gi|13620631|emb|CAC36670.1| hypothetical protein [Streptomyces coelicolor A3(2)]																	1	11.638											1
206	517	24	24		18090	18811	24474	26050	20120301_0285bAgBe_directMS_R07	15059	24474	26050	20120301_0285bAgBe_directMS_R07	15059	gi|13620642|emb|CAC36681.1|	gi|13620642|emb|CAC36681.1|	gi|13620642|emb|CAC36681.1|			>gi|13620642|emb|CAC36681.1| putative oxidoreductase [Streptomyces coelicolor A3(2)]																	1	13.9791											1
207	520	182	182		6934	7162	9427	10012	20120301_0285bAgBe_directMS_R08	14638	9427	10012	20120301_0285bAgBe_directMS_R08	14638	gi|13620648|emb|CAC36687.1|	gi|13620648|emb|CAC36687.1|	gi|13620648|emb|CAC36687.1|			>gi|13620648|emb|CAC36687.1| putative ATP/GTP-binding protein [Streptomyces coelicolor A3(2)]																	1	0.466692
208	520	206	206		6934	7162	9427	10012	20120301_0285bAgBe_directMS_R08	14638	9427	10012	20120301_0285bAgBe_directMS_R08	14638	gi|13620648|emb|CAC36687.1|	gi|13620648|emb|CAC36687.1|	gi|13620648|emb|CAC36687.1|			>gi|13620648|emb|CAC36687.1| putative ATP/GTP-binding protein [Streptomyces coelicolor A3(2)]																	1	0.466692
209	520	208	208		6934	7162	9427	10012	20120301_0285bAgBe_directMS_R08	14638	9427	10012	20120301_0285bAgBe_directMS_R08	14638	gi|13620648|emb|CAC36687.1|	gi|13620648|emb|CAC36687.1|	gi|13620648|emb|CAC36687.1|			>gi|13620648|emb|CAC36687.1| putative ATP/GTP-binding protein [Streptomyces coelicolor A3(2)]																	1	0.466692
210	524	52	52		16644	17307	22381	23656	20120301_0285bAgBe_directMS_R05	8452	22381	23656	20120301_0285bAgBe_directMS_R05	8452	gi|13620654|emb|CAC36693.1|	gi|13620654|emb|CAC36693.1|	gi|13620654|emb|CAC36693.1|			>gi|13620654|emb|CAC36693.1| putative integral membrane protein [Streptomyces coelicolor A3(2)]																	0.815603	6.45726	0.815603	6.45726	0.734354	3.43	9.7789
211	526	74	74		13522	14059	18347	19384	20120229_0285bAgBe_TiO2_R07	13377	18347	19384	20120229_0285bAgBe_TiO2_R07	13377	gi|13620662|emb|CAC36701.1|	gi|13620662|emb|CAC36701.1|	gi|13620662|emb|CAC36701.1|			>gi|13620662|emb|CAC36701.1| hypothetical protein [Streptomyces coelicolor A3(2)]																	1	48.998											1
212	527	216	216		12273	12779	16756	17709	20120301_0285bAgBe_directMS_R07	5581	16756	17709	20120301_0285bAgBe_directMS_R07	5581	gi|13620663|emb|CAC36703.1|	gi|13620663|emb|CAC36703.1|	gi|13620663|emb|CAC36703.1|			>gi|13620663|emb|CAC36703.1| hypothetical protein [Streptomyces coelicolor A3(2)]																	1	21.7456											1
213	530	144	144		14386	14948	19472	20612	20120301_0285bAgBe_directMS_R08	4418	19472	20612	20120301_0285bAgBe_directMS_R08	4418	gi|13620672|emb|CAC36711.1|	gi|13620672|emb|CAC36711.1|	gi|13620672|emb|CAC36711.1|			>gi|13620672|emb|CAC36711.1| hypothetical protein [Streptomyces coelicolor A3(2)]																	1	20.625
214	533	93	93		14042	14591	19055	20172	20120301_0285bAgBe_directMS_R05	5486	19055	20172	20120301_0285bAgBe_directMS_R05	5486	gi|13620682|emb|CAC36721.1|	gi|13620682|emb|CAC36721.1|	gi|13620682|emb|CAC36721.1|			>gi|13620682|emb|CAC36721.1| putative secreted protein [Streptomyces coelicolor A3(2)]																	1	2.05706	1	2.05706	0.744107	3.28	2.0571
215	534	272	272		1124	1167	1543	1624	20120301_0285bAgBe_directMS_R08	4565	1543	1624	20120301_0285bAgBe_directMS_R08	4565	gi|13620683|emb|CAC36722.1|	gi|13620683|emb|CAC36722.1|	gi|13620683|emb|CAC36722.1|			>gi|13620683|emb|CAC36722.1| hypothetical protein [Streptomyces coelicolor A3(2)]																	1	23.5235
216	536	535	535		13906	14455	18890	20001	20120301_0285bAgBe_directMS_R06	14380	18890	20001	20120301_0285bAgBe_directMS_R06	14380	gi|13620686|emb|CAC36725.1|	gi|13620686|emb|CAC36725.1|	gi|13620686|emb|CAC36725.1|			>gi|13620686|emb|CAC36725.1| hypothetical protein [Streptomyces coelicolor A3(2)]																	1	5.68359						1	5.68359	0.849855	1.88	5.6836
217	537	774	774		66	67	96	113	20120301_0285bAgBe_directMS_R08	1729	96	113	20120301_0285bAgBe_directMS_R08	1729	gi|13620687|emb|CAC36726.1|	gi|13620687|emb|CAC36726.1|	gi|13620687|emb|CAC36726.1|			>gi|13620687|emb|CAC36726.1| hypothetical protein [Streptomyces coelicolor A3(2)]																	1	7.46168
218	542	175	175		9040	9349	12258	12951	20120229_0285bAgBe_TiO2_R05	4843	12258	12951	20120229_0285bAgBe_TiO2_R05	4843	gi|13620695|emb|CAC36734.1|	gi|13620695|emb|CAC36734.1|	gi|13620695|emb|CAC36734.1|			>gi|13620695|emb|CAC36734.1| putative secreted protein [Streptomyces coelicolor A3(2)]																	1	8.04319	1	8.04319	0.520896	0.86	8.0432
219	543	121	121		9756	10095	13351	14162	20120301_0285bAgBe_directMS_R06	3024	13351	14162	20120301_0285bAgBe_directMS_R06	3024	gi|13620697|emb|CAC36736.1|	gi|13620697|emb|CAC36736.1|	gi|13620697|emb|CAC36736.1|			>gi|13620697|emb|CAC36736.1| putative transposase [Streptomyces coelicolor A3(2)]																	1	4.1601						1	4.1601	0.529378	0.63	4.1601
220	546	12	12		10979	11359	14977	15838	20120301_0285bAgBe_directMS_R07	9030	14977	15838	20120301_0285bAgBe_directMS_R07	9030	gi|13620704|emb|CAC36744.1|	gi|13620704|emb|CAC36744.1|	gi|13620704|emb|CAC36744.1|			>gi|13620704|emb|CAC36744.1| putative plasmid partitioning protein, ParA2 [Streptomyces coelicolor A3(2)]																	1	36.3815											1
221	547	209	209		3465	3583	4706	4983	20120301_0285bAgBe_directMS_R08	9892	4706	4983	20120301_0285bAgBe_directMS_R08	9892	gi|13620705|emb|CAC36745.1|	gi|13620705|emb|CAC36745.1|	gi|13620705|emb|CAC36745.1|			>gi|13620705|emb|CAC36745.1| putative plasmid partitioning protein, ParB2 [Streptomyces coelicolor A3(2)]																	1	9.10728
222	548	920	920		5495	5675	7491	7919	20120301_0285bAgBe_directMS_R06	11132	7491	7919	20120301_0285bAgBe_directMS_R06	11132	gi|13620707|emb|CAC36747.1|	gi|13620707|emb|CAC36747.1|	gi|13620707|emb|CAC36747.1|			>gi|13620707|emb|CAC36747.1| putative DNA polymerase III, alpha chain (EC 2.7.7.7) [Streptomyces coelicolor A3(2)]																	1	10.9583						1	10.9583	0.809944	3.46	10.958
223	548	928	928		5495	5675	7491	7919	20120301_0285bAgBe_directMS_R06	11132	7491	7919	20120301_0285bAgBe_directMS_R06	11132	gi|13620707|emb|CAC36747.1|	gi|13620707|emb|CAC36747.1|	gi|13620707|emb|CAC36747.1|			>gi|13620707|emb|CAC36747.1| putative DNA polymerase III, alpha chain (EC 2.7.7.7) [Streptomyces coelicolor A3(2)]																	1	10.9583						1	10.9583	0.809944	3.46	10.958
224	548	675	675		5831	6027	8019	8551	20120229_0285bAgBe_TiO2_R05	8294	8019	8551	20120229_0285bAgBe_TiO2_R05	8294	gi|13620707|emb|CAC36747.1|	gi|13620707|emb|CAC36747.1|	gi|13620707|emb|CAC36747.1|			>gi|13620707|emb|CAC36747.1| putative DNA polymerase III, alpha chain (EC 2.7.7.7) [Streptomyces coelicolor A3(2)]																	1	4.03303	1	4.03303	0.729312	1.58	4.033
225	548	648	648		6904	7130	9393	9978	20120301_0285bAgBe_directMS_R07	13460	9393	9978	20120301_0285bAgBe_directMS_R07	13460	gi|13620707|emb|CAC36747.1|	gi|13620707|emb|CAC36747.1|	gi|13620707|emb|CAC36747.1|			>gi|13620707|emb|CAC36747.1| putative DNA polymerase III, alpha chain (EC 2.7.7.7) [Streptomyces coelicolor A3(2)]																	1	8.53055											1
226	548	649	649		6904	7130	9393	9978	20120301_0285bAgBe_directMS_R07	13460	9393	9978	20120301_0285bAgBe_directMS_R07	13460	gi|13620707|emb|CAC36747.1|	gi|13620707|emb|CAC36747.1|	gi|13620707|emb|CAC36747.1|			>gi|13620707|emb|CAC36747.1| putative DNA polymerase III, alpha chain (EC 2.7.7.7) [Streptomyces coelicolor A3(2)]																	1	8.53055											1
227	549	9	9		10984	11370	15007	15881	20120301_0285bAgBe_directMS_R05	4587	15007	15881	20120301_0285bAgBe_directMS_R05	4587	gi|13620714|emb|CAC36754.1|	gi|13620714|emb|CAC36754.1|	gi|13620714|emb|CAC36754.1|			>gi|13620714|emb|CAC36754.1| putative DNA-binding protein, MmyB [Streptomyces coelicolor A3(2)]																	0.568394	0.476679	0.568394	0.476679	0.856122	4.63	3.858
228	553	188	188		5610	5801	7743	8263	20120301_0285bAgBe_directMS_R08	4182	7743	8263	20120301_0285bAgBe_directMS_R08	4182	gi|13620719|emb|CAC36759.1|	gi|13620719|emb|CAC36759.1|	gi|13620719|emb|CAC36759.1|			>gi|13620719|emb|CAC36759.1| putative acyl carrier protein synthase, MmyC [Streptomyces coelicolor A3(2)]																	1	3.9695
229	554	49	49		3550;9542	3672;9869	12935	13645	20120301_0285bAgBe_directMS_R08	14105	4827	5106	20120229_0285bAgBe_TiO2_R07	2833	gi|13620722|emb|CAC36762.1|	gi|13620722|emb|CAC36762.1|	gi|13620722|emb|CAC36762.1|			>gi|13620722|emb|CAC36762.1| putative ATP/GTP-binding protein, MmyK [Streptomyces coelicolor A3(2)]																	1	10.1445											1
230	558	63	63		3922	4063	5293	5581	20120229_0285bAgBe_TiO2_R05	5363	5293	5581	20120229_0285bAgBe_TiO2_R05	5363	gi|13620728|emb|CAC36768.1|	gi|13620728|emb|CAC36768.1|	gi|13620728|emb|CAC36768.1|			>gi|13620728|emb|CAC36768.1| putative lactone-dependent transcriptional regulator (TetR-family), MmfR [Streptomyces coelicolor A3(2)]																	1	20.625	1	20.625	0.800491	6.43	20.625
231	558	73	73		5729	5923	7895	8420	20120301_0285bAgBe_directMS_R05	7279	7895	8420	20120301_0285bAgBe_directMS_R05	7279	gi|13620728|emb|CAC36768.1|	gi|13620728|emb|CAC36768.1|	gi|13620728|emb|CAC36768.1|			>gi|13620728|emb|CAC36768.1| putative lactone-dependent transcriptional regulator (TetR-family), MmfR [Streptomyces coelicolor A3(2)]																	1	35.3558	1	35.3558	0.591405	1.53	35.356
232	562	16	16		11730	12192	16001	16914	20120301_0285bAgBe_directMS_R05	8329	16001	16914	20120301_0285bAgBe_directMS_R05	8329	gi|13620737|emb|CAC36777.1|	gi|13620737|emb|CAC36777.1|	gi|13620737|emb|CAC36777.1|			>gi|13620737|emb|CAC36777.1| hypothetical protein [Streptomyces coelicolor A3(2)]																	1	12.9217	1	12.9217	0.520891	0.3	12.922
233	565	11	11		9223	9538	12496	13195	20120229_0285bAgBe_TiO2_R07	4996	12496	13195	20120229_0285bAgBe_TiO2_R07	4996	gi|13620744|emb|CAC36784.1|	gi|13620744|emb|CAC36784.1|	gi|13620744|emb|CAC36784.1|			>gi|13620744|emb|CAC36784.1| hypothetical protein [Streptomyces coelicolor A3(2)]																	0.738539	4.50967											0.738539
234	566	3	3		9761	10100	13356	14167	20120301_0285bAgBe_directMS_R08	4973	13356	14167	20120301_0285bAgBe_directMS_R08	4973	gi|13620753|emb|CAC36793.1|	gi|13620753|emb|CAC36793.1|	gi|13620753|emb|CAC36793.1|			>gi|13620753|emb|CAC36793.1| putative secreted protein [Streptomyces coelicolor A3(2)]																	1	35.7774
235	569	558	558		140;2393	143;2473	3238	3436	20120301_0285bAgBe_directMS_R06	8059	3238	3436	20120301_0285bAgBe_directMS_R06	8059	gi|13620760|emb|CAC36800.1|	gi|13620760|emb|CAC36800.1|	gi|13620760|emb|CAC36800.1|			>gi|13620760|emb|CAC36800.1| putative large secreted protein [Streptomyces coelicolor A3(2)]																	1	7.33068	0.557092	1.63024	0.744436	2.64	1.9074	1	7.33068	0.723862	3.78	7.3307
236	569	1295	1295		6541	6756	8952	9524	20120301_0285bAgBe_directMS_R05	6994	8952	9524	20120301_0285bAgBe_directMS_R05	6994	gi|13620760|emb|CAC36800.1|	gi|13620760|emb|CAC36800.1|	gi|13620760|emb|CAC36800.1|			>gi|13620760|emb|CAC36800.1| putative large secreted protein [Streptomyces coelicolor A3(2)]																	0.548793	0.493997	0.548793	0.493997	0.822501	0.84	11.714
237	570	13	13		11478	11918	15679	16583	20120301_0285bAgBe_directMS_R06	14691	15679	16583	20120301_0285bAgBe_directMS_R06	14691	gi|13620761|emb|CAC36801.1|	gi|13620761|emb|CAC36801.1|	gi|13620761|emb|CAC36801.1|			>gi|13620761|emb|CAC36801.1| hypothetical protein [Streptomyces coelicolor A3(2)]																	1	1.61518						1	1.61518	0.767762	4.24	1.6152
238	574	14	14		11515	11957	15719	16623	20120301_0285bAgBe_directMS_R08	8869	15719	16623	20120301_0285bAgBe_directMS_R08	8869	gi|13810419|emb|CAC37447.1|	gi|13810419|emb|CAC37447.1|	gi|13810419|emb|CAC37447.1|			>gi|13810419|emb|CAC37447.1| polyphosphate glucokinase [Streptomyces coelicolor A3(2)]																	1	12.955
239	575	346	346		11119	11522	15195	16081	20120301_0285bAgBe_directMS_R07	7036	15195	16081	20120301_0285bAgBe_directMS_R07	7036	gi|13810421|emb|CAC37449.1|	gi|13810421|emb|CAC37449.1|	gi|13810421|emb|CAC37449.1|			>gi|13810421|emb|CAC37449.1| putative ATP/GTP binding protein [Streptomyces coelicolor A3(2)]																	1	38.7758											1
240	576	44	44		17645	18351	23714	25071	20120301_0285bAgBe_directMS_R05	7549	23714	25071	20120301_0285bAgBe_directMS_R05	7549	gi|13810423|emb|CAC37451.1|	gi|13810423|emb|CAC37451.1|	gi|13810423|emb|CAC37451.1|			>gi|13810423|emb|CAC37451.1| hypothetical protein [Streptomyces coelicolor A3(2)]																	1	14.0618	1	14.0618	0.790035	2.76	14.062
241	577	719	719		9799	10138	13420	14232	20120229_0285bAgBe_TiO2_R07	2952	13419	14231	20120229_0285bAgBe_TiO2_R05	2774	gi|13810424|emb|CAC37452.1|	gi|13810424|emb|CAC37452.1|	gi|13810424|emb|CAC37452.1|			>gi|13810424|emb|CAC37452.1| putative bifunctional protein [Streptomyces coelicolor A3(2)]																	1	5.47062	1	19.6069	0.682577	4.28	19.607						1
242	582	127	127		10485	10843	14312	15152	20120301_0285bAgBe_directMS_R08	9846	14312	15152	20120301_0285bAgBe_directMS_R08	9846	gi|13810434|emb|CAC37462.1|	gi|13810434|emb|CAC37462.1|	gi|13810434|emb|CAC37462.1|			>gi|13810434|emb|CAC37462.1| putative dehydratase [Streptomyces coelicolor A3(2)]																	1	2.57795
243	583	497	497		1530	1584	2071	2159	20120301_0285bAgBe_directMS_R07	6877	2071	2159	20120301_0285bAgBe_directMS_R07	6877	gi|13872764|emb|CAC37521.1|	gi|13872764|emb|CAC37521.1|	gi|13872764|emb|CAC37521.1|			>gi|13872764|emb|CAC37521.1| putative secreted hydrolase [Streptomyces coelicolor A3(2)]																	1	38.1888											1
244	585	17	17		4827	4999	6602	7002	20120301_0285bAgBe_directMS_R05	3860	6602	7002	20120301_0285bAgBe_directMS_R05	3860	gi|13872766|emb|CAC37523.1|	gi|13872766|emb|CAC37523.1|	gi|13872766|emb|CAC37523.1|			>gi|13872766|emb|CAC37523.1| hypothetical protein SCIF3.04 [Streptomyces coelicolor A3(2)]																	1	9.77895	1	9.77895	0.802155	8.44	9.7789
245	588	88	88		7556	7794	10264	10891	20120301_0285bAgBe_directMS_R07	15092	10264	10891	20120301_0285bAgBe_directMS_R07	15092	gi|13872777|emb|CAC37534.1|	gi|13872777|emb|CAC37534.1|	gi|13872777|emb|CAC37534.1|			>gi|13872777|emb|CAC37534.1| putative integral membrane protein [Streptomyces coelicolor A3(2)]																	1	0											1
246	589	560	560		2255	2333	3070	3257	20120301_0285bAgBe_directMS_R08	15040	3070	3257	20120301_0285bAgBe_directMS_R08	15040	gi|13872782|emb|CAC37541.1|	gi|13872782|emb|CAC37541.1|	gi|13872782|emb|CAC37541.1|			>gi|13872782|emb|CAC37541.1| putative transport integral membrane protein [Streptomyces coelicolor A3(2)]																	1	0.337624
247	591	695	695		9464	9788	12813	13520	20120229_0285bAgBe_TiO2_R05	10709	12813	13520	20120229_0285bAgBe_TiO2_R05	10709	gi|13872862|emb|CAC37548.1|	gi|13872862|emb|CAC37548.1|	gi|13872862|emb|CAC37548.1|			>gi|13872862|emb|CAC37548.1| aconitase [Streptomyces coelicolor A3(2)]																	0.467916	0	0.467916	0	0.723465	3.24	4.4005
248	591	702	702		9464	9788	12813	13520	20120229_0285bAgBe_TiO2_R05	10709	12813	13520	20120229_0285bAgBe_TiO2_R05	10709	gi|13872862|emb|CAC37548.1|	gi|13872862|emb|CAC37548.1|	gi|13872862|emb|CAC37548.1|			>gi|13872862|emb|CAC37548.1| aconitase [Streptomyces coelicolor A3(2)]																	0.532084	0	0.532084	0	0.723465	3.24	4.4005
249	592	81	81		8229	8492	11204	11860	20120301_0285bAgBe_directMS_R08	7864	11204	11860	20120301_0285bAgBe_directMS_R08	7864	gi|13872865|emb|CAC37551.1|	gi|13872865|emb|CAC37551.1|	gi|13872865|emb|CAC37551.1|			>gi|13872865|emb|CAC37551.1| putative membrane protein [Streptomyces coelicolor A3(2)]																	1	2.05456
250	592	52	52		9657	9992	13206	14012	20120301_0285bAgBe_directMS_R06	5867	13206	14012	20120301_0285bAgBe_directMS_R06	5867	gi|13872865|emb|CAC37551.1|	gi|13872865|emb|CAC37551.1|	gi|13872865|emb|CAC37551.1|			>gi|13872865|emb|CAC37551.1| putative membrane protein [Streptomyces coelicolor A3(2)]																	1	19.8427						1	19.8427	0.716281	0.78	19.843
251	600	137	137		9243	9559;9560	12532	13231	20120301_0285bAgBe_directMS_R07	8783	12532	13231	20120301_0285bAgBe_directMS_R07	8783	gi|13940324|emb|CAC37888.1|	gi|13940324|emb|CAC37888.1|	gi|13940324|emb|CAC37888.1|			>gi|13940324|emb|CAC37888.1| thioesterase II [Streptomyces coelicolor A3(2)]																	1	35.2686	1	9.88767	0.526411	7.12	9.8877						1
252	607	304	304		14689	15260	19824	20977	20120229_0285bAgBe_TiO2_R05	2947	19824	20977	20120229_0285bAgBe_TiO2_R05	2947	gi|13940337|emb|CAC37900.1|	gi|13940337|emb|CAC37900.1|	gi|13940337|emb|CAC37900.1|			>gi|13940337|emb|CAC37900.1| conserved hypothetical protein [Streptomyces coelicolor A3(2)]																	1	27.1205	1	27.1205	0.73076	1.4	27.121
253	613	10	10		2198	2276	3003	3190	20120301_0285bAgBe_directMS_R05	5082	3003	3190	20120301_0285bAgBe_directMS_R05	5082	gi|14041585|emb|CAC38796.1|	gi|14041585|emb|CAC38796.1|	gi|14041585|emb|CAC38796.1|			>gi|14041585|emb|CAC38796.1| conserved hypothetical protein [Streptomyces coelicolor A3(2)]																	1	58.5514	1	58.5514	0.309191	7.71	58.551
254	614	91	91		7960	8214	10848	11495	20120301_0285bAgBe_directMS_R07	8610	10848	11495	20120301_0285bAgBe_directMS_R07	8610	gi|14041591|emb|CAC38802.1|	gi|14041591|emb|CAC38802.1|	gi|14041591|emb|CAC38802.1|			>gi|14041591|emb|CAC38802.1| putative hydroxylase [Streptomyces coelicolor A3(2)]																	1	14.0618	1	14.0618	0.790035	5.73	14.062						1
255	616	62	62		2761	2852	3741	3965	20120229_0285bAgBe_TiO2_R07	4581	3741	3965	20120229_0285bAgBe_TiO2_R07	4581	gi|14041593|emb|CAC38804.1|	gi|14041593|emb|CAC38804.1|	gi|14041593|emb|CAC38804.1|			>gi|14041593|emb|CAC38804.1| conserved hypothetical protein [Streptomyces coelicolor A3(2)]																	1	0.125428											1
256	621	283	283		6623	6840	9049	9624	20120229_0285bAgBe_TiO2_R05	2791	9049	9624	20120229_0285bAgBe_TiO2_R05	2791	gi|14041603|emb|CAC38814.1|	gi|14041603|emb|CAC38814.1|	gi|14041603|emb|CAC38814.1|			>gi|14041603|emb|CAC38814.1| putative secreted pectinesterase [Streptomyces coelicolor A3(2)]																	1	2.55125	1	2.55125	0.550731	0.38	2.5513
257	623	261	261		12355	12863	16856	17813	20120301_0285bAgBe_directMS_R05	10852	16856	17813	20120301_0285bAgBe_directMS_R05	10852	gi|14041606|emb|CAC38817.1|	gi|14041606|emb|CAC38817.1|	gi|14041606|emb|CAC38817.1|			>gi|14041606|emb|CAC38817.1| putative secreted sugar-binding protein [Streptomyces coelicolor A3(2)]																	0.708602	1.55862	0.708602	1.55862	0.769378	1.53	2.1237
258	623	262	262		12355	12863	16856	17813	20120301_0285bAgBe_directMS_R05	10852	16856	17813	20120301_0285bAgBe_directMS_R05	10852	gi|14041606|emb|CAC38817.1|	gi|14041606|emb|CAC38817.1|	gi|14041606|emb|CAC38817.1|			>gi|14041606|emb|CAC38817.1| putative secreted sugar-binding protein [Streptomyces coelicolor A3(2)]																	0.708602	1.55862	0.708602	1.55862	0.769378	1.53	2.1237
259	623	180	180		16224	16868	21851	23096	20120229_0285bAgBe_TiO2_R07	9036	21850	23095	20120229_0285bAgBe_TiO2_R07	7864	gi|14041606|emb|CAC38817.1|	gi|14041606|emb|CAC38817.1|	gi|14041606|emb|CAC38817.1|			>gi|14041606|emb|CAC38817.1| putative secreted sugar-binding protein [Streptomyces coelicolor A3(2)]																	1	5.68359											1
260	623	191	191		16224	16868	21851	23096	20120229_0285bAgBe_TiO2_R07	9036	21850	23095	20120229_0285bAgBe_TiO2_R07	7864	gi|14041606|emb|CAC38817.1|	gi|14041606|emb|CAC38817.1|	gi|14041606|emb|CAC38817.1|			>gi|14041606|emb|CAC38817.1| putative secreted sugar-binding protein [Streptomyces coelicolor A3(2)]																	1	5.68359											1
261	624	121	121		5628	5820	7768	8288	20120301_0285bAgBe_directMS_R08	10776	7768	8288	20120301_0285bAgBe_directMS_R08	10776	gi|14275767|emb|CAC39633.1|	gi|14275767|emb|CAC39633.1|	gi|14275767|emb|CAC39633.1|			>gi|14275767|emb|CAC39633.1| putative peptidase [Streptomyces coelicolor A3(2)]																	1	20.8276
262	625	3	3		11336	11760	15489	16387	20120301_0285bAgBe_directMS_R07	11271	15489	16387	20120301_0285bAgBe_directMS_R07	11271	gi|14275769|emb|CAC39635.1|	gi|14275769|emb|CAC39635.1|	gi|14275769|emb|CAC39635.1|			>gi|14275769|emb|CAC39635.1| conserved hypothetical protein [Streptomyces coelicolor A3(2)]																	0.894407	14.2773											0.894407
263	627	268	268		4364	4527	5934	6261	20120301_0285bAgBe_directMS_R08	4364	5934	6261	20120301_0285bAgBe_directMS_R08	4364	gi|14275772|emb|CAC39638.1|	gi|14275772|emb|CAC39638.1|	gi|14275772|emb|CAC39638.1|			>gi|14275772|emb|CAC39638.1| putative oxidoreductase [Streptomyces coelicolor A3(2)]																	0.757541	5.33001
264	627	22	22		10992	11379;11380	15018	15892	20120229_0285bAgBe_TiO2_R05	11240	15018	15892	20120229_0285bAgBe_TiO2_R05	11240	gi|14275772|emb|CAC39638.1|	gi|14275772|emb|CAC39638.1|	gi|14275772|emb|CAC39638.1|			>gi|14275772|emb|CAC39638.1| putative oxidoreductase [Streptomyces coelicolor A3(2)]																	1	16.1735	1	16.1735	0.680156	0.76	16.173	1	0.604459	0.768858	0.03	0.60446
265	628	458	458		15939	16574	21492	22728	20120229_0285bAgBe_TiO2_R07	11044	21492	22728	20120229_0285bAgBe_TiO2_R07	11044	gi|14285273|emb|CAC40592.1|	gi|14285273|emb|CAC40592.1|	gi|14285273|emb|CAC40592.1|			>gi|14285273|emb|CAC40592.1| putative phosphoenolpyruvate carboxykinase [Streptomyces coelicolor A3(2)]																	1	10.7519											1
266	631	210	210		14083	14633	19099	20216	20120301_0285bAgBe_directMS_R06	12625	19099	20216	20120301_0285bAgBe_directMS_R06	12625	gi|14285278|emb|CAC40597.1|	gi|14285278|emb|CAC40597.1|	gi|14285278|emb|CAC40597.1|			>gi|14285278|emb|CAC40597.1| putative aminotransferase [Streptomyces coelicolor A3(2)]																	1	4.34371						1	4.34371	0.764355	2.52	4.3437
267	636	337	337		8661	8953	11768	12447	20120301_0285bAgBe_directMS_R05	4838	11768	12447	20120301_0285bAgBe_directMS_R05	4838	gi|14285285|emb|CAC40604.1|	gi|14285285|emb|CAC40604.1|	gi|14285285|emb|CAC40604.1|			>gi|14285285|emb|CAC40604.1| putative sugar transport integral membrane protein [Streptomyces coelicolor A3(2)]																	0.992952	25.3809	0.992952	25.3809	0.523698	1.64	35.269
268	638	295	295		15821	16452;16453	21353	22586	20120301_0285bAgBe_directMS_R07	10173	21353	22586	20120301_0285bAgBe_directMS_R07	10173	gi|14285289|emb|CAC40608.1|	gi|14285289|emb|CAC40608.1|	gi|14285289|emb|CAC40608.1|			>gi|14285289|emb|CAC40608.1| putative membrane protein [Streptomyces coelicolor A3(2)]																	1	26.8889	1	23.0918	0.651232	1.75	23.092						1
269	638	282	282		16342	16994	22001	23260	20120229_0285bAgBe_TiO2_R07	12142	22001	23260	20120229_0285bAgBe_TiO2_R07	12142	gi|14285289|emb|CAC40608.1|	gi|14285289|emb|CAC40608.1|	gi|14285289|emb|CAC40608.1|			>gi|14285289|emb|CAC40608.1| putative membrane protein [Streptomyces coelicolor A3(2)]																	1	0											1
270	641	153	153		6678	6896	9118	9696	20120229_0285bAgBe_TiO2_R05	6357	9118	9696	20120229_0285bAgBe_TiO2_R05	6357	gi|14495023|emb|CAC42140.1|	gi|14495023|emb|CAC42140.1|	gi|14495023|emb|CAC42140.1|			>gi|14495023|emb|CAC42140.1| putative secreted hydrolase [Streptomyces coelicolor A3(2)]																	0.551757	2.96709	0.551757	2.96709	0.729418	7.15	3.9871
271	641	3	3		11466	11904	15663	16567	20120301_0285bAgBe_directMS_R07	11670	15663	16567	20120301_0285bAgBe_directMS_R07	11670	gi|14495023|emb|CAC42140.1|	gi|14495023|emb|CAC42140.1|	gi|14495023|emb|CAC42140.1|			>gi|14495023|emb|CAC42140.1| putative secreted hydrolase [Streptomyces coelicolor A3(2)]																	1	43.0662	1	33.3577	0.638513	6.45	33.358						1
272	642	311	311		6898	7124	9385	9970	20120301_0285bAgBe_directMS_R07	10037	9385	9970	20120301_0285bAgBe_directMS_R07	10037	gi|14495026|emb|CAC42143.1|	gi|14495026|emb|CAC42143.1|	gi|14495026|emb|CAC42143.1|			>gi|14495026|emb|CAC42143.1| heat shock protein [Streptomyces coelicolor A3(2)]																	1	25.8266											1
273	644	579	579		868;12288	902;12795	16774	17727	20120301_0285bAgBe_directMS_R05	10045	1172	1238	20120229_0285bAgBe_TiO2_R05	9959	gi|14495033|emb|CAC42150.1|	gi|14495033|emb|CAC42150.1|	gi|14495033|emb|CAC42150.1|			>gi|14495033|emb|CAC42150.1| putative chaperone [Streptomyces coelicolor A3(2)]																	1	0.34143	1	0.34143	0.73203	3.26	5.7371
274	646	280	280		17603	18307	23657	25011	20120301_0285bAgBe_directMS_R05	6853	23657	25011	20120301_0285bAgBe_directMS_R05	6853	gi|14571768|emb|CAC42742.1|	gi|14571768|emb|CAC42742.1|	gi|14571768|emb|CAC42742.1|			>gi|14571768|emb|CAC42742.1| putative secreted hydrolase [Streptomyces coelicolor A3(2)]																	1	9.10728	1	9.10728	0.545164	2.15	9.1073
275	648	218	218		2774	2865	3757	3981	20120301_0285bAgBe_directMS_R08	10427	3757	3981	20120301_0285bAgBe_directMS_R08	10427	gi|14571772|emb|CAC42746.1|	gi|14571772|emb|CAC42746.1|	gi|14571772|emb|CAC42746.1|			>gi|14571772|emb|CAC42746.1| putative sugar kinase [Streptomyces coelicolor A3(2)]																	1	5.91632
276	657	325	325		1726	1786	2355	2506	20120301_0285bAgBe_directMS_R07	11342	2354	2505	20120301_0285bAgBe_directMS_R05	10160	gi|14575557|emb|CAC42847.1|	gi|14575557|emb|CAC42847.1|	gi|14575557|emb|CAC42847.1|			>gi|14575557|emb|CAC42847.1| putative exonuclease [Streptomyces coelicolor A3(2)]																	1	12.955	1	24.4651	0.635002	4.28	24.465						1
277	657	180	180		6246	6453	8543	9096	20120301_0285bAgBe_directMS_R07	9216	8542	9095	20120301_0285bAgBe_directMS_R08	9229	gi|14575557|emb|CAC42847.1|	gi|14575557|emb|CAC42847.1|	gi|14575557|emb|CAC42847.1|			>gi|14575557|emb|CAC42847.1| putative exonuclease [Streptomyces coelicolor A3(2)]																	1	6.93105											1
278	658	2	2		8595	8887	11683	12358	20120301_0285bAgBe_directMS_R05	7040	11683	12358	20120301_0285bAgBe_directMS_R05	7040	gi|14575562|emb|CAC42852.1|	gi|14575562|emb|CAC42852.1|	gi|14575562|emb|CAC42852.1|			>gi|14575562|emb|CAC42852.1| conserved hypothetical protein [Streptomyces coelicolor A3(2)]																	0.644066	2.57562	0.644066	2.57562	0.836853	8.1	2.5756
279	663	16	16		3586	3710	4875	5155	20120301_0285bAgBe_directMS_R08	14912	4875	5155	20120301_0285bAgBe_directMS_R08	14912	gi|14575572|emb|CAC42862.1|	gi|14575572|emb|CAC42862.1|	gi|14575572|emb|CAC42862.1|			>gi|14575572|emb|CAC42862.1| putative siderophore binding protein [Streptomyces coelicolor A3(2)]																	1	4.39074
280	664	140	140		11505	11947	15709	16613	20120301_0285bAgBe_directMS_R06	14030	15709	16613	20120301_0285bAgBe_directMS_R06	14030	gi|14575573|emb|CAC42863.1|	gi|14575573|emb|CAC42863.1|	gi|14575573|emb|CAC42863.1|			>gi|14575573|emb|CAC42863.1| putative integral membrane protein [Streptomyces coelicolor A3(2)]																	0.532834	0.5712						0.532834	0.5712	0.793187	1.85	0.5712
281	666	184	184		14578	15146	19698	20843	20120301_0285bAgBe_directMS_R06	13964	19698	20843	20120301_0285bAgBe_directMS_R06	13964	gi|14716950|emb|CAC44180.1|;gi|24413792|emb|CAD55323.1|;gi|5738841|emb|CAB52912.1|;gi|6469453|emb|CAB61790.1|;gi|6469454|emb|CAB61791.1|;gi|8218140|emb|CAB92572.1|	gi|14716950|emb|CAC44180.1|	gi|14716950|emb|CAC44180.1|			>gi|14716950|emb|CAC44180.1| insertion element transposase [Streptomyces coelicolor A3(2)];>gi|24413792|emb|CAD55323.1| putative transposase [Streptomyces coelicolor A3(2)];>gi|5738841|emb|CAB52912.1| putative transposase [Streptomyces coelicolor A3(2)];>g																	0.504119	0						0.504119	0	0.843	0.98	0.35793
282	666	192	192		14578	15146	19698	20843	20120301_0285bAgBe_directMS_R06	13964	19698	20843	20120301_0285bAgBe_directMS_R06	13964	gi|14716950|emb|CAC44180.1|;gi|24413792|emb|CAD55323.1|;gi|5738841|emb|CAB52912.1|;gi|6469453|emb|CAB61790.1|;gi|6469454|emb|CAB61791.1|;gi|8218140|emb|CAB92572.1|	gi|14716950|emb|CAC44180.1|	gi|14716950|emb|CAC44180.1|			>gi|14716950|emb|CAC44180.1| insertion element transposase [Streptomyces coelicolor A3(2)];>gi|24413792|emb|CAD55323.1| putative transposase [Streptomyces coelicolor A3(2)];>gi|5738841|emb|CAB52912.1| putative transposase [Streptomyces coelicolor A3(2)];>g																	0.495881	0						0.495881	0	0.843	0.98	0.35793
283	666	135	135		17130	17815	23008	24308	20120301_0285bAgBe_directMS_R08	12877	23008	24308	20120301_0285bAgBe_directMS_R08	12877	gi|14716950|emb|CAC44180.1|;gi|24413792|emb|CAD55323.1|;gi|5738841|emb|CAB52912.1|;gi|6469453|emb|CAB61790.1|;gi|6469454|emb|CAB61791.1|;gi|8218140|emb|CAB92572.1|	gi|14716950|emb|CAC44180.1|	gi|14716950|emb|CAC44180.1|			>gi|14716950|emb|CAC44180.1| insertion element transposase [Streptomyces coelicolor A3(2)];>gi|24413792|emb|CAD55323.1| putative transposase [Streptomyces coelicolor A3(2)];>gi|5738841|emb|CAB52912.1| putative transposase [Streptomyces coelicolor A3(2)];>g																	1	9.55806
284	666	136	136		17130	17815	23008	24308	20120301_0285bAgBe_directMS_R08	12877	23008	24308	20120301_0285bAgBe_directMS_R08	12877	gi|14716950|emb|CAC44180.1|;gi|24413792|emb|CAD55323.1|;gi|5738841|emb|CAB52912.1|;gi|6469453|emb|CAB61790.1|;gi|6469454|emb|CAB61791.1|;gi|8218140|emb|CAB92572.1|	gi|14716950|emb|CAC44180.1|	gi|14716950|emb|CAC44180.1|			>gi|14716950|emb|CAC44180.1| insertion element transposase [Streptomyces coelicolor A3(2)];>gi|24413792|emb|CAD55323.1| putative transposase [Streptomyces coelicolor A3(2)];>gi|5738841|emb|CAB52912.1| putative transposase [Streptomyces coelicolor A3(2)];>g																	1	9.55806
285	670	45	45		1100	1142	1475	1544	20120229_0285bAgBe_TiO2_R05	7030	1475	1544	20120229_0285bAgBe_TiO2_R05	7030	gi|14717086|emb|CAC44192.1|	gi|14717086|emb|CAC44192.1|	gi|14717086|emb|CAC44192.1|			>gi|14717086|emb|CAC44192.1| conserved hypothetical protein [Streptomyces coelicolor A3(2)]																	1	4.40045	1	4.40045	0.735321	1.72	4.4005
286	670	6	6		12543	13055	17088	18054	20120229_0285bAgBe_TiO2_R07	8122	17088	18054	20120229_0285bAgBe_TiO2_R07	8122	gi|14717086|emb|CAC44192.1|	gi|14717086|emb|CAC44192.1|	gi|14717086|emb|CAC44192.1|			>gi|14717086|emb|CAC44192.1| conserved hypothetical protein [Streptomyces coelicolor A3(2)]																	0.655094	3.94633											0.655094
287	672	117	117		14871	15449	20061	21221	20120301_0285bAgBe_directMS_R05	7354	20061	21221	20120301_0285bAgBe_directMS_R05	7354	gi|14717091|emb|CAC44197.1|	gi|14717091|emb|CAC44197.1|	gi|14717091|emb|CAC44197.1|			>gi|14717091|emb|CAC44197.1| putative membrane protein [Streptomyces coelicolor A3(2)]																	0.668231	3.04091	0.668231	3.04091	0.858927	0.67	3.0409
288	677	189	189		8786	9089	11925	12608	20120229_0285bAgBe_TiO2_R07	6619	11925	12608	20120229_0285bAgBe_TiO2_R07	6619	gi|14717097|emb|CAC44203.1|	gi|14717097|emb|CAC44203.1|	gi|14717097|emb|CAC44203.1|			>gi|14717097|emb|CAC44203.1| actinorhodin polyketide synthase bifunctional cyclase/dehydratase [Streptomyces coelicolor A3(2)]																	1	0.0347489											1
289	680	107	107		14335	14896	19408	20539	20120301_0285bAgBe_directMS_R06	9998	19408	20539	20120301_0285bAgBe_directMS_R06	9998	gi|14717102|emb|CAC44208.1|	gi|14717102|emb|CAC44208.1|	gi|14717102|emb|CAC44208.1|			>gi|14717102|emb|CAC44208.1| putative DNA-binding protein [Streptomyces coelicolor A3(2)]																	1	15.3812						1	15.3812	0.824442	0.55	15.381
290	681	53	53		7924	8176	10786	11431	20120229_0285bAgBe_TiO2_R05	11349	10787	11432	20120229_0285bAgBe_TiO2_R05	11563	gi|14717107|emb|CAC44213.1|	gi|14717107|emb|CAC44213.1|	gi|14717107|emb|CAC44213.1|			>gi|14717107|emb|CAC44213.1| putative gntR-family regulatory protein [Streptomyces coelicolor A3(2)]																	1	29.0711	1	29.0711	0.542993	3.74	35.594	1	23.0918	0.69975	6.22	23.092	1
291	687	499	499		19043	19799	25923	27693	20120301_0285bAgBe_directMS_R08	15947	25922	27692	20120301_0285bAgBe_directMS_R08	15863	gi|14799967|emb|CAC44284.1|	gi|14799967|emb|CAC44284.1|	gi|14799967|emb|CAC44284.1|			>gi|14799967|emb|CAC44284.1| putative secreted pectate lyase [Streptomyces coelicolor A3(2)]																	1	10.0226
292	692	39	39		5685;16140	5878;16779	7835	8356	20120301_0285bAgBe_directMS_R08	8110	21753	22995	20120301_0285bAgBe_directMS_R06	7657	gi|14799982|emb|CAC44314.1|	gi|14799982|emb|CAC44314.1|	gi|14799982|emb|CAC44314.1|			>gi|14799982|emb|CAC44314.1| putative succinate dehydrogenase flavoprotein subunit [Streptomyces coelicolor A3(2)]																	0.5	0						0.480542	0	0.514638	4.46	6.931
293	692	44	44		5685;16140	5878;16779	21753	22995	20120301_0285bAgBe_directMS_R06	7657	21753	22995	20120301_0285bAgBe_directMS_R06	7657	gi|14799982|emb|CAC44314.1|	gi|14799982|emb|CAC44314.1|	gi|14799982|emb|CAC44314.1|			>gi|14799982|emb|CAC44314.1| putative succinate dehydrogenase flavoprotein subunit [Streptomyces coelicolor A3(2)]																	0.519458	0						0.519458	0	0.514638	4.46	6.931
294	693	220	220		1314	1363	1793	1879	20120301_0285bAgBe_directMS_R06	11613	1793	1879	20120301_0285bAgBe_directMS_R06	11613	gi|14799985|emb|CAC44317.1|	gi|14799985|emb|CAC44317.1|	gi|14799985|emb|CAC44317.1|			>gi|14799985|emb|CAC44317.1| putative lipoprotein [Streptomyces coelicolor A3(2)]																	0.991377	19.597						0.991377	19.597	0.676461	4.9	20.287
295	693	229	229		1314	1363	1793	1879	20120301_0285bAgBe_directMS_R06	11613	1793	1879	20120301_0285bAgBe_directMS_R06	11613	gi|14799985|emb|CAC44317.1|	gi|14799985|emb|CAC44317.1|	gi|14799985|emb|CAC44317.1|			>gi|14799985|emb|CAC44317.1| putative lipoprotein [Streptomyces coelicolor A3(2)]																	0.794525	5.82609						0.794525	5.82609	0.676461	4.9	20.287
296	693	482	482		2790	2881	3777	4001	20120301_0285bAgBe_directMS_R06	10347	3777	4001	20120301_0285bAgBe_directMS_R06	10347	gi|14799985|emb|CAC44317.1|	gi|14799985|emb|CAC44317.1|	gi|14799985|emb|CAC44317.1|			>gi|14799985|emb|CAC44317.1| putative lipoprotein [Streptomyces coelicolor A3(2)]																	1	30.6121						1	30.6121	0.670061	2.06	30.612
297	693	483	483		2790	2881	3777	4001	20120301_0285bAgBe_directMS_R06	10347	3777	4001	20120301_0285bAgBe_directMS_R06	10347	gi|14799985|emb|CAC44317.1|	gi|14799985|emb|CAC44317.1|	gi|14799985|emb|CAC44317.1|			>gi|14799985|emb|CAC44317.1| putative lipoprotein [Streptomyces coelicolor A3(2)]																	1	30.6121						1	30.6121	0.670061	2.06	30.612
298	693	487	487		2790	2881	3777	4001	20120301_0285bAgBe_directMS_R06	10347	3777	4001	20120301_0285bAgBe_directMS_R06	10347	gi|14799985|emb|CAC44317.1|	gi|14799985|emb|CAC44317.1|	gi|14799985|emb|CAC44317.1|			>gi|14799985|emb|CAC44317.1| putative lipoprotein [Streptomyces coelicolor A3(2)]																	1	30.6121						1	30.6121	0.670061	2.06	30.612
299	693	463	463		8466	8745	11505	12169	20120301_0285bAgBe_directMS_R06	3858	11505	12169	20120301_0285bAgBe_directMS_R06	3858	gi|14799985|emb|CAC44317.1|	gi|14799985|emb|CAC44317.1|	gi|14799985|emb|CAC44317.1|			>gi|14799985|emb|CAC44317.1| putative lipoprotein [Streptomyces coelicolor A3(2)]																	0.840246	6.29373						0.840246	6.29373	0.777049	0.41	6.2937
300	693	464	464		8466	8745	11505	12169	20120301_0285bAgBe_directMS_R06	3858	11505	12169	20120301_0285bAgBe_directMS_R06	3858	gi|14799985|emb|CAC44317.1|	gi|14799985|emb|CAC44317.1|	gi|14799985|emb|CAC44317.1|			>gi|14799985|emb|CAC44317.1| putative lipoprotein [Streptomyces coelicolor A3(2)]																	0.840246	6.29373						0.840246	6.29373	0.777049	0.41	6.2937
301	694	569	569		4580	4746;4747	6272	6661	20120301_0285bAgBe_directMS_R05	5178	6272	6661	20120301_0285bAgBe_directMS_R05	5178	gi|14799986|emb|CAC44318.1|	gi|14799986|emb|CAC44318.1|	gi|14799986|emb|CAC44318.1|			>gi|14799986|emb|CAC44318.1| putative GTP-binding protein [Streptomyces coelicolor A3(2)]																	1	16.8378	1	16.8378	0.786254	1.42	16.838						0.0193678
302	694	570	570		4580	4746;4747	6271	6659	20120301_0285bAgBe_directMS_R07	5995	6271	6659	20120301_0285bAgBe_directMS_R07	5995	gi|14799986|emb|CAC44318.1|	gi|14799986|emb|CAC44318.1|	gi|14799986|emb|CAC44318.1|			>gi|14799986|emb|CAC44318.1| putative GTP-binding protein [Streptomyces coelicolor A3(2)]																	0.980632	17.0443	1	16.8378	0.786254	1.42	16.838						0.980632
303	695	40	40		16117	16755	21728	22970	20120301_0285bAgBe_directMS_R08	13920	21728	22970	20120301_0285bAgBe_directMS_R08	13920	gi|14799988|emb|CAC44320.1|	gi|14799988|emb|CAC44320.1|	gi|14799988|emb|CAC44320.1|			>gi|14799988|emb|CAC44320.1| BldKB, putative ABC transport system lipoprotein [Streptomyces coelicolor A3(2)]																	0.784873	5.62104
304	706	334	334		10839	11204	14793	15650	20120301_0285bAgBe_directMS_R07	14629	14793	15650	20120301_0285bAgBe_directMS_R07	14629	gi|14970934|emb|CAC44513.1|	gi|14970934|emb|CAC44513.1|	gi|14970934|emb|CAC44513.1|			>gi|14970934|emb|CAC44513.1| putative membrane protein [Streptomyces coelicolor A3(2)]																	0.552305	2.97083											0.552305
305	709	115	115		8808	9112	11951	12635	20120301_0285bAgBe_directMS_R08	7696	11951	12635	20120301_0285bAgBe_directMS_R08	7696	gi|14970937|emb|CAC44516.1|	gi|14970937|emb|CAC44516.1|	gi|14970937|emb|CAC44516.1|			>gi|14970937|emb|CAC44516.1| acyl-CoA dehydrogenase [Streptomyces coelicolor A3(2)]																	0.677465	2.61241
306	709	122	122		8808	9112	11951	12635	20120301_0285bAgBe_directMS_R08	7696	11951	12635	20120301_0285bAgBe_directMS_R08	7696	gi|14970937|emb|CAC44516.1|	gi|14970937|emb|CAC44516.1|	gi|14970937|emb|CAC44516.1|			>gi|14970937|emb|CAC44516.1| acyl-CoA dehydrogenase [Streptomyces coelicolor A3(2)]																	0.694008	3.27095
307	709	311	311		13541	14078	18370	19407	20120229_0285bAgBe_TiO2_R05	8681	18371	19408	20120229_0285bAgBe_TiO2_R07	8790	gi|14970937|emb|CAC44516.1|	gi|14970937|emb|CAC44516.1|	gi|14970937|emb|CAC44516.1|			>gi|14970937|emb|CAC44516.1| acyl-CoA dehydrogenase [Streptomyces coelicolor A3(2)]																	0.49256	3.43203	0.49256	3.43203	0.675003	1.21	12.666						0.317478
308	709	327	327		13541	14078	18371	19408	20120229_0285bAgBe_TiO2_R07	8790	18371	19408	20120229_0285bAgBe_TiO2_R07	8790	gi|14970937|emb|CAC44516.1|	gi|14970937|emb|CAC44516.1|	gi|14970937|emb|CAC44516.1|			>gi|14970937|emb|CAC44516.1| acyl-CoA dehydrogenase [Streptomyces coelicolor A3(2)]																	0.682522	3.93161	0.50744	-3.43203	0.675003	1.21	12.666						0.682522
309	709	185	185		19214	19975	26165	27947	20120301_0285bAgBe_directMS_R05	7321	26165	27947	20120301_0285bAgBe_directMS_R05	7321	gi|14970937|emb|CAC44516.1|	gi|14970937|emb|CAC44516.1|	gi|14970937|emb|CAC44516.1|			>gi|14970937|emb|CAC44516.1| acyl-CoA dehydrogenase [Streptomyces coelicolor A3(2)]																	0.554821	1.81727	0.554821	1.81727	0.724156	9.45	4.1204
310	711	425	425		19563	20336	26641	28460	20120301_0285bAgBe_directMS_R07	13386	26641	28460	20120301_0285bAgBe_directMS_R07	13386	gi|14970939|emb|CAC44518.1|	gi|14970939|emb|CAC44518.1|	gi|14970939|emb|CAC44518.1|			>gi|14970939|emb|CAC44518.1| putative secreted esterase [Streptomyces coelicolor A3(2)]																	1	29.4221											1
311	711	433	433		19563	20336	26641	28460	20120301_0285bAgBe_directMS_R07	13386	26641	28460	20120301_0285bAgBe_directMS_R07	13386	gi|14970939|emb|CAC44518.1|	gi|14970939|emb|CAC44518.1|	gi|14970939|emb|CAC44518.1|			>gi|14970939|emb|CAC44518.1| putative secreted esterase [Streptomyces coelicolor A3(2)]																	1	29.4221											1
312	713	6	6		11901	12381	16213	17127	20120229_0285bAgBe_TiO2_R07	14397	16213	17127	20120229_0285bAgBe_TiO2_R07	14397	gi|14970944|emb|CAC44523.1|	gi|14970944|emb|CAC44523.1|	gi|14970944|emb|CAC44523.1|			>gi|14970944|emb|CAC44523.1| putative dipeptidase [Streptomyces coelicolor A3(2)]																	1	2.80603											1
313	723	95	95		4935	5107	6733	7135	20120229_0285bAgBe_TiO2_R05	2423	6733	7135	20120229_0285bAgBe_TiO2_R05	2423	gi|15020695|emb|CAC44590.1|	gi|15020695|emb|CAC44590.1|	gi|15020695|emb|CAC44590.1|			>gi|15020695|emb|CAC44590.1| ornithine carbamoyltransferase [Streptomyces coelicolor A3(2)]																	1	19.8427	1	19.8427	0.716281	1.38	19.843
314	728	316	316		10042;13776	10391;14321	18738	19845	20120301_0285bAgBe_directMS_R08	3350	13747	14572	20120229_0285bAgBe_TiO2_R07	8363	gi|15020703|emb|CAC44598.1|	gi|15020703|emb|CAC44598.1|	gi|15020703|emb|CAC44598.1|			>gi|15020703|emb|CAC44598.1| putative acyl-CoA dehydrogenase [Streptomyces coelicolor A3(2)]																	1	0											1
315	732	56	56		1879	1948	2550	2712	20120301_0285bAgBe_directMS_R08	9101	2551	2713	20120301_0285bAgBe_directMS_R06	9202	gi|15020716|emb|CAC44611.1|	gi|15020716|emb|CAC44611.1|	gi|15020716|emb|CAC44611.1|			>gi|15020716|emb|CAC44611.1| putative secreted protein [Streptomyces coelicolor A3(2)]																	0.35274	0						0.301059	-1.53585	0.873156	3.7	2.5513
316	732	60	60		1879	1948	2551	2713	20120301_0285bAgBe_directMS_R06	9202	2551	2713	20120301_0285bAgBe_directMS_R06	9202	gi|15020716|emb|CAC44611.1|	gi|15020716|emb|CAC44611.1|	gi|15020716|emb|CAC44611.1|			>gi|15020716|emb|CAC44611.1| putative secreted protein [Streptomyces coelicolor A3(2)]																	0.397882	1.53585						0.397882	1.53585	0.873156	3.7	2.5513
317	735	227	227		15431	16038	20836	22041	20120301_0285bAgBe_directMS_R08	3238	20836	22041	20120301_0285bAgBe_directMS_R08	3238	gi|15021207|emb|CAC44649.1|	gi|15021207|emb|CAC44649.1|	gi|15021207|emb|CAC44649.1|			>gi|15021207|emb|CAC44649.1| putative phenylacetic acid degradation protein PaaA [Streptomyces coelicolor A3(2)]																	0.971964	15.3993
318	738	168	168		4784	4955	6545	6944	20120301_0285bAgBe_directMS_R07	3530	6545	6944	20120301_0285bAgBe_directMS_R07	3530	gi|15021210|emb|CAC44652.1|	gi|15021210|emb|CAC44652.1|	gi|15021210|emb|CAC44652.1|			>gi|15021210|emb|CAC44652.1| putative phenylacetic acid degradation protein PaaD [Streptomyces coelicolor A3(2)]																	1	4.9882											1
319	742	145	145		8891	9197	12057	12744	20120301_0285bAgBe_directMS_R05	8682	12057	12744	20120301_0285bAgBe_directMS_R05	8682	gi|15021214|emb|CAC44656.1|	gi|15021214|emb|CAC44656.1|	gi|15021214|emb|CAC44656.1|			>gi|15021214|emb|CAC44656.1| putative phosphotransferase [Streptomyces coelicolor A3(2)]																	1	3.85804	1	3.85804	0.729718	9.86	3.858
320	744	6	6		1480	1532;1533;1534	2007	2095	20120301_0285bAgBe_directMS_R06	5956	2007	2095	20120301_0285bAgBe_directMS_R06	5956	gi|15021217|emb|CAC44659.1|	gi|15021217|emb|CAC44659.1|	gi|15021217|emb|CAC44659.1|			>gi|15021217|emb|CAC44659.1| conserved hypothetical protein [Streptomyces coelicolor A3(2)]																	0.990913	23.2518	1	6.93105	0.844319	4.52	6.931	0.990913	23.2518	0.723943	1.45	24.222
321	744	8	8		1480	1532;1533;1534	2007	2095	20120301_0285bAgBe_directMS_R06	5956	2007	2095	20120301_0285bAgBe_directMS_R06	5956	gi|15021217|emb|CAC44659.1|	gi|15021217|emb|CAC44659.1|	gi|15021217|emb|CAC44659.1|			>gi|15021217|emb|CAC44659.1| conserved hypothetical protein [Streptomyces coelicolor A3(2)]																	0.987687	20.9216	1	6.93105	0.844319	4.52	6.931	0.987687	20.9216	0.723943	1.45	24.222
322	744	12	12		1480	1532;1533;1534	2006	2094	20120229_0285bAgBe_TiO2_R05	3300	2006	2094	20120229_0285bAgBe_TiO2_R05	3300	gi|15021217|emb|CAC44659.1|	gi|15021217|emb|CAC44659.1|	gi|15021217|emb|CAC44659.1|			>gi|15021217|emb|CAC44659.1| conserved hypothetical protein [Streptomyces coelicolor A3(2)]																	1	6.93105	1	6.93105	0.844319	4.52	6.931	0.0214005	-20.9216	0.723943	1.45	24.222
323	747	4	4		11648	12104	15893	16805	20120301_0285bAgBe_directMS_R05	5538	15893	16805	20120301_0285bAgBe_directMS_R05	5538	gi|15021223|emb|CAC44665.1|	gi|15021223|emb|CAC44665.1|	gi|15021223|emb|CAC44665.1|			>gi|15021223|emb|CAC44665.1| putative integral membrane binding protein dependent transport protein [Streptomyces coelicolor A3(2)]																	1	9.39406	1	9.39406	0.856661	5.12	9.3941
324	749	69	69		16522	17180	22227	23499	20120301_0285bAgBe_directMS_R06	5424	22227	23499	20120301_0285bAgBe_directMS_R06	5424	gi|15021225|emb|CAC44667.1|	gi|15021225|emb|CAC44667.1|	gi|15021225|emb|CAC44667.1|			>gi|15021225|emb|CAC44667.1| putative binding protein dependent transport lipoprotein [Streptomyces coelicolor A3(2)]																	0.751256	1.79006						0.751256	1.79006	0.749511	0.12	3.0409
325	749	71	71		16522	17180	22227	23499	20120301_0285bAgBe_directMS_R06	5424	22227	23499	20120301_0285bAgBe_directMS_R06	5424	gi|15021225|emb|CAC44667.1|	gi|15021225|emb|CAC44667.1|	gi|15021225|emb|CAC44667.1|			>gi|15021225|emb|CAC44667.1| putative binding protein dependent transport lipoprotein [Streptomyces coelicolor A3(2)]																	0.624372	0						0.624372	0	0.749511	0.12	3.0409
326	749	78	78		16522	17180	22227	23499	20120301_0285bAgBe_directMS_R06	5424	22227	23499	20120301_0285bAgBe_directMS_R06	5424	gi|15021225|emb|CAC44667.1|	gi|15021225|emb|CAC44667.1|	gi|15021225|emb|CAC44667.1|			>gi|15021225|emb|CAC44667.1| putative binding protein dependent transport lipoprotein [Streptomyces coelicolor A3(2)]																	0.624372	0						0.624372	0	0.749511	0.12	3.0409
327	753	145	145		3585	3709	4874	5154	20120301_0285bAgBe_directMS_R06	4365	4874	5154	20120301_0285bAgBe_directMS_R06	4365	gi|15021241|emb|CAC44684.1|	gi|15021241|emb|CAC44684.1|	gi|15021241|emb|CAC44684.1|			>gi|15021241|emb|CAC44684.1| putative hydrolase [Streptomyces coelicolor A3(2)]																	1	23.5235						1	23.5235	0.753037	2.33	23.523
328	756	166	166		16702	17369	22463	23745	20120229_0285bAgBe_TiO2_R07	7111	22463	23745	20120229_0285bAgBe_TiO2_R07	7111	gi|15021249|emb|CAC44690.1|	gi|15021249|emb|CAC44690.1|	gi|15021249|emb|CAC44690.1|			>gi|15021249|emb|CAC44690.1| putative secreted protein [Streptomyces coelicolor A3(2)]																	0.646235	0											0.646235
329	756	168	168		16702	17369	22463	23745	20120229_0285bAgBe_TiO2_R07	7111	22463	23745	20120229_0285bAgBe_TiO2_R07	7111	gi|15021249|emb|CAC44690.1|	gi|15021249|emb|CAC44690.1|	gi|15021249|emb|CAC44690.1|			>gi|15021249|emb|CAC44690.1| putative secreted protein [Streptomyces coelicolor A3(2)]																	0.646235	0											0.646235
330	756	171	171		16702	17369	22463	23745	20120229_0285bAgBe_TiO2_R07	7111	22463	23745	20120229_0285bAgBe_TiO2_R07	7111	gi|15021249|emb|CAC44690.1|	gi|15021249|emb|CAC44690.1|	gi|15021249|emb|CAC44690.1|			>gi|15021249|emb|CAC44690.1| putative secreted protein [Streptomyces coelicolor A3(2)]																	0.707529	2.72752											0.707529
331	758	78	78		12484	12995	17022	17987	20120301_0285bAgBe_directMS_R06	15415	17022	17987	20120301_0285bAgBe_directMS_R06	15415	gi|15021252|emb|CAC44693.1|	gi|15021252|emb|CAC44693.1|	gi|15021252|emb|CAC44693.1|			>gi|15021252|emb|CAC44693.1| putative ATP/GTP-binding protein [Streptomyces coelicolor A3(2)]																	1	18.8054						1	18.8054	0.50513	12.55	18.805
332	759	203	203		5945	6146	8157	8691	20120229_0285bAgBe_TiO2_R05	9253	8157	8691	20120229_0285bAgBe_TiO2_R05	9253	gi|15021253|emb|CAC44694.1|	gi|15021253|emb|CAC44694.1|	gi|15021253|emb|CAC44694.1|			>gi|15021253|emb|CAC44694.1| Xaa-Pro aminopeptidase [Streptomyces coelicolor A3(2)]																	1	4.98047	1	4.98047	0.747763	0.71	4.9805
333	759	337	337		8463	8742	11502	12166	20120301_0285bAgBe_directMS_R07	14309	11502	12166	20120301_0285bAgBe_directMS_R07	14309	gi|15021253|emb|CAC44694.1|	gi|15021253|emb|CAC44694.1|	gi|15021253|emb|CAC44694.1|			>gi|15021253|emb|CAC44694.1| Xaa-Pro aminopeptidase [Streptomyces coelicolor A3(2)]																	1	27.0054											1
334	767	20	20		11270	11687	15401	16297	20120229_0285bAgBe_TiO2_R07	7043	15401	16297	20120229_0285bAgBe_TiO2_R07	7043	gi|15021272|emb|CAC44713.1|	gi|15021272|emb|CAC44713.1|	gi|15021272|emb|CAC44713.1|			>gi|15021272|emb|CAC44713.1| putative ribonuclease inhibitor [Streptomyces coelicolor A3(2)]																	1	10.195											1
335	771	219	219		1446;18059	1497;18779	1963	2050	20120301_0285bAgBe_directMS_R06	3166	1963	2050	20120301_0285bAgBe_directMS_R06	3166	gi|17026162|emb|CAD11998.1|	gi|17026162|emb|CAD11998.1|	gi|17026162|emb|CAD11998.1|			>gi|17026162|emb|CAD11998.1| putative partitioning protein ParA [Streptomyces coelicolor A3(2)]																	1	4.9882						1	4.9882	0.585951	6.96	4.9882
336	771	212	212		18059	18779	24437	26012	20120301_0285bAgBe_directMS_R06	11384	24437	26012	20120301_0285bAgBe_directMS_R06	11384	gi|17026162|emb|CAD11998.1|	gi|17026162|emb|CAD11998.1|	gi|17026162|emb|CAD11998.1|			>gi|17026162|emb|CAD11998.1| putative partitioning protein ParA [Streptomyces coelicolor A3(2)]																	1	6.52012						1	6.52012	0.846983	4.82	6.5201
337	773	159	159		13916	14465	18908	20022	20120301_0285bAgBe_directMS_R07	4530	18908	20022	20120301_0285bAgBe_directMS_R07	4530	gi|17026170|emb|CAD12006.1|	gi|17026170|emb|CAD12006.1|	gi|17026170|emb|CAD12006.1|			>gi|17026170|emb|CAD12006.1| hypothetical protein (fragment) [Streptomyces coelicolor A3(2)]																	1	31.7689											1
338	775	26	26		13127	13655	17806	18813	20120301_0285bAgBe_directMS_R07	12585	17806	18813	20120301_0285bAgBe_directMS_R07	12585	gi|17026172|emb|CAD12008.1|	gi|17026172|emb|CAD12008.1|	gi|17026172|emb|CAD12008.1|			>gi|17026172|emb|CAD12008.1| putative DNA-binding protein [Streptomyces coelicolor A3(2)]																	1	17.2014											1
339	777	245	245		18098	18819	24483	26060	20120229_0285bAgBe_TiO2_R07	11412	24483	26060	20120229_0285bAgBe_TiO2_R07	11412	gi|17026177|emb|CAD12013.1|	gi|17026177|emb|CAD12013.1|	gi|17026177|emb|CAD12013.1|			>gi|17026177|emb|CAD12013.1| major plasmid transfer protein, TraA [Streptomyces coelicolor A3(2)]																	1	5.53903											1
340	779	336	336		13601	14139	18439	19476	20120301_0285bAgBe_directMS_R08	6121	18439	19476	20120301_0285bAgBe_directMS_R08	6121	gi|17026180|emb|CAD12016.1|	gi|17026180|emb|CAD12016.1|	gi|17026180|emb|CAD12016.1|			>gi|17026180|emb|CAD12016.1| putative glycine-rich protein [Streptomyces coelicolor A3(2)]																	1	31.9355
341	782	118	118		2071	2146	2805	2976	20120229_0285bAgBe_TiO2_R07	3377	2805	2976	20120229_0285bAgBe_TiO2_R07	3377	gi|17026187|emb|CAD12023.1|	gi|17026187|emb|CAD12023.1|	gi|17026187|emb|CAD12023.1|			>gi|17026187|emb|CAD12023.1| hypothetical protein [Streptomyces coelicolor A3(2)]																	1	4.54526											1
342	786	84	84		8219	8482	11194	11850	20120301_0285bAgBe_directMS_R05	9454	11194	11850	20120301_0285bAgBe_directMS_R05	9454	gi|17026192|emb|CAD12028.1|	gi|17026192|emb|CAD12028.1|	gi|17026192|emb|CAD12028.1|			>gi|17026192|emb|CAD12028.1| putative regulatory protein [Streptomyces coelicolor A3(2)]																	1	27.1205	1	27.1205	0.73076	8.93	27.121
343	786	91	91		8219	8482	11194	11850	20120301_0285bAgBe_directMS_R05	9454	11194	11850	20120301_0285bAgBe_directMS_R05	9454	gi|17026192|emb|CAD12028.1|	gi|17026192|emb|CAD12028.1|	gi|17026192|emb|CAD12028.1|			>gi|17026192|emb|CAD12028.1| putative regulatory protein [Streptomyces coelicolor A3(2)]																	1	27.1205	1	27.1205	0.73076	8.93	27.121
344	787	74	74		2296	2374	3115	3302	20120301_0285bAgBe_directMS_R05	2262	3115	3302	20120301_0285bAgBe_directMS_R05	2262	gi|20520685|emb|CAD30963.1|	gi|20520685|emb|CAD30963.1|	gi|20520685|emb|CAD30963.1|			>gi|20520685|emb|CAD30963.1| putative RNA polymerase sigma factor [Streptomyces coelicolor A3(2)]																	1	24.6317	1	24.6317	0.493453	0.24	24.632
345	788	627	627		15253	15853	20556	21736	20120301_0285bAgBe_directMS_R08	8278	20556	21736	20120301_0285bAgBe_directMS_R08	8278	gi|20520711|emb|CAD30902.1|	gi|20520711|emb|CAD30902.1|	gi|20520711|emb|CAD30902.1|			>gi|20520711|emb|CAD30902.1| putative bifunctional protein [Streptomyces coelicolor A3(2)]																	1	36.5564
346	789	315	315		9984	10326	13665	14482	20120229_0285bAgBe_TiO2_R07	4703	13665	14482	20120229_0285bAgBe_TiO2_R07	4703	gi|20520713|emb|CAD30904.1|	gi|20520713|emb|CAD30904.1|	gi|20520713|emb|CAD30904.1|			>gi|20520713|emb|CAD30904.1| putative aldehyde dehydrogenase [Streptomyces coelicolor A3(2)]																	1	1.57927											1
347	789	69	69		17411	18105	23405	24740	20120301_0285bAgBe_directMS_R07	13930	23405	24740	20120301_0285bAgBe_directMS_R07	13930	gi|20520713|emb|CAD30904.1|	gi|20520713|emb|CAD30904.1|	gi|20520713|emb|CAD30904.1|			>gi|20520713|emb|CAD30904.1| putative aldehyde dehydrogenase [Streptomyces coelicolor A3(2)]																	1	11.5546											1
348	795	156	156		6677	6895	9117	9694	20120229_0285bAgBe_TiO2_R05	9749	9117	9694	20120229_0285bAgBe_TiO2_R05	9749	gi|20520720|emb|CAD30910.1|	gi|20520720|emb|CAD30910.1|	gi|20520720|emb|CAD30910.1|			>gi|20520720|emb|CAD30910.1| putative deoR-family transcriptional regulator [Streptomyces coelicolor A3(2)]																	1	1.6496	1	1.6496	0.766414	2.99	1.6496
349	796	204	204		19529	20300	26589	28405	20120301_0285bAgBe_directMS_R06	2195	26589	28405	20120301_0285bAgBe_directMS_R06	2195	gi|20520721|emb|CAD30911.1|;gi|24429553|emb|CAD55505.1|	gi|20520721|emb|CAD30911.1|	gi|20520721|emb|CAD30911.1|			>gi|20520721|emb|CAD30911.1| putative acyl-CoA carboxylase complex A subunit [Streptomyces coelicolor A3(2)];>gi|24429553|emb|CAD55505.1| putative acyl-CoA carboxylase complex A subunit [Streptomyces coelicolor A3(2)]																	1	25.1744						1	25.1744	0.534033	6.63	25.174
350	797	100	100		19216	19978	26168	27950	20120301_0285bAgBe_directMS_R08	11123	26168	27950	20120301_0285bAgBe_directMS_R08	11123	gi|20520723|emb|CAD30913.1|	gi|20520723|emb|CAD30913.1|	gi|20520723|emb|CAD30913.1|			>gi|20520723|emb|CAD30913.1| conserved hypothetical protein [Streptomyces coelicolor A3(2)]																	1	14.0618
351	798	4	4		11843	12315	16135	17049	20120301_0285bAgBe_directMS_R05	10887	16135	17049	20120301_0285bAgBe_directMS_R05	10887	gi|20520725|emb|CAD30915.1|	gi|20520725|emb|CAD30915.1|	gi|20520725|emb|CAD30915.1|			>gi|20520725|emb|CAD30915.1| hypothetical protein SCK13.17c [Streptomyces coelicolor A3(2)]																	1	7.41322	1	7.41322	0.818542	4.22	7.4132
352	803	363	363		9811	10150	13443	14255	20120301_0285bAgBe_directMS_R07	7170	13443	14255	20120301_0285bAgBe_directMS_R07	7170	gi|20520732|emb|CAD30922.1|	gi|20520732|emb|CAD30922.1|	gi|20520732|emb|CAD30922.1|			>gi|20520732|emb|CAD30922.1| histidine ammonia-lyase [Streptomyces coelicolor A3(2)]																	1	38.1888											1
353	804	77	77		12901	13420	17525	18525	20120301_0285bAgBe_directMS_R07	2407	17520	18519	20120301_0285bAgBe_directMS_R06	2654	gi|20520733|emb|CAD30923.1|	gi|20520733|emb|CAD30923.1|	gi|20520733|emb|CAD30923.1|			>gi|20520733|emb|CAD30923.1| hypothetical protein SCK31.25 [Streptomyces coelicolor A3(2)]																	1	9.91096						1	16.144	0.820336	0.31	16.144	1
354	805	268	268		12286	12792	16771	17724	20120229_0285bAgBe_TiO2_R07	11317	16771	17724	20120229_0285bAgBe_TiO2_R07	11317	gi|20520734|emb|CAD30924.1|	gi|20520734|emb|CAD30924.1|	gi|20520734|emb|CAD30924.1|			>gi|20520734|emb|CAD30924.1| putative lipoprotein [Streptomyces coelicolor A3(2)]																	0.421154	1.31742											0.421154
355	806	47	47		1611	1667	2173	2262	20120301_0285bAgBe_directMS_R05	7345	2173	2262	20120301_0285bAgBe_directMS_R05	7345	gi|20520735|emb|CAD30925.1|	gi|20520735|emb|CAD30925.1|	gi|20520735|emb|CAD30925.1|			>gi|20520735|emb|CAD30925.1| putative integral membrane protein [Streptomyces coelicolor A3(2)]																	1	6.5328	1	6.5328	0.829042	2.62	6.5328
356	806	63	63		1611	1667	2173	2262	20120301_0285bAgBe_directMS_R05	7345	2173	2262	20120301_0285bAgBe_directMS_R05	7345	gi|20520735|emb|CAD30925.1|	gi|20520735|emb|CAD30925.1|	gi|20520735|emb|CAD30925.1|			>gi|20520735|emb|CAD30925.1| putative integral membrane protein [Streptomyces coelicolor A3(2)]																	1	6.5328	1	6.5328	0.829042	2.62	6.5328
357	808	3	3		13485	14020	18303	19340	20120229_0285bAgBe_TiO2_R07	10929	18303	19340	20120229_0285bAgBe_TiO2_R07	10929	gi|20520742|emb|CAC04103.2|	gi|20520742|emb|CAC04103.2|	gi|20520742|emb|CAC04103.2|			>gi|20520742|emb|CAC04103.2| putative secreted oxidoreductase [Streptomyces coelicolor A3(2)]																	1	0											1
358	812	88	88		1174	1217	1601	1683	20120229_0285bAgBe_TiO2_R05	12782	1601	1683	20120229_0285bAgBe_TiO2_R05	12782	gi|20520813|emb|CAA22231.2|	gi|20520813|emb|CAA22231.2|	gi|20520813|emb|CAA22231.2|			>gi|20520813|emb|CAA22231.2| possible integral membrane protein [Streptomyces coelicolor A3(2)]																	0.503289	0.18797	0.503289	0.18797	0.951954	0.54	0.32572
359	815	58	58		7381	7618	10010	10614	20120301_0285bAgBe_directMS_R07	3442	10010	10614	20120301_0285bAgBe_directMS_R07	3442	gi|20520943|emb|CAD30929.1|	gi|20520943|emb|CAD30929.1|	gi|20520943|emb|CAD30929.1|			>gi|20520943|emb|CAD30929.1| putative regulatory protein [Streptomyces coelicolor A3(2)]																	0.998497	30.6121						0.998497	30.6121	0.670061	4.76	30.612	0.998497
360	816	97	97		1385	1435	1891	1977	20120229_0285bAgBe_TiO2_R05	9573	1891	1977	20120229_0285bAgBe_TiO2_R05	9573	gi|20520945|emb|CAD30930.1|	gi|20520945|emb|CAD30930.1|	gi|20520945|emb|CAD30930.1|			>gi|20520945|emb|CAD30930.1| putative DNA-binding protein [Streptomyces coelicolor A3(2)]																	1	0.30763	1	0.30763	0.867523	1.98	0.30763
361	816	212	212		10312	10663	14079	14911	20120301_0285bAgBe_directMS_R08	11448	14079	14911	20120301_0285bAgBe_directMS_R08	11448	gi|20520945|emb|CAD30930.1|	gi|20520945|emb|CAD30930.1|	gi|20520945|emb|CAD30930.1|			>gi|20520945|emb|CAD30930.1| putative DNA-binding protein [Streptomyces coelicolor A3(2)]																	1	35.7104
362	819	448	448		7358	7594	9982	10586	20120301_0285bAgBe_directMS_R05	12420	9982	10586	20120301_0285bAgBe_directMS_R05	12420	gi|20520949|emb|CAD30934.1|	gi|20520949|emb|CAD30934.1|	gi|20520949|emb|CAD30934.1|			>gi|20520949|emb|CAD30934.1| nitrate reductase beta chain NarH3 [Streptomyces coelicolor A3(2)]																	1	2.77876	1	2.77876	0.739314	1.32	2.7788
363	819	273	273		10301	10652	14067	14899	20120229_0285bAgBe_TiO2_R05	5834	14067	14899	20120229_0285bAgBe_TiO2_R05	5834	gi|20520949|emb|CAD30934.1|	gi|20520949|emb|CAD30934.1|	gi|20520949|emb|CAD30934.1|			>gi|20520949|emb|CAD30934.1| nitrate reductase beta chain NarH3 [Streptomyces coelicolor A3(2)]																	1	0.0611874	1	0.0611874	0.734181	2.25	0.061187
364	819	284	284		10301	10652	14067	14899	20120229_0285bAgBe_TiO2_R05	5834	14067	14899	20120229_0285bAgBe_TiO2_R05	5834	gi|20520949|emb|CAD30934.1|	gi|20520949|emb|CAD30934.1|	gi|20520949|emb|CAD30934.1|			>gi|20520949|emb|CAD30934.1| nitrate reductase beta chain NarH3 [Streptomyces coelicolor A3(2)]																	1	0.0611874	1	0.0611874	0.734181	2.25	0.061187
365	820	106	106		13991	14540	18994	20110	20120301_0285bAgBe_directMS_R07	9353	18994	20110	20120301_0285bAgBe_directMS_R07	9353	gi|20520950|emb|CAD30935.1|	gi|20520950|emb|CAD30935.1|	gi|20520950|emb|CAD30935.1|			>gi|20520950|emb|CAD30935.1| nitrate reductase delta chain NarJ3 [Streptomyces coelicolor A3(2)]																	1	31.9355											1
366	821	80	80		13884	14432	18866	19977	20120301_0285bAgBe_directMS_R07	9160	18866	19977	20120301_0285bAgBe_directMS_R07	9160	gi|20520952|emb|CAD30937.1|	gi|20520952|emb|CAD30937.1|	gi|20520952|emb|CAD30937.1|			>gi|20520952|emb|CAD30937.1| putative aldoketoreductase [Streptomyces coelicolor A3(2)]																	1	16.9748											1
367	822	2	2		11279	11696	15410	16306	20120229_0285bAgBe_TiO2_R07	3133	15410	16306	20120229_0285bAgBe_TiO2_R07	3133	gi|20520953|emb|CAD30938.1|	gi|20520953|emb|CAD30938.1|	gi|20520953|emb|CAD30938.1|			>gi|20520953|emb|CAD30938.1| putative tetR-family transcriptional regulator [Streptomyces coelicolor A3(2)]																	1	38.7503											1
368	825	200	200		3030	3132	4113	4347	20120301_0285bAgBe_directMS_R08	9314	4113	4347	20120301_0285bAgBe_directMS_R08	9314	gi|20520956|emb|CAD30941.1|	gi|20520956|emb|CAD30941.1|	gi|20520956|emb|CAD30941.1|			>gi|20520956|emb|CAD30941.1| putative ATP/GTP-binding protein [Streptomyces coelicolor A3(2)]																	1	15.5864
369	829	116	116		15779	16409	21307	22539	20120229_0285bAgBe_TiO2_R07	4041	21307	22539	20120229_0285bAgBe_TiO2_R07	4041	gi|20520963|emb|CAD30948.1|	gi|20520963|emb|CAD30948.1|	gi|20520963|emb|CAD30948.1|			>gi|20520963|emb|CAD30948.1| putative amino acid deaminase [Streptomyces coelicolor A3(2)]																	1	0.276891											1
370	830	12	12		11449	11884	15635	16538	20120229_0285bAgBe_TiO2_R07	5942	15635	16538	20120229_0285bAgBe_TiO2_R07	5942	gi|20520964|emb|CAC21637.3|	gi|20520964|emb|CAC21637.3|	gi|20520964|emb|CAC21637.3|			>gi|20520964|emb|CAC21637.3| putative ABC transporter ATP-binding protein [Streptomyces coelicolor A3(2)]																	1	36.3815											1
371	832	950	950		4763	4933	6517	6916	20120301_0285bAgBe_directMS_R08	6661	6517	6916	20120301_0285bAgBe_directMS_R08	6661	gi|20520970|emb|CAD30954.1|	gi|20520970|emb|CAD30954.1|	gi|20520970|emb|CAD30954.1|			>gi|20520970|emb|CAD30954.1| putative regulatory protein [Streptomyces coelicolor A3(2)]																	1	5.65887
372	832	264	264		16487	17145	22186	23455	20120301_0285bAgBe_directMS_R08	3820	22186	23455	20120301_0285bAgBe_directMS_R08	3820	gi|20520970|emb|CAD30954.1|	gi|20520970|emb|CAD30954.1|	gi|20520970|emb|CAD30954.1|			>gi|20520970|emb|CAD30954.1| putative regulatory protein [Streptomyces coelicolor A3(2)]																	0.98849	19.3388
373	835	213	213		16210	16852;16853	21834	23079	20120301_0285bAgBe_directMS_R07	8316	21833	23078	20120229_0285bAgBe_TiO2_R07	9873	gi|20520974|emb|CAD30958.1|	gi|20520974|emb|CAD30958.1|	gi|20520974|emb|CAD30958.1|			>gi|20520974|emb|CAD30958.1| conserved hypothetical protein [Streptomyces coelicolor A3(2)]																	1	6.75292											1
374	836	3	3		11564	12010	15781	16689	20120301_0285bAgBe_directMS_R06	7257	15781	16689	20120301_0285bAgBe_directMS_R06	7257	gi|20520976|emb|CAD30960.1|	gi|20520976|emb|CAD30960.1|	gi|20520976|emb|CAD30960.1|			>gi|20520976|emb|CAD30960.1| conserved hypothetical protein [Streptomyces coelicolor A3(2)]																	1	13.3776						1	13.3776	0.514354	4.23	13.378
375	841	343	343		8602	8894	11694	12369	20120229_0285bAgBe_TiO2_R05	4591	11694	12369	20120229_0285bAgBe_TiO2_R05	4591	gi|9843836|emb|CAC03645.1|;gi|24413718|emb|CAD55413.1|	gi|9843836|emb|CAC03645.1|	gi|9843836|emb|CAC03645.1|			>gi|9843836|emb|CAC03645.1| putative transposase. [Streptomyces coelicolor A3(2)];>gi|24413718|emb|CAD55413.1| putative transposase [Streptomyces coelicolor A3(2)]																	1	8.74498	1	8.74498	0.738182	5.37	8.745
376	842	937	937		4805	4976	6575	6974	20120229_0285bAgBe_TiO2_R05	1899	6575	6974	20120229_0285bAgBe_TiO2_R05	1899	gi|24413719|emb|CAD55416.1|	gi|24413719|emb|CAD55416.1|	gi|24413719|emb|CAD55416.1|			>gi|24413719|emb|CAD55416.1| putative secreted protein [Streptomyces coelicolor A3(2)]																	1	7.75577	1	7.75577	0.550045	0.23	7.7558
377	842	504	504		10128;12250	10477;12756	13864	14693	20120301_0285bAgBe_directMS_R07	10482	16731	17684	20120301_0285bAgBe_directMS_R07	14395	gi|24413719|emb|CAD55416.1|	gi|24413719|emb|CAD55416.1|	gi|24413719|emb|CAD55416.1|			>gi|24413719|emb|CAD55416.1| putative secreted protein [Streptomyces coelicolor A3(2)]																	1	3.72906											1
378	842	298	298		19208	19968	26154	27936	20120301_0285bAgBe_directMS_R05	13783	26154	27936	20120301_0285bAgBe_directMS_R05	13783	gi|24413719|emb|CAD55416.1|	gi|24413719|emb|CAD55416.1|	gi|24413719|emb|CAD55416.1|			>gi|24413719|emb|CAD55416.1| putative secreted protein [Streptomyces coelicolor A3(2)]																	0.489312	0	0.489312	0	0.799824	0.22	3.9695
379	842	307	307		19208	19968	26154	27936	20120301_0285bAgBe_directMS_R05	13783	26154	27936	20120301_0285bAgBe_directMS_R05	13783	gi|24413719|emb|CAD55416.1|	gi|24413719|emb|CAD55416.1|	gi|24413719|emb|CAD55416.1|			>gi|24413719|emb|CAD55416.1| putative secreted protein [Streptomyces coelicolor A3(2)]																	0.510688	0	0.510688	0	0.799824	0.22	3.9695
380	845	549	549		3869	4006;4007	5229	5516	20120229_0285bAgBe_TiO2_R07	12545	5227	5514	20120229_0285bAgBe_TiO2_R05	10220	gi|24413724|emb|CAD55431.1|	gi|24413724|emb|CAD55431.1|	gi|24413724|emb|CAD55431.1|			>gi|24413724|emb|CAD55431.1| putative sigma factor [Streptomyces coelicolor A3(2)]																	1	6.5328	1	23.956	0.519962	4.16	29.638						1
381	847	378	378		15684	16307	21183	22412	20120301_0285bAgBe_directMS_R07	10295	21183	22412	20120301_0285bAgBe_directMS_R07	10295	gi|24413726|emb|CAD55433.1|	gi|24413726|emb|CAD55433.1|	gi|24413726|emb|CAD55433.1|			>gi|24413726|emb|CAD55433.1| putative substrate binding protein [Streptomyces coelicolor A3(2)]																	1	3.27145											1
382	847	400	400		15684	16307	21183	22412	20120301_0285bAgBe_directMS_R07	10295	21183	22412	20120301_0285bAgBe_directMS_R07	10295	gi|24413726|emb|CAD55433.1|	gi|24413726|emb|CAD55433.1|	gi|24413726|emb|CAD55433.1|			>gi|24413726|emb|CAD55433.1| putative substrate binding protein [Streptomyces coelicolor A3(2)]																	1	3.27145											1
383	850;4025	168;168	168		7100	7333	9628	10218	20120301_0285bAgBe_directMS_R06	6314	9628	10218	20120301_0285bAgBe_directMS_R06	6314	gi|24413732|emb|CAD55270.1|;gi|8246809|emb|CAB92844.1|	gi|24413732|emb|CAD55270.1|;gi|8246809|emb|CAB92844.1|	gi|8246809|emb|CAB92844.1|			>gi|24413732|emb|CAD55270.1| tellurium resistance protein [Streptomyces coelicolor A3(2)];>gi|8246809|emb|CAB92844.1| conserved hypothetical protein [Streptomyces coelicolor A3(2)]																	1	58.5514						1	58.5514	0.309191	19.72	58.551
384	854	62	62		2166;9851	2244;10191	2943	3127	20120301_0285bAgBe_directMS_R08	4457	13492	14305	20120301_0285bAgBe_directMS_R07	12340	gi|24413738|emb|CAD55278.1|	gi|24413738|emb|CAD55278.1|	gi|24413738|emb|CAD55278.1|			>gi|24413738|emb|CAD55278.1| putative hydrolase [Streptomyces coelicolor A3(2)]																	1	1.87985											1
385	855	162	162		6394	6607	8769	9336	20120301_0285bAgBe_directMS_R07	12934	8769	9336	20120301_0285bAgBe_directMS_R07	12934	gi|24413739|emb|CAD55279.1|	gi|24413739|emb|CAD55279.1|	gi|24413739|emb|CAD55279.1|			>gi|24413739|emb|CAD55279.1| putative ABC transporter ATP-binding protein [Streptomyces coelicolor A3(2)]																	1	30.8634											1
386	855	389	389		15298	15900	20659	21858	20120301_0285bAgBe_directMS_R07	11854	20659	21858	20120301_0285bAgBe_directMS_R07	11854	gi|24413739|emb|CAD55279.1|	gi|24413739|emb|CAD55279.1|	gi|24413739|emb|CAD55279.1|			>gi|24413739|emb|CAD55279.1| putative ABC transporter ATP-binding protein [Streptomyces coelicolor A3(2)]																	1	4.54526											1
387	855	393	393		15298	15900	20659	21858	20120301_0285bAgBe_directMS_R07	11854	20659	21858	20120301_0285bAgBe_directMS_R07	11854	gi|24413739|emb|CAD55279.1|	gi|24413739|emb|CAD55279.1|	gi|24413739|emb|CAD55279.1|			>gi|24413739|emb|CAD55279.1| putative ABC transporter ATP-binding protein [Streptomyces coelicolor A3(2)]																	1	4.54526											1
388	855	439	439		18386;18387	19123;19124	25042	26768	20120301_0285bAgBe_directMS_R08	3818	25042	26768	20120301_0285bAgBe_directMS_R08	3818	gi|24413739|emb|CAD55279.1|	gi|24413739|emb|CAD55279.1|	gi|24413739|emb|CAD55279.1|			>gi|24413739|emb|CAD55279.1| putative ABC transporter ATP-binding protein [Streptomyces coelicolor A3(2)]																	1	3.32169											1
389	856	591	591		2285	2363	3104	3291	20120229_0285bAgBe_TiO2_R07	6391	3104	3291	20120229_0285bAgBe_TiO2_R07	6391	gi|24413741|emb|CAD55163.1|	gi|24413741|emb|CAD55163.1|	gi|24413741|emb|CAD55163.1|			>gi|24413741|emb|CAD55163.1| putative ABC transporter transmembrane subunit [Streptomyces coelicolor A3(2)]																	1	3.49485											1
390	856	594	594		2285	2363	3104	3291	20120229_0285bAgBe_TiO2_R07	6391	3104	3291	20120229_0285bAgBe_TiO2_R07	6391	gi|24413741|emb|CAD55163.1|	gi|24413741|emb|CAD55163.1|	gi|24413741|emb|CAD55163.1|			>gi|24413741|emb|CAD55163.1| putative ABC transporter transmembrane subunit [Streptomyces coelicolor A3(2)]																	1	3.49485											1
391	862	105	105		2710	2799	3673	3896	20120229_0285bAgBe_TiO2_R07	1417	3673	3896	20120229_0285bAgBe_TiO2_R07	1417	gi|24413748|emb|CAD55170.1|	gi|24413748|emb|CAD55170.1|	gi|24413748|emb|CAD55170.1|			>gi|24413748|emb|CAD55170.1| putative membrane protein [Streptomyces coelicolor A3(2)]																	0.936962	11.7212											0.936962
392	862	281	281		6701	6919	9142	9720	20120229_0285bAgBe_TiO2_R07	5965	9142	9720	20120229_0285bAgBe_TiO2_R07	5965	gi|24413748|emb|CAD55170.1|	gi|24413748|emb|CAD55170.1|	gi|24413748|emb|CAD55170.1|			>gi|24413748|emb|CAD55170.1| putative membrane protein [Streptomyces coelicolor A3(2)]																	0.666667	0											0.666667
393	862	282	282		6701	6919	9142	9720	20120229_0285bAgBe_TiO2_R07	5965	9142	9720	20120229_0285bAgBe_TiO2_R07	5965	gi|24413748|emb|CAD55170.1|	gi|24413748|emb|CAD55170.1|	gi|24413748|emb|CAD55170.1|			>gi|24413748|emb|CAD55170.1| putative membrane protein [Streptomyces coelicolor A3(2)]																	0.666667	0											0.666667
394	862	284	284		6701	6919	9142	9720	20120229_0285bAgBe_TiO2_R07	5965	9142	9720	20120229_0285bAgBe_TiO2_R07	5965	gi|24413748|emb|CAD55170.1|	gi|24413748|emb|CAD55170.1|	gi|24413748|emb|CAD55170.1|			>gi|24413748|emb|CAD55170.1| putative membrane protein [Streptomyces coelicolor A3(2)]																	0.666667	0											0.666667
395	863	140	140		13732	14275	18685	19790	20120301_0285bAgBe_directMS_R07	6885	18685	19790	20120301_0285bAgBe_directMS_R07	6885	gi|24413751|emb|CAD55173.1|	gi|24413751|emb|CAD55173.1|	gi|24413751|emb|CAD55173.1|			>gi|24413751|emb|CAD55173.1| hypothetical protein [Streptomyces coelicolor A3(2)]																	1	0											1
396	875	98	98		4012	4158	5414	5702	20120301_0285bAgBe_directMS_R07	9863	5414	5702	20120301_0285bAgBe_directMS_R07	9863	gi|24413769|emb|CAD55306.1|	gi|24413769|emb|CAD55306.1|	gi|24413769|emb|CAD55306.1|			>gi|24413769|emb|CAD55306.1| putative secreted beta-galactosidase [Streptomyces coelicolor A3(2)]																	1	14.0618											1
397	875	403	403		8494	8774	11541	12207	20120229_0285bAgBe_TiO2_R07	9917	11541	12207	20120229_0285bAgBe_TiO2_R07	9917	gi|24413769|emb|CAD55306.1|	gi|24413769|emb|CAD55306.1|	gi|24413769|emb|CAD55306.1|			>gi|24413769|emb|CAD55306.1| putative secreted beta-galactosidase [Streptomyces coelicolor A3(2)]																	1	37.6544											1
398	877	87	87		12846	13365	17456	18454	20120301_0285bAgBe_directMS_R08	3491	17456	18454	20120301_0285bAgBe_directMS_R08	3491	gi|24413774|emb|CAD55455.1|	gi|24413774|emb|CAD55455.1|	gi|24413774|emb|CAD55455.1|			>gi|24413774|emb|CAD55455.1| hypothetical protein [Streptomyces coelicolor A3(2)]																	1	0
399	880	877	877		1644	1701;1702	2248	2392	20120229_0285bAgBe_TiO2_R07	11643	2248	2392	20120229_0285bAgBe_TiO2_R07	11643	gi|24413779|emb|CAD55461.1|	gi|24413779|emb|CAD55461.1|	gi|24413779|emb|CAD55461.1|			>gi|24413779|emb|CAD55461.1| conserved hypothetical protein [Streptomyces coelicolor A3(2)]																	0.928836	8.14651						0.279637	-1.87985	0.799872	1.35	1.8799	0.928836
400	880	887	887		1644	1701;1702	2248	2392	20120229_0285bAgBe_TiO2_R07	11643	2248	2392	20120229_0285bAgBe_TiO2_R07	11643	gi|24413779|emb|CAD55461.1|	gi|24413779|emb|CAD55461.1|	gi|24413779|emb|CAD55461.1|			>gi|24413779|emb|CAD55461.1| conserved hypothetical protein [Streptomyces coelicolor A3(2)]																	0.535582	0						0.28926	-1.73291	0.799872	1.35	1.8799	0.535582
401	880	893	893		1644	1701;1702	2248	2392	20120229_0285bAgBe_TiO2_R07	11643	2248	2392	20120229_0285bAgBe_TiO2_R07	11643	gi|24413779|emb|CAD55461.1|	gi|24413779|emb|CAD55461.1|	gi|24413779|emb|CAD55461.1|			>gi|24413779|emb|CAD55461.1| conserved hypothetical protein [Streptomyces coelicolor A3(2)]																	0.535582	0						0.431102	1.73291	0.799872	1.35	1.8799	0.535582
402	880	954	954		7044	7276	9564	10153	20120301_0285bAgBe_directMS_R05	10102	9564	10153	20120301_0285bAgBe_directMS_R05	10102	gi|24413779|emb|CAD55461.1|	gi|24413779|emb|CAD55461.1|	gi|24413779|emb|CAD55461.1|			>gi|24413779|emb|CAD55461.1| conserved hypothetical protein [Streptomyces coelicolor A3(2)]																	0.5	0	0.5	0	0.882014	1.56	-1.7644e-11
403	880	958	958		7044	7276	9564	10153	20120301_0285bAgBe_directMS_R05	10102	9564	10153	20120301_0285bAgBe_directMS_R05	10102	gi|24413779|emb|CAD55461.1|	gi|24413779|emb|CAD55461.1|	gi|24413779|emb|CAD55461.1|			>gi|24413779|emb|CAD55461.1| conserved hypothetical protein [Streptomyces coelicolor A3(2)]																	0.5	0	0.5	0	0.882014	1.56	-1.7644e-11
404	881	292	292		8761	9062	11893	12574	20120301_0285bAgBe_directMS_R07	7773	11893	12574	20120301_0285bAgBe_directMS_R07	7773	gi|24413780|emb|CAD55462.1|	gi|24413780|emb|CAD55462.1|	gi|24413780|emb|CAD55462.1|			>gi|24413780|emb|CAD55462.1| conserved hypothetical protein [Streptomyces coelicolor A3(2)]																	0.999579	33.7546	0.998711	28.8924	0.444514	6.23	38.189						0.999579
405	883	263	263		6248	6456	8547	9100	20120301_0285bAgBe_directMS_R07	9550	8547	9100	20120301_0285bAgBe_directMS_R07	9550	gi|24413783|emb|CAD55312.1|	gi|24413783|emb|CAD55312.1|	gi|24413783|emb|CAD55312.1|			>gi|24413783|emb|CAD55312.1| putative lysyl-tRNA synthetase [Streptomyces coelicolor A3(2)]																	1	3.35937											1
406	883	267	267		6248	6456	8547	9100	20120301_0285bAgBe_directMS_R07	9550	8547	9100	20120301_0285bAgBe_directMS_R07	9550	gi|24413783|emb|CAD55312.1|	gi|24413783|emb|CAD55312.1|	gi|24413783|emb|CAD55312.1|			>gi|24413783|emb|CAD55312.1| putative lysyl-tRNA synthetase [Streptomyces coelicolor A3(2)]																	1	3.35937											1
407	884	9	9		11894	12373	16205	17119	20120229_0285bAgBe_TiO2_R07	6220	16205	17119	20120229_0285bAgBe_TiO2_R07	6220	gi|24413784|emb|CAD55313.1|	gi|24413784|emb|CAD55313.1|	gi|24413784|emb|CAD55313.1|			>gi|24413784|emb|CAD55313.1| tryptophanyl tRNA synthetase [Streptomyces coelicolor A3(2)]																	1	5.17217											1
408	888	375	375		3627	3751	4929	5210	20120301_0285bAgBe_directMS_R05	10991	4929	5210	20120301_0285bAgBe_directMS_R05	10991	gi|24413788|emb|CAD55317.1|	gi|24413788|emb|CAD55317.1|	gi|24413788|emb|CAD55317.1|			>gi|24413788|emb|CAD55317.1| putative DNA polymerase I [Streptomyces coelicolor A3(2)]																	0.949201	12.715	0.949201	12.715	0.733757	4.86	13.421
409	889	241	241		18390	19127	25046	26772	20120301_0285bAgBe_directMS_R07	7100	25046	26772	20120301_0285bAgBe_directMS_R07	7100	gi|24413789|emb|CAD55318.1|	gi|24413789|emb|CAD55318.1|	gi|24413789|emb|CAD55318.1|			>gi|24413789|emb|CAD55318.1| conserved hypothetical protein [Streptomyces coelicolor A3(2)]																	1	47.0452											1
410	891	373	373		245	252	333	358	20120301_0285bAgBe_directMS_R07	9181	333	358	20120301_0285bAgBe_directMS_R07	9181	gi|24413791|emb|CAD55321.1|	gi|24413791|emb|CAD55321.1|	gi|24413791|emb|CAD55321.1|			>gi|24413791|emb|CAD55321.1| hypothetical protein [Streptomyces coelicolor A3(2)]																	1	5.90555											1
411	892	3	3		11462	11898	15656	16560	20120301_0285bAgBe_directMS_R08	6195	15656	16560	20120301_0285bAgBe_directMS_R08	6195	gi|24413862|emb|CAD55463.1|	gi|24413862|emb|CAD55463.1|	gi|24413862|emb|CAD55463.1|			>gi|24413862|emb|CAD55463.1| putative transcriptional regulator [Streptomyces coelicolor A3(2)]																	1	26.0454
412	896	449	449		928;1835	964;1901;1902	2504	2665	20120301_0285bAgBe_directMS_R07	3133	2504	2665	20120301_0285bAgBe_directMS_R07	3133	gi|24413866|emb|CAD55467.1|	gi|24413866|emb|CAD55467.1|	gi|24413866|emb|CAD55467.1|			>gi|24413866|emb|CAD55467.1| hypothetical protein SCD78.31c; putative integral membrane protein [Streptomyces coelicolor A3(2)]																	0.95977	14.6359	0.789135	6.15562	0.551735	4.13	21.746						0.95977
413	896	455	455		928	964	1254	1321	20120301_0285bAgBe_directMS_R07	6358	1254	1321	20120301_0285bAgBe_directMS_R07	6358	gi|24413866|emb|CAD55467.1|	gi|24413866|emb|CAD55467.1|	gi|24413866|emb|CAD55467.1|			>gi|24413866|emb|CAD55467.1| hypothetical protein SCD78.31c; putative integral membrane protein [Streptomyces coelicolor A3(2)]																	0.791735	5.37976											0.791735
414	896	445	445		1835;1880	1901;1902;1949	2502	2663	20120301_0285bAgBe_directMS_R08	7033	2502	2663	20120301_0285bAgBe_directMS_R08	7033	gi|24413866|emb|CAD55467.1|	gi|24413866|emb|CAD55467.1|	gi|24413866|emb|CAD55467.1|			>gi|24413866|emb|CAD55467.1| hypothetical protein SCD78.31c; putative integral membrane protein [Streptomyces coelicolor A3(2)]																	1	2.78957	0.210865	-6.15562	0.551735	4.13	21.746						0.110977
415	896	437	437		1880	1949	2552	2714	20120301_0285bAgBe_directMS_R07	8158	2552	2714	20120301_0285bAgBe_directMS_R07	8158	gi|24413866|emb|CAD55467.1|	gi|24413866|emb|CAD55467.1|	gi|24413866|emb|CAD55467.1|			>gi|24413866|emb|CAD55467.1| hypothetical protein SCD78.31c; putative integral membrane protein [Streptomyces coelicolor A3(2)]																	0.889023	9.51898											0.889023
416	896	471	471		6655;17092	6873;17773	9088	9663	20120301_0285bAgBe_directMS_R08	15887	9088	9663	20120301_0285bAgBe_directMS_R08	15887	gi|24413866|emb|CAD55467.1|	gi|24413866|emb|CAD55467.1|	gi|24413866|emb|CAD55467.1|			>gi|24413866|emb|CAD55467.1| hypothetical protein SCD78.31c; putative integral membrane protein [Streptomyces coelicolor A3(2)]																	0.804675	5.28142											0.112549
417	896	465	465		17092	17773	22959	24258	20120301_0285bAgBe_directMS_R07	9269	22959	24258	20120301_0285bAgBe_directMS_R07	9269	gi|24413866|emb|CAD55467.1|	gi|24413866|emb|CAD55467.1|	gi|24413866|emb|CAD55467.1|			>gi|24413866|emb|CAD55467.1| hypothetical protein SCD78.31c; putative integral membrane protein [Streptomyces coelicolor A3(2)]																	0.887451	11.1589											0.887451
418	897	148	148		9410	9733	12751	13457	20120301_0285bAgBe_directMS_R06	13776	12751	13457	20120301_0285bAgBe_directMS_R06	13776	gi|24413867|emb|CAD55469.1|	gi|24413867|emb|CAD55469.1|	gi|24413867|emb|CAD55469.1|			>gi|24413867|emb|CAD55469.1| putative transposase [Streptomyces coelicolor A3(2)]																	1	27.9829						1	27.9829	0.611355	7.07	27.983
419	897	153	153		9410	9733	12751	13457	20120301_0285bAgBe_directMS_R06	13776	12751	13457	20120301_0285bAgBe_directMS_R06	13776	gi|24413867|emb|CAD55469.1|	gi|24413867|emb|CAD55469.1|	gi|24413867|emb|CAD55469.1|			>gi|24413867|emb|CAD55469.1| putative transposase [Streptomyces coelicolor A3(2)]																	1	27.9829						1	27.9829	0.611355	7.07	27.983
420	907	28	28		2937	3037	3979	4210	20120229_0285bAgBe_TiO2_R07	12494	3979	4210	20120229_0285bAgBe_TiO2_R07	12494	gi|24413883|emb|CAD55223.1|	gi|24413883|emb|CAD55223.1|	gi|24413883|emb|CAD55223.1|			>gi|24413883|emb|CAD55223.1| putative peptide transport system ATP-binding subunit [Streptomyces coelicolor A3(2)]																	0.980708	18.4695											0.980708
421	908	105	105		12203	12706	16672	17621	20120229_0285bAgBe_TiO2_R05	10633	16672	17621	20120229_0285bAgBe_TiO2_R05	10633	gi|24413884|emb|CAD55224.1|	gi|24413884|emb|CAD55224.1|	gi|24413884|emb|CAD55224.1|			>gi|24413884|emb|CAD55224.1| putative membrane protein [Streptomyces coelicolor A3(2)]																	1	6.13696	1	6.13696	0.824615	2.9	6.137
422	909	917	917		4237	4394	5736	6052	20120229_0285bAgBe_TiO2_R07	1734	5736	6052	20120229_0285bAgBe_TiO2_R07	1734	gi|24413885|emb|CAD55225.1|	gi|24413885|emb|CAD55225.1|	gi|24413885|emb|CAD55225.1|			>gi|24413885|emb|CAD55225.1| putative integral membrane protein [Streptomyces coelicolor A3(2)]																	1	27.1205											1
423	909	413	413		19365	20133	26375	28163	20120301_0285bAgBe_directMS_R08	8226	26375	28163	20120301_0285bAgBe_directMS_R08	8226	gi|24413885|emb|CAD55225.1|	gi|24413885|emb|CAD55225.1|	gi|24413885|emb|CAD55225.1|			>gi|24413885|emb|CAD55225.1| putative integral membrane protein [Streptomyces coelicolor A3(2)]																	0.609016	4.73765
424	912	624	624		18252	18981	24693	26279	20120301_0285bAgBe_directMS_R07	6163	24693	26279	20120301_0285bAgBe_directMS_R07	6163	gi|24413890|emb|CAD55361.1|	gi|24413890|emb|CAD55361.1|	gi|24413890|emb|CAD55361.1|			>gi|24413890|emb|CAD55361.1| putative ATP/GTP binding protein [Streptomyces coelicolor A3(2)]																	1	26.4117											1
425	913	23	23		4420	4584	6028	6391	20120301_0285bAgBe_directMS_R08	11287	6028	6391	20120301_0285bAgBe_directMS_R08	11287	gi|24413891|emb|CAD55362.1|	gi|24413891|emb|CAD55362.1|	gi|24413891|emb|CAD55362.1|			>gi|24413891|emb|CAD55362.1| probable translational initiation factor [Streptomyces coelicolor A3(2)]																	0.989106	19.5804
426	915	55	55		13230;13231	13759;13760	17933	18946	20120301_0285bAgBe_directMS_R05	6935	17933	18946	20120301_0285bAgBe_directMS_R05	6935	gi|24413893|emb|CAD55364.1|	gi|24413893|emb|CAD55364.1|	gi|24413893|emb|CAD55364.1|			>gi|24413893|emb|CAD55364.1| guanosine pentaphosphate synthetase/polyribonucleotide nucleotidyltransferase [Streptomyces coelicolor A3(2)]																	1	2.30318	1	2.30318	0.728644	1.36	2.3032
427	915	58	58		13231	13760	17934	18947	20120301_0285bAgBe_directMS_R08	10096	17934	18947	20120301_0285bAgBe_directMS_R08	10096	gi|24413893|emb|CAD55364.1|	gi|24413893|emb|CAD55364.1|	gi|24413893|emb|CAD55364.1|			>gi|24413893|emb|CAD55364.1| guanosine pentaphosphate synthetase/polyribonucleotide nucleotidyltransferase [Streptomyces coelicolor A3(2)]																	1	11.5546
428	915	538	538		17599	18302	23652	25006	20120229_0285bAgBe_TiO2_R05	13561	23652	25006	20120229_0285bAgBe_TiO2_R05	13561	gi|24413893|emb|CAD55364.1|	gi|24413893|emb|CAD55364.1|	gi|24413893|emb|CAD55364.1|			>gi|24413893|emb|CAD55364.1| guanosine pentaphosphate synthetase/polyribonucleotide nucleotidyltransferase [Streptomyces coelicolor A3(2)]																	0.674386	0.501286	0.674386	0.501286	0.8018	0.65	0.50129
429	915	552	552		17599	18302	23652	25006	20120229_0285bAgBe_TiO2_R05	13561	23652	25006	20120229_0285bAgBe_TiO2_R05	13561	gi|24413893|emb|CAD55364.1|	gi|24413893|emb|CAD55364.1|	gi|24413893|emb|CAD55364.1|			>gi|24413893|emb|CAD55364.1| guanosine pentaphosphate synthetase/polyribonucleotide nucleotidyltransferase [Streptomyces coelicolor A3(2)]																	0.674386	0.501286	0.674386	0.501286	0.8018	0.65	0.50129
430	919	143	143		8681	8974	11791	12470	20120301_0285bAgBe_directMS_R05	8539	11791	12470	20120301_0285bAgBe_directMS_R05	8539	gi|24413900|emb|CAD55371.1|	gi|24413900|emb|CAD55371.1|	gi|24413900|emb|CAD55371.1|			>gi|24413900|emb|CAD55371.1| putative peptide-binding transport protein [Streptomyces coelicolor A3(2)]																	0.963075	14.7964	0.963075	14.7964	0.810135	0.45	19.777
431	919	557	557		17260	17948	23178	24493	20120301_0285bAgBe_directMS_R07	7579	23178	24493	20120301_0285bAgBe_directMS_R07	7579	gi|24413900|emb|CAD55371.1|	gi|24413900|emb|CAD55371.1|	gi|24413900|emb|CAD55371.1|			>gi|24413900|emb|CAD55371.1| putative peptide-binding transport protein [Streptomyces coelicolor A3(2)]																	0.999999	0.182819											0.999999
432	922	716	716		19279	20045	26249	28032	20120301_0285bAgBe_directMS_R08	6323	26249	28032	20120301_0285bAgBe_directMS_R08	6323	gi|24413905|emb|CAD55376.1|	gi|24413905|emb|CAD55376.1|	gi|24413905|emb|CAD55376.1|			>gi|24413905|emb|CAD55376.1| putative serine/threonine protein kinase [Streptomyces coelicolor A3(2)]																	0.987356	18.0331
433	925	17	17		11738	12200	16010	16923	20120229_0285bAgBe_TiO2_R07	1254	16010	16923	20120229_0285bAgBe_TiO2_R07	1254	gi|24413909|emb|CAD55379.1|	gi|24413909|emb|CAD55379.1|	gi|24413909|emb|CAD55379.1|			>gi|24413909|emb|CAD55379.1| hypothetical protein [Streptomyces coelicolor A3(2)]																	1	7.27914											1
434	928;2093	1038;1030	1030		19510	20279	26553	28344	20120301_0285bAgBe_directMS_R07	7073	26553	28344	20120301_0285bAgBe_directMS_R07	7073	gi|24413913|emb|CAD55384.1|;gi|5139576|emb|CAB45593.1|	gi|24413913|emb|CAD55384.1|;gi|5139576|emb|CAB45593.1|	gi|5139576|emb|CAB45593.1|			>gi|24413913|emb|CAD55384.1| hypothetical protein [Streptomyces coelicolor A3(2)];>gi|5139576|emb|CAB45593.1| putative DNA methylase [Streptomyces coelicolor A3(2)]																	0.869615	9.20301											0.869615
435	928;2093	1039;1031	1031		19510	20279	26553	28344	20120301_0285bAgBe_directMS_R07	7073	26553	28344	20120301_0285bAgBe_directMS_R07	7073	gi|24413913|emb|CAD55384.1|;gi|5139576|emb|CAB45593.1|	gi|24413913|emb|CAD55384.1|;gi|5139576|emb|CAB45593.1|	gi|5139576|emb|CAB45593.1|			>gi|24413913|emb|CAD55384.1| hypothetical protein [Streptomyces coelicolor A3(2)];>gi|5139576|emb|CAB45593.1| putative DNA methylase [Streptomyces coelicolor A3(2)]																	0.869615	9.20301											0.869615
436	930	89	89		15901	16536	21448	22684	20120301_0285bAgBe_directMS_R06	4289	21448	22684	20120301_0285bAgBe_directMS_R06	4289	gi|24413916|emb|CAD55387.1|	gi|24413916|emb|CAD55387.1|	gi|24413916|emb|CAD55387.1|			>gi|24413916|emb|CAD55387.1| putative phospholipase C [Streptomyces coelicolor A3(2)]																	1	7.41322						1	7.41322	0.818542	0.06	7.4132
437	931	10	10		14790	15364	19945	21101	20120301_0285bAgBe_directMS_R07	2640	19945	21101	20120301_0285bAgBe_directMS_R07	2640	gi|24413918|emb|CAD55520.1|	gi|24413918|emb|CAD55520.1|	gi|24413918|emb|CAD55520.1|			>gi|24413918|emb|CAD55520.1| putative binding protein dependent transport protein [Streptomyces coelicolor A3(2)]																	1	4.9882											1
438	937	27	27		10940	11317	14922	15782	20120301_0285bAgBe_directMS_R05	9456	14922	15782	20120301_0285bAgBe_directMS_R05	9456	gi|24413928|emb|CAD55530.1|	gi|24413928|emb|CAD55530.1|	gi|24413928|emb|CAD55530.1|			>gi|24413928|emb|CAD55530.1| hypothetical protein [Streptomyces coelicolor A3(2)]																	1	13.8877	1	13.8877	0.694383	0.6	13.888
439	939	127	127		10471	10829	14296	15136	20120301_0285bAgBe_directMS_R06	9753	14296	15136	20120301_0285bAgBe_directMS_R06	9753	gi|24418970|emb|CAD55406.1|	gi|24418970|emb|CAD55406.1|	gi|24418970|emb|CAD55406.1|			>gi|24418970|emb|CAD55406.1| putative oxidoreductase [Streptomyces coelicolor A3(2)]																	1	2.01746						1	2.01746	0.812312	7.46	2.0175
440	939	2	2		11289	11708	15422	16318	20120229_0285bAgBe_TiO2_R05	10170	15422	16318	20120229_0285bAgBe_TiO2_R05	10170	gi|24418970|emb|CAD55406.1|	gi|24418970|emb|CAD55406.1|	gi|24418970|emb|CAD55406.1|			>gi|24418970|emb|CAD55406.1| putative oxidoreductase [Streptomyces coelicolor A3(2)]																	1	3.35937	1	3.35937	0.848388	5.77	3.3594
441	939	3	3		11289	11708	15422	16318	20120229_0285bAgBe_TiO2_R05	10170	15422	16318	20120229_0285bAgBe_TiO2_R05	10170	gi|24418970|emb|CAD55406.1|	gi|24418970|emb|CAD55406.1|	gi|24418970|emb|CAD55406.1|			>gi|24418970|emb|CAD55406.1| putative oxidoreductase [Streptomyces coelicolor A3(2)]																	1	3.35937	1	3.35937	0.848388	5.77	3.3594
442	941	168	168		5631	5823	7771	8291	20120301_0285bAgBe_directMS_R07	14916	7771	8291	20120301_0285bAgBe_directMS_R07	14916	gi|24418973|emb|CAD55389.1|	gi|24418973|emb|CAD55389.1|	gi|24418973|emb|CAD55389.1|			>gi|24418973|emb|CAD55389.1| putative phosphonopyruvate decarboxylase (fragment). [Streptomyces coelicolor A3(2)]																	1	0.240607											1
443	942	103	103		1688;3123	1746;3229	4246	4486	20120301_0285bAgBe_directMS_R06	6047	4246	4486	20120301_0285bAgBe_directMS_R06	6047	gi|24418974|emb|CAD55390.1|	gi|24418974|emb|CAD55390.1|	gi|24418974|emb|CAD55390.1|			>gi|24418974|emb|CAD55390.1| putative membrane protein [Streptomyces coelicolor A3(2)]																	0.996351	24.3627						0.996351	24.3627	0.509579	14.07	33.19	1
444	942	108	108		1688;3123	1746;3229	2299	2447	20120301_0285bAgBe_directMS_R07	11741	2299	2447	20120301_0285bAgBe_directMS_R07	11741	gi|24418974|emb|CAD55390.1|	gi|24418974|emb|CAD55390.1|	gi|24418974|emb|CAD55390.1|			>gi|24418974|emb|CAD55390.1| putative membrane protein [Streptomyces coelicolor A3(2)]																	1	2.23787						0.213176	-5.67138	0.509579	14.07	33.19	1
445	942	120	120		2529;2530;13042;15375	2613;2614;13566;15980	17700	18704	20120301_0285bAgBe_directMS_R06	7384	17700	18704	20120301_0285bAgBe_directMS_R06	7384	gi|24418974|emb|CAD55390.1|	gi|24418974|emb|CAD55390.1|	gi|24418974|emb|CAD55390.1|			>gi|24418974|emb|CAD55390.1| putative membrane protein [Streptomyces coelicolor A3(2)]																	0.56052	0	0.310147	-5.97424	0.397046	0.22	34.326	0.56052	0	0.526411	11.66	9.8877	0.43297
446	942	125	125		2529;2530;13042	2613;2614;13566	3426	3643	20120301_0285bAgBe_directMS_R05	11015	3426	3643	20120301_0285bAgBe_directMS_R05	11015	gi|24418974|emb|CAD55390.1|	gi|24418974|emb|CAD55390.1|	gi|24418974|emb|CAD55390.1|			>gi|24418974|emb|CAD55390.1| putative membrane protein [Streptomyces coelicolor A3(2)]																	0.689853	5.97424	0.689853	5.97424	0.397046	0.22	34.326	0.565627	0	0.526411	11.66	9.8877	0.56703
447	942	87	87		8453	8732	11490	12154	20120301_0285bAgBe_directMS_R06	7515	11490	12154	20120301_0285bAgBe_directMS_R06	7515	gi|24418974|emb|CAD55390.1|	gi|24418974|emb|CAD55390.1|	gi|24418974|emb|CAD55390.1|			>gi|24418974|emb|CAD55390.1| putative membrane protein [Streptomyces coelicolor A3(2)]																	1	2.36964						1	2.36964	0.83761	8.76	2.3696
448	942	93	93		8453	8732	11490	12154	20120301_0285bAgBe_directMS_R06	7515	11490	12154	20120301_0285bAgBe_directMS_R06	7515	gi|24418974|emb|CAD55390.1|	gi|24418974|emb|CAD55390.1|	gi|24418974|emb|CAD55390.1|			>gi|24418974|emb|CAD55390.1| putative membrane protein [Streptomyces coelicolor A3(2)]																	1	2.36964						1	2.36964	0.83761	8.76	2.3696
449	942	117	117		13042;15375	13566;15980	20765	21970	20120301_0285bAgBe_directMS_R07	7016	20765	21970	20120301_0285bAgBe_directMS_R07	7016	gi|24418974|emb|CAD55390.1|	gi|24418974|emb|CAD55390.1|	gi|24418974|emb|CAD55390.1|			>gi|24418974|emb|CAD55390.1| putative membrane protein [Streptomyces coelicolor A3(2)]																	0.841551	7.35317						0.873853	6.70964	0.526411	11.66	9.8877	0.841551
450	944	13	13		11591	12041	15818	16726	20120301_0285bAgBe_directMS_R05	10845	15818	16726	20120301_0285bAgBe_directMS_R05	10845	gi|24418992|emb|CAD55436.1|	gi|24418992|emb|CAD55436.1|	gi|24418992|emb|CAD55436.1|			>gi|24418992|emb|CAD55436.1| putative ABC transport ATP-binding subunit [Streptomyces coelicolor A3(2)]																	1	38.7503	1	38.7503	0.437762	7.46	38.75
451	944	29	29		19360	20127	26369	28157	20120301_0285bAgBe_directMS_R06	4719	26369	28157	20120301_0285bAgBe_directMS_R06	4719	gi|24418992|emb|CAD55436.1|	gi|24418992|emb|CAD55436.1|	gi|24418992|emb|CAD55436.1|			>gi|24418992|emb|CAD55436.1| putative ABC transport ATP-binding subunit [Streptomyces coelicolor A3(2)]																	1	15.0996						1	15.0996	0.74388	5.23	15.1
452	945	58	58		1951	2022	2652	2820	20120301_0285bAgBe_directMS_R07	12356	2652	2820	20120301_0285bAgBe_directMS_R07	12356	gi|24418993|emb|CAD55438.1|	gi|24418993|emb|CAD55438.1|	gi|24418993|emb|CAD55438.1|			>gi|24418993|emb|CAD55438.1| putative secreted protein [Streptomyces coelicolor A3(2)]																	0.982799	20.9996											0.982799
453	945	384	384		5270	5448	7190	7614	20120229_0285bAgBe_TiO2_R07	2083	7190	7614	20120229_0285bAgBe_TiO2_R07	2083	gi|24418993|emb|CAD55438.1|	gi|24418993|emb|CAD55438.1|	gi|24418993|emb|CAD55438.1|			>gi|24418993|emb|CAD55438.1| putative secreted protein [Streptomyces coelicolor A3(2)]																	1	5.90555											1
454	949	287	287		7896	8148	10741	11385	20120301_0285bAgBe_directMS_R06	9082	10741	11385	20120301_0285bAgBe_directMS_R06	9082	gi|24419001|emb|CAD55449.1|	gi|24419001|emb|CAD55449.1|	gi|24419001|emb|CAD55449.1|			>gi|24419001|emb|CAD55449.1| hypothetical protein [Streptomyces coelicolor A3(2)]																	1	0.491247						1	0.491247	0.744947	1.51	0.49125
455	953	2	2		11283	11700	15414	16310	20120301_0285bAgBe_directMS_R08	7279	15414	16310	20120301_0285bAgBe_directMS_R08	7279	gi|24419005|emb|CAD55453.1|	gi|24419005|emb|CAD55453.1|	gi|24419005|emb|CAD55453.1|			>gi|24419005|emb|CAD55453.1| putative sugar hydrolase [Streptomyces coelicolor A3(2)]																	1	7.75577
456	953	75	75		18861	19615	25667	27422	20120301_0285bAgBe_directMS_R06	12399	25667	27422	20120301_0285bAgBe_directMS_R06	12399	gi|24419005|emb|CAD55453.1|	gi|24419005|emb|CAD55453.1|	gi|24419005|emb|CAD55453.1|			>gi|24419005|emb|CAD55453.1| putative sugar hydrolase [Streptomyces coelicolor A3(2)]																	1	27.1205						1	27.1205	0.73076	2.02	27.121
457	954	277	277		2491	2573	3362	3565	20120301_0285bAgBe_directMS_R08	6099	3362	3565	20120301_0285bAgBe_directMS_R08	6099	gi|24419009|emb|CAD55281.1|	gi|24419009|emb|CAD55281.1|	gi|24419009|emb|CAD55281.1|			>gi|24419009|emb|CAD55281.1| hypothetical protein (fragment) [Streptomyces coelicolor A3(2)]																	0.991476	20.6562
458	957	263	263		2483	2565	3350	3552	20120229_0285bAgBe_TiO2_R07	1790	3350	3552	20120229_0285bAgBe_TiO2_R07	1790	gi|24419012|emb|CAD55284.1|	gi|24419012|emb|CAD55284.1|	gi|24419012|emb|CAD55284.1|			>gi|24419012|emb|CAD55284.1| putative glutamate N-acetyltransferase [Streptomyces coelicolor A3(2)]																	0.590701	2.50326											0.590701
459	958	114	114		11307	11730	15454	16350	20120301_0285bAgBe_directMS_R08	15314	15454	16350	20120301_0285bAgBe_directMS_R08	15314	gi|24419014|emb|CAD55286.1|	gi|24419014|emb|CAD55286.1|	gi|24419014|emb|CAD55286.1|			>gi|24419014|emb|CAD55286.1| putative gluconate permease [Streptomyces coelicolor A3(2)]																	0.500181	0.00999175
460	959	700	700		2854	2949	3863	4091	20120301_0285bAgBe_directMS_R07	9747	3862	4090	20120301_0285bAgBe_directMS_R05	9137	gi|24419016|emb|CAD55287.1|	gi|24419016|emb|CAD55287.1|	gi|24419016|emb|CAD55287.1|			>gi|24419016|emb|CAD55287.1| ABC excision nuclease subunit B [Streptomyces coelicolor A3(2)]																	0.871328	8.30696	0.5	0	0.301999	2.33	49.097						0.871328
461	959	701	701		2854	2949	3862	4090	20120301_0285bAgBe_directMS_R05	9137	3862	4090	20120301_0285bAgBe_directMS_R05	9137	gi|24419016|emb|CAD55287.1|	gi|24419016|emb|CAD55287.1|	gi|24419016|emb|CAD55287.1|			>gi|24419016|emb|CAD55287.1| ABC excision nuclease subunit B [Streptomyces coelicolor A3(2)]																	0.5	0	0.5	0	0.301999	2.33	49.097						0.128672
462	964	262	262		9469	9793	12818	13525	20120229_0285bAgBe_TiO2_R05	11869	12818	13525	20120229_0285bAgBe_TiO2_R05	11869	gi|24419024|emb|CAD55296.1|	gi|24419024|emb|CAD55296.1|	gi|24419024|emb|CAD55296.1|			>gi|24419024|emb|CAD55296.1| putative integral membrane efflux protein [Streptomyces coelicolor A3(2)]																	1	25.1219	1	25.1219	0.627632	0.11	25.122
463	964	267	267		9469	9793	12818	13525	20120229_0285bAgBe_TiO2_R05	11869	12818	13525	20120229_0285bAgBe_TiO2_R05	11869	gi|24419024|emb|CAD55296.1|	gi|24419024|emb|CAD55296.1|	gi|24419024|emb|CAD55296.1|			>gi|24419024|emb|CAD55296.1| putative integral membrane efflux protein [Streptomyces coelicolor A3(2)]																	1	25.1219	1	25.1219	0.627632	0.11	25.122
464	964	277	277		16825	17495	22619	23902	20120301_0285bAgBe_directMS_R08	15204	22619	23902	20120301_0285bAgBe_directMS_R08	15204	gi|24419024|emb|CAD55296.1|	gi|24419024|emb|CAD55296.1|	gi|24419024|emb|CAD55296.1|			>gi|24419024|emb|CAD55296.1| putative integral membrane efflux protein [Streptomyces coelicolor A3(2)]																	0.566959	1.62687
465	965	76	76		12818	13336	17423	18412	20120229_0285bAgBe_TiO2_R07	4069	17423	18412	20120229_0285bAgBe_TiO2_R07	4069	gi|24419025|emb|CAD55297.1|	gi|24419025|emb|CAD55297.1|	gi|24419025|emb|CAD55297.1|			>gi|24419025|emb|CAD55297.1| putative lipoate-protein ligase [Streptomyces coelicolor A3(2)]																	1	7.16808											1
466	968	175	175		1804	1870	2465	2624	20120301_0285bAgBe_directMS_R08	2305	2465	2624	20120301_0285bAgBe_directMS_R08	2305	gi|24419029|emb|CAD55301.1|	gi|24419029|emb|CAD55301.1|	gi|24419029|emb|CAD55301.1|			>gi|24419029|emb|CAD55301.1| putative membrane protein [Streptomyces coelicolor A3(2)]																	1	30.6121
467	968	267	267		8439	8713;8714;8716	11470	12134	20120301_0285bAgBe_directMS_R07	13557	11467	12131	20120301_0285bAgBe_directMS_R05	11952	gi|24419029|emb|CAD55301.1|	gi|24419029|emb|CAD55301.1|	gi|24419029|emb|CAD55301.1|			>gi|24419029|emb|CAD55301.1| putative membrane protein [Streptomyces coelicolor A3(2)]																	1	2.48297	1	9.99803	0.691026	1.36	9.998						1
468	969	14	14		1513	1567	2049	2137	20120301_0285bAgBe_directMS_R08	7212	2049	2137	20120301_0285bAgBe_directMS_R08	7212	gi|24419031|emb|CAD55194.1|	gi|24419031|emb|CAD55194.1|	gi|24419031|emb|CAD55194.1|			>gi|24419031|emb|CAD55194.1| 2-ispoprylmalate synthase [Streptomyces coelicolor A3(2)]																	1	14.4608
469	970	973	973		5458	5638	7447	7872	20120301_0285bAgBe_directMS_R08	6908	7447	7872	20120301_0285bAgBe_directMS_R08	6908	gi|24419033|emb|CAD55196.1|	gi|24419033|emb|CAD55196.1|	gi|24419033|emb|CAD55196.1|			>gi|24419033|emb|CAD55196.1| putative glycosyltransferase [Streptomyces coelicolor A3(2)]																	0.5	0
470	970	981	981		5458	5638	7447	7872	20120301_0285bAgBe_directMS_R08	6908	7447	7872	20120301_0285bAgBe_directMS_R08	6908	gi|24419033|emb|CAD55196.1|	gi|24419033|emb|CAD55196.1|	gi|24419033|emb|CAD55196.1|			>gi|24419033|emb|CAD55196.1| putative glycosyltransferase [Streptomyces coelicolor A3(2)]																	0.5	0
471	971	287	287		2407	2487	3254	3452	20120301_0285bAgBe_directMS_R07	7685	3253	3451	20120229_0285bAgBe_TiO2_R05	5825	gi|24419034|emb|CAD55197.1|	gi|24419034|emb|CAD55197.1|	gi|24419034|emb|CAD55197.1|			>gi|24419034|emb|CAD55197.1| putative membrane protein [Streptomyces coelicolor A3(2)]																	1	29.6669	1	37.549	0.48669	1.11	37.549						1
472	972	259	259		8547	8828	11608	12277	20120301_0285bAgBe_directMS_R08	330	11608	12277	20120301_0285bAgBe_directMS_R08	330	gi|24419035|emb|CAD55198.1|	gi|24419035|emb|CAD55198.1|	gi|24419035|emb|CAD55198.1|			>gi|24419035|emb|CAD55198.1| putative secreted sugar-binding protein [Streptomyces coelicolor A3(2)]																	0.687852	1.48361
473	972	262	262		8547	8828	11608	12277	20120301_0285bAgBe_directMS_R08	330	11608	12277	20120301_0285bAgBe_directMS_R08	330	gi|24419035|emb|CAD55198.1|	gi|24419035|emb|CAD55198.1|	gi|24419035|emb|CAD55198.1|			>gi|24419035|emb|CAD55198.1| putative secreted sugar-binding protein [Streptomyces coelicolor A3(2)]																	0.687852	1.48361
474	973	140	140		10036	10385	13739	14562	20120229_0285bAgBe_TiO2_R05	13976	13739	14562	20120229_0285bAgBe_TiO2_R05	13976	gi|24419039|emb|CAD55203.1|	gi|24419039|emb|CAD55203.1|	gi|24419039|emb|CAD55203.1|			>gi|24419039|emb|CAD55203.1| agmatinase [Streptomyces coelicolor A3(2)]																	1	0.783257	1	0.783257	0.842671	0.3	0.78326
475	975	105	105		16389	17045	22058	23318	20120301_0285bAgBe_directMS_R06	7807	22058	23318	20120301_0285bAgBe_directMS_R06	7807	gi|24426507|emb|CAD55492.1|	gi|24426507|emb|CAD55492.1|	gi|24426507|emb|CAD55492.1|			>gi|24426507|emb|CAD55492.1| putative oxidoreductase [Streptomyces coelicolor A3(2)]																	0.53297	0.573585						0.53297	0.573585	0.748565	1.47	0.95581
476	976	441	441		4399	4562	5973	6302	20120229_0285bAgBe_TiO2_R07	8320	5972	6301	20120229_0285bAgBe_TiO2_R05	6297	gi|24426510|emb|CAD55496.1|	gi|24426510|emb|CAD55496.1|	gi|24426510|emb|CAD55496.1|			>gi|24426510|emb|CAD55496.1| putative penicillin acylase (EC 3.5.1.11). [Streptomyces coelicolor A3(2)]																	1	6.00149	1	15.5899	0.747925	1.37	15.59						1
477	976	448	448		4399;17588	4562;18291	5973	6302	20120229_0285bAgBe_TiO2_R07	8320	5972	6301	20120229_0285bAgBe_TiO2_R05	6297	gi|24426510|emb|CAD55496.1|	gi|24426510|emb|CAD55496.1|	gi|24426510|emb|CAD55496.1|			>gi|24426510|emb|CAD55496.1| putative penicillin acylase (EC 3.5.1.11). [Streptomyces coelicolor A3(2)]																	1	6.00149	1	15.5899	0.747925	1.37	15.59						1
478	976	151	151		8334	8603	11332	11993	20120301_0285bAgBe_directMS_R07	3189	11332	11993	20120301_0285bAgBe_directMS_R07	3189	gi|24426510|emb|CAD55496.1|	gi|24426510|emb|CAD55496.1|	gi|24426510|emb|CAD55496.1|			>gi|24426510|emb|CAD55496.1| putative penicillin acylase (EC 3.5.1.11). [Streptomyces coelicolor A3(2)]																	0.914855	9.88767											0.914855
479	976	157	157		8334	8603	11332	11993	20120301_0285bAgBe_directMS_R07	3189	11332	11993	20120301_0285bAgBe_directMS_R07	3189	gi|24426510|emb|CAD55496.1|	gi|24426510|emb|CAD55496.1|	gi|24426510|emb|CAD55496.1|			>gi|24426510|emb|CAD55496.1| putative penicillin acylase (EC 3.5.1.11). [Streptomyces coelicolor A3(2)]																	0.914855	9.88767											0.914855
480	976	449	449		17588	18291	23640	24994	20120229_0285bAgBe_TiO2_R05	3924	23640	24994	20120229_0285bAgBe_TiO2_R05	3924	gi|24426510|emb|CAD55496.1|	gi|24426510|emb|CAD55496.1|	gi|24426510|emb|CAD55496.1|			>gi|24426510|emb|CAD55496.1| putative penicillin acylase (EC 3.5.1.11). [Streptomyces coelicolor A3(2)]																	0.838006	7.13747	0.838006	7.13747	0.61025	1.49	29.667
481	978	379	379		6603	6818	9024	9598	20120301_0285bAgBe_directMS_R06	9939	9024	9598	20120301_0285bAgBe_directMS_R06	9939	gi|24426512|emb|CAD55498.1|	gi|24426512|emb|CAD55498.1|	gi|24426512|emb|CAD55498.1|			>gi|24426512|emb|CAD55498.1| CDA peptide synthetase III [Streptomyces coelicolor A3(2)]																	1	1.6496						1	1.6496	0.800407	2.5	1.6496
482	978	2019	2019		13273	13803	17997	19012	20120229_0285bAgBe_TiO2_R07	13097	17997	19012	20120229_0285bAgBe_TiO2_R07	13097	gi|24426512|emb|CAD55498.1|	gi|24426512|emb|CAD55498.1|	gi|24426512|emb|CAD55498.1|			>gi|24426512|emb|CAD55498.1| CDA peptide synthetase III [Streptomyces coelicolor A3(2)]																	1	0.573475											1
483	980	355	355		3107	3211	4217	4456	20120301_0285bAgBe_directMS_R07	12474	4217	4456	20120301_0285bAgBe_directMS_R07	12474	gi|24427164|emb|CAD55325.1|	gi|24427164|emb|CAD55325.1|	gi|24427164|emb|CAD55325.1|			>gi|24427164|emb|CAD55325.1| putative transpeptidase [Streptomyces coelicolor A3(2)]																	1	9.03994											1
484	980	380	380		3107	3211	4217	4456	20120301_0285bAgBe_directMS_R07	12474	4217	4456	20120301_0285bAgBe_directMS_R07	12474	gi|24427164|emb|CAD55325.1|	gi|24427164|emb|CAD55325.1|	gi|24427164|emb|CAD55325.1|			>gi|24427164|emb|CAD55325.1| putative transpeptidase [Streptomyces coelicolor A3(2)]																	1	9.03994											1
485	980	274	274		10954	11331	14938	15798	20120301_0285bAgBe_directMS_R05	3080	14938	15798	20120301_0285bAgBe_directMS_R05	3080	gi|24427164|emb|CAD55325.1|	gi|24427164|emb|CAD55325.1|	gi|24427164|emb|CAD55325.1|			>gi|24427164|emb|CAD55325.1| putative transpeptidase [Streptomyces coelicolor A3(2)]																	1	8.07025	1	8.07025	0.75173	1.8	8.0703
486	980	92	92		17436	18132	23441	24779	20120301_0285bAgBe_directMS_R08	13398	23441	24779	20120301_0285bAgBe_directMS_R08	13398	gi|24427164|emb|CAD55325.1|	gi|24427164|emb|CAD55325.1|	gi|24427164|emb|CAD55325.1|			>gi|24427164|emb|CAD55325.1| putative transpeptidase [Streptomyces coelicolor A3(2)]																	1	5.17217
487	980	100	100		17436	18132	23441	24779	20120301_0285bAgBe_directMS_R08	13398	23441	24779	20120301_0285bAgBe_directMS_R08	13398	gi|24427164|emb|CAD55325.1|	gi|24427164|emb|CAD55325.1|	gi|24427164|emb|CAD55325.1|			>gi|24427164|emb|CAD55325.1| putative transpeptidase [Streptomyces coelicolor A3(2)]																	1	5.17217
488	981	101	101		1829;8074	1895;8330	2496	2657	20120301_0285bAgBe_directMS_R06	14056	2496	2657	20120301_0285bAgBe_directMS_R06	14056	gi|24427165|emb|CAD55326.1|	gi|24427165|emb|CAD55326.1|	gi|24427165|emb|CAD55326.1|			>gi|24427165|emb|CAD55326.1| putative two-component system response regulator [Streptomyces coelicolor A3(2)]																	1	12.4968						1	12.4968	0.547954	1.66	12.497
489	983	502	502		2920	3019	3957	4188	20120301_0285bAgBe_directMS_R06	1982	3957	4188	20120301_0285bAgBe_directMS_R06	1982	gi|24427167|emb|CAD55328.1|	gi|24427167|emb|CAD55328.1|	gi|24427167|emb|CAD55328.1|			>gi|24427167|emb|CAD55328.1| ATP-dependent protease ATP-binding subunit [Streptomyces coelicolor A3(2)]																	1	22.4917						1	22.4917	0.762759	1.53	22.492
490	984	546	546		4582	4749	6274	6663	20120301_0285bAgBe_directMS_R07	14077	6274	6663	20120301_0285bAgBe_directMS_R07	14077	gi|24427168|emb|CAD55329.1|	gi|24427168|emb|CAD55329.1|	gi|24427168|emb|CAD55329.1|			>gi|24427168|emb|CAD55329.1| heat shock protein 70 [Streptomyces coelicolor A3(2)]																	1	22.5294											1
491	984	548	548		4582	4749	6274	6663	20120301_0285bAgBe_directMS_R07	14077	6274	6663	20120301_0285bAgBe_directMS_R07	14077	gi|24427168|emb|CAD55329.1|	gi|24427168|emb|CAD55329.1|	gi|24427168|emb|CAD55329.1|			>gi|24427168|emb|CAD55329.1| heat shock protein 70 [Streptomyces coelicolor A3(2)]																	1	22.5294											1
492	985	636	636		7375	7611	10001	10605	20120301_0285bAgBe_directMS_R08	10676	10001	10605	20120301_0285bAgBe_directMS_R08	10676	gi|24427170|emb|CAD55331.1|	gi|24427170|emb|CAD55331.1|	gi|24427170|emb|CAD55331.1|			>gi|24427170|emb|CAD55331.1| putative ABC transporter integral membrane subunit [Streptomyces coelicolor A3(2)]																	0.633573	3.78033
493	986	556	556		5567	5755	7678	8197	20120301_0285bAgBe_directMS_R08	10687	7678	8197	20120301_0285bAgBe_directMS_R08	10687	gi|24427171|emb|CAD55332.1|	gi|24427171|emb|CAD55332.1|	gi|24427171|emb|CAD55332.1|			>gi|24427171|emb|CAD55332.1| putative acyl-CoA dehydrogenase [Streptomyces coelicolor A3(2)]																	1	23.0918
494	986	563	563		5567	5755	7678	8197	20120301_0285bAgBe_directMS_R08	10687	7678	8197	20120301_0285bAgBe_directMS_R08	10687	gi|24427171|emb|CAD55332.1|	gi|24427171|emb|CAD55332.1|	gi|24427171|emb|CAD55332.1|			>gi|24427171|emb|CAD55332.1| putative acyl-CoA dehydrogenase [Streptomyces coelicolor A3(2)]																	1	23.0918
495	986	565	565		5567	5755	7678	8197	20120301_0285bAgBe_directMS_R08	10687	7678	8197	20120301_0285bAgBe_directMS_R08	10687	gi|24427171|emb|CAD55332.1|	gi|24427171|emb|CAD55332.1|	gi|24427171|emb|CAD55332.1|			>gi|24427171|emb|CAD55332.1| putative acyl-CoA dehydrogenase [Streptomyces coelicolor A3(2)]																	1	23.0918
496	986	476	476		12279	12785	16764	17717	20120229_0285bAgBe_TiO2_R05	9595	16764	17717	20120229_0285bAgBe_TiO2_R05	9595	gi|24427171|emb|CAD55332.1|	gi|24427171|emb|CAD55332.1|	gi|24427171|emb|CAD55332.1|			>gi|24427171|emb|CAD55332.1| putative acyl-CoA dehydrogenase [Streptomyces coelicolor A3(2)]																	1	21.0387	1	21.0387	0.694654	0.32	21.039
497	986	477	477		12279	12785	16764	17717	20120229_0285bAgBe_TiO2_R05	9595	16764	17717	20120229_0285bAgBe_TiO2_R05	9595	gi|24427171|emb|CAD55332.1|	gi|24427171|emb|CAD55332.1|	gi|24427171|emb|CAD55332.1|			>gi|24427171|emb|CAD55332.1| putative acyl-CoA dehydrogenase [Streptomyces coelicolor A3(2)]																	1	21.0387	1	21.0387	0.694654	0.32	21.039
498	987	512	512		9744	10083	13338	14149	20120301_0285bAgBe_directMS_R06	5238	13338	14149	20120301_0285bAgBe_directMS_R06	5238	gi|24427856|emb|CAD55473.1|	gi|24427856|emb|CAD55473.1|	gi|24427856|emb|CAD55473.1|			>gi|24427856|emb|CAD55473.1| putative lipoprotein [Streptomyces coelicolor A3(2)]																	1	16.144						1	16.144	0.820336	9.76	16.144
499	990	134	134		9996	10338	13679	14497	20120301_0285bAgBe_directMS_R06	7923	13679	14497	20120301_0285bAgBe_directMS_R06	7923	gi|24427859|emb|CAD55476.1|	gi|24427859|emb|CAD55476.1|	gi|24427859|emb|CAD55476.1|			>gi|24427859|emb|CAD55476.1| putative phosphate transport system regulator [Streptomyces coelicolor A3(2)]																	1	1.98156						1	1.98156	0.766746	0.41	1.9816
500	990	142	142		9996	10338	13679	14497	20120301_0285bAgBe_directMS_R06	7923	13679	14497	20120301_0285bAgBe_directMS_R06	7923	gi|24427859|emb|CAD55476.1|	gi|24427859|emb|CAD55476.1|	gi|24427859|emb|CAD55476.1|			>gi|24427859|emb|CAD55476.1| putative phosphate transport system regulator [Streptomyces coelicolor A3(2)]																	1	1.98156						1	1.98156	0.766746	0.41	1.9816
501	993	353	353		4765	4935	6519	6918	20120229_0285bAgBe_TiO2_R07	13027	6519	6918	20120229_0285bAgBe_TiO2_R07	13027	gi|24427862|emb|CAD55480.1|	gi|24427862|emb|CAD55480.1|	gi|24427862|emb|CAD55480.1|			>gi|24427862|emb|CAD55480.1| hypothetical protein [Streptomyces coelicolor A3(2)]																	1	5.53903											1
502	993	365	365		4765	4935	6519	6918	20120229_0285bAgBe_TiO2_R07	13027	6519	6918	20120229_0285bAgBe_TiO2_R07	13027	gi|24427862|emb|CAD55480.1|	gi|24427862|emb|CAD55480.1|	gi|24427862|emb|CAD55480.1|			>gi|24427862|emb|CAD55480.1| hypothetical protein [Streptomyces coelicolor A3(2)]																	1	5.53903											1
503	996	263	263		3682	3807;3808	5000	5282	20120301_0285bAgBe_directMS_R06	12258	5000	5282	20120301_0285bAgBe_directMS_R06	12258	gi|24429534|emb|CAD55212.1|	gi|24429534|emb|CAD55212.1|	gi|24429534|emb|CAD55212.1|			>gi|24429534|emb|CAD55212.1| DNA-directed RNA polymerase beta' chain (fragment) [Streptomyces coelicolor A3(2)]																	1	17.2014	1	2.66545	0.87276	10.28	2.6654	1	17.2014	0.762791	1.77	17.201
504	996	1239	1239		4778	4949	6538	6937	20120301_0285bAgBe_directMS_R06	584	6538	6937	20120301_0285bAgBe_directMS_R06	584	gi|24429534|emb|CAD55212.1|	gi|24429534|emb|CAD55212.1|	gi|24429534|emb|CAD55212.1|			>gi|24429534|emb|CAD55212.1| DNA-directed RNA polymerase beta' chain (fragment) [Streptomyces coelicolor A3(2)]																	1	14.0618						1	14.0618	0.548655	2.28	14.062
505	996	1076	1076		8460	8739	11499	12163	20120301_0285bAgBe_directMS_R06	8830	11499	12163	20120301_0285bAgBe_directMS_R06	8830	gi|24429534|emb|CAD55212.1|	gi|24429534|emb|CAD55212.1|	gi|24429534|emb|CAD55212.1|			>gi|24429534|emb|CAD55212.1| DNA-directed RNA polymerase beta' chain (fragment) [Streptomyces coelicolor A3(2)]																	0.582724	1.8124						0.582724	1.8124	0.835965	1.62	3.6121
506	996	288	288		16458	17115	22153	23421	20120301_0285bAgBe_directMS_R07	11362	22153	23421	20120301_0285bAgBe_directMS_R07	11362	gi|24429534|emb|CAD55212.1|	gi|24429534|emb|CAD55212.1|	gi|24429534|emb|CAD55212.1|			>gi|24429534|emb|CAD55212.1| DNA-directed RNA polymerase beta' chain (fragment) [Streptomyces coelicolor A3(2)]																	0.88627	9.53234											0.88627
507	996	712	712		18255	18985	24698	26284	20120301_0285bAgBe_directMS_R06	7512	24698	26284	20120301_0285bAgBe_directMS_R06	7512	gi|24429534|emb|CAD55212.1|	gi|24429534|emb|CAD55212.1|	gi|24429534|emb|CAD55212.1|			>gi|24429534|emb|CAD55212.1| DNA-directed RNA polymerase beta' chain (fragment) [Streptomyces coelicolor A3(2)]																	1	3.3001						1	3.3001	0.847946	0.83	3.3001
508	996	310	310		19067	19823	25966	27742	20120301_0285bAgBe_directMS_R08	10259	25966	27742	20120301_0285bAgBe_directMS_R08	10259	gi|24429534|emb|CAD55212.1|	gi|24429534|emb|CAD55212.1|	gi|24429534|emb|CAD55212.1|			>gi|24429534|emb|CAD55212.1| DNA-directed RNA polymerase beta' chain (fragment) [Streptomyces coelicolor A3(2)]																	1	0.236879
509	998	450	450		4554	4720	6232	6619	20120301_0285bAgBe_directMS_R06	7333	6232	6619	20120301_0285bAgBe_directMS_R06	7333	gi|24429537|emb|CAD55215.1|	gi|24429537|emb|CAD55215.1|	gi|24429537|emb|CAD55215.1|			>gi|24429537|emb|CAD55215.1| putative integral membrane protein [Streptomyces coelicolor A3(2)]																	1	24.2217						1	24.2217	0.723943	4.21	24.222
510	998	61	61		7169	7403	9717	10308	20120301_0285bAgBe_directMS_R06	3405	9717	10308	20120301_0285bAgBe_directMS_R06	3405	gi|24429537|emb|CAD55215.1|	gi|24429537|emb|CAD55215.1|	gi|24429537|emb|CAD55215.1|			>gi|24429537|emb|CAD55215.1| putative integral membrane protein [Streptomyces coelicolor A3(2)]																	1	13.9355						1	13.9355	0.547675	8.01	13.936
511	999	502	502		10126	10475	13862	14691	20120301_0285bAgBe_directMS_R06	12237	13862	14691	20120301_0285bAgBe_directMS_R06	12237	gi|24429540|emb|CAD55218.1|	gi|24429540|emb|CAD55218.1|	gi|24429540|emb|CAD55218.1|			>gi|24429540|emb|CAD55218.1| putative secreted hydrolase [Streptomyces coelicolor A3(2)]																	0.5	0						0.5	0	0.811003	3.65	-1.607e-11
512	999	508	508		10126	10475	13862	14691	20120301_0285bAgBe_directMS_R06	12237	13862	14691	20120301_0285bAgBe_directMS_R06	12237	gi|24429540|emb|CAD55218.1|	gi|24429540|emb|CAD55218.1|	gi|24429540|emb|CAD55218.1|			>gi|24429540|emb|CAD55218.1| putative secreted hydrolase [Streptomyces coelicolor A3(2)]																	0.5	0						0.5	0	0.811003	3.65	-1.607e-11
513	1000	319	319		14148	14700	19179	20303	20120301_0285bAgBe_directMS_R08	13926	19179	20303	20120301_0285bAgBe_directMS_R08	13926	gi|24429543|emb|CAD55234.1|	gi|24429543|emb|CAD55234.1|	gi|24429543|emb|CAD55234.1|			>gi|24429543|emb|CAD55234.1| two-component system sensor [Streptomyces coelicolor A3(2)]																	1	7.54892
514	1001	65	65		19264	20030	26231	28014	20120229_0285bAgBe_TiO2_R05	12292	26231	28014	20120229_0285bAgBe_TiO2_R05	12292	gi|24429544|emb|CAD55235.1|	gi|24429544|emb|CAD55235.1|	gi|24429544|emb|CAD55235.1|			>gi|24429544|emb|CAD55235.1| transcriptional regulator [Streptomyces coelicolor A3(2)]																	1	4.12045	1	4.12045	0.729109	0.39	4.1204
515	1003	187	187		8505	8785	11553	12219	20120301_0285bAgBe_directMS_R06	1318	11553	12219	20120301_0285bAgBe_directMS_R06	1318	gi|24429546|emb|CAD55237.1|	gi|24429546|emb|CAD55237.1|	gi|24429546|emb|CAD55237.1|			>gi|24429546|emb|CAD55237.1| response regulator [Streptomyces coelicolor A3(2)]																	1	31.7689						1	31.7689	0.657256	4.78	31.769
516	1004	560	560		18286	19017	24738	26325	20120301_0285bAgBe_directMS_R08	8256	24738	26325	20120301_0285bAgBe_directMS_R08	8256	gi|24429547|emb|CAD55238.1|	gi|24429547|emb|CAD55238.1|	gi|24429547|emb|CAD55238.1|			>gi|24429547|emb|CAD55238.1| phosphoenolpyruvate-utilizing enzyme [Streptomyces coelicolor A3(2)]																	1	16.6192
517	1004	573	573		18286	19017	24738	26325	20120301_0285bAgBe_directMS_R08	8256	24738	26325	20120301_0285bAgBe_directMS_R08	8256	gi|24429547|emb|CAD55238.1|	gi|24429547|emb|CAD55238.1|	gi|24429547|emb|CAD55238.1|			>gi|24429547|emb|CAD55238.1| phosphoenolpyruvate-utilizing enzyme [Streptomyces coelicolor A3(2)]																	1	16.6192
518	1007	911	911		3984	4128	5376	5664	20120301_0285bAgBe_directMS_R07	3112	5376	5664	20120301_0285bAgBe_directMS_R07	3112	gi|24429551|emb|CAD55244.1|	gi|24429551|emb|CAD55244.1|	gi|24429551|emb|CAD55244.1|			>gi|24429551|emb|CAD55244.1| putative secreted ATP/GTP binding protein [Streptomyces coelicolor A3(2)]																	0.584985	3.34472											0.584985
519	1007	38	38		7259	7495	9842	10442	20120301_0285bAgBe_directMS_R06	15173	9842	10442	20120301_0285bAgBe_directMS_R06	15173	gi|24429551|emb|CAD55244.1|	gi|24429551|emb|CAD55244.1|	gi|24429551|emb|CAD55244.1|			>gi|24429551|emb|CAD55244.1| putative secreted ATP/GTP binding protein [Streptomyces coelicolor A3(2)]																	1	7.82379						1	7.82379	0.741836	13.18	7.8238
520	1007	869	869		10832	11197	14782	15639	20120301_0285bAgBe_directMS_R07	2741	14782	15639	20120301_0285bAgBe_directMS_R07	2741	gi|24429551|emb|CAD55244.1|	gi|24429551|emb|CAD55244.1|	gi|24429551|emb|CAD55244.1|			>gi|24429551|emb|CAD55244.1| putative secreted ATP/GTP binding protein [Streptomyces coelicolor A3(2)]																	0.983493	17.751						0.89777	9.43587	0.623743	2.6	36.556	0.983493
521	1008	4497	4497		8061	8317	10981	11632	20120301_0285bAgBe_directMS_R06	9398	10981	11632	20120301_0285bAgBe_directMS_R06	9398	gi|24429554|emb|CAD55506.1|	gi|24429554|emb|CAD55506.1|	gi|24429554|emb|CAD55506.1|			>gi|24429554|emb|CAD55506.1| putative type I polyketide synthase [Streptomyces coelicolor A3(2)]																	1	2.14237						1	2.14237	0.839449	0.02	2.1424
522	1015	370	370		17899	18615	24231	25799	20120301_0285bAgBe_directMS_R07	7013	24231	25799	20120301_0285bAgBe_directMS_R07	7013	gi|24430033|emb|CAD55345.1|	gi|24430033|emb|CAD55345.1|	gi|24430033|emb|CAD55345.1|			>gi|24430033|emb|CAD55345.1| histidine kinase [Streptomyces coelicolor A3(2)]																	1	2.13612											1
523	1016	305	305		3320	3436	4502	4750	20120301_0285bAgBe_directMS_R08	8730	4502	4750	20120301_0285bAgBe_directMS_R08	8730	gi|24430035|emb|CAD55347.1|	gi|24430035|emb|CAD55347.1|	gi|24430035|emb|CAD55347.1|			>gi|24430035|emb|CAD55347.1| putative two component sensor kinase [Streptomyces coelicolor A3(2)]																	1	14.6311
524	1018	122	122		617	639	809	856	20120229_0285bAgBe_TiO2_R05	2059	809	856	20120229_0285bAgBe_TiO2_R05	2059	gi|24430037|emb|CAD55351.1|	gi|24430037|emb|CAD55351.1|	gi|24430037|emb|CAD55351.1|			>gi|24430037|emb|CAD55351.1| transcription termination factor Rho [Streptomyces coelicolor A3(2)]																	0.796902	5.937	0.796902	5.937	0.770642	8.19	9.2964
525	1019	661	661		8606	8898	11698	12373	20120301_0285bAgBe_directMS_R07	851	11698	12373	20120301_0285bAgBe_directMS_R07	851	gi|24430038|emb|CAD55352.1|	gi|24430038|emb|CAD55352.1|	gi|24430038|emb|CAD55352.1|			>gi|24430038|emb|CAD55352.1| phosphate acetyltransferase (fragment) [Streptomyces coelicolor A3(2)]																	1	11.0691											1
526	1020	741	741		1449	1500	1969	2056	20120301_0285bAgBe_directMS_R08	8503	1969	2056	20120301_0285bAgBe_directMS_R08	8503	gi|24430039|emb|CAD55353.1|	gi|24430039|emb|CAD55353.1|	gi|24430039|emb|CAD55353.1|			>gi|24430039|emb|CAD55353.1| putative glycogen phosphorylase [Streptomyces coelicolor A3(2)]																	1	10.1214
527	1022	456	456		7953	8206	10828	11475	20120301_0285bAgBe_directMS_R06	5357	10828	11475	20120301_0285bAgBe_directMS_R06	5357	gi|2661677|emb|CAA15782.1|	gi|2661677|emb|CAA15782.1|	gi|2661677|emb|CAA15782.1|			>gi|2661677|emb|CAA15782.1| putative lipoprotein [Streptomyces coelicolor A3(2)]																	0.625668	2.96788						0.625668	2.96788	0.747763	0.49	4.9805
528	1022	272	272		18498	19238	25186	26918	20120301_0285bAgBe_directMS_R06	6162	25186	26918	20120301_0285bAgBe_directMS_R06	6162	gi|2661677|emb|CAA15782.1|	gi|2661677|emb|CAA15782.1|	gi|2661677|emb|CAA15782.1|			>gi|2661677|emb|CAA15782.1| putative lipoprotein [Streptomyces coelicolor A3(2)]																	0.863643	8.12038						0.863643	8.12038	0.670061	1.58	30.612
529	1024	61	61		13974	14523	18975	20090	20120301_0285bAgBe_directMS_R08	15141	18975	20090	20120301_0285bAgBe_directMS_R08	15141	gi|2661679|emb|CAA15784.1|	gi|2661679|emb|CAA15784.1|	gi|2661679|emb|CAA15784.1|			>gi|2661679|emb|CAA15784.1| probable transmembrane transport protein [Streptomyces coelicolor A3(2)]																	1	0
530	1025	80	80		4729	4898	6476	6875	20120301_0285bAgBe_directMS_R06	11852	6476	6875	20120301_0285bAgBe_directMS_R06	11852	gi|2661681|emb|CAA15786.1|	gi|2661681|emb|CAA15786.1|	gi|2661681|emb|CAA15786.1|			>gi|2661681|emb|CAA15786.1| solute-binding protein [Streptomyces coelicolor A3(2)]																	1	26.9265						1	26.9265	0.531537	9.83	26.927
531	1025	216	216		7645	7886	10371	11001	20120301_0285bAgBe_directMS_R07	5809	10371	11001	20120301_0285bAgBe_directMS_R07	5809	gi|2661681|emb|CAA15786.1|	gi|2661681|emb|CAA15786.1|	gi|2661681|emb|CAA15786.1|			>gi|2661681|emb|CAA15786.1| solute-binding protein [Streptomyces coelicolor A3(2)]																	0.830849	6.91247											0.830849
532	1026	14	14		11620	12074	15860	16770	20120301_0285bAgBe_directMS_R07	10865	15860	16770	20120301_0285bAgBe_directMS_R07	10865	gi|2661682|emb|CAA15787.1|	gi|2661682|emb|CAA15787.1|	gi|2661682|emb|CAA15787.1|			>gi|2661682|emb|CAA15787.1| probable ABC-transport system ATP binding protein [Streptomyces coelicolor A3(2)]																	1	28.7081											1
533	1029	263	263		7732	7977	10494	11126	20120229_0285bAgBe_TiO2_R07	3885	10494	11126	20120229_0285bAgBe_TiO2_R07	3885	gi|2661688|emb|CAA15792.1|	gi|2661688|emb|CAA15792.1|	gi|2661688|emb|CAA15792.1|			>gi|2661688|emb|CAA15792.1| putative ATP/GTP-binding protein [Streptomyces coelicolor A3(2)]																	1	15.0996											1
534	1032	307	307		4376	4539	5946	6273	20120301_0285bAgBe_directMS_R08	11457	5946	6273	20120301_0285bAgBe_directMS_R08	11457	gi|2661691|emb|CAA15795.1|	gi|2661691|emb|CAA15795.1|	gi|2661691|emb|CAA15795.1|			>gi|2661691|emb|CAA15795.1| putative protease [Streptomyces coelicolor A3(2)]																	1	4.1601
535	1033	102	102		14494	15059	19596	20740	20120301_0285bAgBe_directMS_R07	3461	19596	20740	20120301_0285bAgBe_directMS_R07	3461	gi|2661693|emb|CAA15797.1|	gi|2661693|emb|CAA15797.1|	gi|2661693|emb|CAA15797.1|			>gi|2661693|emb|CAA15797.1| transcriptional regulator [Streptomyces coelicolor A3(2)]																	1	31.7689											1
536	1035	115	115		18966	19722	25821	27588	20120301_0285bAgBe_directMS_R08	8875	25821	27588	20120301_0285bAgBe_directMS_R08	8875	gi|2661696|emb|CAA15800.1|	gi|2661696|emb|CAA15800.1|	gi|2661696|emb|CAA15800.1|			>gi|2661696|emb|CAA15800.1| hypothetical protein SC9B10.10 [Streptomyces coelicolor A3(2)]																	1	215.88
537	1040	11	11		5340	5518	7294	7718	20120301_0285bAgBe_directMS_R06	2565	7294	7718	20120301_0285bAgBe_directMS_R06	2565	gi|2661703|emb|CAA15807.1|	gi|2661703|emb|CAA15807.1|	gi|2661703|emb|CAA15807.1|			>gi|2661703|emb|CAA15807.1| conserved hypothetical protein SC9B10.17 [Streptomyces coelicolor A3(2)]																	1	2.01259						1	2.01259	0.536949	1.01	2.0126
538	1041	83	83		16436	17092	22128	23393	20120301_0285bAgBe_directMS_R05	13314	22128	23393	20120301_0285bAgBe_directMS_R05	13314	gi|2661709|emb|CAA15813.1|	gi|2661709|emb|CAA15813.1|	gi|2661709|emb|CAA15813.1|			>gi|2661709|emb|CAA15813.1| hypothetical protein SC9B10.23 (putative membrane protein) [Streptomyces coelicolor A3(2)]																	1	9.91096	1	9.91096	0.528621	4.92	9.911
539	1045	19	19		16340	16992	21999	23258	20120301_0285bAgBe_directMS_R07	13416	21999	23258	20120301_0285bAgBe_directMS_R07	13416	gi|2687328|emb|CAA15869.1|	gi|2687328|emb|CAA15869.1|	gi|2687328|emb|CAA15869.1|			>gi|2687328|emb|CAA15869.1| putative membrane protein SC4H8.02 [Streptomyces coelicolor A3(2)]																	1	21.0002											1
540	1047	321	321		3527;3528	3649;3650	4794	5073	20120301_0285bAgBe_directMS_R07	8714	4795	5074	20120301_0285bAgBe_directMS_R06	8398	gi|2687334|emb|CAA15875.1|	gi|2687334|emb|CAA15875.1|	gi|2687334|emb|CAA15875.1|			>gi|2687334|emb|CAA15875.1| recombinase A [Streptomyces coelicolor A3(2)]																	0.676902	3.21192						0.189886	-5.98486	0.64203	3.44	23.724	0.676902
541	1047	322	322		3527;3528	3649;3650	4795	5074	20120301_0285bAgBe_directMS_R06	8398	4795	5074	20120301_0285bAgBe_directMS_R06	8398	gi|2687334|emb|CAA15875.1|	gi|2687334|emb|CAA15875.1|	gi|2687334|emb|CAA15875.1|			>gi|2687334|emb|CAA15875.1| recombinase A [Streptomyces coelicolor A3(2)]																	0.753321	5.98486						0.753321	5.98486	0.64203	3.44	23.724	0.323098
542	1047	23	23		13379	13910	18142	19165	20120301_0285bAgBe_directMS_R06	5747	18142	19165	20120301_0285bAgBe_directMS_R06	5747	gi|2687334|emb|CAA15875.1|	gi|2687334|emb|CAA15875.1|	gi|2687334|emb|CAA15875.1|			>gi|2687334|emb|CAA15875.1| recombinase A [Streptomyces coelicolor A3(2)]																	1	20.2869						1	20.2869	0.676461	1.1	20.287
543	1048	163	163		8532	8813	11589	12258	20120301_0285bAgBe_directMS_R08	7681	11589	12258	20120301_0285bAgBe_directMS_R08	7681	gi|2687338|emb|CAA15879.1|	gi|2687338|emb|CAA15879.1|	gi|2687338|emb|CAA15879.1|			>gi|2687338|emb|CAA15879.1| possible monooxygenase [Streptomyces coelicolor A3(2)]																	1	26.9265
544	1050	127	127		8740	9039	11866	12546	20120301_0285bAgBe_directMS_R07	740	11866	12546	20120301_0285bAgBe_directMS_R07	740	gi|2687342|emb|CAA15883.1|	gi|2687342|emb|CAA15883.1|	gi|2687342|emb|CAA15883.1|			>gi|2687342|emb|CAA15883.1| glutamate uptake system ATP-binding protein [Streptomyces coelicolor A3(2)]																	0.832618	7.95332											0.832618
545	1051	102	102		15570;15571	16186;16187	21030	22246	20120229_0285bAgBe_TiO2_R05	10894	21030	22246	20120229_0285bAgBe_TiO2_R05	10894	gi|2687343|emb|CAA15884.1|	gi|2687343|emb|CAA15884.1|	gi|2687343|emb|CAA15884.1|			>gi|2687343|emb|CAA15884.1| two-component system regulator [Streptomyces coelicolor A3(2)]																	1	20.5652	1	20.5652	0.569665	0.32	20.565	1	10.4778	0.720984	0.99	20.43
546	1053	240	240		3561	3683	4839	5118	20120301_0285bAgBe_directMS_R06	2207	4839	5118	20120301_0285bAgBe_directMS_R06	2207	gi|2808751|emb|CAA16181.1|	gi|2808751|emb|CAA16181.1|	gi|2808751|emb|CAA16181.1|			>gi|2808751|emb|CAA16181.1| putative 8-amino-7-oxononanoate synthase [Streptomyces coelicolor A3(2)]																	1	1.54308						1	1.54308	0.83923	0	1.5431
547	1056	8	8		3141	3247	4270	4513	20120229_0285bAgBe_TiO2_R07	12584	4270	4513	20120229_0285bAgBe_TiO2_R07	12584	gi|2808756|emb|CAA16186.1|	gi|2808756|emb|CAA16186.1|	gi|2808756|emb|CAA16186.1|			>gi|2808756|emb|CAA16186.1| putative methyltransferase [Streptomyces coelicolor A3(2)]																	1	11.0991											1
548	1058	292	292		4560	4726	6239	6627	20120229_0285bAgBe_TiO2_R05	4871	6239	6627	20120229_0285bAgBe_TiO2_R05	4871	gi|2808763|emb|CAA16192.1|	gi|2808763|emb|CAA16192.1|	gi|2808763|emb|CAA16192.1|			>gi|2808763|emb|CAA16192.1| putative membrane protein [Streptomyces coelicolor A3(2)]																	1	3.63011	1	3.63011	0.560095	1.07	3.6301
549	1066	181	181		9079	9388	12302	12996	20120301_0285bAgBe_directMS_R08	3142	12302	12996	20120301_0285bAgBe_directMS_R08	3142	gi|2808777|emb|CAA16206.1|	gi|2808777|emb|CAA16206.1|	gi|2808777|emb|CAA16206.1|			>gi|2808777|emb|CAA16206.1| hypothetical protein [Streptomyces coelicolor A3(2)]																	1	12.2361
550	1069	608	608		16483	17141	22182	23451	20120301_0285bAgBe_directMS_R07	11169	22182	23451	20120301_0285bAgBe_directMS_R07	11169	gi|2808781|emb|CAA16210.1|	gi|2808781|emb|CAA16210.1|	gi|2808781|emb|CAA16210.1|			>gi|2808781|emb|CAA16210.1| putative membrane protein [Streptomyces coelicolor A3(2)]																	1	5.97199											1
551	1069	317	317		17574	18276	23612	24966	20120301_0285bAgBe_directMS_R05	959	23612	24966	20120301_0285bAgBe_directMS_R05	959	gi|2808781|emb|CAA16210.1|	gi|2808781|emb|CAA16210.1|	gi|2808781|emb|CAA16210.1|			>gi|2808781|emb|CAA16210.1| putative membrane protein [Streptomyces coelicolor A3(2)]																	1	26.9265	1	26.9265	0.531537	6.36	26.927
552	1078	12	12		12026	12520	16390	17313	20120301_0285bAgBe_directMS_R06	8619	16390	17313	20120301_0285bAgBe_directMS_R06	8619	gi|2815312|emb|CAA16435.1|	gi|2815312|emb|CAA16435.1|	gi|2815312|emb|CAA16435.1|			>gi|2815312|emb|CAA16435.1| probable membrane protein [Streptomyces coelicolor A3(2)]																	1	21.7456						1	21.7456	0.699287	0.77	21.746
553	1079	219	219		14348	14909	19422	20557	20120301_0285bAgBe_directMS_R07	11622	19422	20557	20120301_0285bAgBe_directMS_R07	11622	gi|2815313|emb|CAA16436.1|	gi|2815313|emb|CAA16436.1|	gi|2815313|emb|CAA16436.1|			>gi|2815313|emb|CAA16436.1| hypothetical protein [Streptomyces coelicolor A3(2)]																	1	2.68079											1
554	1080	539	539		1203	1246;1247	1637	1719	20120301_0285bAgBe_directMS_R06	7480	1637	1719	20120301_0285bAgBe_directMS_R06	7480	gi|2815314|emb|CAA16437.1|	gi|2815314|emb|CAA16437.1|	gi|2815314|emb|CAA16437.1|			>gi|2815314|emb|CAA16437.1| probable membrane protein [Streptomyces coelicolor A3(2)]																	1	8.75889	0.735496	5.97199	0.735507	0.37	5.972	1	8.75889	0.716288	2.63	8.7589
555	1080	559	559		1203	1246;1247	1637	1719	20120301_0285bAgBe_directMS_R06	7480	1637	1719	20120301_0285bAgBe_directMS_R06	7480	gi|2815314|emb|CAA16437.1|	gi|2815314|emb|CAA16437.1|	gi|2815314|emb|CAA16437.1|			>gi|2815314|emb|CAA16437.1| probable membrane protein [Streptomyces coelicolor A3(2)]																	1	8.75889	0.264504	-5.97199	0.735507	0.37	5.972	1	8.75889	0.716288	2.63	8.7589
556	1080	3	3		11669	12126	15915	16827	20120301_0285bAgBe_directMS_R06	5728	15915	16827	20120301_0285bAgBe_directMS_R06	5728	gi|2815314|emb|CAA16437.1|	gi|2815314|emb|CAA16437.1|	gi|2815314|emb|CAA16437.1|			>gi|2815314|emb|CAA16437.1| probable membrane protein [Streptomyces coelicolor A3(2)]																	0.74797	4.97303						0.74797	4.97303	0.829395	5.12	14.461
557	1082	494	494		11190	11600	15284	16171	20120229_0285bAgBe_TiO2_R07	9870	15284	16171	20120229_0285bAgBe_TiO2_R07	9870	gi|2815318|emb|CAA16442.1|	gi|2815318|emb|CAA16442.1|	gi|2815318|emb|CAA16442.1|			>gi|2815318|emb|CAA16442.1| probable export protein [Streptomyces coelicolor A3(2)]																	0.598698	9.97346											0.598698
558	1089	121	121		3566	3688	4844	5123	20120301_0285bAgBe_directMS_R08	13323	4844	5123	20120301_0285bAgBe_directMS_R08	13323	gi|2815329|emb|CAA16453.1|	gi|2815329|emb|CAA16453.1|	gi|2815329|emb|CAA16453.1|			>gi|2815329|emb|CAA16453.1| hypothetical protein [Streptomyces coelicolor A3(2)]																	1	20.2869
559	1090	22	22		5386	5565	7351	7776	20120301_0285bAgBe_directMS_R05	7747	7351	7776	20120301_0285bAgBe_directMS_R05	7747	gi|2815331|emb|CAA16455.1|	gi|2815331|emb|CAA16455.1|	gi|2815331|emb|CAA16455.1|			>gi|2815331|emb|CAA16455.1| hypothetical protein [Streptomyces coelicolor A3(2)]																	0.914755	10.3063	0.914755	10.3063	0.768507	8.56	10.77
560	1094	191	191		14793	15367	19957	21113	20120301_0285bAgBe_directMS_R06	8745	19949	21105	20120301_0285bAgBe_directMS_R08	7926	gi|2815342|emb|CAA16466.1|	gi|2815342|emb|CAA16466.1|	gi|2815342|emb|CAA16466.1|			>gi|2815342|emb|CAA16466.1| possible oxidoreductase [Streptomyces coelicolor A3(2)]																	1	42.1905	1	20.2869	0.616921	14.13	26.889	1	42.1905	0.37556	9.15	42.19	1
561	1096	101	101		8085	8341	11010	11663	20120301_0285bAgBe_directMS_R08	14648	11010	11663	20120301_0285bAgBe_directMS_R08	14648	gi|2815348|emb|CAA16471.1|	gi|2815348|emb|CAA16471.1|	gi|2815348|emb|CAA16471.1|			>gi|2815348|emb|CAA16471.1| two-component regulator CutR [Streptomyces coelicolor A3(2)]																	1	0.220275
562	1101	101	101		17882	18597	24206	25772	20120301_0285bAgBe_directMS_R05	2648	24206	25772	20120301_0285bAgBe_directMS_R05	2648	gi|2815358|emb|CAA16481.1|	gi|2815358|emb|CAA16481.1|	gi|2815358|emb|CAA16481.1|			>gi|2815358|emb|CAA16481.1| putative turgor pressure regulator [Streptomyces coelicolor A3(2)]																	1	4.34371	1	4.34371	0.764355	2.12	4.3437
563	1102	31	31		19382	20150	26393	28182	20120301_0285bAgBe_directMS_R05	14290	26393	28182	20120301_0285bAgBe_directMS_R05	14290	gi|2815359|emb|CAA16482.1|	gi|2815359|emb|CAA16482.1|	gi|2815359|emb|CAA16482.1|			>gi|2815359|emb|CAA16482.1| hypothetical protein SC2E9.14 [Streptomyces coelicolor A3(2)]																	1	8.74498	1	8.74498	0.544997	3.17	8.745
564	1112	70	70		4764	4934	6518	6917	20120301_0285bAgBe_directMS_R05	10959	6518	6917	20120301_0285bAgBe_directMS_R05	10959	gi|2995295|emb|CAA18324.1|	gi|2995295|emb|CAA18324.1|	gi|2995295|emb|CAA18324.1|			>gi|2995295|emb|CAA18324.1| conserved hypothetical protein SC4H2.08 [Streptomyces coelicolor A3(2)]																	0.767795	5.19373	0.767795	5.19373	0.850586	3.47	5.4706
565	1113	17	17		6274	6483	8591	9157	20120301_0285bAgBe_directMS_R06	2323	8591	9157	20120301_0285bAgBe_directMS_R06	2323	gi|2995297|emb|CAA18326.1|	gi|2995297|emb|CAA18326.1|	gi|2995297|emb|CAA18326.1|			>gi|2995297|emb|CAA18326.1| hypothetical protein SC4H2.10c [Streptomyces coelicolor A3(2)]																	1	13.4341						1	13.4341	0.547154	0.44	13.434
566	1113	28	28		6274	6483	8591	9157	20120301_0285bAgBe_directMS_R06	2323	8591	9157	20120301_0285bAgBe_directMS_R06	2323	gi|2995297|emb|CAA18326.1|	gi|2995297|emb|CAA18326.1|	gi|2995297|emb|CAA18326.1|			>gi|2995297|emb|CAA18326.1| hypothetical protein SC4H2.10c [Streptomyces coelicolor A3(2)]																	1	13.4341						1	13.4341	0.547154	0.44	13.434
567	1116	402	402		12927	13447	17553	18553	20120301_0285bAgBe_directMS_R05	3207	17553	18553	20120301_0285bAgBe_directMS_R05	3207	gi|2995303|emb|CAA18332.1|	gi|2995303|emb|CAA18332.1|	gi|2995303|emb|CAA18332.1|			>gi|2995303|emb|CAA18332.1| zinc metalloprotease (putative membrane protein) [Streptomyces coelicolor A3(2)]																	1	10.7519	1	10.7519	0.763477	2.26	10.752
568	1116	406	406		12927	13447	17553	18553	20120301_0285bAgBe_directMS_R05	3207	17553	18553	20120301_0285bAgBe_directMS_R05	3207	gi|2995303|emb|CAA18332.1|	gi|2995303|emb|CAA18332.1|	gi|2995303|emb|CAA18332.1|			>gi|2995303|emb|CAA18332.1| zinc metalloprotease (putative membrane protein) [Streptomyces coelicolor A3(2)]																	1	10.7519	1	10.7519	0.763477	2.26	10.752
569	1117	123	123		3217	3328	4379	4625	20120301_0285bAgBe_directMS_R05	7457	4379	4625	20120301_0285bAgBe_directMS_R05	7457	gi|2995304|emb|CAA18333.1|	gi|2995304|emb|CAA18333.1|	gi|2995304|emb|CAA18333.1|			>gi|2995304|emb|CAA18333.1| conserved hypothetical protein SC4H2.17 [Streptomyces coelicolor A3(2)]																	1	5.2156	1	5.2156	0.747551	9.14	5.2156
570	1117	134	134		3217	3328	4379	4625	20120301_0285bAgBe_directMS_R05	7457	4379	4625	20120301_0285bAgBe_directMS_R05	7457	gi|2995304|emb|CAA18333.1|	gi|2995304|emb|CAA18333.1|	gi|2995304|emb|CAA18333.1|			>gi|2995304|emb|CAA18333.1| conserved hypothetical protein SC4H2.17 [Streptomyces coelicolor A3(2)]																	1	5.2156	1	5.2156	0.747551	9.14	5.2156
571	1117;5990	247;247	247		4587	4754;4755	6284	6673	20120301_0285bAgBe_directMS_R07	7454	6284	6673	20120301_0285bAgBe_directMS_R07	7454	gi|2995304|emb|CAA18333.1|;REV_gi|2995304|emb|CAA18333.1|	gi|2995304|emb|CAA18333.1|;REV_gi|2995304|emb|CAA18333.1|	gi|2995304|emb|CAA18333.1|			>gi|2995304|emb|CAA18333.1| conserved hypothetical protein SC4H2.17 [Streptomyces coelicolor A3(2)];>REV_gi|2995304|emb|CAA18333.1| conserved hypothetical protein SC4H2.17 [Streptomyces coelicolor A3(2)]																	1	31.7689	1	14.0618	0.790035	1.43	14.062	1	20.625	0.754166	1	20.625	1
572	1117;5990	250;250	250		4587	4754;4755	6284	6673	20120301_0285bAgBe_directMS_R07	7454	6284	6673	20120301_0285bAgBe_directMS_R07	7454	gi|2995304|emb|CAA18333.1|;REV_gi|2995304|emb|CAA18333.1|	gi|2995304|emb|CAA18333.1|;REV_gi|2995304|emb|CAA18333.1|	gi|2995304|emb|CAA18333.1|			>gi|2995304|emb|CAA18333.1| conserved hypothetical protein SC4H2.17 [Streptomyces coelicolor A3(2)];>REV_gi|2995304|emb|CAA18333.1| conserved hypothetical protein SC4H2.17 [Streptomyces coelicolor A3(2)]																	1	31.7689	1	14.0618	0.790035	1.43	14.062	1	20.625	0.754166	1	20.625	1
573	1117	12	12		11907	12389	16221	17135	20120301_0285bAgBe_directMS_R07	8977	16221	17135	20120301_0285bAgBe_directMS_R07	8977	gi|2995304|emb|CAA18333.1|	gi|2995304|emb|CAA18333.1|	gi|2995304|emb|CAA18333.1|			>gi|2995304|emb|CAA18333.1| conserved hypothetical protein SC4H2.17 [Streptomyces coelicolor A3(2)]																	1	2.94901											1
574	1118	96	96		2978	3078	4045	4278	20120301_0285bAgBe_directMS_R06	10438	4045	4278	20120301_0285bAgBe_directMS_R06	10438	gi|2995305|emb|CAA18334.1|	gi|2995305|emb|CAA18334.1|	gi|2995305|emb|CAA18334.1|			>gi|2995305|emb|CAA18334.1| putative secreted protein [Streptomyces coelicolor A3(2)]																	0.474831	0						0.474831	0	0.801491	9.98	12.531
575	1118	102	102		2978	3078	4045	4278	20120301_0285bAgBe_directMS_R06	10438	4045	4278	20120301_0285bAgBe_directMS_R06	10438	gi|2995305|emb|CAA18334.1|	gi|2995305|emb|CAA18334.1|	gi|2995305|emb|CAA18334.1|			>gi|2995305|emb|CAA18334.1| putative secreted protein [Streptomyces coelicolor A3(2)]																	0.474831	0						0.474831	0	0.801491	9.98	12.531
576	1121	268	268		169	174	238	259	20120301_0285bAgBe_directMS_R08	8519	238	259	20120301_0285bAgBe_directMS_R08	8519	gi|2995310|emb|CAA18338.1|	gi|2995310|emb|CAA18338.1|	gi|2995310|emb|CAA18338.1|			>gi|2995310|emb|CAA18338.1| putative ATP-dependent helicase [Streptomyces coelicolor A3(2)]																	0.5	0
577	1121	273	273		169	174	238	259	20120301_0285bAgBe_directMS_R08	8519	238	259	20120301_0285bAgBe_directMS_R08	8519	gi|2995310|emb|CAA18338.1|	gi|2995310|emb|CAA18338.1|	gi|2995310|emb|CAA18338.1|			>gi|2995310|emb|CAA18338.1| putative ATP-dependent helicase [Streptomyces coelicolor A3(2)]																	0.5	0
578	1121	444	444		6845	7070	9313	9898	20120301_0285bAgBe_directMS_R08	8300	9313	9898	20120301_0285bAgBe_directMS_R08	8300	gi|2995310|emb|CAA18338.1|	gi|2995310|emb|CAA18338.1|	gi|2995310|emb|CAA18338.1|			>gi|2995310|emb|CAA18338.1| putative ATP-dependent helicase [Streptomyces coelicolor A3(2)]																	1	15.0116
579	1124	21	21		6757	6978	9208	9787	20120301_0285bAgBe_directMS_R06	2945	9208	9787	20120301_0285bAgBe_directMS_R06	2945	gi|2995313|emb|CAA18341.1|	gi|2995313|emb|CAA18341.1|	gi|2995313|emb|CAA18341.1|			>gi|2995313|emb|CAA18341.1| ribonucleotide reductase [Streptomyces coelicolor A3(2)]																	0.784735	5.61749						0.784735	5.61749	0.85174	0.62	10.309
580	1124	115	115		8204	8467	11175	11831	20120229_0285bAgBe_TiO2_R05	4951	11175	11831	20120229_0285bAgBe_TiO2_R05	4951	gi|2995313|emb|CAA18341.1|	gi|2995313|emb|CAA18341.1|	gi|2995313|emb|CAA18341.1|			>gi|2995313|emb|CAA18341.1| ribonucleotide reductase [Streptomyces coelicolor A3(2)]																	0.962234	14.0618	0.962234	14.0618	0.790035	3.97	14.062
581	1124	712	712		16642	17304;17305	22379	23654	20120301_0285bAgBe_directMS_R06	6764	22379	23654	20120301_0285bAgBe_directMS_R06	6764	gi|2995313|emb|CAA18341.1|	gi|2995313|emb|CAA18341.1|	gi|2995313|emb|CAA18341.1|			>gi|2995313|emb|CAA18341.1| ribonucleotide reductase [Streptomyces coelicolor A3(2)]																	0.943609	13.824	0.247986	-4.97834	0.530479	0.64	9.3941	0.943609	13.824	0.828273	0.89	14.669
582	1124	715	715		16642	17304;17305	22379	23654	20120301_0285bAgBe_directMS_R06	6764	22379	23654	20120301_0285bAgBe_directMS_R06	6764	gi|2995313|emb|CAA18341.1|	gi|2995313|emb|CAA18341.1|	gi|2995313|emb|CAA18341.1|			>gi|2995313|emb|CAA18341.1| ribonucleotide reductase [Streptomyces coelicolor A3(2)]																	0.735092	5.18139	0.2311	-4.70304	0.530479	0.64	9.3941	0.735092	5.18139	0.828273	0.89	14.669
583	1124	719	719		16642	17304;17305	22378	23653	20120301_0285bAgBe_directMS_R05	3901	22378	23653	20120301_0285bAgBe_directMS_R05	3901	gi|2995313|emb|CAA18341.1|	gi|2995313|emb|CAA18341.1|	gi|2995313|emb|CAA18341.1|			>gi|2995313|emb|CAA18341.1| ribonucleotide reductase [Streptomyces coelicolor A3(2)]																	0.520914	4.70304	0.520914	4.70304	0.530479	0.64	9.3941	0.321299	-5.18139	0.828273	0.89	14.669
584	1125	31	31		15859	16492;16493	21398	22634	20120301_0285bAgBe_directMS_R08	7250	21400	22636	20120301_0285bAgBe_directMS_R06	6274	gi|2995314|emb|CAA18342.1|	gi|2995314|emb|CAA18342.1|	gi|2995314|emb|CAA18342.1|			>gi|2995314|emb|CAA18342.1| conserved hypothetical protein SC4H2.27c [Streptomyces coelicolor A3(2)]																	0.5	0	0.207583	-5.98872	0.784377	3.39	18.225	0.0215937	-17.2906	0.723943	0.52	24.222
585	1125	35	35		15859	16492;16493	21400	22636	20120301_0285bAgBe_directMS_R06	6274	21400	22636	20120301_0285bAgBe_directMS_R06	6274	gi|2995314|emb|CAA18342.1|	gi|2995314|emb|CAA18342.1|	gi|2995314|emb|CAA18342.1|			>gi|2995314|emb|CAA18342.1| conserved hypothetical protein SC4H2.27c [Streptomyces coelicolor A3(2)]																	0.978406	17.2906	0.792417	5.98872	0.784377	3.39	18.225	0.978406	17.2906	0.723943	0.52	24.222
586	1128	8	8		11931;11932	12414;12415	16248	17162	20120229_0285bAgBe_TiO2_R07	1519	16248	17162	20120229_0285bAgBe_TiO2_R07	1519	gi|2995318|emb|CAA18346.1|	gi|2995318|emb|CAA18346.1|	gi|2995318|emb|CAA18346.1|			>gi|2995318|emb|CAA18346.1| transmembrane efflux protein [Streptomyces coelicolor A3(2)]																	1	0											1
587	1128	10	10		11931;11932	12414;12415	16248	17162	20120229_0285bAgBe_TiO2_R07	1519	16248	17162	20120229_0285bAgBe_TiO2_R07	1519	gi|2995318|emb|CAA18346.1|	gi|2995318|emb|CAA18346.1|	gi|2995318|emb|CAA18346.1|			>gi|2995318|emb|CAA18346.1| transmembrane efflux protein [Streptomyces coelicolor A3(2)]																	1	0											1
588	1128	11	11		11932	12415	16249	17163	20120301_0285bAgBe_directMS_R08	4778	16249	17163	20120301_0285bAgBe_directMS_R08	4778	gi|2995318|emb|CAA18346.1|	gi|2995318|emb|CAA18346.1|	gi|2995318|emb|CAA18346.1|			>gi|2995318|emb|CAA18346.1| transmembrane efflux protein [Streptomyces coelicolor A3(2)]																	0.333333	0
589	1129	351	351		14014	14563	19024	20140	20120301_0285bAgBe_directMS_R06	4420	19024	20140	20120301_0285bAgBe_directMS_R06	4420	gi|3036874|emb|CAA18348.1|	gi|3036874|emb|CAA18348.1|	gi|3036874|emb|CAA18348.1|			>gi|3036874|emb|CAA18348.1| conserved hypothetical protein SC4H2.21 [Streptomyces coelicolor A3(2)]																	1	2.05099						1	2.05099	0.839666	0.15	2.051
590	1130	63	63		12954	13474	17584	18584	20120301_0285bAgBe_directMS_R08	12474	17584	18584	20120301_0285bAgBe_directMS_R08	12474	gi|3036877|emb|CAA18510.1|	gi|3036877|emb|CAA18510.1|	gi|3036877|emb|CAA18510.1|			>gi|3036877|emb|CAA18510.1| probable ribonuclease HII [Streptomyces coelicolor A3(2)]																	0.630147	3.19858
591	1136;1256;1322;3343;6106;6166;6323;6546;6855;7972	131;38;123;1276;887;32;34;50;59;60	60		8168	8427	11128	11784	20120301_0285bAgBe_directMS_R08	3946	11128	11784	20120301_0285bAgBe_directMS_R08	3946	gi|3036885|emb|CAA18518.1|;gi|3294238|emb|CAA19851.1|;gi|3355704|emb|CAA20004.1|;gi|6983741|emb|CAB75380.1|;REV_gi|3294238|emb|CAA19851.1|;REV_gi|3355704|emb|CAA20004.1|;REV_gi|3861435|emb|CAA22040.1|;REV_gi|4539561|emb|CAB38480.1|;REV_gi|5139597|emb|CAB45615.1|;REV_gi|6983741|emb|CAB75380.1|	gi|3036885|emb|CAA18518.1|;gi|3294238|emb|CAA19851.1|;gi|3355704|emb|CAA20004.1|;gi|6983741|emb|CAB75380.1|;REV_gi|3294238|emb|CAA19851.1|;REV_gi|3355704|emb|CAA20004.1|;REV_gi|3861435|emb|CAA22040.1|;REV_gi|4539561|emb|CAB38480.1|;REV_gi|5139597|emb|CAB45615.1|;REV_gi|6983741|emb|CAB75380.1|	REV_gi|6983741|emb|CAB75380.1|			>gi|3036885|emb|CAA18518.1| major vegetative sigma factor [Streptomyces coelicolor A3(2)];>gi|3294238|emb|CAA19851.1| ftsK homolog [Streptomyces coelicolor A3(2)];>gi|3355704|emb|CAA20004.1| histone-like DNA binding protein [Streptomyces coelicolor A3(2)];																	0.832618	7.95332
592	1136	384	384		13560	14097	18391	19428	20120301_0285bAgBe_directMS_R08	15974	18391	19428	20120301_0285bAgBe_directMS_R08	15974	gi|3036885|emb|CAA18518.1|	gi|3036885|emb|CAA18518.1|	gi|3036885|emb|CAA18518.1|			>gi|3036885|emb|CAA18518.1| major vegetative sigma factor [Streptomyces coelicolor A3(2)]																	1	2.90999
593	1137	190	190		8768	9070	11902	12583	20120301_0285bAgBe_directMS_R08	7177	11902	12583	20120301_0285bAgBe_directMS_R08	7177	gi|3036887|emb|CAA18520.1|	gi|3036887|emb|CAA18520.1|	gi|3036887|emb|CAA18520.1|			>gi|3036887|emb|CAA18520.1| putative DNA gyrase subunit B [Streptomyces coelicolor A3(2)]																	1	38.1888
594	1137	193	193		8768	9070	11902	12583	20120301_0285bAgBe_directMS_R08	7177	11902	12583	20120301_0285bAgBe_directMS_R08	7177	gi|3036887|emb|CAA18520.1|	gi|3036887|emb|CAA18520.1|	gi|3036887|emb|CAA18520.1|			>gi|3036887|emb|CAA18520.1| putative DNA gyrase subunit B [Streptomyces coelicolor A3(2)]																	1	38.1888
595	1140	209	209		2205	2283	3013	3200	20120301_0285bAgBe_directMS_R06	3540	3013	3200	20120301_0285bAgBe_directMS_R06	3540	gi|3036893|emb|CAA18526.1|	gi|3036893|emb|CAA18526.1|	gi|3036893|emb|CAA18526.1|			>gi|3036893|emb|CAA18526.1| putative two-component transcriptional regulator [Streptomyces coelicolor A3(2)]																	1	10.3085						1	10.3085	0.526869	1.1	10.309
596	1143	147	147		8337	8607	11337	11998	20120301_0285bAgBe_directMS_R06	3089	11337	11998	20120301_0285bAgBe_directMS_R06	3089	gi|3127834|emb|CAA18900.1|	gi|3127834|emb|CAA18900.1|	gi|3127834|emb|CAA18900.1|			>gi|3127834|emb|CAA18900.1| putative DNA-binding protein [Streptomyces coelicolor A3(2)]																	1	10.3085						1	10.3085	0.526869	2.91	10.309
597	1148	14	14		13098	13624	17773	18780	20120229_0285bAgBe_TiO2_R05	10948	17773	18780	20120229_0285bAgBe_TiO2_R05	10948	gi|3127841|emb|CAA18907.1|	gi|3127841|emb|CAA18907.1|	gi|3127841|emb|CAA18907.1|			>gi|3127841|emb|CAA18907.1| putative DNA-binding protein [Streptomyces coelicolor A3(2)]																	1	2.57795	1	2.57795	0.873064	4.63	2.5779
598	1153	41	41		16498	17156	22199	23469	20120301_0285bAgBe_directMS_R07	711	22199	23469	20120301_0285bAgBe_directMS_R07	711	gi|3127847|emb|CAA18913.1|	gi|3127847|emb|CAA18913.1|	gi|3127847|emb|CAA18913.1|			>gi|3127847|emb|CAA18913.1| hypothetical protein [Streptomyces coelicolor A3(2)]																	1	22.4917											1
599	1155	344	344		1852	1920;1921	2522	2683	20120301_0285bAgBe_directMS_R05	2823	2522	2683	20120301_0285bAgBe_directMS_R05	2823	gi|3127849|emb|CAA18915.1|	gi|3127849|emb|CAA18915.1|	gi|3127849|emb|CAA18915.1|			>gi|3127849|emb|CAA18915.1| putative secreted protein [Streptomyces coelicolor A3(2)]																	0.637914	0	0.637914	0	0.738182	3.22	8.745	0.252971	-3.67509	0.544997	0.03	8.745
600	1155	345	345		1852	1920;1921	2522	2683	20120301_0285bAgBe_directMS_R05	2823	2522	2683	20120301_0285bAgBe_directMS_R05	2823	gi|3127849|emb|CAA18915.1|	gi|3127849|emb|CAA18915.1|	gi|3127849|emb|CAA18915.1|			>gi|3127849|emb|CAA18915.1| putative secreted protein [Streptomyces coelicolor A3(2)]																	0.594504	0	0.594504	0	0.738182	3.22	8.745	0.223089	-3.67509	0.544997	0.03	8.745
601	1155	354	354		1852	1920;1921	2522	2683	20120301_0285bAgBe_directMS_R05	2823	2522	2683	20120301_0285bAgBe_directMS_R05	2823	gi|3127849|emb|CAA18915.1|	gi|3127849|emb|CAA18915.1|	gi|3127849|emb|CAA18915.1|			>gi|3127849|emb|CAA18915.1| putative secreted protein [Streptomyces coelicolor A3(2)]																	0.767581	6.07953	0.767581	6.07953	0.738182	3.22	8.745	0.52394	3.67509	0.544997	0.03	8.745
602	1155	1909	1909		4479	4645	6112	6479	20120301_0285bAgBe_directMS_R06	7873	6112	6479	20120301_0285bAgBe_directMS_R06	7873	gi|3127849|emb|CAA18915.1|	gi|3127849|emb|CAA18915.1|	gi|3127849|emb|CAA18915.1|			>gi|3127849|emb|CAA18915.1| putative secreted protein [Streptomyces coelicolor A3(2)]																	1	9.29637						1	9.29637	0.770642	15.22	9.2964
603	1155	6	6		11438	11873	15623	16526	20120229_0285bAgBe_TiO2_R07	2312	15623	16526	20120229_0285bAgBe_TiO2_R07	2312	gi|3127849|emb|CAA18915.1|	gi|3127849|emb|CAA18915.1|	gi|3127849|emb|CAA18915.1|			>gi|3127849|emb|CAA18915.1| putative secreted protein [Streptomyces coelicolor A3(2)]																	1	26.9265											1
604	1161	367	367		564	585	739	781	20120301_0285bAgBe_directMS_R08	15054	739	781	20120301_0285bAgBe_directMS_R08	15054	gi|3130007|emb|CAA18977.1|	gi|3130007|emb|CAA18977.1|	gi|3130007|emb|CAA18977.1|			>gi|3130007|emb|CAA18977.1| putative secreted protease [Streptomyces coelicolor A3(2)]																	1	31.5957
605	1167	126	126		15179	15774	20447	21621	20120229_0285bAgBe_TiO2_R05	12825	20447	21621	20120229_0285bAgBe_TiO2_R05	12825	gi|3130017|emb|CAA18987.1|	gi|3130017|emb|CAA18987.1|	gi|3130017|emb|CAA18987.1|			>gi|3130017|emb|CAA18987.1| putative membrane protein [Streptomyces coelicolor A3(2)]																	0.583961	7.08479	0.583961	7.08479	0.804346	2.48	12.155
606	1167	173	173		17914;17915	18630;18631	24254	25825	20120301_0285bAgBe_directMS_R06	5415	24254	25825	20120301_0285bAgBe_directMS_R06	5415	gi|3130017|emb|CAA18987.1|	gi|3130017|emb|CAA18987.1|	gi|3130017|emb|CAA18987.1|			>gi|3130017|emb|CAA18987.1| putative membrane protein [Streptomyces coelicolor A3(2)]																	0.997145	25.4311						0.997145	25.4311	0.60539	1.64	27.672	0.846606
607	1168	9	9		11683	12141	15933	16846	20120301_0285bAgBe_directMS_R05	7713	15933	16846	20120301_0285bAgBe_directMS_R05	7713	gi|3169028|emb|CAA19226.1|	gi|3169028|emb|CAA19226.1|	gi|3169028|emb|CAA19226.1|			>gi|3169028|emb|CAA19226.1| putative cationic amino acid transporter [Streptomyces coelicolor A3(2)]																	1	34.2061	1	34.2061	0.620695	2.73	34.206
608	1170	193	193		11056	11448	15101	15981	20120301_0285bAgBe_directMS_R06	14532	15101	15981	20120301_0285bAgBe_directMS_R06	14532	gi|3169034|emb|CAA19232.1|	gi|3169034|emb|CAA19232.1|	gi|3169034|emb|CAA19232.1|			>gi|3169034|emb|CAA19232.1| putative transcriptional regulator [Streptomyces coelicolor A3(2)]																	0.500004	0						0.500004	0	0.962953	7.1	0.0091579
609	1170	225	225		11056	11448	15101	15981	20120301_0285bAgBe_directMS_R06	14532	15101	15981	20120301_0285bAgBe_directMS_R06	14532	gi|3169034|emb|CAA19232.1|	gi|3169034|emb|CAA19232.1|	gi|3169034|emb|CAA19232.1|			>gi|3169034|emb|CAA19232.1| putative transcriptional regulator [Streptomyces coelicolor A3(2)]																	0.500001	0						0.500001	0	0.962953	7.1	0.0091579
610	1171	123	123		6335	6547	8677	9243	20120229_0285bAgBe_TiO2_R07	9189	8677	9243	20120229_0285bAgBe_TiO2_R07	9189	gi|3169035|emb|CAA19233.1|	gi|3169035|emb|CAA19233.1|	gi|3169035|emb|CAA19233.1|			>gi|3169035|emb|CAA19233.1| conserved hypothetical protein SC1C3.09 [Streptomyces coelicolor A3(2)]																	1	3.35129											1
611	1174	496	496		15251	15851	20554	21734	20120229_0285bAgBe_TiO2_R05	3890	20554	21734	20120229_0285bAgBe_TiO2_R05	3890	gi|3169038|emb|CAA19236.1|	gi|3169038|emb|CAA19236.1|	gi|3169038|emb|CAA19236.1|			>gi|3169038|emb|CAA19236.1| putative transferase [Streptomyces coelicolor A3(2)]																	1	11.7135	1	11.7135	0.822501	0.31	11.714
612	1174	501	501		15251	15851	20554	21734	20120229_0285bAgBe_TiO2_R05	3890	20554	21734	20120229_0285bAgBe_TiO2_R05	3890	gi|3169038|emb|CAA19236.1|	gi|3169038|emb|CAA19236.1|	gi|3169038|emb|CAA19236.1|			>gi|3169038|emb|CAA19236.1| putative transferase [Streptomyces coelicolor A3(2)]																	1	11.7135	1	11.7135	0.822501	0.31	11.714
613	1176	103	103		6853	7079	9326	9911	20120301_0285bAgBe_directMS_R06	6462	9326	9911	20120301_0285bAgBe_directMS_R06	6462	gi|3169040|emb|CAA19238.1|	gi|3169040|emb|CAA19238.1|	gi|3169040|emb|CAA19238.1|			>gi|3169040|emb|CAA19238.1| fatty acid oxidation complex alpha-subunit [Streptomyces coelicolor A3(2)]																	1	54.5863						1	54.5863	0.349412	4.91	54.586
614	1178	237	237		8745	9044	11871	12551	20120301_0285bAgBe_directMS_R06	2997	11871	12551	20120301_0285bAgBe_directMS_R06	2997	gi|3169045|emb|CAA19243.1|	gi|3169045|emb|CAA19243.1|	gi|3169045|emb|CAA19243.1|			>gi|3169045|emb|CAA19243.1| uroporphyrinogen decarboxylase [Streptomyces coelicolor A3(2)]																	1	34.2061						1	34.2061	0.509242	6.55	34.206
615	1179	36	36		3277	3391	4448	4695	20120301_0285bAgBe_directMS_R06	7113	4448	4695	20120301_0285bAgBe_directMS_R06	7113	gi|3169047|emb|CAA19245.1|	gi|3169047|emb|CAA19245.1|	gi|3169047|emb|CAA19245.1|			>gi|3169047|emb|CAA19245.1| hypothetical protein SC1C3.21 [Streptomyces coelicolor A3(2)]																	1	26.9265						1	26.9265	0.56567	2.39	26.927
616	1186	466	466		18189	18914	24604	26185	20120301_0285bAgBe_directMS_R07	7690	24604	26185	20120301_0285bAgBe_directMS_R07	7690	gi|3191978|emb|CAA19377.1|	gi|3191978|emb|CAA19377.1|	gi|3191978|emb|CAA19377.1|			>gi|3191978|emb|CAA19377.1| putative protein pII uridylyltransferase [Streptomyces coelicolor A3(2)]																	1	3.21255											1
617	1187	363	363		8396;10977	8668;11357	11413	12074	20120301_0285bAgBe_directMS_R08	12951	14975	15836	20120301_0285bAgBe_directMS_R06	10393	gi|3191979|emb|CAA19378.1|	gi|3191979|emb|CAA19378.1|	gi|3191979|emb|CAA19378.1|			>gi|3191979|emb|CAA19378.1| signal recognition particle protein [Streptomyces coelicolor A3(2)]																	0.724424	4.19753						0.481549	0	0.512854	3.56	16.144
618	1187	362	362		10977	11357	14975	15836	20120301_0285bAgBe_directMS_R06	10393	14975	15836	20120301_0285bAgBe_directMS_R06	10393	gi|3191979|emb|CAA19378.1|	gi|3191979|emb|CAA19378.1|	gi|3191979|emb|CAA19378.1|			>gi|3191979|emb|CAA19378.1| signal recognition particle protein [Streptomyces coelicolor A3(2)]																	0.481549	0						0.481549	0	0.512854	3.56	16.144
619	1187	345	345		10980	11363;11364;11365	15002	15876	20120301_0285bAgBe_directMS_R06	12257	15001	15875	20120229_0285bAgBe_TiO2_R05	11520	gi|3191979|emb|CAA19378.1|	gi|3191979|emb|CAA19378.1|	gi|3191979|emb|CAA19378.1|			>gi|3191979|emb|CAA19378.1| signal recognition particle protein [Streptomyces coelicolor A3(2)]																	1	19.3191	1	35.8028	0.403112	0.12	35.803	1	19.3191	0.699017	3.05	19.319	1
620	1187	418	418		15957	16592	21518	22754	20120301_0285bAgBe_directMS_R07	9288	21518	22754	20120301_0285bAgBe_directMS_R07	9288	gi|3191979|emb|CAA19378.1|	gi|3191979|emb|CAA19378.1|	gi|3191979|emb|CAA19378.1|			>gi|3191979|emb|CAA19378.1| signal recognition particle protein [Streptomyces coelicolor A3(2)]																	1	2.4989											1
621	1188	505	505		1290	1338	1764	1850	20120301_0285bAgBe_directMS_R05	7121	1764	1850	20120301_0285bAgBe_directMS_R05	7121	gi|3191980|emb|CAA19379.1|	gi|3191980|emb|CAA19379.1|	gi|3191980|emb|CAA19379.1|			>gi|3191980|emb|CAA19379.1| cell division protein FtsH homolog [Streptomyces coelicolor A3(2)]																	1	4.54526	1	4.54526	0.748155	5.61	4.5453
622	1189	105	105		2077	2153	2813	2984	20120229_0285bAgBe_TiO2_R05	10077	2813	2984	20120229_0285bAgBe_TiO2_R05	10077	gi|3191981|emb|CAA19380.1|	gi|3191981|emb|CAA19380.1|	gi|3191981|emb|CAA19380.1|			>gi|3191981|emb|CAA19380.1| putative lipoprotein [Streptomyces coelicolor A3(2)]																	0.5	0	0.5	0	0.517477	4.43	12.236
623	1189	107	107		2077	2153	2813	2984	20120229_0285bAgBe_TiO2_R05	10077	2813	2984	20120229_0285bAgBe_TiO2_R05	10077	gi|3191981|emb|CAA19380.1|	gi|3191981|emb|CAA19380.1|	gi|3191981|emb|CAA19380.1|			>gi|3191981|emb|CAA19380.1| putative lipoprotein [Streptomyces coelicolor A3(2)]																	0.5	0	0.5	0	0.517477	4.43	12.236
624	1191	126	126		1304	1352	1781	1867	20120229_0285bAgBe_TiO2_R07	3330	1781	1867	20120229_0285bAgBe_TiO2_R07	3330	gi|3191983|emb|CAA19382.1|	gi|3191983|emb|CAA19382.1|	gi|3191983|emb|CAA19382.1|			>gi|3191983|emb|CAA19382.1| hypothetical protein SC2E1.07 [Streptomyces coelicolor A3(2)]																	1	1.71519											1
625	1192	82	82		16429	17085	22109	23371	20120301_0285bAgBe_directMS_R07	8734	22109	23371	20120301_0285bAgBe_directMS_R07	8734	gi|3191984|emb|CAA19383.1|	gi|3191984|emb|CAA19383.1|	gi|3191984|emb|CAA19383.1|			>gi|3191984|emb|CAA19383.1| 30S ribosomal protein S16 [Streptomyces coelicolor A3(2)]																	0.990471	20.1678											0.990471
626	1196	172	172		14636	15206	19762	20911	20120229_0285bAgBe_TiO2_R07	8548	19762	20911	20120229_0285bAgBe_TiO2_R07	8548	gi|3191990|emb|CAA19389.1|	gi|3191990|emb|CAA19389.1|	gi|3191990|emb|CAA19389.1|			>gi|3191990|emb|CAA19389.1| putative signal peptidase I [Streptomyces coelicolor A3(2)]																	0.5	0											0.5
627	1196	176	176		14636	15206	19762	20911	20120229_0285bAgBe_TiO2_R07	8548	19762	20911	20120229_0285bAgBe_TiO2_R07	8548	gi|3191990|emb|CAA19389.1|	gi|3191990|emb|CAA19389.1|	gi|3191990|emb|CAA19389.1|			>gi|3191990|emb|CAA19389.1| putative signal peptidase I [Streptomyces coelicolor A3(2)]																	0.5	0											0.5
628	1197	102	102		5851	6047	8041	8574	20120229_0285bAgBe_TiO2_R07	11369	8041	8574	20120229_0285bAgBe_TiO2_R07	11369	gi|3191992|emb|CAA19391.1|	gi|3191992|emb|CAA19391.1|	gi|3191992|emb|CAA19391.1|			>gi|3191992|emb|CAA19391.1| putative signal peptidase I [Streptomyces coelicolor A3(2)]																	0.666915	3.01515											0.666915
629	1199	83	83		5983	6184	8209	8743	20120229_0285bAgBe_TiO2_R05	3870	8209	8743	20120229_0285bAgBe_TiO2_R05	3870	gi|3191995|emb|CAA19394.1|	gi|3191995|emb|CAA19394.1|	gi|3191995|emb|CAA19394.1|			>gi|3191995|emb|CAA19394.1| hypothetical protein [Streptomyces coelicolor A3(2)]																	1	7.16808	1	7.16808	0.788998	3.53	7.1681
630	1205	27	27		18153	18874	24555	26136	20120229_0285bAgBe_TiO2_R07	13416	24555	26136	20120229_0285bAgBe_TiO2_R07	13416	gi|3192008|emb|CAA19407.1|	gi|3192008|emb|CAA19407.1|	gi|3192008|emb|CAA19407.1|			>gi|3192008|emb|CAA19407.1| hypothetical protein SC2E1.32 [Streptomyces coelicolor A3(2)]																	0.532734	1.08316											0.532734
631	1206	12	12		292	299	386	411	20120301_0285bAgBe_directMS_R08	4713	386	411	20120301_0285bAgBe_directMS_R08	4713	gi|3192011|emb|CAA19410.1|	gi|3192011|emb|CAA19410.1|	gi|3192011|emb|CAA19410.1|			>gi|3192011|emb|CAA19410.1| hypothetical protein SC2E1.35 [Streptomyces coelicolor A3(2)]																	0.919566	10.5814
632	1206	44	44		12804	13322	17404	18393	20120301_0285bAgBe_directMS_R08	4618	17404	18393	20120301_0285bAgBe_directMS_R08	4618	gi|3192011|emb|CAA19410.1|	gi|3192011|emb|CAA19410.1|	gi|3192011|emb|CAA19410.1|			>gi|3192011|emb|CAA19410.1| hypothetical protein SC2E1.35 [Streptomyces coelicolor A3(2)]																	1	19.8427
633	1207	109	109		558	579	732	774	20120229_0285bAgBe_TiO2_R05	3937	732	774	20120229_0285bAgBe_TiO2_R05	3937	gi|3192012|emb|CAA19411.1|	gi|3192012|emb|CAA19411.1|	gi|3192012|emb|CAA19411.1|			>gi|3192012|emb|CAA19411.1| hypothetical protein SC2E1.36 [Streptomyces coelicolor A3(2)]																	1	18.2248	1	18.2248	0.784377	0.04	18.225
634	1207	113	113		558	579	732	774	20120229_0285bAgBe_TiO2_R05	3937	732	774	20120229_0285bAgBe_TiO2_R05	3937	gi|3192012|emb|CAA19411.1|	gi|3192012|emb|CAA19411.1|	gi|3192012|emb|CAA19411.1|			>gi|3192012|emb|CAA19411.1| hypothetical protein SC2E1.36 [Streptomyces coelicolor A3(2)]																	1	18.2248	1	18.2248	0.784377	0.04	18.225
635	1208	208	208		6260	6469	8560	9114	20120301_0285bAgBe_directMS_R05	11024	8560	9114	20120301_0285bAgBe_directMS_R05	11024	gi|3192013|emb|CAA19412.1|	gi|3192013|emb|CAA19412.1|	gi|3192013|emb|CAA19412.1|			>gi|3192013|emb|CAA19412.1| putative recombinase [Streptomyces coelicolor A3(2)]																	0.817236	8.65752	0.817236	8.65752	0.799917	2.09	10.121
636	1208	49	49		6980	7209	9487	10075	20120301_0285bAgBe_directMS_R06	4210	9487	10075	20120301_0285bAgBe_directMS_R06	4210	gi|3192013|emb|CAA19412.1|	gi|3192013|emb|CAA19412.1|	gi|3192013|emb|CAA19412.1|			>gi|3192013|emb|CAA19412.1| putative recombinase [Streptomyces coelicolor A3(2)]																	0.773521	5.33443						0.773521	5.33443	0.86635	5.05	13.378
637	1209	83	83		4943	5115	6744	7146	20120229_0285bAgBe_TiO2_R05	10807	6744	7146	20120229_0285bAgBe_TiO2_R05	10807	gi|3192015|emb|CAA19414.1|	gi|3192015|emb|CAA19414.1|	gi|3192015|emb|CAA19414.1|			>gi|3192015|emb|CAA19414.1| putative transcriptional regulator [Streptomyces coelicolor A3(2)]																	1	5.35972	1	5.35972	0.757739	2.7	5.3597
638	1210	142	142		4689	4857	6418	6812	20120301_0285bAgBe_directMS_R08	12088	6418	6812	20120301_0285bAgBe_directMS_R08	12088	gi|3192017|emb|CAA19416.1|	gi|3192017|emb|CAA19416.1|	gi|3192017|emb|CAA19416.1|			>gi|3192017|emb|CAA19416.1| 30S ribosomal protein S2 [Streptomyces coelicolor A3(2)]																	0.5	0
639	1210	144	144		4689	4857	6418	6812	20120301_0285bAgBe_directMS_R08	12088	6418	6812	20120301_0285bAgBe_directMS_R08	12088	gi|3192017|emb|CAA19416.1|	gi|3192017|emb|CAA19416.1|	gi|3192017|emb|CAA19416.1|			>gi|3192017|emb|CAA19416.1| 30S ribosomal protein S2 [Streptomyces coelicolor A3(2)]																	0.5	0
640	1210	262	262		8260	8524	11241	11898	20120301_0285bAgBe_directMS_R05	3017	11241	11898	20120301_0285bAgBe_directMS_R05	3017	gi|3192017|emb|CAA19416.1|	gi|3192017|emb|CAA19416.1|	gi|3192017|emb|CAA19416.1|			>gi|3192017|emb|CAA19416.1| 30S ribosomal protein S2 [Streptomyces coelicolor A3(2)]																	0.5	0	0.5	0	0.882106	3.2	1.3829
641	1210	270	270		8260	8524	11241	11898	20120301_0285bAgBe_directMS_R05	3017	11241	11898	20120301_0285bAgBe_directMS_R05	3017	gi|3192017|emb|CAA19416.1|	gi|3192017|emb|CAA19416.1|	gi|3192017|emb|CAA19416.1|			>gi|3192017|emb|CAA19416.1| 30S ribosomal protein S2 [Streptomyces coelicolor A3(2)]																	0.5	0	0.5	0	0.882106	3.2	1.3829
642	1210	147	147		9326	9644	12632	13333	20120301_0285bAgBe_directMS_R05	4526	12632	13333	20120301_0285bAgBe_directMS_R05	4526	gi|3192017|emb|CAA19416.1|	gi|3192017|emb|CAA19416.1|	gi|3192017|emb|CAA19416.1|			>gi|3192017|emb|CAA19416.1| 30S ribosomal protein S2 [Streptomyces coelicolor A3(2)]																	1	23.5235	1	23.5235	0.753037	2.95	23.523
643	1210	115	115		9730	10069	13320	14131	20120229_0285bAgBe_TiO2_R07	11485	13320	14131	20120229_0285bAgBe_TiO2_R07	11485	gi|3192017|emb|CAA19416.1|	gi|3192017|emb|CAA19416.1|	gi|3192017|emb|CAA19416.1|			>gi|3192017|emb|CAA19416.1| 30S ribosomal protein S2 [Streptomyces coelicolor A3(2)]																	0.999	29.9966											0.999
644	1211	259	259		15869	16503	21411	22647	20120301_0285bAgBe_directMS_R08	4145	21411	22647	20120301_0285bAgBe_directMS_R08	4145	gi|3192018|emb|CAA19417.1|	gi|3192018|emb|CAA19417.1|	gi|3192018|emb|CAA19417.1|			>gi|3192018|emb|CAA19417.1| elongation factor Ts [Streptomyces coelicolor A3(2)]																	1	16.1735
645	1211	269	269		15869	16503	21411	22647	20120301_0285bAgBe_directMS_R08	4145	21411	22647	20120301_0285bAgBe_directMS_R08	4145	gi|3192018|emb|CAA19417.1|	gi|3192018|emb|CAA19417.1|	gi|3192018|emb|CAA19417.1|			>gi|3192018|emb|CAA19417.1| elongation factor Ts [Streptomyces coelicolor A3(2)]																	1	16.1735
646	1212	238	238		2183	2261	2965	3151	20120301_0285bAgBe_directMS_R05	5960	2965	3151	20120301_0285bAgBe_directMS_R05	5960	gi|3192019|emb|CAA19418.1|	gi|3192019|emb|CAA19418.1|	gi|3192019|emb|CAA19418.1|			>gi|3192019|emb|CAA19418.1| uridylate kinase [Streptomyces coelicolor A3(2)]																	0.773077	5.97129	0.773077	5.97129	0.814403	1.06	10.828
647	1212	13	13		11714	12173	15965	16878	20120229_0285bAgBe_TiO2_R07	4061	15965	16878	20120229_0285bAgBe_TiO2_R07	4061	gi|3192019|emb|CAA19418.1|	gi|3192019|emb|CAA19418.1|	gi|3192019|emb|CAA19418.1|			>gi|3192019|emb|CAA19418.1| uridylate kinase [Streptomyces coelicolor A3(2)]																	0.735392	4.9874											0.735392
648	1212	183	183		12157	12659	16607	17551	20120301_0285bAgBe_directMS_R06	14547	16607	17551	20120301_0285bAgBe_directMS_R06	14547	gi|3192019|emb|CAA19418.1|	gi|3192019|emb|CAA19418.1|	gi|3192019|emb|CAA19418.1|			>gi|3192019|emb|CAA19418.1| uridylate kinase [Streptomyces coelicolor A3(2)]																	1	2.23787						1	2.23787	0.861797	0.34	2.2379
649	1212	190	190		12157	12659	16607	17551	20120301_0285bAgBe_directMS_R06	14547	16607	17551	20120301_0285bAgBe_directMS_R06	14547	gi|3192019|emb|CAA19418.1|	gi|3192019|emb|CAA19418.1|	gi|3192019|emb|CAA19418.1|			>gi|3192019|emb|CAA19418.1| uridylate kinase [Streptomyces coelicolor A3(2)]																	1	2.23787						1	2.23787	0.861797	0.34	2.2379
650	1213	139	139		8649	8941	11756	12434	20120301_0285bAgBe_directMS_R07	3863	11756	12434	20120301_0285bAgBe_directMS_R07	3863	gi|3218334|emb|CAA19593.1|	gi|3218334|emb|CAA19593.1|	gi|3218334|emb|CAA19593.1|			>gi|3218334|emb|CAA19593.1| putative secreted protein [Streptomyces coelicolor A3(2)]																	1	5.72513											1
651	1213	147	147		8649	8941	11756	12434	20120301_0285bAgBe_directMS_R07	3863	11756	12434	20120301_0285bAgBe_directMS_R07	3863	gi|3218334|emb|CAA19593.1|	gi|3218334|emb|CAA19593.1|	gi|3218334|emb|CAA19593.1|			>gi|3218334|emb|CAA19593.1| putative secreted protein [Streptomyces coelicolor A3(2)]																	1	5.72513											1
652	1214	4	4		11312	11735	15459	16355	20120301_0285bAgBe_directMS_R06	7014	15459	16355	20120301_0285bAgBe_directMS_R06	7014	gi|3218335|emb|CAA19594.1|	gi|3218335|emb|CAA19594.1|	gi|3218335|emb|CAA19594.1|			>gi|3218335|emb|CAA19594.1| putative integral membrane protein [Streptomyces coelicolor A3(2)]																	0.902752	9.67685						0.902752	9.67685	0.531537	6.3	26.927
653	1215	575	575		14706	15277	19842	20995	20120301_0285bAgBe_directMS_R08	14491	19842	20995	20120301_0285bAgBe_directMS_R08	14491	gi|3218336|emb|CAA19595.1|	gi|3218336|emb|CAA19595.1|	gi|3218336|emb|CAA19595.1|			>gi|3218336|emb|CAA19595.1| putative integral membrane lysyl-tRNA synthetase [Streptomyces coelicolor A3(2)]																	1	4.12045
654	1216	39	39		6978	7207	9485	10073	20120301_0285bAgBe_directMS_R07	5697	9485	10073	20120301_0285bAgBe_directMS_R07	5697	gi|3218339|emb|CAA19598.1|	gi|3218339|emb|CAA19598.1|	gi|3218339|emb|CAA19598.1|			>gi|3218339|emb|CAA19598.1| hypothetical protein SC3C8.06 [Streptomyces coelicolor A3(2)]																	1	26.1051											1
655	1219	330	330		9208	9521	12478	13177	20120229_0285bAgBe_TiO2_R05	8080	12478	13177	20120229_0285bAgBe_TiO2_R05	8080	gi|3218344|emb|CAA19603.1|	gi|3218344|emb|CAA19603.1|	gi|3218344|emb|CAA19603.1|			>gi|3218344|emb|CAA19603.1| putative transposase [Streptomyces coelicolor A3(2)]																	1	15.0116	1	15.0116	0.749784	2.82	15.012
656	1221	15	15		14980	15564	20204	21369	20120301_0285bAgBe_directMS_R05	6411	20204	21369	20120301_0285bAgBe_directMS_R05	6411	gi|3218346|emb|CAA19605.1|	gi|3218346|emb|CAA19605.1|	gi|3218346|emb|CAA19605.1|			>gi|3218346|emb|CAA19605.1| putative IS element ATP binding protein [Streptomyces coelicolor A3(2)]																	1	4.75728	1	4.75728	0.763419	1.06	4.7573
657	1225	109	109		5574	5763	7687	8206	20120301_0285bAgBe_directMS_R05	13483	7687	8206	20120301_0285bAgBe_directMS_R05	13483	gi|3218355|emb|CAA19614.1|	gi|3218355|emb|CAA19614.1|	gi|3218355|emb|CAA19614.1|			>gi|3218355|emb|CAA19614.1| hypothetical protein SC3C8.22c [Streptomyces coelicolor A3(2)]																	0.5	0	0.5	0	0.766414	1.25	1.6496
658	1225	115	115		5574	5763	7687	8206	20120301_0285bAgBe_directMS_R05	13483	7687	8206	20120301_0285bAgBe_directMS_R05	13483	gi|3218355|emb|CAA19614.1|	gi|3218355|emb|CAA19614.1|	gi|3218355|emb|CAA19614.1|			>gi|3218355|emb|CAA19614.1| hypothetical protein SC3C8.22c [Streptomyces coelicolor A3(2)]																	0.5	0	0.5	0	0.766414	1.25	1.6496
659	1226	371	371		13742	14286	18696	19801	20120301_0285bAgBe_directMS_R07	5952	18696	19801	20120301_0285bAgBe_directMS_R07	5952	gi|3218357|emb|CAA19616.1|	gi|3218357|emb|CAA19616.1|	gi|3218357|emb|CAA19616.1|			>gi|3218357|emb|CAA19616.1| putative DNA recombinase [Streptomyces coelicolor A3(2)]																	0.730649	8.83753											0.730649
660	1231	122	122		17867	18582	24191	25757	20120301_0285bAgBe_directMS_R08	4080	24191	25757	20120301_0285bAgBe_directMS_R08	4080	gi|3218375|emb|CAA19627.1|	gi|3218375|emb|CAA19627.1|	gi|3218375|emb|CAA19627.1|			>gi|3218375|emb|CAA19627.1| putative secreted solute binding protein [Streptomyces coelicolor A3(2)]																	0.739324	4.52734
661	1233	114	114		13615	14155	18540	19643	20120301_0285bAgBe_directMS_R05	10878	18540	19643	20120301_0285bAgBe_directMS_R05	10878	gi|3218377|emb|CAA19629.1|	gi|3218377|emb|CAA19629.1|	gi|3218377|emb|CAA19629.1|			>gi|3218377|emb|CAA19629.1| putative DNA-binding protein [Streptomyces coelicolor A3(2)]																	1	22.5294	1	22.5294	0.692287	8.68	22.529
662	1234	1103	1103		4667	4835	6387	6781	20120229_0285bAgBe_TiO2_R05	5279	6387	6781	20120229_0285bAgBe_TiO2_R05	5279	gi|3218378|emb|CAA19630.1|	gi|3218378|emb|CAA19630.1|	gi|3218378|emb|CAA19630.1|			>gi|3218378|emb|CAA19630.1| putative glycosyl hydrolase (putative secreted protein) [Streptomyces coelicolor A3(2)]																	1	6.00149	1	6.00149	0.777069	0.06	6.0015
663	1234	1108	1108		4667	4835	6387	6781	20120229_0285bAgBe_TiO2_R05	5279	6387	6781	20120229_0285bAgBe_TiO2_R05	5279	gi|3218378|emb|CAA19630.1|	gi|3218378|emb|CAA19630.1|	gi|3218378|emb|CAA19630.1|			>gi|3218378|emb|CAA19630.1| putative glycosyl hydrolase (putative secreted protein) [Streptomyces coelicolor A3(2)]																	1	6.00149	1	6.00149	0.777069	0.06	6.0015
664	1234	1112	1112		4667	4835	6387	6781	20120229_0285bAgBe_TiO2_R05	5279	6387	6781	20120229_0285bAgBe_TiO2_R05	5279	gi|3218378|emb|CAA19630.1|	gi|3218378|emb|CAA19630.1|	gi|3218378|emb|CAA19630.1|			>gi|3218378|emb|CAA19630.1| putative glycosyl hydrolase (putative secreted protein) [Streptomyces coelicolor A3(2)]																	1	6.00149	1	6.00149	0.777069	0.06	6.0015
665	1234	532	532		17081;17578;17579	17761;18281;18282	23619	24973	20120301_0285bAgBe_directMS_R05	4588	22933	24226	20120301_0285bAgBe_directMS_R06	8816	gi|3218378|emb|CAA19630.1|	gi|3218378|emb|CAA19630.1|	gi|3218378|emb|CAA19630.1|			>gi|3218378|emb|CAA19630.1| putative glycosyl hydrolase (putative secreted protein) [Streptomyces coelicolor A3(2)]																	1	18.8054	1	18.8054	0.775938	5.41	18.805	0.795417	5.9821	0.663328	4.2	26.412	0.563794
666	1234	810	810		17174	17861	23062	24367	20120301_0285bAgBe_directMS_R08	3793	23062	24367	20120301_0285bAgBe_directMS_R08	3793	gi|3218378|emb|CAA19630.1|	gi|3218378|emb|CAA19630.1|	gi|3218378|emb|CAA19630.1|			>gi|3218378|emb|CAA19630.1| putative glycosyl hydrolase (putative secreted protein) [Streptomyces coelicolor A3(2)]																	1	9.39406
667	1236	142	142		3196	3305	4354	4600	20120301_0285bAgBe_directMS_R05	8294	4353	4599	20120301_0285bAgBe_directMS_R05	7636	gi|3218383|emb|CAA19635.1|	gi|3218383|emb|CAA19635.1|	gi|3218383|emb|CAA19635.1|			>gi|3218383|emb|CAA19635.1| conserved hypothetical protein SC3F9.12 [Streptomyces coelicolor A3(2)]																	1	14.0618	1	14.0618	0.657256	12.2	31.769
668	1236	228	228		14918	15497	20124	21286	20120301_0285bAgBe_directMS_R07	7425	20124	21286	20120301_0285bAgBe_directMS_R07	7425	gi|3218383|emb|CAA19635.1|	gi|3218383|emb|CAA19635.1|	gi|3218383|emb|CAA19635.1|			>gi|3218383|emb|CAA19635.1| conserved hypothetical protein SC3F9.12 [Streptomyces coelicolor A3(2)]																	0.93302	11.6541	0.750236	5.15783	0.80041	1.8	10.468						0.93302
669	1237	158	158		12903	13423	17528	18528	20120301_0285bAgBe_directMS_R08	15874	17528	18528	20120301_0285bAgBe_directMS_R08	15874	gi|3218385|emb|CAA19637.1|	gi|3218385|emb|CAA19637.1|	gi|3218385|emb|CAA19637.1|			>gi|3218385|emb|CAA19637.1| hypothetical protein SC3F9.14 [Streptomyces coelicolor A3(2)]																	1	2.99578
670	1239	498	498		15951	16586	21507	22743	20120229_0285bAgBe_TiO2_R07	12912	21507	22743	20120229_0285bAgBe_TiO2_R07	12912	gi|3288603|emb|CAA19775.1|	gi|3288603|emb|CAA19775.1|	gi|3288603|emb|CAA19775.1|			>gi|3288603|emb|CAA19775.1| conserved hypothetical protein [Streptomyces coelicolor A3(2)]																	1	0.0581327											1
671	1240	125	125		8136	8395	11092	11748	20120301_0285bAgBe_directMS_R07	13140	11091	11747	20120301_0285bAgBe_directMS_R07	11972	gi|3288604|emb|CAA19776.1|	gi|3288604|emb|CAA19776.1|	gi|3288604|emb|CAA19776.1|			>gi|3288604|emb|CAA19776.1| putative transferase [Streptomyces coelicolor A3(2)]																	1	22.2366	1	31.7689	0.657256	10.62	31.769	1	7.41322	0.818542	4.66	7.4132	1
672	1243	262	262		3840;3841	3974;3975	5191	5478	20120229_0285bAgBe_TiO2_R05	3912	5193	5480	20120301_0285bAgBe_directMS_R06	13869	gi|3288608|emb|CAA19780.1|	gi|3288608|emb|CAA19780.1|	gi|3288608|emb|CAA19780.1|			>gi|3288608|emb|CAA19780.1| putative dehydrogenase [Streptomyces coelicolor A3(2)]																	1	0.463989	1	0.463989	0.809696	0.4	0.46399	1	15.0996	0.767392	1.25	15.1	1
673	1247	501	501		15700	16323	21201	22430	20120229_0285bAgBe_TiO2_R07	6103	21201	22430	20120229_0285bAgBe_TiO2_R07	6103	gi|3288614|emb|CAA19786.1|	gi|3288614|emb|CAA19786.1|	gi|3288614|emb|CAA19786.1|			>gi|3288614|emb|CAA19786.1| hypothetical protein [Streptomyces coelicolor A3(2)]																	1	4.75728											1
674	1247	669	669		16381	17035	22047	23307	20120301_0285bAgBe_directMS_R08	2983	22047	23307	20120301_0285bAgBe_directMS_R08	2983	gi|3288614|emb|CAA19786.1|	gi|3288614|emb|CAA19786.1|	gi|3288614|emb|CAA19786.1|			>gi|3288614|emb|CAA19786.1| hypothetical protein [Streptomyces coelicolor A3(2)]																	1	22.5294
675	1247	748	748		17532	18233	23560	24901	20120229_0285bAgBe_TiO2_R05	10868	23560	24901	20120229_0285bAgBe_TiO2_R05	10868	gi|3288614|emb|CAA19786.1|	gi|3288614|emb|CAA19786.1|	gi|3288614|emb|CAA19786.1|			>gi|3288614|emb|CAA19786.1| hypothetical protein [Streptomyces coelicolor A3(2)]																	1	4.35855	1	4.35855	0.855506	1.27	4.3585
676	1249	187	187		956	994	1288	1355	20120301_0285bAgBe_directMS_R05	7051	1288	1355	20120301_0285bAgBe_directMS_R05	7051	gi|3288616|emb|CAA19788.1|	gi|3288616|emb|CAA19788.1|	gi|3288616|emb|CAA19788.1|			>gi|3288616|emb|CAA19788.1| putative secreted protein [Streptomyces coelicolor A3(2)]																	1	5.90555	1	5.90555	0.849092	6.6	5.9055
677	1249	6	6		11488	11928	15689	16593	20120229_0285bAgBe_TiO2_R05	2765	15689	16593	20120229_0285bAgBe_TiO2_R05	2765	gi|3288616|emb|CAA19788.1|	gi|3288616|emb|CAA19788.1|	gi|3288616|emb|CAA19788.1|			>gi|3288616|emb|CAA19788.1| putative secreted protein [Streptomyces coelicolor A3(2)]																	1	26.9265	1	26.9265	0.531537	0.47	26.927
678	1252	325	325		10570	10930	14416	15258	20120301_0285bAgBe_directMS_R07	12836	14416	15258	20120301_0285bAgBe_directMS_R07	12836	gi|3288619|emb|CAA19791.1|	gi|3288619|emb|CAA19791.1|	gi|3288619|emb|CAA19791.1|			>gi|3288619|emb|CAA19791.1| transcriptional regulator [Streptomyces coelicolor A3(2)]																	1	22.8465											1
679	1254	806	806		5796	5992	7972	8500	20120301_0285bAgBe_directMS_R08	5762	7972	8500	20120301_0285bAgBe_directMS_R08	5762	gi|3294236|emb|CAA19849.1|	gi|3294236|emb|CAA19849.1|	gi|3294236|emb|CAA19849.1|			>gi|3294236|emb|CAA19849.1| putative sensory histidine kinase [Streptomyces coelicolor A3(2)]																	1	2.23787
680	1254	807	807		5796	5992	7972	8500	20120301_0285bAgBe_directMS_R08	5762	7972	8500	20120301_0285bAgBe_directMS_R08	5762	gi|3294236|emb|CAA19849.1|	gi|3294236|emb|CAA19849.1|	gi|3294236|emb|CAA19849.1|			>gi|3294236|emb|CAA19849.1| putative sensory histidine kinase [Streptomyces coelicolor A3(2)]																	1	2.23787
681	1254	813	813		5796	5992	7972	8500	20120301_0285bAgBe_directMS_R08	5762	7972	8500	20120301_0285bAgBe_directMS_R08	5762	gi|3294236|emb|CAA19849.1|	gi|3294236|emb|CAA19849.1|	gi|3294236|emb|CAA19849.1|			>gi|3294236|emb|CAA19849.1| putative sensory histidine kinase [Streptomyces coelicolor A3(2)]																	1	2.23787
682	1254	1794	1794		11484	11924	15685	16589	20120229_0285bAgBe_TiO2_R07	11342	15685	16589	20120229_0285bAgBe_TiO2_R07	11342	gi|3294236|emb|CAA19849.1|	gi|3294236|emb|CAA19849.1|	gi|3294236|emb|CAA19849.1|			>gi|3294236|emb|CAA19849.1| putative sensory histidine kinase [Streptomyces coelicolor A3(2)]																	0.515232	0.507029											0.515232
683	1254	985	985		12166	12668	16616	17560	20120301_0285bAgBe_directMS_R06	10166	16616	17560	20120301_0285bAgBe_directMS_R06	10166	gi|3294236|emb|CAA19849.1|	gi|3294236|emb|CAA19849.1|	gi|3294236|emb|CAA19849.1|			>gi|3294236|emb|CAA19849.1| putative sensory histidine kinase [Streptomyces coelicolor A3(2)]																	1	41.4293						1	41.4293	0.44523	5.94	41.429
684	1254	220	220		18688	19435	25441	27177	20120301_0285bAgBe_directMS_R06	1026	25441	27177	20120301_0285bAgBe_directMS_R06	1026	gi|3294236|emb|CAA19849.1|	gi|3294236|emb|CAA19849.1|	gi|3294236|emb|CAA19849.1|			>gi|3294236|emb|CAA19849.1| putative sensory histidine kinase [Streptomyces coelicolor A3(2)]																	1	23.5235						1	23.5235	0.753037	5.38	23.523
685	1256	585	585		3950	4093	5335	5623	20120301_0285bAgBe_directMS_R07	9702	5335	5623	20120301_0285bAgBe_directMS_R07	9702	gi|3294238|emb|CAA19851.1|	gi|3294238|emb|CAA19851.1|	gi|3294238|emb|CAA19851.1|			>gi|3294238|emb|CAA19851.1| ftsK homolog [Streptomyces coelicolor A3(2)]																	0.765929	6.82398											0.765929
686	1256	504	504		19446	20214	26478	28269	20120301_0285bAgBe_directMS_R08	12758	26478	28269	20120301_0285bAgBe_directMS_R08	12758	gi|3294238|emb|CAA19851.1|	gi|3294238|emb|CAA19851.1|	gi|3294238|emb|CAA19851.1|			>gi|3294238|emb|CAA19851.1| ftsK homolog [Streptomyces coelicolor A3(2)]																	1	7.71529
687	1256	513	513		19446	20214	26478	28269	20120301_0285bAgBe_directMS_R08	12758	26478	28269	20120301_0285bAgBe_directMS_R08	12758	gi|3294238|emb|CAA19851.1|	gi|3294238|emb|CAA19851.1|	gi|3294238|emb|CAA19851.1|			>gi|3294238|emb|CAA19851.1| ftsK homolog [Streptomyces coelicolor A3(2)]																	1	7.71529
688	1257	188	188		12417	12925;12926	16933	17892	20120229_0285bAgBe_TiO2_R05	9113	16932	17890	20120301_0285bAgBe_directMS_R08	11044	gi|3294239|emb|CAA19852.1|	gi|3294239|emb|CAA19852.1|	gi|3294239|emb|CAA19852.1|			>gi|3294239|emb|CAA19852.1| putative membrane protein [Streptomyces coelicolor A3(2)]																	0.830452	9.41163	0.830452	9.41163	0.659949	1.13	13.959
689	1257	203	203		12417	12925;12926	16936	17895	20120301_0285bAgBe_directMS_R05	10379	16932	17890	20120301_0285bAgBe_directMS_R08	11044	gi|3294239|emb|CAA19852.1|	gi|3294239|emb|CAA19852.1|	gi|3294239|emb|CAA19852.1|			>gi|3294239|emb|CAA19852.1| putative membrane protein [Streptomyces coelicolor A3(2)]																	0.714112	6.84018	0.714112	6.84018	0.659949	1.13	13.959
690	1258	188	188		14401	14965	19493	20633	20120301_0285bAgBe_directMS_R08	6103	19493	20633	20120301_0285bAgBe_directMS_R08	6103	gi|3294240|emb|CAA19853.1|	gi|3294240|emb|CAA19853.1|	gi|3294240|emb|CAA19853.1|			>gi|3294240|emb|CAA19853.1| conserved hypothetical protein SC7C7.07 [Streptomyces coelicolor A3(2)]																	1	44.6119
691	1261	5	5		12032;19680	12528;20454	26784	28603	20120229_0285bAgBe_TiO2_R05	13921	26784	28603	20120229_0285bAgBe_TiO2_R05	13921	gi|3294244|emb|CAA19857.1|	gi|3294244|emb|CAA19857.1|	gi|3294244|emb|CAA19857.1|			>gi|3294244|emb|CAA19857.1| hypothetical protein SC7C7.11 [Streptomyces coelicolor A3(2)]																	0.666191	0	0.666191	0	0.518307	2.02	0.077965						0.331185
692	1261	14	14		12032;19680	12528;20454	26784	28603	20120229_0285bAgBe_TiO2_R05	13921	26784	28603	20120229_0285bAgBe_TiO2_R05	13921	gi|3294244|emb|CAA19857.1|	gi|3294244|emb|CAA19857.1|	gi|3294244|emb|CAA19857.1|			>gi|3294244|emb|CAA19857.1| hypothetical protein SC7C7.11 [Streptomyces coelicolor A3(2)]																	0.665763	0	0.665763	0	0.518307	2.02	0.077965						0.336174
693	1261	35	35		12032;19680	12528;20454	26784	28603	20120229_0285bAgBe_TiO2_R05	13921	26784	28603	20120229_0285bAgBe_TiO2_R05	13921	gi|3294244|emb|CAA19857.1|	gi|3294244|emb|CAA19857.1|	gi|3294244|emb|CAA19857.1|			>gi|3294244|emb|CAA19857.1| hypothetical protein SC7C7.11 [Streptomyces coelicolor A3(2)]																	0.668044	0	0.668044	0	0.518307	2.02	0.077965						0.332641
694	1264	199	199		10146	10495	13886	14715	20120301_0285bAgBe_directMS_R05	9154	13886	14715	20120301_0285bAgBe_directMS_R05	9154	gi|3294248|emb|CAA19861.1|	gi|3294248|emb|CAA19861.1|	gi|3294248|emb|CAA19861.1|			>gi|3294248|emb|CAA19861.1| DNA glycosylase [Streptomyces coelicolor A3(2)]																	1	4.41572	1	4.41572	0.58821	11.13	4.4157
695	1264	200	200		10146	10495	13886	14715	20120301_0285bAgBe_directMS_R05	9154	13886	14715	20120301_0285bAgBe_directMS_R05	9154	gi|3294248|emb|CAA19861.1|	gi|3294248|emb|CAA19861.1|	gi|3294248|emb|CAA19861.1|			>gi|3294248|emb|CAA19861.1| DNA glycosylase [Streptomyces coelicolor A3(2)]																	1	4.41572	1	4.41572	0.58821	11.13	4.4157
696	1265	120	120		9540	9867	12933	13643	20120301_0285bAgBe_directMS_R07	13199	12933	13643	20120301_0285bAgBe_directMS_R07	13199	gi|3294249|emb|CAA19862.1|	gi|3294249|emb|CAA19862.1|	gi|3294249|emb|CAA19862.1|			>gi|3294249|emb|CAA19862.1| putative ATP-dependent DNA helicase [Streptomyces coelicolor A3(2)]																	1	26.8889											1
697	1270	426	426		3090	3194	4196	4435	20120301_0285bAgBe_directMS_R06	6514	4195	4434	20120301_0285bAgBe_directMS_R08	6290	gi|3319729|emb|CAA19895.1|	gi|3319729|emb|CAA19895.1|	gi|3319729|emb|CAA19895.1|			>gi|3319729|emb|CAA19895.1| aldehyde dehydrogenase [Streptomyces coelicolor A3(2)]																	1	28.2181						1	28.2181	0.707501	4.03	28.218
698	1272	134	134		13756	14301	18716	19822	20120301_0285bAgBe_directMS_R06	4299	18715	19820	20120301_0285bAgBe_directMS_R05	3298	gi|3319731|emb|CAA19897.1|	gi|3319731|emb|CAA19897.1|	gi|3319731|emb|CAA19897.1|			>gi|3319731|emb|CAA19897.1| putative aminotransferase [Streptomyces coelicolor A3(2)]																	0.5	0	0.28374	-4.0215	0.809259	0.37	6.039	0.5	0	0.812312	2.14	2.0175
699	1272	138	138		13756	14301	18715	19820	20120301_0285bAgBe_directMS_R05	3298	18715	19820	20120301_0285bAgBe_directMS_R05	3298	gi|3319731|emb|CAA19897.1|	gi|3319731|emb|CAA19897.1|	gi|3319731|emb|CAA19897.1|			>gi|3319731|emb|CAA19897.1| putative aminotransferase [Streptomyces coelicolor A3(2)]																	0.71626	4.0215	0.71626	4.0215	0.809259	0.37	6.039	0.5	0	0.812312	2.14	2.0175
700	1272	7	7		15719	16344	21226	22455	20120301_0285bAgBe_directMS_R07	5737	21226	22455	20120301_0285bAgBe_directMS_R07	5737	gi|3319731|emb|CAA19897.1|	gi|3319731|emb|CAA19897.1|	gi|3319731|emb|CAA19897.1|			>gi|3319731|emb|CAA19897.1| putative aminotransferase [Streptomyces coelicolor A3(2)]																	1	7.27914											1
701	1274	88	88		2925;2926	3024;3025	3963	4194	20120229_0285bAgBe_TiO2_R05	4138	3963	4194	20120229_0285bAgBe_TiO2_R05	4138	gi|3319736|emb|CAA19902.1|	gi|3319736|emb|CAA19902.1|	gi|3319736|emb|CAA19902.1|			>gi|3319736|emb|CAA19902.1| putative membrane protein [Streptomyces coelicolor A3(2)]																	0.976761	16.2357	0.976761	16.2357	0.692287	7.73	22.529
702	1274	91	91		2926	3025	3964	4195	20120229_0285bAgBe_TiO2_R05	9008	3964	4195	20120229_0285bAgBe_TiO2_R05	9008	gi|3319736|emb|CAA19902.1|	gi|3319736|emb|CAA19902.1|	gi|3319736|emb|CAA19902.1|			>gi|3319736|emb|CAA19902.1| putative membrane protein [Streptomyces coelicolor A3(2)]																	0.44062	0	0.44062	0	0.788998	0.65	7.1681
703	1277	91	91		18342	19077	24980	26703	20120229_0285bAgBe_TiO2_R05	12315	24980	26703	20120229_0285bAgBe_TiO2_R05	12315	gi|3319740|emb|CAA19906.1|	gi|3319740|emb|CAA19906.1|	gi|3319740|emb|CAA19906.1|			>gi|3319740|emb|CAA19906.1| putative solute binding lipoprotein [Streptomyces coelicolor A3(2)]																	1	17.2014	1	17.2014	0.762791	3.05	17.201
704	1277	96	96		18342	19077	24980	26703	20120229_0285bAgBe_TiO2_R05	12315	24980	26703	20120229_0285bAgBe_TiO2_R05	12315	gi|3319740|emb|CAA19906.1|	gi|3319740|emb|CAA19906.1|	gi|3319740|emb|CAA19906.1|			>gi|3319740|emb|CAA19906.1| putative solute binding lipoprotein [Streptomyces coelicolor A3(2)]																	1	17.2014	1	17.2014	0.762791	3.05	17.201
705	1277	245	245		18989	19745	25851	27618	20120301_0285bAgBe_directMS_R05	7372	25851	27618	20120301_0285bAgBe_directMS_R05	7372	gi|3319740|emb|CAA19906.1|	gi|3319740|emb|CAA19906.1|	gi|3319740|emb|CAA19906.1|			>gi|3319740|emb|CAA19906.1| putative solute binding lipoprotein [Streptomyces coelicolor A3(2)]																	1	2.88489	1	2.88489	0.739053	4.63	2.8849
706	1277	246	246		18989	19745	25851	27618	20120301_0285bAgBe_directMS_R05	7372	25851	27618	20120301_0285bAgBe_directMS_R05	7372	gi|3319740|emb|CAA19906.1|	gi|3319740|emb|CAA19906.1|	gi|3319740|emb|CAA19906.1|			>gi|3319740|emb|CAA19906.1| putative solute binding lipoprotein [Streptomyces coelicolor A3(2)]																	1	2.88489	1	2.88489	0.739053	4.63	2.8849
707	1277	248	248		18989	19745	25851	27618	20120301_0285bAgBe_directMS_R05	7372	25851	27618	20120301_0285bAgBe_directMS_R05	7372	gi|3319740|emb|CAA19906.1|	gi|3319740|emb|CAA19906.1|	gi|3319740|emb|CAA19906.1|			>gi|3319740|emb|CAA19906.1| putative solute binding lipoprotein [Streptomyces coelicolor A3(2)]																	1	2.88489	1	2.88489	0.739053	4.63	2.8849
708	1283	443	443		274	281	365	390	20120301_0285bAgBe_directMS_R05	5202	365	390	20120301_0285bAgBe_directMS_R05	5202	gi|3319753|emb|CAA19919.1|	gi|3319753|emb|CAA19919.1|	gi|3319753|emb|CAA19919.1|			>gi|3319753|emb|CAA19919.1| traSA:integrase fusion protein [Streptomyces coelicolor A3(2)]																	1	6.00149	1	6.00149	0.522188	0.99	6.0015
709	1283	448	448		274	281	365	390	20120301_0285bAgBe_directMS_R05	5202	365	390	20120301_0285bAgBe_directMS_R05	5202	gi|3319753|emb|CAA19919.1|	gi|3319753|emb|CAA19919.1|	gi|3319753|emb|CAA19919.1|			>gi|3319753|emb|CAA19919.1| traSA:integrase fusion protein [Streptomyces coelicolor A3(2)]																	1	6.00149	1	6.00149	0.522188	0.99	6.0015
710	1283	245	245		5438	5617	7418	7843	20120301_0285bAgBe_directMS_R08	10824	7418	7843	20120301_0285bAgBe_directMS_R08	10824	gi|3319753|emb|CAA19919.1|	gi|3319753|emb|CAA19919.1|	gi|3319753|emb|CAA19919.1|			>gi|3319753|emb|CAA19919.1| traSA:integrase fusion protein [Streptomyces coelicolor A3(2)]																	1	4.07576
711	1284	856	856		16696	17363	22457	23739	20120229_0285bAgBe_TiO2_R05	9687	22457	23739	20120229_0285bAgBe_TiO2_R05	9687	gi|3319757|emb|CAA19923.1|	gi|3319757|emb|CAA19923.1|	gi|3319757|emb|CAA19923.1|			>gi|3319757|emb|CAA19923.1| putative ATP /GTP-binding protein [Streptomyces coelicolor A3(2)]																	1	3.02547	1	3.02547	0.73165	3.41	3.0255
712	1284	863	863		16696	17363	22457	23739	20120229_0285bAgBe_TiO2_R05	9687	22457	23739	20120229_0285bAgBe_TiO2_R05	9687	gi|3319757|emb|CAA19923.1|	gi|3319757|emb|CAA19923.1|	gi|3319757|emb|CAA19923.1|			>gi|3319757|emb|CAA19923.1| putative ATP /GTP-binding protein [Streptomyces coelicolor A3(2)]																	1	3.02547	1	3.02547	0.73165	3.41	3.0255
713	1285	158	158		13796	14342	18762	19869	20120301_0285bAgBe_directMS_R08	7511	18762	19869	20120301_0285bAgBe_directMS_R08	7511	gi|3319759|emb|CAA19925.1|	gi|3319759|emb|CAA19925.1|	gi|3319759|emb|CAA19925.1|			>gi|3319759|emb|CAA19925.1| ribosome recycling factor [Streptomyces coelicolor A3(2)]																	0.992275	24.5936
714	1287	10	10		7668;11811	7910;12282	16096	17009	20120301_0285bAgBe_directMS_R07	9074	16096	17009	20120301_0285bAgBe_directMS_R07	9074	gi|3334786|emb|CAA19934.1|	gi|3334786|emb|CAA19934.1|	gi|3334786|emb|CAA19934.1|			>gi|3334786|emb|CAA19934.1| GTP cyclohydrolase II [Streptomyces coelicolor A3(2)]																	1	12.955											1
715	1287	11	11		7668;11811	7910;12282	16096	17009	20120301_0285bAgBe_directMS_R07	9074	16096	17009	20120301_0285bAgBe_directMS_R07	9074	gi|3334786|emb|CAA19934.1|	gi|3334786|emb|CAA19934.1|	gi|3334786|emb|CAA19934.1|			>gi|3334786|emb|CAA19934.1| GTP cyclohydrolase II [Streptomyces coelicolor A3(2)]																	1	12.955											1
716	1287	4	4		11811	12282	16096	17009	20120301_0285bAgBe_directMS_R07	9074	16096	17009	20120301_0285bAgBe_directMS_R07	9074	gi|3334786|emb|CAA19934.1|	gi|3334786|emb|CAA19934.1|	gi|3334786|emb|CAA19934.1|			>gi|3334786|emb|CAA19934.1| GTP cyclohydrolase II [Streptomyces coelicolor A3(2)]																	1	12.955											1
717	1289	407	407		14098	14650	19116	20233	20120301_0285bAgBe_directMS_R06	12771	19116	20233	20120301_0285bAgBe_directMS_R06	12771	gi|3334788|emb|CAA19936.1|	gi|3334788|emb|CAA19936.1|	gi|3334788|emb|CAA19936.1|			>gi|3334788|emb|CAA19936.1| putative membrane protein [Streptomyces coelicolor A3(2)]																	1	33.8701						1	33.8701	0.547939	5.87	33.87
718	1290	137	137		4989	5161	6798	7206	20120301_0285bAgBe_directMS_R08	11651	6798	7206	20120301_0285bAgBe_directMS_R08	11651	gi|3334789|emb|CAA19937.1|	gi|3334789|emb|CAA19937.1|	gi|3334789|emb|CAA19937.1|			>gi|3334789|emb|CAA19937.1| 6-phosphogluconate dehydrogenase [Streptomyces coelicolor A3(2)]																	1	44.425
719	1290	144	144		4989	5161	6798	7206	20120301_0285bAgBe_directMS_R08	11651	6798	7206	20120301_0285bAgBe_directMS_R08	11651	gi|3334789|emb|CAA19937.1|	gi|3334789|emb|CAA19937.1|	gi|3334789|emb|CAA19937.1|			>gi|3334789|emb|CAA19937.1| 6-phosphogluconate dehydrogenase [Streptomyces coelicolor A3(2)]																	1	44.425
720	1291	128	128		2629	2716	3569	3790	20120229_0285bAgBe_TiO2_R05	11184	3570	3791	20120229_0285bAgBe_TiO2_R05	11443	gi|4468678|emb|CAB38132.1|;gi|3334790|emb|CAA19938.1|	gi|4468678|emb|CAB38132.1|	gi|4468678|emb|CAB38132.1|			>gi|4468678|emb|CAB38132.1| glucose-6-phosphate isomerase [Streptomyces coelicolor A3(2)];>gi|3334790|emb|CAA19938.1| glucose-6-phosphate isomerase [Streptomyces coelicolor A3(2)]																	1	9.27863	1	9.27863	0.736636	14.31	13.063
721	1292	12	12		11560	12006	15775	16682	20120301_0285bAgBe_directMS_R07	6258	15775	16682	20120301_0285bAgBe_directMS_R07	6258	gi|3334791|emb|CAA19939.1|	gi|3334791|emb|CAA19939.1|	gi|3334791|emb|CAA19939.1|			>gi|3334791|emb|CAA19939.1| hypothetical protein SC5A7.10c [Streptomyces coelicolor A3(2)]																	1	23.0918											1
722	1295	375	375		10102	10451	13825	14652	20120301_0285bAgBe_directMS_R05	12103	13825	14652	20120301_0285bAgBe_directMS_R05	12103	gi|3334794|emb|CAA19942.1|	gi|3334794|emb|CAA19942.1|	gi|3334794|emb|CAA19942.1|			>gi|3334794|emb|CAA19942.1| transketolase B [Streptomyces coelicolor A3(2)]																	0.635461	3.91493	0.635461	3.91493	0.735507	2.55	5.972
723	1300	201	201		3226	3338	4389	4635	20120301_0285bAgBe_directMS_R08	3823	4389	4635	20120301_0285bAgBe_directMS_R08	3823	gi|3334806|emb|CAA19954.1|	gi|3334806|emb|CAA19954.1|	gi|3334806|emb|CAA19954.1|			>gi|3334806|emb|CAA19954.1| putative DNA-binding protein [Streptomyces coelicolor A3(2)]																	0.563027	1.80476
724	1307	9	9		11928	12411	16245	17159	20120301_0285bAgBe_directMS_R08	5694	16245	17159	20120301_0285bAgBe_directMS_R08	5694	gi|3355671|emb|CAA19971.1|	gi|3355671|emb|CAA19971.1|	gi|3355671|emb|CAA19971.1|			>gi|3355671|emb|CAA19971.1| branched-chain amino acid aminotransferase [Streptomyces coelicolor A3(2)]																	1	8.2102
725	1308	436	436		12550	13062	17095	18061	20120301_0285bAgBe_directMS_R05	1862	17095	18061	20120301_0285bAgBe_directMS_R05	1862	gi|3355674|emb|CAA19974.1|	gi|3355674|emb|CAA19974.1|	gi|3355674|emb|CAA19974.1|			>gi|3355674|emb|CAA19974.1| urease alpha subunit [Streptomyces coelicolor A3(2)]																	1	14.0618	1	14.0618	0.790035	3.12	14.062
726	1311	473	473		8157	8416	11116	11772	20120301_0285bAgBe_directMS_R06	13154	11116	11772	20120301_0285bAgBe_directMS_R06	13154	gi|3355677|emb|CAA19977.1|	gi|3355677|emb|CAA19977.1|	gi|3355677|emb|CAA19977.1|			>gi|3355677|emb|CAA19977.1| putative 2-isopropylmalate synthase [Streptomyces coelicolor A3(2)]																	0.928486	15.2564						0.928486	15.2564	0.648776	1.03	23.012
727	1312	326	326		6984	7213	9493	10081	20120301_0285bAgBe_directMS_R05	13628	9493	10081	20120301_0285bAgBe_directMS_R05	13628	gi|3355682|emb|CAA19982.1|	gi|3355682|emb|CAA19982.1|	gi|3355682|emb|CAA19982.1|			>gi|3355682|emb|CAA19982.1| putative secreted lyase [Streptomyces coelicolor A3(2)]																	1	0.548678	1	0.548678	0.793231	4.65	0.54868
728	1314	175	175		1932	2002	2622	2788	20120229_0285bAgBe_TiO2_R07	11234	2622	2788	20120229_0285bAgBe_TiO2_R07	11234	gi|3355688|emb|CAA19988.1|	gi|3355688|emb|CAA19988.1|	gi|3355688|emb|CAA19988.1|			>gi|3355688|emb|CAA19988.1| putative membrane protein SC1C2.21c [Streptomyces coelicolor A3(2)]																	1	4.52599											1
729	1314	1028	1028		8590	8880;8881	11676	12351	20120229_0285bAgBe_TiO2_R05	3285	11676	12351	20120229_0285bAgBe_TiO2_R05	3285	gi|3355688|emb|CAA19988.1|	gi|3355688|emb|CAA19988.1|	gi|3355688|emb|CAA19988.1|			>gi|3355688|emb|CAA19988.1| putative membrane protein SC1C2.21c [Streptomyces coelicolor A3(2)]																	1	0.528981	1	0.528981	0.772985	1.89	0.52898
730	1314	1030	1030		8590	8880;8881	11676	12351	20120229_0285bAgBe_TiO2_R05	3285	11676	12351	20120229_0285bAgBe_TiO2_R05	3285	gi|3355688|emb|CAA19988.1|	gi|3355688|emb|CAA19988.1|	gi|3355688|emb|CAA19988.1|			>gi|3355688|emb|CAA19988.1| putative membrane protein SC1C2.21c [Streptomyces coelicolor A3(2)]																	1	0.528981	1	0.528981	0.772985	1.89	0.52898
731	1316	538	538		13532	14069	18358	19395	20120229_0285bAgBe_TiO2_R07	10347	18358	19395	20120229_0285bAgBe_TiO2_R07	10347	gi|3355692|emb|CAA19992.1|	gi|3355692|emb|CAA19992.1|	gi|3355692|emb|CAA19992.1|			>gi|3355692|emb|CAA19992.1| putative membrane protein SC1C2.25c [Streptomyces coelicolor A3(2)]																	1	19.3222											1
732	1318	242	242		13448	13979	18241	19271	20120301_0285bAgBe_directMS_R08	13998	18241	19271	20120301_0285bAgBe_directMS_R08	13998	gi|3355695|emb|CAA19995.1|	gi|3355695|emb|CAA19995.1|	gi|3355695|emb|CAA19995.1|			>gi|3355695|emb|CAA19995.1| glutamyl-tRNA synthetase [Streptomyces coelicolor A3(2)]																	0.789517	4.39487
733	1318	259	259		13448	13979	18241	19271	20120301_0285bAgBe_directMS_R08	13998	18241	19271	20120301_0285bAgBe_directMS_R08	13998	gi|3355695|emb|CAA19995.1|	gi|3355695|emb|CAA19995.1|	gi|3355695|emb|CAA19995.1|			>gi|3355695|emb|CAA19995.1| glutamyl-tRNA synthetase [Streptomyces coelicolor A3(2)]																	0.789517	4.39487
734	1319	12	12		11078	11475	15133	16013	20120229_0285bAgBe_TiO2_R07	1518	15133	16013	20120229_0285bAgBe_TiO2_R07	1518	gi|3355700|emb|CAA20000.1|	gi|3355700|emb|CAA20000.1|	gi|3355700|emb|CAA20000.1|			>gi|3355700|emb|CAA20000.1| putative regulator [Streptomyces coelicolor A3(2)]																	1	6.00149											1
735	1320	366	366		8733	9031	11855	12535	20120301_0285bAgBe_directMS_R08	11806	11855	12535	20120301_0285bAgBe_directMS_R08	11806	gi|3355701|emb|CAA20001.1|	gi|3355701|emb|CAA20001.1|	gi|3355701|emb|CAA20001.1|			>gi|3355701|emb|CAA20001.1| 3-isopropylmalate dehydratase large subunit [Streptomyces coelicolor A3(2)]																	1	3.63011
736	1320	164	164		12803	13321	17403	18392	20120301_0285bAgBe_directMS_R08	6806	17403	18392	20120301_0285bAgBe_directMS_R08	6806	gi|3355701|emb|CAA20001.1|	gi|3355701|emb|CAA20001.1|	gi|3355701|emb|CAA20001.1|			>gi|3355701|emb|CAA20001.1| 3-isopropylmalate dehydratase large subunit [Streptomyces coelicolor A3(2)]																	0.522444	0.716582
737	1322	85	85		884;885	918;919	1198	1264	20120229_0285bAgBe_TiO2_R07	9640	1198	1264	20120229_0285bAgBe_TiO2_R07	9640	gi|3355704|emb|CAA20004.1|	gi|3355704|emb|CAA20004.1|	gi|3355704|emb|CAA20004.1|			>gi|3355704|emb|CAA20004.1| histone-like DNA binding protein [Streptomyces coelicolor A3(2)]																	0.679645	0.429499	0.5	0	0.682577	0.01	19.607						0.679645
738	1322	92	92		884;885	918;919	1198	1264	20120229_0285bAgBe_TiO2_R07	9640	1198	1264	20120229_0285bAgBe_TiO2_R07	9640	gi|3355704|emb|CAA20004.1|	gi|3355704|emb|CAA20004.1|	gi|3355704|emb|CAA20004.1|			>gi|3355704|emb|CAA20004.1| histone-like DNA binding protein [Streptomyces coelicolor A3(2)]																	0.660178	0	0.5	0	0.682577	0.01	19.607						0.660178
739	1322	93	93		885	919	1198	1264	20120229_0285bAgBe_TiO2_R07	9640	1198	1264	20120229_0285bAgBe_TiO2_R07	9640	gi|3355704|emb|CAA20004.1|	gi|3355704|emb|CAA20004.1|	gi|3355704|emb|CAA20004.1|			>gi|3355704|emb|CAA20004.1| histone-like DNA binding protein [Streptomyces coelicolor A3(2)]																	0.660178	0											0.660178
740	1322	207	207		8674	8966	11783	12462	20120301_0285bAgBe_directMS_R06	2489	11783	12462	20120301_0285bAgBe_directMS_R06	2489	gi|3355704|emb|CAA20004.1|	gi|3355704|emb|CAA20004.1|	gi|3355704|emb|CAA20004.1|			>gi|3355704|emb|CAA20004.1| histone-like DNA binding protein [Streptomyces coelicolor A3(2)]																	0.845146	8.59442						0.845146	8.59442	0.779326	0.12	8.5944
741	1326	245	245		8385	8655	11394	12055	20120301_0285bAgBe_directMS_R06	9984	11394	12055	20120301_0285bAgBe_directMS_R06	9984	gi|3367747|emb|CAA20072.1|	gi|3367747|emb|CAA20072.1|	gi|3367747|emb|CAA20072.1|			>gi|3367747|emb|CAA20072.1| putative exonuclease [Streptomyces coelicolor A3(2)]																	0.857063	7.77869						0.857063	7.77869	0.275995	41.06	52.391
742	1326	196	196		12838	13356	17446	18435	20120301_0285bAgBe_directMS_R08	11311	17446	18435	20120301_0285bAgBe_directMS_R08	11311	gi|3367747|emb|CAA20072.1|	gi|3367747|emb|CAA20072.1|	gi|3367747|emb|CAA20072.1|			>gi|3367747|emb|CAA20072.1| putative exonuclease [Streptomyces coelicolor A3(2)]																	1	38.7503
743	1330	220	220		5531	5713	7548	7983	20120301_0285bAgBe_directMS_R06	2309	7548	7983	20120301_0285bAgBe_directMS_R06	2309	gi|3367754|emb|CAA20079.1|	gi|3367754|emb|CAA20079.1|	gi|3367754|emb|CAA20079.1|			>gi|3367754|emb|CAA20079.1| putative membrane protein [Streptomyces coelicolor A3(2)]																	1	10.3085						1	10.3085	0.526869	1.76	10.309
744	1343	58	58		18315	19046	24783	26383	20120301_0285bAgBe_directMS_R07	7274	24783	26383	20120301_0285bAgBe_directMS_R07	7274	gi|3395540|emb|CAA20159.1|	gi|3395540|emb|CAA20159.1|	gi|3395540|emb|CAA20159.1|			>gi|3395540|emb|CAA20159.1| putative integral membrane protein [Streptomyces coelicolor A3(2)]																	1	5.47062											1
745	1346	121	121		16221	16865	21847	23092	20120229_0285bAgBe_TiO2_R07	6183	21847	23092	20120229_0285bAgBe_TiO2_R07	6183	gi|3395544|emb|CAA20163.1|	gi|3395544|emb|CAA20163.1|	gi|3395544|emb|CAA20163.1|			>gi|3395544|emb|CAA20163.1| putative secreted protein [Streptomyces coelicolor A3(2)]																	0.891014	15.836											0.891014
746	1349	29	29		3817	3947	5160	5446	20120229_0285bAgBe_TiO2_R05	7693	5160	5446	20120229_0285bAgBe_TiO2_R05	7693	gi|3395549|emb|CAA20168.1|	gi|3395549|emb|CAA20168.1|	gi|3395549|emb|CAA20168.1|			>gi|3395549|emb|CAA20168.1| hypothetical protein SC4A2.16c [Streptomyces coelicolor A3(2)]																	1	73.6646	1	73.6646	0.035276	14.61	73.665
747	1350	427	427		18233	18960	24666	26250	20120301_0285bAgBe_directMS_R07	6278	24666	26250	20120301_0285bAgBe_directMS_R07	6278	gi|3402236|emb|CAA20172.1|	gi|3402236|emb|CAA20172.1|	gi|3402236|emb|CAA20172.1|			>gi|3402236|emb|CAA20172.1| L-serine dehydratase [Streptomyces coelicolor A3(2)]																	1	38.3708											1
748	1350	430	430		18233	18960	24666	26250	20120301_0285bAgBe_directMS_R07	6278	24666	26250	20120301_0285bAgBe_directMS_R07	6278	gi|3402236|emb|CAA20172.1|	gi|3402236|emb|CAA20172.1|	gi|3402236|emb|CAA20172.1|			>gi|3402236|emb|CAA20172.1| L-serine dehydratase [Streptomyces coelicolor A3(2)]																	1	38.3708											1
749	1354	332	332		2538	2622	3434	3651	20120301_0285bAgBe_directMS_R05	11817	3434	3651	20120301_0285bAgBe_directMS_R05	11817	gi|3402243|emb|CAA20179.1|	gi|3402243|emb|CAA20179.1|	gi|3402243|emb|CAA20179.1|			>gi|3402243|emb|CAA20179.1| oligopeptide transport integral membrane protein [Streptomyces coelicolor A3(2)]																	1	9.91096	1	9.91096	0.528621	0.01	9.911
750	1355	150	150		12784	13302	17383	18372	20120301_0285bAgBe_directMS_R07	4336	17383	18372	20120301_0285bAgBe_directMS_R07	4336	gi|3402244|emb|CAA20180.1|	gi|3402244|emb|CAA20180.1|	gi|3402244|emb|CAA20180.1|			>gi|3402244|emb|CAA20180.1| putative oligopeptide-binding lipoprotein [Streptomyces coelicolor A3(2)]																	0.71626	4.0215											0.71626
751	1355	453	453		13145	13673	17827	18836	20120229_0285bAgBe_TiO2_R07	6093	17827	18836	20120229_0285bAgBe_TiO2_R07	6093	gi|3402244|emb|CAA20180.1|	gi|3402244|emb|CAA20180.1|	gi|3402244|emb|CAA20180.1|			>gi|3402244|emb|CAA20180.1| putative oligopeptide-binding lipoprotein [Streptomyces coelicolor A3(2)]																	0.764267	6.5227											0.764267
752	1355	278	278		13296;13297	13826;13827	18033	19053	20120301_0285bAgBe_directMS_R06	3996	18033	19053	20120301_0285bAgBe_directMS_R06	3996	gi|3402244|emb|CAA20180.1|	gi|3402244|emb|CAA20180.1|	gi|3402244|emb|CAA20180.1|			>gi|3402244|emb|CAA20180.1| putative oligopeptide-binding lipoprotein [Streptomyces coelicolor A3(2)]																	1	25.8266						1	25.8266	0.739126	0.04	25.827
753	1355	173	173		19103	19860	26017	27793	20120229_0285bAgBe_TiO2_R05	13446	26017	27793	20120229_0285bAgBe_TiO2_R05	13446	gi|3402244|emb|CAA20180.1|	gi|3402244|emb|CAA20180.1|	gi|3402244|emb|CAA20180.1|			>gi|3402244|emb|CAA20180.1| putative oligopeptide-binding lipoprotein [Streptomyces coelicolor A3(2)]																	0.668242	3.04113	0.668242	3.04113	0.744776	4.72	12.049
754	1356	142	142		5396	5575	7365	7790	20120229_0285bAgBe_TiO2_R07	13700	7365	7790	20120229_0285bAgBe_TiO2_R07	13700	gi|3402245|emb|CAA20181.1|	gi|3402245|emb|CAA20181.1|	gi|3402245|emb|CAA20181.1|			>gi|3402245|emb|CAA20181.1| oligopeptide transport system integral membrane protein [Streptomyces coelicolor A3(2)]																	1	3.1661											1
755	1357	324	324		2405	2485	3251	3449	20120301_0285bAgBe_directMS_R07	5929	3251	3449	20120301_0285bAgBe_directMS_R07	5929	gi|3402246|emb|CAA20182.1|	gi|3402246|emb|CAA20182.1|	gi|3402246|emb|CAA20182.1|			>gi|3402246|emb|CAA20182.1| oligopeptide ABC transporter ATP-binding protein [Streptomyces coelicolor A3(2)]																	1	6.13696											1
756	1357	42	42		3342	3458	4532	4782	20120301_0285bAgBe_directMS_R07	13519	4532	4782	20120301_0285bAgBe_directMS_R07	13519	gi|3402246|emb|CAA20182.1|	gi|3402246|emb|CAA20182.1|	gi|3402246|emb|CAA20182.1|			>gi|3402246|emb|CAA20182.1| oligopeptide ABC transporter ATP-binding protein [Streptomyces coelicolor A3(2)]																	0.816372	8.40977											0.816372
757	1357	364	364		8143	8402	11101	11757	20120301_0285bAgBe_directMS_R05	8746	11101	11757	20120301_0285bAgBe_directMS_R05	8746	gi|3402246|emb|CAA20182.1|	gi|3402246|emb|CAA20182.1|	gi|3402246|emb|CAA20182.1|			>gi|3402246|emb|CAA20182.1| oligopeptide ABC transporter ATP-binding protein [Streptomyces coelicolor A3(2)]																	1	16.144	1	16.144	0.820336	8.74	16.144
758	1360	279	279		5906	6105	8114	8648	20120301_0285bAgBe_directMS_R06	14575	8114	8648	20120301_0285bAgBe_directMS_R06	14575	gi|3402249|emb|CAA20185.1|	gi|3402249|emb|CAA20185.1|	gi|3402249|emb|CAA20185.1|			>gi|3402249|emb|CAA20185.1| hypothetical protein SC2A11.16 [Streptomyces coelicolor A3(2)]																	1	2.23312						1	2.23312	0.789896	0.57	2.2331
759	1361	12	12		15162	15757	20427	21600	20120301_0285bAgBe_directMS_R05	2818	20427	21600	20120301_0285bAgBe_directMS_R05	2818	gi|3402250|emb|CAA20186.1|	gi|3402250|emb|CAA20186.1|	gi|3402250|emb|CAA20186.1|			>gi|3402250|emb|CAA20186.1| putative transcriptional regulator [Streptomyces coelicolor A3(2)]																	1	2.94901	1	2.94901	0.777286	2	2.949
760	1364	352	352		3119	3224	4238	4477	20120301_0285bAgBe_directMS_R05	10831	4238	4477	20120301_0285bAgBe_directMS_R05	10831	gi|3413301|emb|CAA20213.1|	gi|3413301|emb|CAA20213.1|	gi|3413301|emb|CAA20213.1|			>gi|3413301|emb|CAA20213.1| putative 4-aminobutyrate aminotransferase [Streptomyces coelicolor A3(2)]																	0.608418	2.2071	0.608418	2.2071	0.832208	0.95	3.7502
761	1364	361	361		3119;15574	3224;16190	21033	22249	20120301_0285bAgBe_directMS_R08	2534	21033	22249	20120301_0285bAgBe_directMS_R08	2534	gi|3413301|emb|CAA20213.1|	gi|3413301|emb|CAA20213.1|	gi|3413301|emb|CAA20213.1|			>gi|3413301|emb|CAA20213.1| putative 4-aminobutyrate aminotransferase [Streptomyces coelicolor A3(2)]																	1	6.93105	0.391582	-2.2071	0.832208	0.95	3.7502
762	1369	228	228		18049	18769	24423	25998	20120301_0285bAgBe_directMS_R07	14970	24423	25998	20120301_0285bAgBe_directMS_R07	14970	gi|3413310|emb|CAA20222.1|	gi|3413310|emb|CAA20222.1|	gi|3413310|emb|CAA20222.1|			>gi|3413310|emb|CAA20222.1| putative ABC-transporter polyamine-binding lipoprotein [Streptomyces coelicolor A3(2)]																	1	0.783257											1
763	1370	192	192		12959	13479	17589	18589	20120229_0285bAgBe_TiO2_R07	11293	17589	18589	20120229_0285bAgBe_TiO2_R07	11293	gi|3413390|emb|CAA20251.1|	gi|3413390|emb|CAA20251.1|	gi|3413390|emb|CAA20251.1|			>gi|3413390|emb|CAA20251.1| putative peptide transport system secreted peptide binding protein [Streptomyces coelicolor A3(2)]																	0.5	0											0.5
764	1370	197	197		12959	13479	17589	18589	20120229_0285bAgBe_TiO2_R07	11293	17589	18589	20120229_0285bAgBe_TiO2_R07	11293	gi|3413390|emb|CAA20251.1|	gi|3413390|emb|CAA20251.1|	gi|3413390|emb|CAA20251.1|			>gi|3413390|emb|CAA20251.1| putative peptide transport system secreted peptide binding protein [Streptomyces coelicolor A3(2)]																	0.5	0											0.5
765	1370	402	402		14179	14732	19218	20342	20120301_0285bAgBe_directMS_R05	1116	19218	20342	20120301_0285bAgBe_directMS_R05	1116	gi|3413390|emb|CAA20251.1|	gi|3413390|emb|CAA20251.1|	gi|3413390|emb|CAA20251.1|			>gi|3413390|emb|CAA20251.1| putative peptide transport system secreted peptide binding protein [Streptomyces coelicolor A3(2)]																	1	19.8465	1	19.8465	0.759037	1.71	19.846
766	1370	405	405		14179	14732	19218	20342	20120301_0285bAgBe_directMS_R05	1116	19218	20342	20120301_0285bAgBe_directMS_R05	1116	gi|3413390|emb|CAA20251.1|	gi|3413390|emb|CAA20251.1|	gi|3413390|emb|CAA20251.1|			>gi|3413390|emb|CAA20251.1| putative peptide transport system secreted peptide binding protein [Streptomyces coelicolor A3(2)]																	1	19.8465	1	19.8465	0.759037	1.71	19.846
767	1375	30	30		12004	12492	16350	17273	20120301_0285bAgBe_directMS_R05	13957	16350	17273	20120301_0285bAgBe_directMS_R05	13957	gi|3413398|emb|CAA20259.1|	gi|3413398|emb|CAA20259.1|	gi|3413398|emb|CAA20259.1|			>gi|3413398|emb|CAA20259.1| hypothetical protein SC3C3.10 [Streptomyces coelicolor A3(2)]																	0.999999	1.91552	0.999999	1.91552	0.861997	3.78	1.9155
768	1376	135	135		2110	2187	2863	3040	20120301_0285bAgBe_directMS_R06	1247	2863	3040	20120301_0285bAgBe_directMS_R06	1247	gi|3413401|emb|CAA20262.1|	gi|3413401|emb|CAA20262.1|	gi|3413401|emb|CAA20262.1|			>gi|3413401|emb|CAA20262.1| hypothetical protein SC3C3.13 [Streptomyces coelicolor A3(2)]																	0.672076	3.74309						0.672076	3.74309	0.772198	2.66	10.121
769	1377	98	98		2818	2911	3810	4035	20120301_0285bAgBe_directMS_R06	12000	3810	4035	20120301_0285bAgBe_directMS_R06	12000	gi|3413403|emb|CAA20264.1|	gi|3413403|emb|CAA20264.1|	gi|3413403|emb|CAA20264.1|			>gi|3413403|emb|CAA20264.1| conserved hypothetical protein SC3C3.15c [Streptomyces coelicolor A3(2)]																	0.333333	0						0.333333	0	0.774182	1.21	-1.4889e-11
770	1377	102	102		2818	2911	3810	4035	20120301_0285bAgBe_directMS_R06	12000	3810	4035	20120301_0285bAgBe_directMS_R06	12000	gi|3413403|emb|CAA20264.1|	gi|3413403|emb|CAA20264.1|	gi|3413403|emb|CAA20264.1|			>gi|3413403|emb|CAA20264.1| conserved hypothetical protein SC3C3.15c [Streptomyces coelicolor A3(2)]																	0.333333	0						0.333333	0	0.774182	1.21	-1.4889e-11
771	1377	108	108		2818	2911	3810	4035	20120301_0285bAgBe_directMS_R06	12000	3810	4035	20120301_0285bAgBe_directMS_R06	12000	gi|3413403|emb|CAA20264.1|	gi|3413403|emb|CAA20264.1|	gi|3413403|emb|CAA20264.1|			>gi|3413403|emb|CAA20264.1| conserved hypothetical protein SC3C3.15c [Streptomyces coelicolor A3(2)]																	0.333333	0						0.333333	0	0.774182	1.21	-1.4889e-11
772	1377	203	203		4262	4420	5798	6119	20120229_0285bAgBe_TiO2_R07	14094	5798	6119	20120229_0285bAgBe_TiO2_R07	14094	gi|3413403|emb|CAA20264.1|	gi|3413403|emb|CAA20264.1|	gi|3413403|emb|CAA20264.1|			>gi|3413403|emb|CAA20264.1| conserved hypothetical protein SC3C3.15c [Streptomyces coelicolor A3(2)]																	1	22.2366											1
773	1377	618	618		14717;14718	15288;15289	19853	21006	20120301_0285bAgBe_directMS_R07	1768	19853	21006	20120301_0285bAgBe_directMS_R07	1768	gi|3413403|emb|CAA20264.1|	gi|3413403|emb|CAA20264.1|	gi|3413403|emb|CAA20264.1|			>gi|3413403|emb|CAA20264.1| conserved hypothetical protein SC3C3.15c [Streptomyces coelicolor A3(2)]																	1	28.2181											1
774	1377	622	622		14718	15289	19854	21007	20120301_0285bAgBe_directMS_R08	8533	19854	21007	20120301_0285bAgBe_directMS_R08	8533	gi|3413403|emb|CAA20264.1|	gi|3413403|emb|CAA20264.1|	gi|3413403|emb|CAA20264.1|			>gi|3413403|emb|CAA20264.1| conserved hypothetical protein SC3C3.15c [Streptomyces coelicolor A3(2)]																	0.660098	3.32221
775	1378	53	53		1978	2050	2687	2856	20120301_0285bAgBe_directMS_R08	7020	2687	2856	20120301_0285bAgBe_directMS_R08	7020	gi|3413404|emb|CAA20265.1|	gi|3413404|emb|CAA20265.1|	gi|3413404|emb|CAA20265.1|			>gi|3413404|emb|CAA20265.1| hypothetical protein SC3C3.16c [Streptomyces coelicolor A3(2)]																	0.97167	15.3527
776	1381	8	8		11672	12129	15919	16831	20120301_0285bAgBe_directMS_R07	11478	15919	16831	20120301_0285bAgBe_directMS_R07	11478	gi|3413410|emb|CAA20271.1|	gi|3413410|emb|CAA20271.1|	gi|3413410|emb|CAA20271.1|			>gi|3413410|emb|CAA20271.1| 30S ribosomal protein S15 [Streptomyces coelicolor A3(2)]																	1	31.9355	1	31.9355	0.651883	9.24	31.935						1
777	1381	9	9		11672	12129	15919	16831	20120301_0285bAgBe_directMS_R07	11478	15919	16831	20120301_0285bAgBe_directMS_R07	11478	gi|3413410|emb|CAA20271.1|	gi|3413410|emb|CAA20271.1|	gi|3413410|emb|CAA20271.1|			>gi|3413410|emb|CAA20271.1| 30S ribosomal protein S15 [Streptomyces coelicolor A3(2)]																	1	31.9355	1	31.9355	0.651883	9.24	31.935						1
778	1385	447	447		13043	13567	17701	18705	20120301_0285bAgBe_directMS_R05	9007	17701	18705	20120301_0285bAgBe_directMS_R05	9007	gi|3413821|emb|CAA20289.1|	gi|3413821|emb|CAA20289.1|	gi|3413821|emb|CAA20289.1|			>gi|3413821|emb|CAA20289.1| putative protease [Streptomyces coelicolor A3(2)]																	0.5	0	0.5	0	0.777069	2.13	6.0015
779	1385	449	449		13043	13567	17701	18705	20120301_0285bAgBe_directMS_R05	9007	17701	18705	20120301_0285bAgBe_directMS_R05	9007	gi|3413821|emb|CAA20289.1|	gi|3413821|emb|CAA20289.1|	gi|3413821|emb|CAA20289.1|			>gi|3413821|emb|CAA20289.1| putative protease [Streptomyces coelicolor A3(2)]																	0.5	0	0.5	0	0.777069	2.13	6.0015
780	1386	146	146		1020	1059	1364	1432	20120301_0285bAgBe_directMS_R07	7075	1363	1431	20120301_0285bAgBe_directMS_R06	9966	gi|3413823|emb|CAA20291.1|	gi|3413823|emb|CAA20291.1|	gi|3413823|emb|CAA20291.1|			>gi|3413823|emb|CAA20291.1| putative membrane protein [Streptomyces coelicolor A3(2)]																	1	5.65887						1	11.0691	0.799115	0.1	11.069	1
781	1389	234	234		8631	8923	11737	12413	20120301_0285bAgBe_directMS_R08	6959	11737	12413	20120301_0285bAgBe_directMS_R08	6959	gi|3413828|emb|CAA20296.1|	gi|3413828|emb|CAA20296.1|	gi|3413828|emb|CAA20296.1|			>gi|3413828|emb|CAA20296.1| conserved hypothetical protein SC9A10.09 [Streptomyces coelicolor A3(2)]																	1	24.4651
782	1390	5	5		11994	12481	16337	17260	20120301_0285bAgBe_directMS_R08	3588	16337	17260	20120301_0285bAgBe_directMS_R08	3588	gi|3449236|emb|CAA20380.1|	gi|3449236|emb|CAA20380.1|	gi|3449236|emb|CAA20380.1|			>gi|3449236|emb|CAA20380.1| methionine aminopeptidase [Streptomyces coelicolor A3(2)]																	0.775344	5.37976
783	1393	4	4		11480	11920	15681	16585	20120229_0285bAgBe_TiO2_R05	10089	15681	16585	20120229_0285bAgBe_TiO2_R05	10089	gi|3449240|emb|CAA20384.1|	gi|3449240|emb|CAA20384.1|	gi|3449240|emb|CAA20384.1|			>gi|3449240|emb|CAA20384.1| 30S ribosomal protein S11 [Streptomyces coelicolor A3(2)]																	1	25.1373	1	25.1373	0.714716	5.33	25.137
784	1393	11	11		11480	11920	15681	16585	20120229_0285bAgBe_TiO2_R05	10089	15681	16585	20120229_0285bAgBe_TiO2_R05	10089	gi|3449240|emb|CAA20384.1|	gi|3449240|emb|CAA20384.1|	gi|3449240|emb|CAA20384.1|			>gi|3449240|emb|CAA20384.1| 30S ribosomal protein S11 [Streptomyces coelicolor A3(2)]																	1	25.1373	1	25.1373	0.714716	5.33	25.137
785	1394	298	298		14957;15170	15539;15765	20435	21608	20120229_0285bAgBe_TiO2_R05	3373	20435	21608	20120229_0285bAgBe_TiO2_R05	3373	gi|3449241|emb|CAA20385.1|	gi|3449241|emb|CAA20385.1|	gi|3449241|emb|CAA20385.1|			>gi|3449241|emb|CAA20385.1| DNA-directed RNA polymerase alpha chain [Streptomyces coelicolor A3(2)]																	1	17.2497	1	17.2497	0.554854	6.22	17.25	0.774201	5.95295	0.800989	0.18	9.8466
786	1395	166	166		380	394	509	538	20120301_0285bAgBe_directMS_R07	2519	509	538	20120301_0285bAgBe_directMS_R07	2519	gi|3449242|emb|CAA20386.1|	gi|3449242|emb|CAA20386.1|	gi|3449242|emb|CAA20386.1|			>gi|3449242|emb|CAA20386.1| 50S ribosomal protein L17 [Streptomyces coelicolor A3(2)]																	1	2.78957											1
787	1397	217	217		2469	2551	3334	3536	20120301_0285bAgBe_directMS_R08	8380	3334	3536	20120301_0285bAgBe_directMS_R08	8380	gi|3449244|emb|CAA20388.1|	gi|3449244|emb|CAA20388.1|	gi|3449244|emb|CAA20388.1|			>gi|3449244|emb|CAA20388.1| putative membrane protein [Streptomyces coelicolor A3(2)]																	0.970888	15.2309
788	1397	173	173		16162;16163	16801;16802	21779	23021	20120229_0285bAgBe_TiO2_R05	7469	21778	23020	20120301_0285bAgBe_directMS_R06	4425	gi|3449244|emb|CAA20388.1|	gi|3449244|emb|CAA20388.1|	gi|3449244|emb|CAA20388.1|			>gi|3449244|emb|CAA20388.1| putative membrane protein [Streptomyces coelicolor A3(2)]																	1	3.61214	1	3.61214	0.795846	0.68	3.6121	1	6.29373	0.522505	2.28	6.2937
789	1399	95	95		19395	20163	26410	28200	20120301_0285bAgBe_directMS_R06	5788	26408	28197	20120301_0285bAgBe_directMS_R08	4813	gi|3449246|emb|CAA20390.1|	gi|3449246|emb|CAA20390.1|	gi|3449246|emb|CAA20390.1|			>gi|3449246|emb|CAA20390.1| 50S ribosomal protein L13 [Streptomyces coelicolor A3(2)]																	0.701501	6.72115						0.701501	6.72115	0.547939	9.72	33.87
790	1399	99	99		19395	20163	26408	28197	20120301_0285bAgBe_directMS_R08	4813	26408	28197	20120301_0285bAgBe_directMS_R08	4813	gi|3449246|emb|CAA20390.1|	gi|3449246|emb|CAA20390.1|	gi|3449246|emb|CAA20390.1|			>gi|3449246|emb|CAA20390.1| 50S ribosomal protein L13 [Streptomyces coelicolor A3(2)]																	0.46593	0						0.333333	0	0.547939	9.72	33.87
791	1399	103	103		19395	20163	26409	28199	20120301_0285bAgBe_directMS_R06	5367	26408	28197	20120301_0285bAgBe_directMS_R08	4813	gi|3449246|emb|CAA20390.1|	gi|3449246|emb|CAA20390.1|	gi|3449246|emb|CAA20390.1|			>gi|3449246|emb|CAA20390.1| 50S ribosomal protein L13 [Streptomyces coelicolor A3(2)]																	0.333333	0						0.333333	0	0.547939	9.72	33.87
792	1402	320	320		8394	8666	11411	12072	20120301_0285bAgBe_directMS_R06	1651	11411	12072	20120301_0285bAgBe_directMS_R06	1651	gi|3449250|emb|CAA20394.1|	gi|3449250|emb|CAA20394.1|	gi|3449250|emb|CAA20394.1|			>gi|3449250|emb|CAA20394.1| putative pantothenate kinase [Streptomyces coelicolor A3(2)]																	0.975836	16.062						0.975836	16.062	0.559009	3.64	16.062
793	1403	46	46		9386	9706	12720	13425	20120301_0285bAgBe_directMS_R08	6118	12720	13425	20120301_0285bAgBe_directMS_R08	6118	gi|3449252|emb|CAA20396.1|	gi|3449252|emb|CAA20396.1|	gi|3449252|emb|CAA20396.1|			>gi|3449252|emb|CAA20396.1| glucosamine--fructose-6-phosphate aminotransferase [Streptomyces coelicolor A3(2)]																	1	6.71383
794	1410	146	146		7893	8145	10737	11381	20120229_0285bAgBe_TiO2_R07	8862	10737	11381	20120229_0285bAgBe_TiO2_R07	8862	gi|3449271|emb|CAA20415.1|	gi|3449271|emb|CAA20415.1|	gi|3449271|emb|CAA20415.1|			>gi|3449271|emb|CAA20415.1| putative secreted protein [Streptomyces coelicolor A3(2)]																	0.59311	5.23416											0.59311
795	1410	153	153		7893	8145	10738	11382	20120301_0285bAgBe_directMS_R07	10362	10737	11381	20120229_0285bAgBe_TiO2_R07	8862	gi|3449271|emb|CAA20415.1|	gi|3449271|emb|CAA20415.1|	gi|3449271|emb|CAA20415.1|			>gi|3449271|emb|CAA20415.1| putative secreted protein [Streptomyces coelicolor A3(2)]																	0.396504	0											0.396504
796	1410	154	154		7893	8145	10738	11382	20120301_0285bAgBe_directMS_R07	10362	10737	11381	20120229_0285bAgBe_TiO2_R07	8862	gi|3449271|emb|CAA20415.1|	gi|3449271|emb|CAA20415.1|	gi|3449271|emb|CAA20415.1|			>gi|3449271|emb|CAA20415.1| putative secreted protein [Streptomyces coelicolor A3(2)]																	0.396504	0											0.396504
797	1411	7	7		11934	12417	16251	17165	20120301_0285bAgBe_directMS_R07	9185	16251	17165	20120301_0285bAgBe_directMS_R07	9185	gi|3449273|emb|CAA20417.1|	gi|3449273|emb|CAA20417.1|	gi|3449273|emb|CAA20417.1|			>gi|3449273|emb|CAA20417.1| 10 kD chaperonin cpn10 [Streptomyces coelicolor A3(2)]																	1	20.4296											1
798	1411	11	11		11934	12417	16251	17165	20120301_0285bAgBe_directMS_R07	9185	16251	17165	20120301_0285bAgBe_directMS_R07	9185	gi|3449273|emb|CAA20417.1|	gi|3449273|emb|CAA20417.1|	gi|3449273|emb|CAA20417.1|			>gi|3449273|emb|CAA20417.1| 10 kD chaperonin cpn10 [Streptomyces coelicolor A3(2)]																	1	20.4296											1
799	1412	277	277		6743	6964	9192	9770	20120301_0285bAgBe_directMS_R06	9086	9192	9770	20120301_0285bAgBe_directMS_R06	9086	gi|3449274|emb|CAA20418.1|	gi|3449274|emb|CAA20418.1|	gi|3449274|emb|CAA20418.1|			>gi|3449274|emb|CAA20418.1| 60 kD chaperonin cpn60 [Streptomyces coelicolor A3(2)]																	1	1.60285						1	1.60285	0.881677	1.87	1.6029
800	1412	224	224		11113	11514;11515	15181	16064	20120301_0285bAgBe_directMS_R08	15014	15181	16064	20120301_0285bAgBe_directMS_R08	15014	gi|3449274|emb|CAA20418.1|	gi|3449274|emb|CAA20418.1|	gi|3449274|emb|CAA20418.1|			>gi|3449274|emb|CAA20418.1| 60 kD chaperonin cpn60 [Streptomyces coelicolor A3(2)]																	0.667513	0.0419157	0.666615	0	0.794305	13.53	0.0061609
801	1412	237	237		11113	11514;11515	15181	16064	20120301_0285bAgBe_directMS_R08	15014	15181	16064	20120301_0285bAgBe_directMS_R08	15014	gi|3449274|emb|CAA20418.1|	gi|3449274|emb|CAA20418.1|	gi|3449274|emb|CAA20418.1|			>gi|3449274|emb|CAA20418.1| 60 kD chaperonin cpn60 [Streptomyces coelicolor A3(2)]																	0.667631	0.0480766	0.666692	0	0.794305	13.53	0.0061609
802	1412	245	245		11113	11514;11515	15182	16065	20120229_0285bAgBe_TiO2_R05	13809	15181	16064	20120301_0285bAgBe_directMS_R08	15014	gi|3449274|emb|CAA20418.1|	gi|3449274|emb|CAA20418.1|	gi|3449274|emb|CAA20418.1|			>gi|3449274|emb|CAA20418.1| 60 kD chaperonin cpn60 [Streptomyces coelicolor A3(2)]																	0.666692	0	0.666692	0	0.794305	13.53	0.0061609
803	1414	229	229		15385	15990;15991	20779	21984	20120301_0285bAgBe_directMS_R06	12242	20780	21985	20120301_0285bAgBe_directMS_R06	14338	gi|3449276|emb|CAA20420.1|	gi|3449276|emb|CAA20420.1|	gi|3449276|emb|CAA20420.1|			>gi|3449276|emb|CAA20420.1| putative dehydrogenase [Streptomyces coelicolor A3(2)]																	0.5	0						0.5	0	0.864398	3.6	1.4474
804	1414	236	236		15385	15990;15991	20780	21985	20120301_0285bAgBe_directMS_R06	14338	20780	21985	20120301_0285bAgBe_directMS_R06	14338	gi|3449276|emb|CAA20420.1|	gi|3449276|emb|CAA20420.1|	gi|3449276|emb|CAA20420.1|			>gi|3449276|emb|CAA20420.1| putative dehydrogenase [Streptomyces coelicolor A3(2)]																	0.534345	0.930021						0.534345	0.930021	0.864398	3.6	1.4474
805	1418	206	206		8359	8629	11361	12022	20120301_0285bAgBe_directMS_R08	6455	11361	12022	20120301_0285bAgBe_directMS_R08	6455	gi|3451436|emb|CAA20495.1|	gi|3451436|emb|CAA20495.1|	gi|3451436|emb|CAA20495.1|			>gi|3451436|emb|CAA20495.1| conserved hypothetical protein SC1F3.04 [Streptomyces coelicolor A3(2)]																	1	9.91096
806	1418	230	230		17038	17715	22881	24172	20120301_0285bAgBe_directMS_R08	12769	22881	24172	20120301_0285bAgBe_directMS_R08	12769	gi|3451436|emb|CAA20495.1|	gi|3451436|emb|CAA20495.1|	gi|3451436|emb|CAA20495.1|			>gi|3451436|emb|CAA20495.1| conserved hypothetical protein SC1F3.04 [Streptomyces coelicolor A3(2)]																	1	27.1333
807	1420	141	141		1141	1184	1566	1647	20120301_0285bAgBe_directMS_R08	3762	1566	1647	20120301_0285bAgBe_directMS_R08	3762	gi|3451439|emb|CAA20498.1|	gi|3451439|emb|CAA20498.1|	gi|3451439|emb|CAA20498.1|			>gi|3451439|emb|CAA20498.1| putative secreted protein [Streptomyces coelicolor A3(2)]																	0.721894	6.50358
808	1420	426	426		14516	15081	19621	20766	20120301_0285bAgBe_directMS_R05	7275	19620	20765	20120301_0285bAgBe_directMS_R08	8095	gi|3451439|emb|CAA20498.1|	gi|3451439|emb|CAA20498.1|	gi|3451439|emb|CAA20498.1|			>gi|3451439|emb|CAA20498.1| putative secreted protein [Streptomyces coelicolor A3(2)]																	1	15.3951	1	15.3951	0.77979	4.42	15.395
809	1426	75	75		15904	16539	21451	22687	20120301_0285bAgBe_directMS_R07	14922	21451	22687	20120301_0285bAgBe_directMS_R07	14922	gi|3451451|emb|CAA20510.1|	gi|3451451|emb|CAA20510.1|	gi|3451451|emb|CAA20510.1|			>gi|3451451|emb|CAA20510.1| putative ATP/GTP binding protein [Streptomyces coelicolor A3(2)]																	1	6.44632											1
810	1428	564	564		17026	17702	22868	24159	20120301_0285bAgBe_directMS_R06	8822	22868	24159	20120301_0285bAgBe_directMS_R06	8822	gi|3451455|emb|CAA20514.1|	gi|3451455|emb|CAA20514.1|	gi|3451455|emb|CAA20514.1|			>gi|3451455|emb|CAA20514.1| putative protein kinase [Streptomyces coelicolor A3(2)]																	1	21.0387						1	21.0387	0.694654	2.58	21.039
811	1431	54	54		2139	2217	2914	3097	20120301_0285bAgBe_directMS_R05	11459	2912	3095	20120301_0285bAgBe_directMS_R08	12654	gi|3483031|emb|CAA20542.1|	gi|3483031|emb|CAA20542.1|	gi|3483031|emb|CAA20542.1|			>gi|3483031|emb|CAA20542.1| putative membrane protein [Streptomyces coelicolor A3(2)]																	0.634614	5.67591	0.634614	5.67591	0.781502	0.03	7.4757						0.558397
812	1431	68	68		2139	2217	2912	3095	20120301_0285bAgBe_directMS_R08	12654	2912	3095	20120301_0285bAgBe_directMS_R08	12654	gi|3483031|emb|CAA20542.1|	gi|3483031|emb|CAA20542.1|	gi|3483031|emb|CAA20542.1|			>gi|3483031|emb|CAA20542.1| putative membrane protein [Streptomyces coelicolor A3(2)]																	0.308896	0	0.182693	-5.67591	0.781502	0.03	7.4757						0.220802
813	1431	202	202		6868	7094	9341	9926	20120301_0285bAgBe_directMS_R07	12404	9341	9926	20120301_0285bAgBe_directMS_R07	12404	gi|3483031|emb|CAA20542.1|	gi|3483031|emb|CAA20542.1|	gi|3483031|emb|CAA20542.1|			>gi|3483031|emb|CAA20542.1| putative membrane protein [Streptomyces coelicolor A3(2)]																	0.782105	7.4185											0.782105
814	1431	80	80		17620	18325	23686	25043	20120229_0285bAgBe_TiO2_R05	14209	23686	25043	20120229_0285bAgBe_TiO2_R05	14209	gi|3483031|emb|CAA20542.1|	gi|3483031|emb|CAA20542.1|	gi|3483031|emb|CAA20542.1|			>gi|3483031|emb|CAA20542.1| putative membrane protein [Streptomyces coelicolor A3(2)]																	0.676902	3.21192	0.676902	3.21192	0.522188	0.49	6.0015
815	1433	1008	1008		6124	6329	8376	8912	20120301_0285bAgBe_directMS_R07	10845	8376	8912	20120301_0285bAgBe_directMS_R07	10845	gi|3483035|emb|CAA20546.1|	gi|3483035|emb|CAA20546.1|	gi|3483035|emb|CAA20546.1|			>gi|3483035|emb|CAA20546.1| bacteriophage (phiC31) resistance gene pglY [Streptomyces coelicolor A3(2)]																	1	1.72304											1
816	1437	557	557		14603	15172	19725	20871	20120229_0285bAgBe_TiO2_R07	5712	19725	20871	20120229_0285bAgBe_TiO2_R07	5712	gi|3483040|emb|CAA20551.1|	gi|3483040|emb|CAA20551.1|	gi|3483040|emb|CAA20551.1|			>gi|3483040|emb|CAA20551.1| putative ATP-dependent helicase [Streptomyces coelicolor A3(2)]																	1	2.23787											1
817	1438	327	327		8781	9084	11919	12602	20120301_0285bAgBe_directMS_R07	9707	11919	12602	20120301_0285bAgBe_directMS_R07	9707	gi|3483041|emb|CAA20552.1|	gi|3483041|emb|CAA20552.1|	gi|3483041|emb|CAA20552.1|			>gi|3483041|emb|CAA20552.1| conserved hypothetical protein [Streptomyces coelicolor A3(2)]																	1	11.2196											1
818	1441	39	39		7781	8026	10558	11192	20120301_0285bAgBe_directMS_R06	14937	10558	11192	20120301_0285bAgBe_directMS_R06	14937	gi|3483045|emb|CAA20556.1|	gi|3483045|emb|CAA20556.1|	gi|3483045|emb|CAA20556.1|			>gi|3483045|emb|CAA20556.1| putative transport system permease protein [Streptomyces coelicolor A3(2)]																	1	1.57766						1	1.57766	0.788465	0.59	1.5777
819	1443	1088	1088		2860	2956	3870	4098	20120229_0285bAgBe_TiO2_R07	8598	3870	4098	20120229_0285bAgBe_TiO2_R07	8598	gi|3559958|emb|CAA20596.1|	gi|3559958|emb|CAA20596.1|	gi|3559958|emb|CAA20596.1|			>gi|3559958|emb|CAA20596.1| conserved hypothetical protein SC2H4.02 [Streptomyces coelicolor A3(2)]																	0.418774	0											0.418774
820	1443	1095	1095		2860	2956	3870	4098	20120229_0285bAgBe_TiO2_R07	8598	3870	4098	20120229_0285bAgBe_TiO2_R07	8598	gi|3559958|emb|CAA20596.1|	gi|3559958|emb|CAA20596.1|	gi|3559958|emb|CAA20596.1|			>gi|3559958|emb|CAA20596.1| conserved hypothetical protein SC2H4.02 [Streptomyces coelicolor A3(2)]																	0.581226	0											0.581226
821	1443	638	638		7289	7525	9893	10496	20120229_0285bAgBe_TiO2_R05	7914	9893	10496	20120229_0285bAgBe_TiO2_R05	7914	gi|3559958|emb|CAA20596.1|	gi|3559958|emb|CAA20596.1|	gi|3559958|emb|CAA20596.1|			>gi|3559958|emb|CAA20596.1| conserved hypothetical protein SC2H4.02 [Streptomyces coelicolor A3(2)]																	0.793819	7.05307	0.793819	7.05307	0.768061	0.54	10.849
822	1443	1004	1004		13084	13610	17756	18763	20120301_0285bAgBe_directMS_R07	1743	17756	18763	20120301_0285bAgBe_directMS_R07	1743	gi|3559958|emb|CAA20596.1|	gi|3559958|emb|CAA20596.1|	gi|3559958|emb|CAA20596.1|			>gi|3559958|emb|CAA20596.1| conserved hypothetical protein SC2H4.02 [Streptomyces coelicolor A3(2)]																	1	12.4311											1
823	1444	185	185		8019	8274	10933	11583	20120301_0285bAgBe_directMS_R06	9463	10933	11583	20120301_0285bAgBe_directMS_R06	9463	gi|3559960|emb|CAA20598.1|	gi|3559960|emb|CAA20598.1|	gi|3559960|emb|CAA20598.1|			>gi|3559960|emb|CAA20598.1| putative aminotransferase [Streptomyces coelicolor A3(2)]																	0.508241	0.466407						0.508241	0.466407	0.745008	5.21	0.46641
824	1447	193	193		6181	6387	8455	8993	20120301_0285bAgBe_directMS_R06	14427	8455	8993	20120301_0285bAgBe_directMS_R06	14427	gi|3559963|emb|CAA20601.1|	gi|3559963|emb|CAA20601.1|	gi|3559963|emb|CAA20601.1|			>gi|3559963|emb|CAA20601.1| putative secreted protein [Streptomyces coelicolor A3(2)]																	1	14.6311						1	14.6311	0.770453	2.47	14.631
825	1447	97	97		9519	9846	12904	13614	20120301_0285bAgBe_directMS_R06	11456	12904	13614	20120301_0285bAgBe_directMS_R06	11456	gi|3559963|emb|CAA20601.1|	gi|3559963|emb|CAA20601.1|	gi|3559963|emb|CAA20601.1|			>gi|3559963|emb|CAA20601.1| putative secreted protein [Streptomyces coelicolor A3(2)]																	1	3.32169						1	3.32169	0.833571	0.21	3.3217
826	1447	138	138		16289	16938	21937	23192	20120229_0285bAgBe_TiO2_R07	12722	21937	23192	20120229_0285bAgBe_TiO2_R07	12722	gi|3559963|emb|CAA20601.1|	gi|3559963|emb|CAA20601.1|	gi|3559963|emb|CAA20601.1|			>gi|3559963|emb|CAA20601.1| putative secreted protein [Streptomyces coelicolor A3(2)]																	0.831779	4.20348											0.831779
827	1452	11	11		11728	12190	15999	16912	20120301_0285bAgBe_directMS_R05	10999	15999	16912	20120301_0285bAgBe_directMS_R05	10999	gi|3559971|emb|CAA20609.1|	gi|3559971|emb|CAA20609.1|	gi|3559971|emb|CAA20609.1|			>gi|3559971|emb|CAA20609.1| putative transcriptional regulator [Streptomyces coelicolor A3(2)]																	1	13.4212	1	13.4212	0.733757	0.63	13.421
828	1452	21	21		11728	12190	15999	16912	20120301_0285bAgBe_directMS_R05	10999	15999	16912	20120301_0285bAgBe_directMS_R05	10999	gi|3559971|emb|CAA20609.1|	gi|3559971|emb|CAA20609.1|	gi|3559971|emb|CAA20609.1|			>gi|3559971|emb|CAA20609.1| putative transcriptional regulator [Streptomyces coelicolor A3(2)]																	1	13.4212	1	13.4212	0.733757	0.63	13.421
829	1453	81	81		16503	17161	22204	23474	20120301_0285bAgBe_directMS_R07	14877	22204	23474	20120301_0285bAgBe_directMS_R07	14877	gi|3559972|emb|CAA20610.1|	gi|3559972|emb|CAA20610.1|	gi|3559972|emb|CAA20610.1|			>gi|3559972|emb|CAA20610.1| secreted beta-mannosidase [Streptomyces coelicolor A3(2)]																	1	13.6232											1
830	1462	192	192		12928	13448	17554	18554	20120301_0285bAgBe_directMS_R05	4407	17554	18554	20120301_0285bAgBe_directMS_R05	4407	gi|3560004|emb|CAA20626.1|	gi|3560004|emb|CAA20626.1|	gi|3560004|emb|CAA20626.1|			>gi|3560004|emb|CAA20626.1| putative ATP/GTP binding protein [Streptomyces coelicolor A3(2)]																	1	32.159	1	32.159	0.531104	7.44	32.159
831	1466	456	456		9786	10125	13393	14204	20120301_0285bAgBe_directMS_R08	11064	13393	14204	20120301_0285bAgBe_directMS_R08	11064	gi|3560009|emb|CAA20631.1|	gi|3560009|emb|CAA20631.1|	gi|3560009|emb|CAA20631.1|			>gi|3560009|emb|CAA20631.1| putative nitrate reductase beta chain NarH [Streptomyces coelicolor A3(2)]																	1	14.0028
832	1466	132	132		12234	12739	16713	17665	20120229_0285bAgBe_TiO2_R07	13721	16713	17665	20120229_0285bAgBe_TiO2_R07	13721	gi|3560009|emb|CAA20631.1|	gi|3560009|emb|CAA20631.1|	gi|3560009|emb|CAA20631.1|			>gi|3560009|emb|CAA20631.1| putative nitrate reductase beta chain NarH [Streptomyces coelicolor A3(2)]																	1	7.63578											1
833	1466	338	338		15516	16131	20968	22183	20120301_0285bAgBe_directMS_R07	8506	20968	22183	20120301_0285bAgBe_directMS_R07	8506	gi|3560009|emb|CAA20631.1|	gi|3560009|emb|CAA20631.1|	gi|3560009|emb|CAA20631.1|			>gi|3560009|emb|CAA20631.1| putative nitrate reductase beta chain NarH [Streptomyces coelicolor A3(2)]																	1	31.7602											1
834	1467	896	896		16810	17479	22602	23885	20120229_0285bAgBe_TiO2_R07	13240	22602	23885	20120229_0285bAgBe_TiO2_R07	13240	gi|3560010|emb|CAA20632.1|	gi|3560010|emb|CAA20632.1|	gi|3560010|emb|CAA20632.1|			>gi|3560010|emb|CAA20632.1| putative nitrate reductase alpha chain NarG [Streptomyces coelicolor A3(2)]																	0.5	0											0.5
835	1467	907	907		16810	17479	22602	23885	20120229_0285bAgBe_TiO2_R07	13240	22602	23885	20120229_0285bAgBe_TiO2_R07	13240	gi|3560010|emb|CAA20632.1|	gi|3560010|emb|CAA20632.1|	gi|3560010|emb|CAA20632.1|			>gi|3560010|emb|CAA20632.1| putative nitrate reductase alpha chain NarG [Streptomyces coelicolor A3(2)]																	0.5	0											0.5
836	1468	181	181		14666	15237	19797	20947	20120301_0285bAgBe_directMS_R08	13716	19797	20947	20120301_0285bAgBe_directMS_R08	13716	gi|3560011|emb|CAA20633.1|	gi|3560011|emb|CAA20633.1|	gi|3560011|emb|CAA20633.1|			>gi|3560011|emb|CAA20633.1| conserved hypothetical protein SC5C7.21c [Streptomyces coelicolor A3(2)]																	1	7.28083
837	1468	206	206		14666	15237	19797	20947	20120301_0285bAgBe_directMS_R08	13716	19797	20947	20120301_0285bAgBe_directMS_R08	13716	gi|3560011|emb|CAA20633.1|	gi|3560011|emb|CAA20633.1|	gi|3560011|emb|CAA20633.1|			>gi|3560011|emb|CAA20633.1| conserved hypothetical protein SC5C7.21c [Streptomyces coelicolor A3(2)]																	1	7.28083
838	1469	55	55		14266	14825	19323	20453	20120301_0285bAgBe_directMS_R05	5247	19323	20453	20120301_0285bAgBe_directMS_R05	5247	gi|3560012|emb|CAA20634.1|	gi|3560012|emb|CAA20634.1|	gi|3560012|emb|CAA20634.1|			>gi|3560012|emb|CAA20634.1| conserved DNA-binding protein SC5C7.22c [Streptomyces coelicolor A3(2)]																	1	22.3285	1	22.3285	0.526349	1.66	22.329
839	1471	187	187		19272	20038	26242	28025	20120301_0285bAgBe_directMS_R05	7980	26242	28025	20120301_0285bAgBe_directMS_R05	7980	gi|3560017|emb|CAA20639.1|	gi|3560017|emb|CAA20639.1|	gi|3560017|emb|CAA20639.1|			>gi|3560017|emb|CAA20639.1| putative secreted glycosyl hydrolase [Streptomyces coelicolor A3(2)]																	1	14.0618	1	14.0618	0.548655	1.59	14.062
840	1472	692	692		10115	10464	13846	14675	20120301_0285bAgBe_directMS_R07	2797	13845	14674	20120301_0285bAgBe_directMS_R05	2732	gi|3560020|emb|CAA20642.1|	gi|3560020|emb|CAA20642.1|	gi|3560020|emb|CAA20642.1|			>gi|3560020|emb|CAA20642.1| putative secreted cellulase [Streptomyces coelicolor A3(2)]																	1	1.90775	1	7.75577	0.753301	3.39	7.7558						1
841	1481	294	294		11967	12451	16296	17213	20120301_0285bAgBe_directMS_R07	4180	16296	17213	20120301_0285bAgBe_directMS_R07	4180	gi|3581846|emb|CAA20802.1|	gi|3581846|emb|CAA20802.1|	gi|3581846|emb|CAA20802.1|			>gi|3581846|emb|CAA20802.1| putative 3-hydroxyacyl-CoA dehydrogenase [Streptomyces coelicolor A3(2)]																	1	27.1301											1
842	1483	26	26		5123	5298	6993	7408	20120301_0285bAgBe_directMS_R07	8759	6993	7408	20120301_0285bAgBe_directMS_R07	8759	gi|3581849|emb|CAA20805.1|	gi|3581849|emb|CAA20805.1|	gi|3581849|emb|CAA20805.1|			>gi|3581849|emb|CAA20805.1| putative phenylalanyl-tRNA synthetase beta chain [Streptomyces coelicolor A3(2)]																	1	5.47062											1
843	1487	186	186		8186	8447	11152	11808	20120229_0285bAgBe_TiO2_R07	14145	11152	11808	20120229_0285bAgBe_TiO2_R07	14145	gi|3581855|emb|CAA20811.1|	gi|3581855|emb|CAA20811.1|	gi|3581855|emb|CAA20811.1|			>gi|3581855|emb|CAA20811.1| putative translation initiation factor IF-3 [Streptomyces coelicolor A3(2)]																	0.927248	8.04319											0.927248
844	1487	190	190		8186	8447	11152	11808	20120229_0285bAgBe_TiO2_R07	14145	11152	11808	20120229_0285bAgBe_TiO2_R07	14145	gi|3581855|emb|CAA20811.1|	gi|3581855|emb|CAA20811.1|	gi|3581855|emb|CAA20811.1|			>gi|3581855|emb|CAA20811.1| putative translation initiation factor IF-3 [Streptomyces coelicolor A3(2)]																	0.536376	0											0.536376
845	1487	195	195		8186	8447	11152	11808	20120229_0285bAgBe_TiO2_R07	14145	11152	11808	20120229_0285bAgBe_TiO2_R07	14145	gi|3581855|emb|CAA20811.1|	gi|3581855|emb|CAA20811.1|	gi|3581855|emb|CAA20811.1|			>gi|3581855|emb|CAA20811.1| putative translation initiation factor IF-3 [Streptomyces coelicolor A3(2)]																	0.536376	0											0.536376
846	1495	202	202		8375	8645	11384	12045	20120301_0285bAgBe_directMS_R07	1144	11384	12045	20120301_0285bAgBe_directMS_R07	1144	gi|3861427|emb|CAA22032.1|	gi|3861427|emb|CAA22032.1|	gi|3861427|emb|CAA22032.1|			>gi|3861427|emb|CAA22032.1| putative dehydrogenase [Streptomyces coelicolor A3(2)]																	0.999335	31.7689											0.999335
847	1499	102	102		119	122	165	184	20120301_0285bAgBe_directMS_R08	11334	165	184	20120301_0285bAgBe_directMS_R08	11334	gi|3861436|emb|CAA22041.1|	gi|3861436|emb|CAA22041.1|	gi|3861436|emb|CAA22041.1|			>gi|3861436|emb|CAA22041.1| conserved hypothetical protein SC1E6.13 [Streptomyces coelicolor A3(2)]																	0.5	0
848	1499	104	104		119	122	165	184	20120301_0285bAgBe_directMS_R08	11334	165	184	20120301_0285bAgBe_directMS_R08	11334	gi|3861436|emb|CAA22041.1|	gi|3861436|emb|CAA22041.1|	gi|3861436|emb|CAA22041.1|			>gi|3861436|emb|CAA22041.1| conserved hypothetical protein SC1E6.13 [Streptomyces coelicolor A3(2)]																	0.5	0
849	1499	178	178		391	406	524	555	20120301_0285bAgBe_directMS_R07	3521	524	555	20120301_0285bAgBe_directMS_R07	3521	gi|3861436|emb|CAA22041.1|	gi|3861436|emb|CAA22041.1|	gi|3861436|emb|CAA22041.1|			>gi|3861436|emb|CAA22041.1| conserved hypothetical protein SC1E6.13 [Streptomyces coelicolor A3(2)]																	1	18.2248											1
850	1500	25	25		9185	9498	12447	13146	20120301_0285bAgBe_directMS_R06	13158	12447	13146	20120301_0285bAgBe_directMS_R06	13158	gi|3861440|emb|CAA22045.1|	gi|3861440|emb|CAA22045.1|	gi|3861440|emb|CAA22045.1|			>gi|3861440|emb|CAA22045.1| putative gas vesicle synthesis protein [Streptomyces coelicolor A3(2)]																	1	6.63026						1	6.63026	0.550541	5.69	6.6303
851	1505	372	372		9348	9666	12664	13368	20120229_0285bAgBe_TiO2_R05	9288	12664	13368	20120229_0285bAgBe_TiO2_R05	9288	gi|3928713|emb|CAA22209.1|	gi|3928713|emb|CAA22209.1|	gi|3928713|emb|CAA22209.1|			>gi|3928713|emb|CAA22209.1| putative integrase /recombinase [Streptomyces coelicolor A3(2)]																	1	32.8924	1	32.8924	0.665299	8.28	32.892
852	1512	153	153		18637	19381	25377	27112	20120301_0285bAgBe_directMS_R07	9148	25377	27112	20120301_0285bAgBe_directMS_R07	9148	gi|3928724|emb|CAA22220.1|	gi|3928724|emb|CAA22220.1|	gi|3928724|emb|CAA22220.1|			>gi|3928724|emb|CAA22220.1| putative two component sensor [Streptomyces coelicolor A3(2)]																	1	7.75577											1
853	1513	165	165		337	346	442	467	20120301_0285bAgBe_directMS_R06	13201	442	467	20120301_0285bAgBe_directMS_R06	13201	gi|3928725|emb|CAA22221.1|	gi|3928725|emb|CAA22221.1|	gi|3928725|emb|CAA22221.1|			>gi|3928725|emb|CAA22221.1| possible secreted peptidase [Streptomyces coelicolor A3(2)]																	1	28.7081						1	28.7081	0.616346	0.27	28.708
854	1513	172	172		337	346	442	467	20120301_0285bAgBe_directMS_R06	13201	442	467	20120301_0285bAgBe_directMS_R06	13201	gi|3928725|emb|CAA22221.1|	gi|3928725|emb|CAA22221.1|	gi|3928725|emb|CAA22221.1|			>gi|3928725|emb|CAA22221.1| possible secreted peptidase [Streptomyces coelicolor A3(2)]																	1	28.7081						1	28.7081	0.616346	0.27	28.708
855	1513	52	52		13074	13599	17743	18749	20120301_0285bAgBe_directMS_R05	7490	17743	18749	20120301_0285bAgBe_directMS_R05	7490	gi|3928725|emb|CAA22221.1|	gi|3928725|emb|CAA22221.1|	gi|3928725|emb|CAA22221.1|			>gi|3928725|emb|CAA22221.1| possible secreted peptidase [Streptomyces coelicolor A3(2)]																	1	0.0349545	1	0.0349545	0.791627	5.54	0.034955
856	1516	472	472		18417	19154	25090	26818	20120301_0285bAgBe_directMS_R06	2467	25090	26818	20120301_0285bAgBe_directMS_R06	2467	gi|3928730|emb|CAA22226.1|	gi|3928730|emb|CAA22226.1|	gi|3928730|emb|CAA22226.1|			>gi|3928730|emb|CAA22226.1| putative oxidoreductase [Streptomyces coelicolor A3(2)]																	1	0						1	0	0.564708	0.78	-7.6153e-12
857	1517	236	236		2348	2426	3185	3382	20120301_0285bAgBe_directMS_R07	1221	3185	3382	20120301_0285bAgBe_directMS_R07	1221	gi|3928731|emb|CAA22227.1|	gi|3928731|emb|CAA22227.1|	gi|3928731|emb|CAA22227.1|			>gi|3928731|emb|CAA22227.1| conserved hypothetical protein SCD78.22c [Streptomyces coelicolor A3(2)]																	1	14.0028											1
858	1518	313	313		8309	8577	11302	11961	20120301_0285bAgBe_directMS_R07	6555	11302	11961	20120301_0285bAgBe_directMS_R07	6555	gi|3928732|emb|CAA22228.1|	gi|3928732|emb|CAA22228.1|	gi|3928732|emb|CAA22228.1|			>gi|3928732|emb|CAA22228.1| putative ABC transporter ATP-binding protein [Streptomyces coelicolor A3(2)]																	1	36.5564											1
859	1520	41	41		19189	19948	26130	27911	20120301_0285bAgBe_directMS_R05	13045	26130	27911	20120301_0285bAgBe_directMS_R05	13045	gi|3928734|emb|CAA22230.1|	gi|3928734|emb|CAA22230.1|	gi|3928734|emb|CAA22230.1|			>gi|3928734|emb|CAA22230.1| ABC transporter ATP-binding protein [Streptomyces coelicolor A3(2)]																	1	1.87991e-11	1	1.87991e-11	0.998449	14.66	1.8799e-11
860	1528	275	275		7376	7612	10002	10606	20120301_0285bAgBe_directMS_R05	8866	10002	10606	20120301_0285bAgBe_directMS_R05	8866	gi|4007674|emb|CAA22360.1|	gi|4007674|emb|CAA22360.1|	gi|4007674|emb|CAA22360.1|			>gi|4007674|emb|CAA22360.1| putative transmembrane protein [Streptomyces coelicolor A3(2)]																	1	4.9882	1	4.9882	0.875066	10.02	4.9882
861	1532	430	430		15238	15838	20540	21720	20120301_0285bAgBe_directMS_R07	14153	20540	21720	20120301_0285bAgBe_directMS_R07	14153	gi|4007678|emb|CAA22364.1|	gi|4007678|emb|CAA22364.1|	gi|4007678|emb|CAA22364.1|			>gi|4007678|emb|CAA22364.1| putative respiratory chain oxidoreductase [Streptomyces coelicolor A3(2)]																	0.785761	2.63362											0.785761
862	1532	437	437		15238	15838	20540	21720	20120301_0285bAgBe_directMS_R07	14153	20540	21720	20120301_0285bAgBe_directMS_R07	14153	gi|4007678|emb|CAA22364.1|	gi|4007678|emb|CAA22364.1|	gi|4007678|emb|CAA22364.1|			>gi|4007678|emb|CAA22364.1| putative respiratory chain oxidoreductase [Streptomyces coelicolor A3(2)]																	0.607119	0											0.607119
863	1532	442	442		15238	15838	20540	21720	20120301_0285bAgBe_directMS_R07	14153	20540	21720	20120301_0285bAgBe_directMS_R07	14153	gi|4007678|emb|CAA22364.1|	gi|4007678|emb|CAA22364.1|	gi|4007678|emb|CAA22364.1|			>gi|4007678|emb|CAA22364.1| putative respiratory chain oxidoreductase [Streptomyces coelicolor A3(2)]																	0.607119	0											0.607119
864	1535	143	143		906	942	1226	1293	20120301_0285bAgBe_directMS_R05	6976	1226	1293	20120301_0285bAgBe_directMS_R05	6976	gi|4007682|emb|CAA22368.1|	gi|4007682|emb|CAA22368.1|	gi|4007682|emb|CAA22368.1|			>gi|4007682|emb|CAA22368.1| 3-oxoacyl-[acyl-carrier-protein] synthase II [Streptomyces coelicolor A3(2)]																	1	6.52012	1	6.52012	0.71823	3.17	6.5201
865	1540	213	213		3942	4084	5319	5607	20120301_0285bAgBe_directMS_R06	11773	5319	5607	20120301_0285bAgBe_directMS_R06	11773	gi|4007697|emb|CAA22382.1|	gi|4007697|emb|CAA22382.1|	gi|4007697|emb|CAA22382.1|			>gi|4007697|emb|CAA22382.1| hypothetical protein SC1A9.12 [Streptomyces coelicolor A3(2)]																	0.66685	0.0605445						0.66685	0.0605445	0.752306	8.25	0.070049
866	1540	218	218		3942	4084	5319	5607	20120301_0285bAgBe_directMS_R06	11773	5319	5607	20120301_0285bAgBe_directMS_R06	11773	gi|4007697|emb|CAA22382.1|	gi|4007697|emb|CAA22382.1|	gi|4007697|emb|CAA22382.1|			>gi|4007697|emb|CAA22382.1| hypothetical protein SC1A9.12 [Streptomyces coelicolor A3(2)]																	0.666601	0.0344524						0.666601	0.0344524	0.752306	8.25	0.070049
867	1544	204	204		10712	11076	14634	15487	20120301_0285bAgBe_directMS_R08	1944	14634	15487	20120301_0285bAgBe_directMS_R08	1944	gi|4007704|emb|CAA22389.1|	gi|4007704|emb|CAA22389.1|	gi|4007704|emb|CAA22389.1|			>gi|4007704|emb|CAA22389.1| pyruvate dehydrogenase [Streptomyces coelicolor A3(2)]																	1	0
868	1546	134	134		8171	8431	11135	11791	20120229_0285bAgBe_TiO2_R07	11146	11135	11791	20120229_0285bAgBe_TiO2_R07	11146	gi|4007709|emb|CAA22394.1|	gi|4007709|emb|CAA22394.1|	gi|4007709|emb|CAA22394.1|			>gi|4007709|emb|CAA22394.1| putative SecDF protein-export membrane protein [Streptomyces coelicolor A3(2)]																	0.598091	2.69258											0.598091
869	1546	164	164		9713	10050	13296	14106	20120301_0285bAgBe_directMS_R06	7128	13296	14106	20120301_0285bAgBe_directMS_R06	7128	gi|4007709|emb|CAA22394.1|	gi|4007709|emb|CAA22394.1|	gi|4007709|emb|CAA22394.1|			>gi|4007709|emb|CAA22394.1| putative SecDF protein-export membrane protein [Streptomyces coelicolor A3(2)]																	1	2.90999	1	2.90999	0.777289	4.27	2.91	1	2.90999	0.777289	4.32	2.91
870	1546	174	174		9713	10050	13296	14106	20120301_0285bAgBe_directMS_R06	7128	13296	14106	20120301_0285bAgBe_directMS_R06	7128	gi|4007709|emb|CAA22394.1|	gi|4007709|emb|CAA22394.1|	gi|4007709|emb|CAA22394.1|			>gi|4007709|emb|CAA22394.1| putative SecDF protein-export membrane protein [Streptomyces coelicolor A3(2)]																	1	2.90999	1	2.90999	0.777289	4.27	2.91	1	2.90999	0.777289	4.32	2.91
871	1549	268	268		12164	12666	16614	17558	20120229_0285bAgBe_TiO2_R07	8812	16614	17558	20120229_0285bAgBe_TiO2_R07	8812	gi|4007718|emb|CAA22402.1|	gi|4007718|emb|CAA22402.1|	gi|4007718|emb|CAA22402.1|			>gi|4007718|emb|CAA22402.1| glycerol-3-phosphate dehydrogenase [Streptomyces coelicolor A3(2)]																	1	8.4913											1
872	1549	280	280		12164	12666	16614	17558	20120229_0285bAgBe_TiO2_R07	8812	16614	17558	20120229_0285bAgBe_TiO2_R07	8812	gi|4007718|emb|CAA22402.1|	gi|4007718|emb|CAA22402.1|	gi|4007718|emb|CAA22402.1|			>gi|4007718|emb|CAA22402.1| glycerol-3-phosphate dehydrogenase [Streptomyces coelicolor A3(2)]																	1	8.4913											1
873	1551	12	12		3620	3744	4920	5201	20120301_0285bAgBe_directMS_R08	14720	4920	5201	20120301_0285bAgBe_directMS_R08	14720	gi|4007725|emb|CAA22409.1|	gi|4007725|emb|CAA22409.1|	gi|4007725|emb|CAA22409.1|			>gi|4007725|emb|CAA22409.1| putative ATP-dependent DNA helicase [Streptomyces coelicolor A3(2)]																	0.618756	0
874	1551	13	13		3620	3744	4920	5201	20120301_0285bAgBe_directMS_R08	14720	4920	5201	20120301_0285bAgBe_directMS_R08	14720	gi|4007725|emb|CAA22409.1|	gi|4007725|emb|CAA22409.1|	gi|4007725|emb|CAA22409.1|			>gi|4007725|emb|CAA22409.1| putative ATP-dependent DNA helicase [Streptomyces coelicolor A3(2)]																	0.618756	0
875	1551	21	21		3620	3744	4920	5201	20120301_0285bAgBe_directMS_R08	14720	4920	5201	20120301_0285bAgBe_directMS_R08	14720	gi|4007725|emb|CAA22409.1|	gi|4007725|emb|CAA22409.1|	gi|4007725|emb|CAA22409.1|			>gi|4007725|emb|CAA22409.1| putative ATP-dependent DNA helicase [Streptomyces coelicolor A3(2)]																	0.762487	2.05516
876	1551	523	523		7578	7817	10290	10917	20120301_0285bAgBe_directMS_R06	2727	10290	10917	20120301_0285bAgBe_directMS_R06	2727	gi|4007725|emb|CAA22409.1|	gi|4007725|emb|CAA22409.1|	gi|4007725|emb|CAA22409.1|			>gi|4007725|emb|CAA22409.1| putative ATP-dependent DNA helicase [Streptomyces coelicolor A3(2)]																	1	3.7006						1	3.7006	0.91549	0.02	3.7006
877	1553	214	214		2826	2919	3820	4045	20120229_0285bAgBe_TiO2_R05	5195	3820	4045	20120229_0285bAgBe_TiO2_R05	5195	gi|4007729|emb|CAA22413.1|	gi|4007729|emb|CAA22413.1|	gi|4007729|emb|CAA22413.1|			>gi|4007729|emb|CAA22413.1| hypothetical protein [Streptomyces coelicolor A3(2)]																	1	2.99504	1	2.99504	0.83461	2.24	2.995
878	1558	12	12		5957	6158	8170	8704	20120229_0285bAgBe_TiO2_R07	8398	8170	8704	20120229_0285bAgBe_TiO2_R07	8398	gi|4007736|emb|CAA22420.1|	gi|4007736|emb|CAA22420.1|	gi|4007736|emb|CAA22420.1|			>gi|4007736|emb|CAA22420.1| putative chromosome associated protein [Streptomyces coelicolor A3(2)]																	1	20.9989											1
879	1558	1028	1028		8719	9016	11840	12520	20120301_0285bAgBe_directMS_R05	6203	11840	12520	20120301_0285bAgBe_directMS_R05	6203	gi|4007736|emb|CAA22420.1|	gi|4007736|emb|CAA22420.1|	gi|4007736|emb|CAA22420.1|			>gi|4007736|emb|CAA22420.1| putative chromosome associated protein [Streptomyces coelicolor A3(2)]																	0.787849	5.69798	0.787849	5.69798	0.514463	4.88	6.6031
880	1562	201	201		18048	18767;18768	24421	25996	20120301_0285bAgBe_directMS_R08	785	24421	25996	20120301_0285bAgBe_directMS_R08	785	gi|4007742|emb|CAA22426.1|	gi|4007742|emb|CAA22426.1|	gi|4007742|emb|CAA22426.1|			>gi|4007742|emb|CAA22426.1| ammonium transporter [Streptomyces coelicolor A3(2)]																	0.8963	9.36673						0.5	0	0.753037	11.09	23.523
881	1562	202	202		18048	18767;18768	24422	25997	20120301_0285bAgBe_directMS_R06	728	24421	25996	20120301_0285bAgBe_directMS_R08	785	gi|4007742|emb|CAA22426.1|	gi|4007742|emb|CAA22426.1|	gi|4007742|emb|CAA22426.1|			>gi|4007742|emb|CAA22426.1| ammonium transporter [Streptomyces coelicolor A3(2)]																	0.5	0						0.5	0	0.753037	11.09	23.523
882	1565	15	15		1326	1375	1809	1895	20120301_0285bAgBe_directMS_R05	6650	1809	1895	20120301_0285bAgBe_directMS_R05	6650	gi|4008534|emb|CAA22503.1|	gi|4008534|emb|CAA22503.1|	gi|4008534|emb|CAA22503.1|			>gi|4008534|emb|CAA22503.1| putative regulatory protein [Streptomyces coelicolor A3(2)]																	1	10.7519	1	10.7519	0.826889	3.53	10.752
883	1566	243	243		8123	8380	11070	11726	20120301_0285bAgBe_directMS_R07	9171	11070	11726	20120301_0285bAgBe_directMS_R07	9171	gi|4008535|emb|CAA22504.1|	gi|4008535|emb|CAA22504.1|	gi|4008535|emb|CAA22504.1|			>gi|4008535|emb|CAA22504.1| putative oxidoreductase subunit [Streptomyces coelicolor A3(2)]																	1	51.5723											1
884	1568	319	319		8855	9160	12010	12697	20120301_0285bAgBe_directMS_R06	6164	12010	12697	20120301_0285bAgBe_directMS_R06	6164	gi|4008538|emb|CAA22507.1|	gi|4008538|emb|CAA22507.1|	gi|4008538|emb|CAA22507.1|			>gi|4008538|emb|CAA22507.1| putative permease SC6C5.09 [Streptomyces coelicolor A3(2)]																	0.853121	7.6405						0.853121	7.6405	0.737875	1.64	8.8277
885	1570	232	232		4717	4886	6463	6862	20120229_0285bAgBe_TiO2_R05	8148	6463	6862	20120229_0285bAgBe_TiO2_R05	8148	gi|4008541|emb|CAA22510.1|	gi|4008541|emb|CAA22510.1|	gi|4008541|emb|CAA22510.1|			>gi|4008541|emb|CAA22510.1| conserved hypothetical protein [Streptomyces coelicolor A3(2)]																	1	0.670466	1	0.670466	0.802682	3.37	0.67047
886	1575	216	216		7469	7707	10125	10735	20120229_0285bAgBe_TiO2_R07	10610	10125	10735	20120229_0285bAgBe_TiO2_R07	10610	gi|4154064|emb|CAA22717.1|	gi|4154064|emb|CAA22717.1|	gi|4154064|emb|CAA22717.1|			>gi|4154064|emb|CAA22717.1| putative acyl-CoA dehydrogenase [Streptomyces coelicolor A3(2)]																	0.504662	0											0.504662
887	1575	220	220		7469	7707	10125	10735	20120229_0285bAgBe_TiO2_R07	10610	10125	10735	20120229_0285bAgBe_TiO2_R07	10610	gi|4154064|emb|CAA22717.1|	gi|4154064|emb|CAA22717.1|	gi|4154064|emb|CAA22717.1|			>gi|4154064|emb|CAA22717.1| putative acyl-CoA dehydrogenase [Streptomyces coelicolor A3(2)]																	0.495338	0											0.495338
888	1575	144	144		10859	11226	14819	15677	20120301_0285bAgBe_directMS_R08	14321	14819	15677	20120301_0285bAgBe_directMS_R08	14321	gi|4154064|emb|CAA22717.1|	gi|4154064|emb|CAA22717.1|	gi|4154064|emb|CAA22717.1|			>gi|4154064|emb|CAA22717.1| putative acyl-CoA dehydrogenase [Streptomyces coelicolor A3(2)]																	1	11.8952
889	1577	530	530		17925	18642	24271	25845	20120301_0285bAgBe_directMS_R05	4735	24271	25845	20120301_0285bAgBe_directMS_R05	4735	gi|4154067|emb|CAA22720.1|	gi|4154067|emb|CAA22720.1|	gi|4154067|emb|CAA22720.1|			>gi|4154067|emb|CAA22720.1| coenzyme B12-dependent mutase [Streptomyces coelicolor A3(2)]																	1	38.1888	1	38.1888	0.444514	20.62	38.189						1
890	1578	50	50		3181	3289	4335	4581	20120301_0285bAgBe_directMS_R06	6359	4335	4581	20120301_0285bAgBe_directMS_R06	6359	gi|4154068|emb|CAA22721.1|	gi|4154068|emb|CAA22721.1|	gi|4154068|emb|CAA22721.1|			>gi|4154068|emb|CAA22721.1| crotonyl CoA reductase [Streptomyces coelicolor A3(2)]																	1	8.59442						1	8.59442	0.779326	0.25	8.5944
891	1578	54	54		3181	3289	4335	4581	20120301_0285bAgBe_directMS_R06	6359	4335	4581	20120301_0285bAgBe_directMS_R06	6359	gi|4154068|emb|CAA22721.1|	gi|4154068|emb|CAA22721.1|	gi|4154068|emb|CAA22721.1|			>gi|4154068|emb|CAA22721.1| crotonyl CoA reductase [Streptomyces coelicolor A3(2)]																	1	8.59442						1	8.59442	0.779326	0.25	8.5944
892	1580	354	354		14719	15290	19855	21008	20120301_0285bAgBe_directMS_R05	13509	19855	21008	20120301_0285bAgBe_directMS_R05	13509	gi|4154070|emb|CAA22723.1|	gi|4154070|emb|CAA22723.1|	gi|4154070|emb|CAA22723.1|			>gi|4154070|emb|CAA22723.1| putative oxidoreductase [Streptomyces coelicolor A3(2)]																	0.998241	28.255	0.998241	28.255	0.552813	1.97	35.71
893	1582	43	43		5506	5687	7508	7940	20120229_0285bAgBe_TiO2_R05	2730	7508	7940	20120229_0285bAgBe_TiO2_R05	2730	gi|4154073|emb|CAA22726.1|	gi|4154073|emb|CAA22726.1|	gi|4154073|emb|CAA22726.1|			>gi|4154073|emb|CAA22726.1| conserved hypothetical protein [Streptomyces coelicolor A3(2)]																	1	11.638	1	11.638	0.763571	0.85	11.638
894	1583	297	297		17881	18596	24205	25771	20120301_0285bAgBe_directMS_R06	11400	24205	25771	20120301_0285bAgBe_directMS_R06	11400	gi|4154074|emb|CAA22727.1|	gi|4154074|emb|CAA22727.1|	gi|4154074|emb|CAA22727.1|			>gi|4154074|emb|CAA22727.1| putative secreted peptidase [Streptomyces coelicolor A3(2)]																	1	11.638						1	11.638	0.763571	11.2	11.638
895	1584	10	10		11957;17490	12441;18190	23509	24849	20120301_0285bAgBe_directMS_R07	10526	16284	17201	20120301_0285bAgBe_directMS_R05	5665	gi|4154075|emb|CAA22728.1|	gi|4154075|emb|CAA22728.1|	gi|4154075|emb|CAA22728.1|			>gi|4154075|emb|CAA22728.1| hypothetical protein SC9C7.16c [Streptomyces coelicolor A3(2)]																	1	3.49363	1	28.2181	0.529922	6.16	28.218	1	7.16808	0.521969	1.21	7.1681	1
896	1588	280	280		221	228	304	327	20120229_0285bAgBe_TiO2_R05	13195	304	327	20120229_0285bAgBe_TiO2_R05	13195	gi|4154082|emb|CAA22735.1|	gi|4154082|emb|CAA22735.1|	gi|4154082|emb|CAA22735.1|			>gi|4154082|emb|CAA22735.1| putative aminoacylase [Streptomyces coelicolor A3(2)]																	0.5	0	0.5	0	0.778663	3.1	5.5865
897	1588	286	286		221	228	304	327	20120229_0285bAgBe_TiO2_R05	13195	304	327	20120229_0285bAgBe_TiO2_R05	13195	gi|4154082|emb|CAA22735.1|	gi|4154082|emb|CAA22735.1|	gi|4154082|emb|CAA22735.1|			>gi|4154082|emb|CAA22735.1| putative aminoacylase [Streptomyces coelicolor A3(2)]																	0.5	0	0.5	0	0.778663	3.1	5.5865
898	1588	212	212		6752	6973	9202	9781	20120301_0285bAgBe_directMS_R06	7831	9202	9781	20120301_0285bAgBe_directMS_R06	7831	gi|4154082|emb|CAA22735.1|	gi|4154082|emb|CAA22735.1|	gi|4154082|emb|CAA22735.1|			>gi|4154082|emb|CAA22735.1| putative aminoacylase [Streptomyces coelicolor A3(2)]																	1	2.63977						1	2.63977	0.777308	6.77	2.6398
899	1590	111	111		6338	6550	8680	9246	20120301_0285bAgBe_directMS_R08	15189	8680	9246	20120301_0285bAgBe_directMS_R08	15189	gi|4154086|emb|CAA22739.1|	gi|4154086|emb|CAA22739.1|	gi|4154086|emb|CAA22739.1|			>gi|4154086|emb|CAA22739.1| hypothetical protein SC9C7.27c [Streptomyces coelicolor A3(2)]																	0.640291	0
900	1590	121	121		6338	6550	8680	9246	20120301_0285bAgBe_directMS_R08	15189	8680	9246	20120301_0285bAgBe_directMS_R08	15189	gi|4154086|emb|CAA22739.1|	gi|4154086|emb|CAA22739.1|	gi|4154086|emb|CAA22739.1|			>gi|4154086|emb|CAA22739.1| hypothetical protein SC9C7.27c [Streptomyces coelicolor A3(2)]																	0.359709	0
901	1591	354	354		3456	3573	4694	4969	20120301_0285bAgBe_directMS_R08	5870	4694	4969	20120301_0285bAgBe_directMS_R08	5870	gi|4158182|emb|CAA22745.1|	gi|4158182|emb|CAA22745.1|	gi|4158182|emb|CAA22745.1|			>gi|4158182|emb|CAA22745.1| putative tRNA synthetase [Streptomyces coelicolor A3(2)]																	1	15.5899
902	1596	160	160		3093	3197	4199	4438	20120301_0285bAgBe_directMS_R05	8398	4201	4440	20120301_0285bAgBe_directMS_R07	9154	gi|4158190|emb|CAA22753.1|	gi|4158190|emb|CAA22753.1|	gi|4158190|emb|CAA22753.1|			>gi|4158190|emb|CAA22753.1| putative gamma-glutamyl transferase [Streptomyces coelicolor A3(2)]																	0.986118	20.5929	0.986118	20.5929	0.550145	0.55	23.092	0.954781	13.6041	0.687265	0.7	23.092	0.985888
903	1597	46	46		8832	9136	11982	12667	20120229_0285bAgBe_TiO2_R05	12757	11982	12667	20120229_0285bAgBe_TiO2_R05	12757	gi|4158191|emb|CAA22754.1|	gi|4158191|emb|CAA22754.1|	gi|4158191|emb|CAA22754.1|			>gi|4158191|emb|CAA22754.1| putative inositol monophosphatase [Streptomyces coelicolor A3(2)]																	0.516159	1.00535	0.516159	1.00535	0.766579	0.74	1.5793
904	1600	245	245		3308	3424	4490	4738	20120301_0285bAgBe_directMS_R07	4116	4490	4738	20120301_0285bAgBe_directMS_R07	4116	gi|4158195|emb|CAA22758.1|	gi|4158195|emb|CAA22758.1|	gi|4158195|emb|CAA22758.1|			>gi|4158195|emb|CAA22758.1| putative dehydrogenase [Streptomyces coelicolor A3(2)]																	1	0	1	0	0.752252	2.75	-1.417e-11						1
905	1602	91	91		3832	3963;3964	5180	5467	20120229_0285bAgBe_TiO2_R07	9218	5180	5467	20120229_0285bAgBe_TiO2_R07	9218	gi|4158197|emb|CAA22760.1|	gi|4158197|emb|CAA22760.1|	gi|4158197|emb|CAA22760.1|			>gi|4158197|emb|CAA22760.1| putative substrate binding protein [Streptomyces coelicolor A3(2)]																	1	21.314						0.514364	0	0.686199	8.9	15.395	1
906	1602	100	100		3832	3963;3964	5180	5467	20120229_0285bAgBe_TiO2_R07	9218	5180	5467	20120229_0285bAgBe_TiO2_R07	9218	gi|4158197|emb|CAA22760.1|	gi|4158197|emb|CAA22760.1|	gi|4158197|emb|CAA22760.1|			>gi|4158197|emb|CAA22760.1| putative substrate binding protein [Streptomyces coelicolor A3(2)]																	1	21.314						0.485637	0	0.686199	8.9	15.395	1
907	1602	235	235		12505	13016	17046	18011	20120229_0285bAgBe_TiO2_R05	9730	17046	18011	20120229_0285bAgBe_TiO2_R05	9730	gi|4158197|emb|CAA22760.1|	gi|4158197|emb|CAA22760.1|	gi|4158197|emb|CAA22760.1|			>gi|4158197|emb|CAA22760.1| putative substrate binding protein [Streptomyces coelicolor A3(2)]																	1	6.98087	1	6.98087	0.825263	0.46	6.9809
908	1602	401	401		13322	13852	18064	19086	20120301_0285bAgBe_directMS_R06	8560	18064	19086	20120301_0285bAgBe_directMS_R06	8560	gi|4158197|emb|CAA22760.1|	gi|4158197|emb|CAA22760.1|	gi|4158197|emb|CAA22760.1|			>gi|4158197|emb|CAA22760.1| putative substrate binding protein [Streptomyces coelicolor A3(2)]																	1	9.88767						1	9.88767	0.766255	3.19	9.8877
909	1606	372	372		19277	20043	26247	28030	20120301_0285bAgBe_directMS_R08	12470	26247	28030	20120301_0285bAgBe_directMS_R08	12470	gi|4158202|emb|CAA22765.1|	gi|4158202|emb|CAA22765.1|	gi|4158202|emb|CAA22765.1|			>gi|4158202|emb|CAA22765.1| putative hydrolytic protein [Streptomyces coelicolor A3(2)]																	0.5	0
910	1606	376	376		19277	20043	26247	28030	20120301_0285bAgBe_directMS_R08	12470	26247	28030	20120301_0285bAgBe_directMS_R08	12470	gi|4158202|emb|CAA22765.1|	gi|4158202|emb|CAA22765.1|	gi|4158202|emb|CAA22765.1|			>gi|4158202|emb|CAA22765.1| putative hydrolytic protein [Streptomyces coelicolor A3(2)]																	0.5	0
911	1607	401	401		4410	4573	5987	6317	20120229_0285bAgBe_TiO2_R05	9826	5987	6317	20120229_0285bAgBe_TiO2_R05	9826	gi|4158203|emb|CAA22766.1|	gi|4158203|emb|CAA22766.1|	gi|4158203|emb|CAA22766.1|			>gi|4158203|emb|CAA22766.1| putative beta-galactosidase [Streptomyces coelicolor A3(2)]																	1	13.3776	1	13.3776	0.514354	10.29	13.378
912	1607	1027	1027		5972	6173	8197	8731	20120301_0285bAgBe_directMS_R07	6525	8197	8731	20120301_0285bAgBe_directMS_R07	6525	gi|4158203|emb|CAA22766.1|	gi|4158203|emb|CAA22766.1|	gi|4158203|emb|CAA22766.1|			>gi|4158203|emb|CAA22766.1| putative beta-galactosidase [Streptomyces coelicolor A3(2)]																	1	31.9355						1	16.144	0.820336	1.32	16.144	1
913	1607	1038	1038		14512	15077	19616	20761	20120301_0285bAgBe_directMS_R07	6326	19616	20761	20120301_0285bAgBe_directMS_R07	6326	gi|4158203|emb|CAA22766.1|	gi|4158203|emb|CAA22766.1|	gi|4158203|emb|CAA22766.1|			>gi|4158203|emb|CAA22766.1| putative beta-galactosidase [Streptomyces coelicolor A3(2)]																	1	24.2217											1
914	1614	8	8		11088	11486	15145	16027	20120301_0285bAgBe_directMS_R07	2168	15145	16027	20120301_0285bAgBe_directMS_R07	2168	gi|4160316|emb|CAA22787.1|	gi|4160316|emb|CAA22787.1|	gi|4160316|emb|CAA22787.1|			>gi|4160316|emb|CAA22787.1| hypothetical protein SC9B2.07 [Streptomyces coelicolor A3(2)]																	0.5	0											0.5
915	1614	9	9		11088	11486	15145	16027	20120301_0285bAgBe_directMS_R07	2168	15145	16027	20120301_0285bAgBe_directMS_R07	2168	gi|4160316|emb|CAA22787.1|	gi|4160316|emb|CAA22787.1|	gi|4160316|emb|CAA22787.1|			>gi|4160316|emb|CAA22787.1| hypothetical protein SC9B2.07 [Streptomyces coelicolor A3(2)]																	0.5	0											0.5
916	1617	124	124		8861	9167	12019	12706	20120301_0285bAgBe_directMS_R06	7690	12019	12706	20120301_0285bAgBe_directMS_R06	7690	gi|4160327|emb|CAA22798.1|	gi|4160327|emb|CAA22798.1|	gi|4160327|emb|CAA22798.1|			>gi|4160327|emb|CAA22798.1| putative carboxypeptidase [Streptomyces coelicolor A3(2)]																	1	0.137885						1	0.137885	0.859505	5.3	0.13789
917	1617	235	235		15417	16024	20820	22025	20120229_0285bAgBe_TiO2_R05	9279	20820	22025	20120229_0285bAgBe_TiO2_R05	9279	gi|4160327|emb|CAA22798.1|	gi|4160327|emb|CAA22798.1|	gi|4160327|emb|CAA22798.1|			>gi|4160327|emb|CAA22798.1| putative carboxypeptidase [Streptomyces coelicolor A3(2)]																	0.716204	1.49925	0.716204	1.49925	0.739053	0.44	2.8849
918	1617	239	239		15417	16024	20820	22025	20120229_0285bAgBe_TiO2_R05	9279	20820	22025	20120229_0285bAgBe_TiO2_R05	9279	gi|4160327|emb|CAA22798.1|	gi|4160327|emb|CAA22798.1|	gi|4160327|emb|CAA22798.1|			>gi|4160327|emb|CAA22798.1| putative carboxypeptidase [Streptomyces coelicolor A3(2)]																	0.641898	0	0.641898	0	0.739053	0.44	2.8849
919	1617	240	240		15417	16024	20820	22025	20120229_0285bAgBe_TiO2_R05	9279	20820	22025	20120229_0285bAgBe_TiO2_R05	9279	gi|4160327|emb|CAA22798.1|	gi|4160327|emb|CAA22798.1|	gi|4160327|emb|CAA22798.1|			>gi|4160327|emb|CAA22798.1| putative carboxypeptidase [Streptomyces coelicolor A3(2)]																	0.641898	0	0.641898	0	0.739053	0.44	2.8849
920	1622	226	226		8415	8689	11437	12098	20120301_0285bAgBe_directMS_R07	10010	11437	12098	20120301_0285bAgBe_directMS_R07	10010	gi|4455730|emb|CAB36593.1|	gi|4455730|emb|CAB36593.1|	gi|4455730|emb|CAB36593.1|			>gi|4455730|emb|CAB36593.1| putative transferase [Streptomyces coelicolor A3(2)]																	1	34.8923											1
921	1626	14	14		12163	12665	16613	17557	20120301_0285bAgBe_directMS_R06	3490	16613	17557	20120301_0285bAgBe_directMS_R06	3490	gi|4455734|emb|CAB36597.1|	gi|4455734|emb|CAB36597.1|	gi|4455734|emb|CAB36597.1|			>gi|4455734|emb|CAB36597.1| putative transferase [Streptomyces coelicolor A3(2)]																	1	11.638						1	11.638	0.763571	0.35	11.638
922	1630	259	259		15925	16560	21475	22711	20120301_0285bAgBe_directMS_R06	7619	21475	22711	20120301_0285bAgBe_directMS_R06	7619	gi|4455739|emb|CAB36602.1|	gi|4455739|emb|CAB36602.1|	gi|4455739|emb|CAB36602.1|			>gi|4455739|emb|CAB36602.1| putative response regulator [Streptomyces coelicolor A3(2)]																	1	2.63977						1	2.63977	0.879652	0.92	2.6398
923	1632	437	437		7728	7973	10490	11122	20120301_0285bAgBe_directMS_R08	11329	10490	11122	20120301_0285bAgBe_directMS_R08	11329	gi|4455741|emb|CAB36604.1|	gi|4455741|emb|CAB36604.1|	gi|4455741|emb|CAB36604.1|			>gi|4455741|emb|CAB36604.1| putative long-chain-fatty-acid-CoA ligase [Streptomyces coelicolor A3(2)]																	1	42.5652
924	1633	816	816		15736	16362	21250	22480	20120301_0285bAgBe_directMS_R08	8526	21250	22480	20120301_0285bAgBe_directMS_R08	8526	gi|4455743|emb|CAB36606.1|	gi|4455743|emb|CAB36606.1|	gi|4455743|emb|CAB36606.1|			>gi|4455743|emb|CAB36606.1| putative secreted protein [Streptomyces coelicolor A3(2)]																	1	16.6192
925	1633	823	823		15736	16362	21250	22480	20120301_0285bAgBe_directMS_R08	8526	21250	22480	20120301_0285bAgBe_directMS_R08	8526	gi|4455743|emb|CAB36606.1|	gi|4455743|emb|CAB36606.1|	gi|4455743|emb|CAB36606.1|			>gi|4455743|emb|CAB36606.1| putative secreted protein [Streptomyces coelicolor A3(2)]																	1	16.6192
926	1634	297	297		9271	9588	12567	13268	20120229_0285bAgBe_TiO2_R07	8709	12567	13268	20120229_0285bAgBe_TiO2_R07	8709	gi|4455746|emb|CAB36609.1|	gi|4455746|emb|CAB36609.1|	gi|4455746|emb|CAB36609.1|			>gi|4455746|emb|CAB36609.1| putative glyoxylate carboligase [Streptomyces coelicolor A3(2)]																	1	8.91277											1
927	1634	15	15		10962	11340	14950	15810	20120301_0285bAgBe_directMS_R07	8929	14950	15810	20120301_0285bAgBe_directMS_R07	8929	gi|4455746|emb|CAB36609.1|	gi|4455746|emb|CAB36609.1|	gi|4455746|emb|CAB36609.1|			>gi|4455746|emb|CAB36609.1| putative glyoxylate carboligase [Streptomyces coelicolor A3(2)]																	1	0.783257						1	0.783257	0.808797	2	0.78326	1
928	1638	10	10		11679	12137	15929	16842	20120301_0285bAgBe_directMS_R07	15151	15929	16842	20120301_0285bAgBe_directMS_R07	15151	gi|4464267|emb|CAB37470.1|	gi|4464267|emb|CAB37470.1|	gi|4464267|emb|CAB37470.1|			>gi|4464267|emb|CAB37470.1| putative peptide transport ATP-binding protein [Streptomyces coelicolor A3(2)]																	1	1.87985											1
929	1642	120	120		9877	10218	13522	14335	20120301_0285bAgBe_directMS_R07	10669	13522	14335	20120301_0285bAgBe_directMS_R07	10669	gi|4467242|emb|CAB37567.1|	gi|4467242|emb|CAB37567.1|	gi|4467242|emb|CAB37567.1|			>gi|4467242|emb|CAB37567.1| conserved hypothetical protein [Streptomyces coelicolor A3(2)]																	0.357618	0											0.357618
930	1642	121	121		9877	10218	13522	14335	20120301_0285bAgBe_directMS_R07	10669	13522	14335	20120301_0285bAgBe_directMS_R07	10669	gi|4467242|emb|CAB37567.1|	gi|4467242|emb|CAB37567.1|	gi|4467242|emb|CAB37567.1|			>gi|4467242|emb|CAB37567.1| conserved hypothetical protein [Streptomyces coelicolor A3(2)]																	0.357618	0											0.357618
931	1644	178	178		16555	17213	22268	23540	20120301_0285bAgBe_directMS_R07	8537	22268	23540	20120301_0285bAgBe_directMS_R07	8537	gi|4467245|emb|CAB37570.1|	gi|4467245|emb|CAB37570.1|	gi|4467245|emb|CAB37570.1|			>gi|4467245|emb|CAB37570.1| putative DNA ligase [Streptomyces coelicolor A3(2)]																	1	5.46351											1
932	1644	684	684		18853	19606	25658	27413	20120301_0285bAgBe_directMS_R06	10250	25658	27413	20120301_0285bAgBe_directMS_R06	10250	gi|4467245|emb|CAB37570.1|	gi|4467245|emb|CAB37570.1|	gi|4467245|emb|CAB37570.1|			>gi|4467245|emb|CAB37570.1| putative DNA ligase [Streptomyces coelicolor A3(2)]																	1	36.5564						1	36.5564	0.484443	0.25	36.556
933	1644	685	685		18853	19606	25658	27413	20120301_0285bAgBe_directMS_R06	10250	25658	27413	20120301_0285bAgBe_directMS_R06	10250	gi|4467245|emb|CAB37570.1|	gi|4467245|emb|CAB37570.1|	gi|4467245|emb|CAB37570.1|			>gi|4467245|emb|CAB37570.1| putative DNA ligase [Streptomyces coelicolor A3(2)]																	1	36.5564						1	36.5564	0.484443	0.25	36.556
934	1647	405	405		17565	18267	23601	24948	20120301_0285bAgBe_directMS_R06	7812	23601	24948	20120301_0285bAgBe_directMS_R06	7812	gi|4467252|emb|CAB37577.1|	gi|4467252|emb|CAB37577.1|	gi|4467252|emb|CAB37577.1|			>gi|4467252|emb|CAB37577.1| probable Glu-tRNAGln amidotransferase subunit B [Streptomyces coelicolor A3(2)]																	0.5	0						0.5	0	0.688423	4.67	18.957
935	1647	411	411		17565	18267	23601	24948	20120301_0285bAgBe_directMS_R06	7812	23601	24948	20120301_0285bAgBe_directMS_R06	7812	gi|4467252|emb|CAB37577.1|	gi|4467252|emb|CAB37577.1|	gi|4467252|emb|CAB37577.1|			>gi|4467252|emb|CAB37577.1| probable Glu-tRNAGln amidotransferase subunit B [Streptomyces coelicolor A3(2)]																	0.5	0						0.5	0	0.688423	4.67	18.957
936	1650	4	4		6760;11215	6981;11629	9211	9791	20120229_0285bAgBe_TiO2_R05	12689	9211	9791	20120229_0285bAgBe_TiO2_R05	12689	gi|4467255|emb|CAB37580.1|	gi|4467255|emb|CAB37580.1|	gi|4467255|emb|CAB37580.1|			>gi|4467255|emb|CAB37580.1| putative integral membrane protein [Streptomyces coelicolor A3(2)]																	1	15.0996	1	15.0996	0.767392	8.95	15.1
937	1650	12	12		6760;11215	6981;11629	9211	9791	20120229_0285bAgBe_TiO2_R05	12689	9211	9791	20120229_0285bAgBe_TiO2_R05	12689	gi|4467255|emb|CAB37580.1|	gi|4467255|emb|CAB37580.1|	gi|4467255|emb|CAB37580.1|			>gi|4467255|emb|CAB37580.1| putative integral membrane protein [Streptomyces coelicolor A3(2)]																	1	15.0996	1	15.0996	0.767392	8.95	15.1
938	1650	17	17		6760;11215	6981;11629	9211	9791	20120229_0285bAgBe_TiO2_R05	12689	9211	9791	20120229_0285bAgBe_TiO2_R05	12689	gi|4467255|emb|CAB37580.1|	gi|4467255|emb|CAB37580.1|	gi|4467255|emb|CAB37580.1|			>gi|4467255|emb|CAB37580.1| putative integral membrane protein [Streptomyces coelicolor A3(2)]																	1	15.0996	1	15.0996	0.767392	8.95	15.1
939	1657	276	276		7715	7959	10468	11100	20120301_0285bAgBe_directMS_R07	2987	10468	11100	20120301_0285bAgBe_directMS_R07	2987	gi|4467265|emb|CAB37590.1|	gi|4467265|emb|CAB37590.1|	gi|4467265|emb|CAB37590.1|			>gi|4467265|emb|CAB37590.1| acetolactate synthase small subunit [Streptomyces coelicolor A3(2)]																	0.710664	1.7228											0.710664
940	1657	277	277		7715	7959	10468	11100	20120301_0285bAgBe_directMS_R07	2987	10468	11100	20120301_0285bAgBe_directMS_R07	2987	gi|4467265|emb|CAB37590.1|	gi|4467265|emb|CAB37590.1|	gi|4467265|emb|CAB37590.1|			>gi|4467265|emb|CAB37590.1| acetolactate synthase small subunit [Streptomyces coelicolor A3(2)]																	0.710664	1.7228											0.710664
941	1657;4500	92;92	92		19055	19811	25947	27718	20120301_0285bAgBe_directMS_R05	8091	25947	27718	20120301_0285bAgBe_directMS_R05	8091	gi|4467265|emb|CAB37590.1|;gi|9716974|emb|CAC01643.1|	gi|4467265|emb|CAB37590.1|;gi|9716974|emb|CAC01643.1|	gi|4467265|emb|CAB37590.1|			>gi|4467265|emb|CAB37590.1| acetolactate synthase small subunit [Streptomyces coelicolor A3(2)];>gi|9716974|emb|CAC01643.1| ketol-acid reductoisomerase [Streptomyces coelicolor A3(2)]																	0.358069	0	0.358069	0	0.759294	2.05	2.2331
942	1657;4500	95;95	95		19055	19811	25947	27718	20120301_0285bAgBe_directMS_R05	8091	25947	27718	20120301_0285bAgBe_directMS_R05	8091	gi|4467265|emb|CAB37590.1|;gi|9716974|emb|CAC01643.1|	gi|4467265|emb|CAB37590.1|;gi|9716974|emb|CAC01643.1|	gi|4467265|emb|CAB37590.1|			>gi|4467265|emb|CAB37590.1| acetolactate synthase small subunit [Streptomyces coelicolor A3(2)];>gi|9716974|emb|CAC01643.1| ketol-acid reductoisomerase [Streptomyces coelicolor A3(2)]																	0.358069	0	0.358069	0	0.759294	2.05	2.2331
943	1659	12	12		4343	4505	5904	6230	20120301_0285bAgBe_directMS_R07	11682	5904	6230	20120301_0285bAgBe_directMS_R07	11682	gi|4467268|emb|CAB37593.1|	gi|4467268|emb|CAB37593.1|	gi|4467268|emb|CAB37593.1|			>gi|4467268|emb|CAB37593.1| putative transcriptional regulator [Streptomyces coelicolor A3(2)]																	0.801362	6.05766											0.801362
944	1659	18	18		4343	4505	5903	6229	20120301_0285bAgBe_directMS_R08	11657	5904	6230	20120301_0285bAgBe_directMS_R07	11682	gi|4467268|emb|CAB37593.1|	gi|4467268|emb|CAB37593.1|	gi|4467268|emb|CAB37593.1|			>gi|4467268|emb|CAB37593.1| putative transcriptional regulator [Streptomyces coelicolor A3(2)]																	0.5	0											0.198638
945	1659	30	30		5942	6142	8153	8687	20120301_0285bAgBe_directMS_R05	7215	8153	8687	20120301_0285bAgBe_directMS_R05	7215	gi|4467268|emb|CAB37593.1|	gi|4467268|emb|CAB37593.1|	gi|4467268|emb|CAB37593.1|			>gi|4467268|emb|CAB37593.1| putative transcriptional regulator [Streptomyces coelicolor A3(2)]																	1	20.9989	1	20.9989	0.705955	0.42	20.999
946	1661	187	187		8879	9185	12042	12729	20120301_0285bAgBe_directMS_R07	13142	12041	12728	20120301_0285bAgBe_directMS_R07	12185	gi|4467270|emb|CAB37595.1|	gi|4467270|emb|CAB37595.1|	gi|4467270|emb|CAB37595.1|			>gi|4467270|emb|CAB37595.1| conserved hypothetical protein [Streptomyces coelicolor A3(2)]																	1	2.63977	1	5.72513	0.777089	0.29	5.7251						1
947	1662	106	106		14850	15426	20030	21190	20120301_0285bAgBe_directMS_R07	6693	20030	21190	20120301_0285bAgBe_directMS_R07	6693	gi|4468679|emb|CAB38133.1|	gi|4468679|emb|CAB38133.1|	gi|4468679|emb|CAB38133.1|			>gi|4468679|emb|CAB38133.1| putative electron transport protein [Streptomyces coelicolor A3(2)]																	1	18.7305											1
948	1662	81	81		16336	16988	21994	23253	20120229_0285bAgBe_TiO2_R07	6453	21994	23253	20120229_0285bAgBe_TiO2_R07	6453	gi|4468679|emb|CAB38133.1|	gi|4468679|emb|CAB38133.1|	gi|4468679|emb|CAB38133.1|			>gi|4468679|emb|CAB38133.1| putative electron transport protein [Streptomyces coelicolor A3(2)]																	1	12.4968											1
949	1663	91	91		7739	7984	10503	11135	20120301_0285bAgBe_directMS_R08	7867	10503	11135	20120301_0285bAgBe_directMS_R08	7867	gi|4468681|emb|CAB38135.1|	gi|4468681|emb|CAB38135.1|	gi|4468681|emb|CAB38135.1|			>gi|4468681|emb|CAB38135.1| triosephosphate isomerase [Streptomyces coelicolor A3(2)]																	0.507828	1.4655
950	1663	118	118		14391	14953;14954	19477	20617	20120301_0285bAgBe_directMS_R08	10715	19477	20617	20120301_0285bAgBe_directMS_R08	10715	gi|4468681|emb|CAB38135.1|	gi|4468681|emb|CAB38135.1|	gi|4468681|emb|CAB38135.1|			>gi|4468681|emb|CAB38135.1| triosephosphate isomerase [Streptomyces coelicolor A3(2)]																	1	10.4778											0.5
951	1663	120	120		14391	14953;14954	19477	20617	20120301_0285bAgBe_directMS_R08	10715	19477	20617	20120301_0285bAgBe_directMS_R08	10715	gi|4468681|emb|CAB38135.1|	gi|4468681|emb|CAB38135.1|	gi|4468681|emb|CAB38135.1|			>gi|4468681|emb|CAB38135.1| triosephosphate isomerase [Streptomyces coelicolor A3(2)]																	1	10.4778											0.5
952	1664	15	15		16563	17221	22278	23550	20120229_0285bAgBe_TiO2_R07	5683	22278	23550	20120229_0285bAgBe_TiO2_R07	5683	gi|4468682|emb|CAB38136.1|	gi|4468682|emb|CAB38136.1|	gi|4468682|emb|CAB38136.1|			>gi|4468682|emb|CAB38136.1| phosphoglycerate kinase [Streptomyces coelicolor A3(2)]																	1	4.54526											1
953	1668	101	101		8214	8477	11188	11844	20120301_0285bAgBe_directMS_R06	15074	11188	11844	20120301_0285bAgBe_directMS_R06	15074	gi|4468687|emb|CAB38141.1|	gi|4468687|emb|CAB38141.1|	gi|4468687|emb|CAB38141.1|			>gi|4468687|emb|CAB38141.1| conserved hypothetical protein [Streptomyces coelicolor A3(2)]																	1	4.88133						1	4.88133	0.865066	10.12	4.8813
954	1670	528	528		16203	16845	21826	23071	20120301_0285bAgBe_directMS_R06	13688	21826	23071	20120301_0285bAgBe_directMS_R06	13688	gi|4468689|emb|CAB38143.1|	gi|4468689|emb|CAB38143.1|	gi|4468689|emb|CAB38143.1|			>gi|4468689|emb|CAB38143.1| ABC excision nuclease subunit C [Streptomyces coelicolor A3(2)]																	1	4.12045						1	4.12045	0.856213	0.28	4.1204
955	1673	994	994		1928	1998	2618	2784	20120301_0285bAgBe_directMS_R05	13606	2618	2784	20120301_0285bAgBe_directMS_R05	13606	gi|4468694|emb|CAB38148.1|	gi|4468694|emb|CAB38148.1|	gi|4468694|emb|CAB38148.1|			>gi|4468694|emb|CAB38148.1| ABC excision nuclease subunit A [Streptomyces coelicolor A3(2)]																	0.5	0	0.5	0	0.52735	2.57	10.752
956	1673	998	998		1928	1998	2618	2784	20120301_0285bAgBe_directMS_R05	13606	2618	2784	20120301_0285bAgBe_directMS_R05	13606	gi|4468694|emb|CAB38148.1|	gi|4468694|emb|CAB38148.1|	gi|4468694|emb|CAB38148.1|			>gi|4468694|emb|CAB38148.1| ABC excision nuclease subunit A [Streptomyces coelicolor A3(2)]																	0.5	0	0.5	0	0.52735	2.57	10.752
957	1673	38	38		3773	3902	5110	5394	20120301_0285bAgBe_directMS_R08	5475	5110	5394	20120301_0285bAgBe_directMS_R08	5475	gi|4468694|emb|CAB38148.1|	gi|4468694|emb|CAB38148.1|	gi|4468694|emb|CAB38148.1|			>gi|4468694|emb|CAB38148.1| ABC excision nuclease subunit A [Streptomyces coelicolor A3(2)]																	1	0.565037
958	1673	173	173		4867;8368	5039;8638	11377	12038	20120301_0285bAgBe_directMS_R06	6070	11377	12038	20120301_0285bAgBe_directMS_R06	6070	gi|4468694|emb|CAB38148.1|	gi|4468694|emb|CAB38148.1|	gi|4468694|emb|CAB38148.1|			>gi|4468694|emb|CAB38148.1| ABC excision nuclease subunit A [Streptomyces coelicolor A3(2)]																	0.999948	42.8328	0.999936	41.9615	0.375815	6.86	42.426	0.999948	42.8328	0.36113	7.51	43.297	0.734793
959	1673	688	688		17780	18491	24065	25618	20120301_0285bAgBe_directMS_R06	11352	24065	25618	20120301_0285bAgBe_directMS_R06	11352	gi|4468694|emb|CAB38148.1|	gi|4468694|emb|CAB38148.1|	gi|4468694|emb|CAB38148.1|			>gi|4468694|emb|CAB38148.1| ABC excision nuclease subunit A [Streptomyces coelicolor A3(2)]																	1	14.0028						1	14.0028	0.831859	8.6	14.003
960	1677	3507	3507		18264	18995	24715	26301	20120301_0285bAgBe_directMS_R08	7757	24715	26301	20120301_0285bAgBe_directMS_R08	7757	gi|4481933|emb|CAB38517.1|	gi|4481933|emb|CAB38517.1|	gi|4481933|emb|CAB38517.1|			>gi|4481933|emb|CAB38517.1| CDA peptide synthetase II [Streptomyces coelicolor A3(2)]																	1	17.2497
961	1679	226	226		9273	9590	12569	13270	20120301_0285bAgBe_directMS_R05	13420	12569	13270	20120301_0285bAgBe_directMS_R05	13420	gi|4481936|emb|CAB38520.1|	gi|4481936|emb|CAB38520.1|	gi|4481936|emb|CAB38520.1|			>gi|4481936|emb|CAB38520.1| putative glycolate oxidase [Streptomyces coelicolor A3(2)]																	1	4.04263	1	4.04263	0.834945	2.01	4.0426
962	1682	351	351		401	416	534	565	20120229_0285bAgBe_TiO2_R05	2006	534	565	20120229_0285bAgBe_TiO2_R05	2006	gi|4490623|emb|CAB38585.1|	gi|4490623|emb|CAB38585.1|	gi|4490623|emb|CAB38585.1|			>gi|4490623|emb|CAB38585.1| probable anthranilate synthase component I [Streptomyces coelicolor A3(2)]																	1	51.0043	1	51.0043	0.317131	8.05	51.004
963	1684	445	445		1500	1554	2034	2122	20120301_0285bAgBe_directMS_R07	8912	2034	2122	20120301_0285bAgBe_directMS_R07	8912	gi|4490626|emb|CAB38588.1|	gi|4490626|emb|CAB38588.1|	gi|4490626|emb|CAB38588.1|			>gi|4490626|emb|CAB38588.1| putative transcriptional regulator [Streptomyces coelicolor A3(2)]																	1	16.8378											1
964	1687	127	127		13223	13751	17919	18930	20120229_0285bAgBe_TiO2_R07	13694	17919	18930	20120229_0285bAgBe_TiO2_R07	13694	gi|4490629|emb|CAB38591.1|	gi|4490629|emb|CAB38591.1|	gi|4490629|emb|CAB38591.1|			>gi|4490629|emb|CAB38591.1| putative secreted protein [Streptomyces coelicolor A3(2)]																	1	2.84862											1
965	1689	28	28		19461	20229	26497	28288	20120301_0285bAgBe_directMS_R06	12689	26497	28288	20120301_0285bAgBe_directMS_R06	12689	gi|4490633|emb|CAB38595.1|	gi|4490633|emb|CAB38595.1|	gi|4490633|emb|CAB38595.1|			>gi|4490633|emb|CAB38595.1| putative ABC transporter ATP-binding protein [Streptomyces coelicolor A3(2)]																	0.794497	3.18108						0.794497	3.18108	0.844206	0.03	8.251
966	1696	257	257		9360	9678	12677	13381	20120229_0285bAgBe_TiO2_R07	10611	12677	13381	20120229_0285bAgBe_TiO2_R07	10611	gi|4490992|emb|CAB38889.1|	gi|4490992|emb|CAB38889.1|	gi|4490992|emb|CAB38889.1|			>gi|4490992|emb|CAB38889.1| putative salicylate hydroxylase (putative secreted protein) [Streptomyces coelicolor A3(2)]																	1	2.05706											1
967	1698	239	239		2968	3068	4033	4266	20120229_0285bAgBe_TiO2_R05	12904	4033	4266	20120229_0285bAgBe_TiO2_R05	12904	gi|4490995|emb|CAB38892.1|	gi|4490995|emb|CAB38892.1|	gi|4490995|emb|CAB38892.1|			>gi|4490995|emb|CAB38892.1| putative 3-oxoacyl-[acyl carrier protein] synthase II [Streptomyces coelicolor A3(2)]																	0.564642	1.12927	0.564642	1.12927	0.800058	1.17	1.7997
968	1704	72	72		10448	10806	14270	15109	20120301_0285bAgBe_directMS_R08	7793	14270	15109	20120301_0285bAgBe_directMS_R08	7793	gi|4539161|emb|CAB39690.1|;gi|11830831|emb|CAC18732.1|	gi|4539161|emb|CAB39690.1|	gi|4539161|emb|CAB39690.1|			>gi|4539161|emb|CAB39690.1| putative ABC transporter membrane component [Streptomyces coelicolor A3(2)];>gi|11830831|emb|CAC18732.1| putative ABC transporter integral membrane protein [Streptomyces coelicolor A3(2)]																	1	23.5235
969	1704	211	211		11166	11573	15249	16135	20120301_0285bAgBe_directMS_R05	13649	15249	16135	20120301_0285bAgBe_directMS_R05	13649	gi|4539161|emb|CAB39690.1|	gi|4539161|emb|CAB39690.1|	gi|4539161|emb|CAB39690.1|			>gi|4539161|emb|CAB39690.1| putative ABC transporter membrane component [Streptomyces coelicolor A3(2)]																	0.500217	0	0.500217	0	0.752462	7.75	0.011445
970	1704	241	241		11166	11573	15249	16135	20120301_0285bAgBe_directMS_R05	13649	15249	16135	20120301_0285bAgBe_directMS_R05	13649	gi|4539161|emb|CAB39690.1|	gi|4539161|emb|CAB39690.1|	gi|4539161|emb|CAB39690.1|			>gi|4539161|emb|CAB39690.1| putative ABC transporter membrane component [Streptomyces coelicolor A3(2)]																	0.499783	0	0.499783	0	0.752462	7.75	0.011445
971	1711	251	251		7467	7705	10122	10732	20120301_0285bAgBe_directMS_R08	7214	10122	10732	20120301_0285bAgBe_directMS_R08	7214	gi|4539168|emb|CAB39697.1|	gi|4539168|emb|CAB39697.1|	gi|4539168|emb|CAB39697.1|			>gi|4539168|emb|CAB39697.1| putative squalene-hopene cyclase [Streptomyces coelicolor A3(2)]																	1	7.64917
972	1711	258	258		7467	7705	10122	10732	20120301_0285bAgBe_directMS_R08	7214	10122	10732	20120301_0285bAgBe_directMS_R08	7214	gi|4539168|emb|CAB39697.1|	gi|4539168|emb|CAB39697.1|	gi|4539168|emb|CAB39697.1|			>gi|4539168|emb|CAB39697.1| putative squalene-hopene cyclase [Streptomyces coelicolor A3(2)]																	1	7.64917
973	1711	52	52		13851	14399	18829	19938	20120301_0285bAgBe_directMS_R05	10440	18829	19938	20120301_0285bAgBe_directMS_R05	10440	gi|4539168|emb|CAB39697.1|	gi|4539168|emb|CAB39697.1|	gi|4539168|emb|CAB39697.1|			>gi|4539168|emb|CAB39697.1| putative squalene-hopene cyclase [Streptomyces coelicolor A3(2)]																	0.783696	5.59083	0.783696	5.59083	0.849092	1	5.9055
974	1713	289	289		4664	4832	6383	6777	20120301_0285bAgBe_directMS_R05	7748	6383	6777	20120301_0285bAgBe_directMS_R05	7748	gi|4539170|emb|CAB39699.1|	gi|4539170|emb|CAB39699.1|	gi|4539170|emb|CAB39699.1|			>gi|4539170|emb|CAB39699.1| conserved hypothetical protein [Streptomyces coelicolor A3(2)]																	0.636347	2.8493	0.636347	2.8493	0.747551	0.21	5.2156
975	1713	120	120		11062	11456	15112	15992	20120301_0285bAgBe_directMS_R07	10581	15112	15992	20120301_0285bAgBe_directMS_R07	10581	gi|4539170|emb|CAB39699.1|	gi|4539170|emb|CAB39699.1|	gi|4539170|emb|CAB39699.1|			>gi|4539170|emb|CAB39699.1| conserved hypothetical protein [Streptomyces coelicolor A3(2)]																	0.860679	8.47439											0.860679
976	1716	183	183		7773	8018	10548	11181	20120301_0285bAgBe_directMS_R06	13310	10548	11181	20120301_0285bAgBe_directMS_R06	13310	gi|4539176|emb|CAB39705.1|	gi|4539176|emb|CAB39705.1|	gi|4539176|emb|CAB39705.1|			>gi|4539176|emb|CAB39705.1| conserved hypothetical protein [Streptomyces coelicolor A3(2)]																	1	0.783257						1	0.783257	0.842671	0.63	0.78326
977	1718	11	11		14992	15577	20220	21386	20120301_0285bAgBe_directMS_R08	5251	20220	21386	20120301_0285bAgBe_directMS_R08	5251	gi|4539182|emb|CAB39711.1|	gi|4539182|emb|CAB39711.1|	gi|4539182|emb|CAB39711.1|			>gi|4539182|emb|CAB39711.1| putative transcriptional regulator [Streptomyces coelicolor A3(2)]																	1	13.3776
978	1724	323	323		16380	17034	22046	23306	20120301_0285bAgBe_directMS_R07	8851	22046	23306	20120301_0285bAgBe_directMS_R07	8851	gi|4539191|emb|CAB39720.1|	gi|4539191|emb|CAB39720.1|	gi|4539191|emb|CAB39720.1|			>gi|4539191|emb|CAB39720.1| probable acyl-CoA dehydrogenase [Streptomyces coelicolor A3(2)]																	1	1.16341											1
979	1726	484	484		8323	8591	11320	11981	20120229_0285bAgBe_TiO2_R05	12243	11320	11981	20120229_0285bAgBe_TiO2_R05	12243	gi|4539194|emb|CAB39723.1|	gi|4539194|emb|CAB39723.1|	gi|4539194|emb|CAB39723.1|			>gi|4539194|emb|CAB39723.1| putative long chain fatty acid coA ligase [Streptomyces coelicolor A3(2)]																	0.688651	2.88505	0.688651	2.88505	0.741718	0.07	8.2448
980	1726	496	496		8323	8591	11320	11981	20120229_0285bAgBe_TiO2_R05	12243	11320	11981	20120229_0285bAgBe_TiO2_R05	12243	gi|4539194|emb|CAB39723.1|	gi|4539194|emb|CAB39723.1|	gi|4539194|emb|CAB39723.1|			>gi|4539194|emb|CAB39723.1| putative long chain fatty acid coA ligase [Streptomyces coelicolor A3(2)]																	0.861155	7.69983	0.861155	7.69983	0.741718	0.07	8.2448
981	1727	122	122		10573	10933	14419	15261	20120301_0285bAgBe_directMS_R06	4610	14419	15261	20120301_0285bAgBe_directMS_R06	4610	gi|4539198|emb|CAB39856.1|	gi|4539198|emb|CAB39856.1|	gi|4539198|emb|CAB39856.1|			>gi|4539198|emb|CAB39856.1| conserved hypothetical protein [Streptomyces coelicolor A3(2)]																	0.581031	1.51193						0.581031	1.51193	0.806745	1.62	1.5119
982	1728	598	598		12381	12889	16892	17850	20120301_0285bAgBe_directMS_R06	13462	16892	17850	20120301_0285bAgBe_directMS_R06	13462	gi|4539200|emb|CAB39858.1|	gi|4539200|emb|CAB39858.1|	gi|4539200|emb|CAB39858.1|			>gi|4539200|emb|CAB39858.1| putative long chain fatty acid CoA ligase [Streptomyces coelicolor A3(2)]																	0.952906	14.2641						0.952906	14.2641	0.69975	2.3	23.092
983	1731	183	183		17316	18008	23273	24603	20120301_0285bAgBe_directMS_R06	257	23273	24603	20120301_0285bAgBe_directMS_R06	257	gi|4539204|emb|CAB39862.1|	gi|4539204|emb|CAB39862.1|	gi|4539204|emb|CAB39862.1|			>gi|4539204|emb|CAB39862.1| putative secreted protein [Streptomyces coelicolor A3(2)]																	0.5	0						0.5	0	0.577165	6.14	-4.6558e-12
984	1731	186	186		17316	18008	23273	24603	20120301_0285bAgBe_directMS_R06	257	23273	24603	20120301_0285bAgBe_directMS_R06	257	gi|4539204|emb|CAB39862.1|	gi|4539204|emb|CAB39862.1|	gi|4539204|emb|CAB39862.1|			>gi|4539204|emb|CAB39862.1| putative secreted protein [Streptomyces coelicolor A3(2)]																	0.5	0						0.5	0	0.577165	6.14	-4.6558e-12
985	1732	165	165		3259	3373	4425	4671	20120229_0285bAgBe_TiO2_R07	8441	4425	4671	20120229_0285bAgBe_TiO2_R07	8441	gi|4539205|emb|CAB39863.1|	gi|4539205|emb|CAB39863.1|	gi|4539205|emb|CAB39863.1|			>gi|4539205|emb|CAB39863.1| putative secreted protein [Streptomyces coelicolor A3(2)]																	0.5	0											0.5
986	1732	167	167		3259	3373	4425	4671	20120229_0285bAgBe_TiO2_R07	8441	4425	4671	20120229_0285bAgBe_TiO2_R07	8441	gi|4539205|emb|CAB39863.1|	gi|4539205|emb|CAB39863.1|	gi|4539205|emb|CAB39863.1|			>gi|4539205|emb|CAB39863.1| putative secreted protein [Streptomyces coelicolor A3(2)]																	0.5	0											0.5
987	1734	30	30		5226	5404	7127	7547	20120301_0285bAgBe_directMS_R06	1120	7127	7547	20120301_0285bAgBe_directMS_R06	1120	gi|4539207|emb|CAB39865.1|	gi|4539207|emb|CAB39865.1|	gi|4539207|emb|CAB39865.1|			>gi|4539207|emb|CAB39865.1| hypothetical protein [Streptomyces coelicolor A3(2)]																	1	16.8378						1	16.8378	0.511832	1.31	16.838
988	1740	101	101		17301	17992	23245	24571	20120301_0285bAgBe_directMS_R05	11492	23245	24571	20120301_0285bAgBe_directMS_R05	11492	gi|4539216|emb|CAB39874.1|	gi|4539216|emb|CAB39874.1|	gi|4539216|emb|CAB39874.1|			>gi|4539216|emb|CAB39874.1| phosphoribosylanthranilate transferase [Streptomyces coelicolor A3(2)]																	0.446611	5.81938	0.446611	5.81938	0.73458	8.05	6.6049						0.410951
989	1741	14	14		15702	16325	21203	22432	20120301_0285bAgBe_directMS_R07	5078	21203	22432	20120301_0285bAgBe_directMS_R07	5078	gi|4539217|emb|CAB39875.1|	gi|4539217|emb|CAB39875.1|	gi|4539217|emb|CAB39875.1|			>gi|4539217|emb|CAB39875.1| cytochrome B subunit [Streptomyces coelicolor A3(2)]																	1	35.5941											1
990	1742	237	237		12016	12508	16376	17299	20120301_0285bAgBe_directMS_R08	2691	16376	17299	20120301_0285bAgBe_directMS_R08	2691	gi|4539222|emb|CAB39880.1|	gi|4539222|emb|CAB39880.1|	gi|4539222|emb|CAB39880.1|			>gi|4539222|emb|CAB39880.1| putative secreted protein [Streptomyces coelicolor A3(2)]																	0.878429	8.48287
991	1742	242	242		12016	12508	16376	17299	20120301_0285bAgBe_directMS_R08	2691	16376	17299	20120301_0285bAgBe_directMS_R08	2691	gi|4539222|emb|CAB39880.1|	gi|4539222|emb|CAB39880.1|	gi|4539222|emb|CAB39880.1|			>gi|4539222|emb|CAB39880.1| putative secreted protein [Streptomyces coelicolor A3(2)]																	0.97884	16.076
992	1744	168	168		17095	17776	22966	24265	20120301_0285bAgBe_directMS_R05	442	22966	24265	20120301_0285bAgBe_directMS_R05	442	gi|4539225|emb|CAB39883.1|	gi|4539225|emb|CAB39883.1|	gi|4539225|emb|CAB39883.1|			>gi|4539225|emb|CAB39883.1| putative cytochrome c oxidase subunit II [Streptomyces coelicolor A3(2)]																	1	11.7135	1	11.7135	0.517198	3.84	11.714
993	1748	23	23		15879	16513;16514	21423	22659	20120301_0285bAgBe_directMS_R05	13234	21423	22659	20120301_0285bAgBe_directMS_R05	13234	gi|4539230|emb|CAB39888.1|	gi|4539230|emb|CAB39888.1|	gi|4539230|emb|CAB39888.1|			>gi|4539230|emb|CAB39888.1| conserved hypothetical protein [Streptomyces coelicolor A3(2)]																	1	18.1626	1	18.1626	0.61173	0.52	18.163						0.5
994	1748	25	25		15879	16513;16514	21423	22659	20120301_0285bAgBe_directMS_R05	13234	21423	22659	20120301_0285bAgBe_directMS_R05	13234	gi|4539230|emb|CAB39888.1|	gi|4539230|emb|CAB39888.1|	gi|4539230|emb|CAB39888.1|			>gi|4539230|emb|CAB39888.1| conserved hypothetical protein [Streptomyces coelicolor A3(2)]																	1	18.1626	1	18.1626	0.61173	0.52	18.163						0.5
995	1749	100	100		1563	1619	2115	2204	20120301_0285bAgBe_directMS_R05	7891	2115	2204	20120301_0285bAgBe_directMS_R05	7891	gi|4539557|emb|CAB38476.1|	gi|4539557|emb|CAB38476.1|	gi|4539557|emb|CAB38476.1|			>gi|4539557|emb|CAB38476.1| proteinase (putative secreted protein) [Streptomyces coelicolor A3(2)]																	1	7.41322	1	7.41322	0.818542	3.47	7.4132
996	1750	230	230		14151	14703	19182	20306	20120229_0285bAgBe_TiO2_R07	4071	19182	20306	20120229_0285bAgBe_TiO2_R07	4071	gi|4539558|emb|CAB38477.1|	gi|4539558|emb|CAB38477.1|	gi|4539558|emb|CAB38477.1|			>gi|4539558|emb|CAB38477.1| putative DNA polymerase [Streptomyces coelicolor A3(2)]																	1	39.6629											1
997	1752	711	711		528	549	693	734	20120301_0285bAgBe_directMS_R07	14031	693	734	20120301_0285bAgBe_directMS_R07	14031	gi|4539561|emb|CAB38480.1|	gi|4539561|emb|CAB38480.1|	gi|4539561|emb|CAB38480.1|			>gi|4539561|emb|CAB38480.1| probable DNA topoisomerase I [Streptomyces coelicolor A3(2)]																	0.565506	2.45483											0.565506
998	1752	839	839		4657	4825	6376	6770	20120301_0285bAgBe_directMS_R06	10314	6375	6769	20120301_0285bAgBe_directMS_R06	9213	gi|4539561|emb|CAB38480.1|	gi|4539561|emb|CAB38480.1|	gi|4539561|emb|CAB38480.1|			>gi|4539561|emb|CAB38480.1| probable DNA topoisomerase I [Streptomyces coelicolor A3(2)]																	1	8.53395						1	8.53395	0.279794	2.09	49.081
999	1752	844	844		4657	4825	6376	6770	20120301_0285bAgBe_directMS_R06	10314	6375	6769	20120301_0285bAgBe_directMS_R06	9213	gi|4539561|emb|CAB38480.1|	gi|4539561|emb|CAB38480.1|	gi|4539561|emb|CAB38480.1|			>gi|4539561|emb|CAB38480.1| probable DNA topoisomerase I [Streptomyces coelicolor A3(2)]																	1	8.53395						1	8.53395	0.279794	2.09	49.081
1000	1752	22	22		10671	11034	14565	15418	20120301_0285bAgBe_directMS_R08	13433	14566	15419	20120301_0285bAgBe_directMS_R05	12296	gi|4539561|emb|CAB38480.1|	gi|4539561|emb|CAB38480.1|	gi|4539561|emb|CAB38480.1|			>gi|4539561|emb|CAB38480.1| probable DNA topoisomerase I [Streptomyces coelicolor A3(2)]																	0.914811	7.74878	0.557717	0	0.64203	0.45	23.724						0.649442
1001	1752	24	24		10671	11034	14567	15420	20120301_0285bAgBe_directMS_R07	13045	14566	15419	20120301_0285bAgBe_directMS_R05	12296	gi|4539561|emb|CAB38480.1|	gi|4539561|emb|CAB38480.1|	gi|4539561|emb|CAB38480.1|			>gi|4539561|emb|CAB38480.1| probable DNA topoisomerase I [Streptomyces coelicolor A3(2)]																	0.649442	0	0.557717	0	0.64203	0.45	23.724						0.649442
1002	1752	27	27		10671	11034	14566	15419	20120301_0285bAgBe_directMS_R05	12296	14566	15419	20120301_0285bAgBe_directMS_R05	12296	gi|4539561|emb|CAB38480.1|	gi|4539561|emb|CAB38480.1|	gi|4539561|emb|CAB38480.1|			>gi|4539561|emb|CAB38480.1| probable DNA topoisomerase I [Streptomyces coelicolor A3(2)]																	0.884566	5.98486	0.884566	5.98486	0.64203	0.45	23.724						0.701116
1003	1752	511	511		12905	13425	17530	18530	20120229_0285bAgBe_TiO2_R05	3417	17530	18530	20120229_0285bAgBe_TiO2_R05	3417	gi|4539561|emb|CAB38480.1|	gi|4539561|emb|CAB38480.1|	gi|4539561|emb|CAB38480.1|			>gi|4539561|emb|CAB38480.1| probable DNA topoisomerase I [Streptomyces coelicolor A3(2)]																	1	1.389	1	1.389	0.777397	0.85	1.389
1004	1752	420	420		14568	15135	19687	20832	20120229_0285bAgBe_TiO2_R05	7003	19687	20832	20120229_0285bAgBe_TiO2_R05	7003	gi|4539561|emb|CAB38480.1|	gi|4539561|emb|CAB38480.1|	gi|4539561|emb|CAB38480.1|			>gi|4539561|emb|CAB38480.1| probable DNA topoisomerase I [Streptomyces coelicolor A3(2)]																	1	8.25097	1	8.25097	0.844206	3.25	8.251
1005	1752	430	430		14568	15135	19687	20832	20120229_0285bAgBe_TiO2_R05	7003	19687	20832	20120229_0285bAgBe_TiO2_R05	7003	gi|4539561|emb|CAB38480.1|	gi|4539561|emb|CAB38480.1|	gi|4539561|emb|CAB38480.1|			>gi|4539561|emb|CAB38480.1| probable DNA topoisomerase I [Streptomyces coelicolor A3(2)]																	1	8.25097	1	8.25097	0.844206	3.25	8.251
1006	1759	12	12		13002	13523	17647	18648	20120229_0285bAgBe_TiO2_R07	6128	17647	18648	20120229_0285bAgBe_TiO2_R07	6128	gi|4539576|emb|CAB38495.1|	gi|4539576|emb|CAB38495.1|	gi|4539576|emb|CAB38495.1|			>gi|4539576|emb|CAB38495.1| putative morphological differentiation-associated protein [Streptomyces coelicolor A3(2)]																	1	3.79571											1
1007	1762	405	405		10286	10637	14050	14881	20120301_0285bAgBe_directMS_R05	11027	14050	14881	20120301_0285bAgBe_directMS_R05	11027	gi|4539579|emb|CAB38498.1|	gi|4539579|emb|CAB38498.1|	gi|4539579|emb|CAB38498.1|			>gi|4539579|emb|CAB38498.1| putative secreted protein [Streptomyces coelicolor A3(2)]																	1	0.789534	1	0.789534	0.777439	2.57	0.78953
1008	1762	406	406		10286	10637	14050	14881	20120301_0285bAgBe_directMS_R05	11027	14050	14881	20120301_0285bAgBe_directMS_R05	11027	gi|4539579|emb|CAB38498.1|	gi|4539579|emb|CAB38498.1|	gi|4539579|emb|CAB38498.1|			>gi|4539579|emb|CAB38498.1| putative secreted protein [Streptomyces coelicolor A3(2)]																	1	0.789534	1	0.789534	0.777439	2.57	0.78953
1009	1764	367	367		16384	17039	22051	23311	20120301_0285bAgBe_directMS_R07	3031	22051	23311	20120301_0285bAgBe_directMS_R07	3031	gi|4539581|emb|CAB38500.1|	gi|4539581|emb|CAB38500.1|	gi|4539581|emb|CAB38500.1|			>gi|4539581|emb|CAB38500.1| acetyl-coenzyme A synthetase [Streptomyces coelicolor A3(2)]																	1	2.63977											1
1010	1764	375	375		16384	17039	22051	23311	20120301_0285bAgBe_directMS_R07	3031	22051	23311	20120301_0285bAgBe_directMS_R07	3031	gi|4539581|emb|CAB38500.1|	gi|4539581|emb|CAB38500.1|	gi|4539581|emb|CAB38500.1|			>gi|4539581|emb|CAB38500.1| acetyl-coenzyme A synthetase [Streptomyces coelicolor A3(2)]																	1	2.63977											1
1011	1765	122	122		6582	6797	8999	9571	20120301_0285bAgBe_directMS_R05	10383	8999	9571	20120301_0285bAgBe_directMS_R05	10383	gi|4539583|emb|CAB38502.1|	gi|4539583|emb|CAB38502.1|	gi|4539583|emb|CAB38502.1|			>gi|4539583|emb|CAB38502.1| putative integral membrane transport protein [Streptomyces coelicolor A3(2)]																	0.849579	7.51894	0.849579	7.51894	0.764903	1.55	10.309
1012	1779	38	38		6599	6814	9020	9594	20120301_0285bAgBe_directMS_R07	9004	9020	9594	20120301_0285bAgBe_directMS_R07	9004	gi|4584466|emb|CAB40669.1|	gi|4584466|emb|CAB40669.1|	gi|4584466|emb|CAB40669.1|			>gi|4584466|emb|CAB40669.1| UvrA-like ABC transporter [Streptomyces coelicolor A3(2)]																	1	2.12366											1
1013	1784	8	8		11492	11932	15694	16598	20120301_0285bAgBe_directMS_R05	4320	15694	16598	20120301_0285bAgBe_directMS_R05	4320	gi|4584471|emb|CAB40674.1|	gi|4584471|emb|CAB40674.1|	gi|4584471|emb|CAB40674.1|			>gi|4584471|emb|CAB40674.1| hypothetical protein [Streptomyces coelicolor A3(2)]																	1	41.3022	1	41.3022	0.531886	6.28	41.302
1014	1786	49	49		2950	3050	4000	4232	20120301_0285bAgBe_directMS_R08	3199	4000	4232	20120301_0285bAgBe_directMS_R08	3199	gi|4584476|emb|CAB40679.1|	gi|4584476|emb|CAB40679.1|	gi|4584476|emb|CAB40679.1|			>gi|4584476|emb|CAB40679.1| putative membrane protein [Streptomyces coelicolor A3(2)]																	1	26.9265
1015	1788	94	94		18893	19649	25718	27480	20120229_0285bAgBe_TiO2_R05	13679	25718	27480	20120229_0285bAgBe_TiO2_R05	13679	gi|4584479|emb|CAB40682.1|	gi|4584479|emb|CAB40682.1|	gi|4584479|emb|CAB40682.1|			>gi|4584479|emb|CAB40682.1| putative fatty acid oxidative multifunctional enzyme [Streptomyces coelicolor A3(2)]																	1	2.57795	1	2.57795	0.873064	3.48	2.5779
1016	1790	32	32		15217	15813	20508	21683	20120301_0285bAgBe_directMS_R08	13006	20508	21683	20120301_0285bAgBe_directMS_R08	13006	gi|4584481|emb|CAB40684.1|	gi|4584481|emb|CAB40684.1|	gi|4584481|emb|CAB40684.1|			>gi|4584481|emb|CAB40684.1| putative L-asparagine permease [Streptomyces coelicolor A3(2)]																	0.663491	0.83498
1017	1790	35	35		15217	15813	20508	21683	20120301_0285bAgBe_directMS_R08	13006	20508	21683	20120301_0285bAgBe_directMS_R08	13006	gi|4584481|emb|CAB40684.1|	gi|4584481|emb|CAB40684.1|	gi|4584481|emb|CAB40684.1|			>gi|4584481|emb|CAB40684.1| putative L-asparagine permease [Streptomyces coelicolor A3(2)]																	0.663491	0.83498
1018	1791	93	93		16504	17162	22205	23475	20120301_0285bAgBe_directMS_R08	9109	22205	23475	20120301_0285bAgBe_directMS_R08	9109	gi|4584482|emb|CAB40685.1|	gi|4584482|emb|CAB40685.1|	gi|4584482|emb|CAB40685.1|			>gi|4584482|emb|CAB40685.1| hypothetical protein [Streptomyces coelicolor A3(2)]																	1	11.4391
1019	1797	341	341		1992;16521	2065;17179	22226	23498	20120229_0285bAgBe_TiO2_R07	5159	22226	23498	20120229_0285bAgBe_TiO2_R07	5159	gi|4584490|emb|CAB40693.1|	gi|4584490|emb|CAB40693.1|	gi|4584490|emb|CAB40693.1|			>gi|4584490|emb|CAB40693.1| putative transcriptional accessory protein [Streptomyces coelicolor A3(2)]																	1	3.8936											1
1020	1797	350	350		1992;16521	2065;17179	2705	2874	20120301_0285bAgBe_directMS_R07	13426	2705	2874	20120301_0285bAgBe_directMS_R07	13426	gi|4584490|emb|CAB40693.1|	gi|4584490|emb|CAB40693.1|	gi|4584490|emb|CAB40693.1|			>gi|4584490|emb|CAB40693.1| putative transcriptional accessory protein [Streptomyces coelicolor A3(2)]																	0.985586	18.7516											0.985586
1021	1797	539	539		2564	2648	3470	3689	20120301_0285bAgBe_directMS_R07	5861	3469	3688	20120301_0285bAgBe_directMS_R07	5508	gi|4584490|emb|CAB40693.1|	gi|4584490|emb|CAB40693.1|	gi|4584490|emb|CAB40693.1|			>gi|4584490|emb|CAB40693.1| putative transcriptional accessory protein [Streptomyces coelicolor A3(2)]																	1	8.82769											1
1022	1797	398	398		4949	5121	6750	7152	20120229_0285bAgBe_TiO2_R05	8924	6750	7152	20120229_0285bAgBe_TiO2_R05	8924	gi|4584490|emb|CAB40693.1|	gi|4584490|emb|CAB40693.1|	gi|4584490|emb|CAB40693.1|			>gi|4584490|emb|CAB40693.1| putative transcriptional accessory protein [Streptomyces coelicolor A3(2)]																	1	25.7007	1	25.7007	0.663966	3.07	25.701
1023	1797	406	406		4949	5121	6750	7152	20120229_0285bAgBe_TiO2_R05	8924	6750	7152	20120229_0285bAgBe_TiO2_R05	8924	gi|4584490|emb|CAB40693.1|	gi|4584490|emb|CAB40693.1|	gi|4584490|emb|CAB40693.1|			>gi|4584490|emb|CAB40693.1| putative transcriptional accessory protein [Streptomyces coelicolor A3(2)]																	1	25.7007	1	25.7007	0.663966	3.07	25.701
1024	1799	196	196		5775	5970	7948	8473	20120301_0285bAgBe_directMS_R05	11832	7948	8473	20120301_0285bAgBe_directMS_R05	11832	gi|4584492|emb|CAB40695.1|	gi|4584492|emb|CAB40695.1|	gi|4584492|emb|CAB40695.1|			>gi|4584492|emb|CAB40695.1| conserved hypothetical protein [Streptomyces coelicolor A3(2)]																	1	1.91552	1	1.91552	0.766929	1.26	1.9155
1025	1799	201	201		5775	5970	7948	8473	20120301_0285bAgBe_directMS_R05	11832	7948	8473	20120301_0285bAgBe_directMS_R05	11832	gi|4584492|emb|CAB40695.1|	gi|4584492|emb|CAB40695.1|	gi|4584492|emb|CAB40695.1|			>gi|4584492|emb|CAB40695.1| conserved hypothetical protein [Streptomyces coelicolor A3(2)]																	1	1.91552	1	1.91552	0.766929	1.26	1.9155
1026	1804	260	260		4141	4295	5583	5883	20120301_0285bAgBe_directMS_R05	3041	5583	5883	20120301_0285bAgBe_directMS_R05	3041	gi|4585584|emb|CAB40852.1|	gi|4585584|emb|CAB40852.1|	gi|4585584|emb|CAB40852.1|			>gi|4585584|emb|CAB40852.1| putative DNA-binding protein [Streptomyces coelicolor A3(2)]																	1	0.845156	1	0.845156	0.777435	1.07	0.84516
1027	1804	12	12		10865	11232	14825	15684	20120229_0285bAgBe_TiO2_R05	2215	14825	15684	20120229_0285bAgBe_TiO2_R05	2215	gi|4585584|emb|CAB40852.1|	gi|4585584|emb|CAB40852.1|	gi|4585584|emb|CAB40852.1|			>gi|4585584|emb|CAB40852.1| putative DNA-binding protein [Streptomyces coelicolor A3(2)]																	1	2.39142	1	2.39142	0.728426	3.31	2.3914
1028	1807	189	189		9876	10217	13521	14334	20120301_0285bAgBe_directMS_R07	12576	13521	14334	20120301_0285bAgBe_directMS_R07	12576	gi|4585590|emb|CAB40858.1|	gi|4585590|emb|CAB40858.1|	gi|4585590|emb|CAB40858.1|			>gi|4585590|emb|CAB40858.1| two-component system response regulator [Streptomyces coelicolor A3(2)]																	1	22.3682											1
1029	1812	126	126		7596	7835	10312	10939	20120301_0285bAgBe_directMS_R05	5793	10312	10939	20120301_0285bAgBe_directMS_R05	5793	gi|4585599|emb|CAB40867.1|	gi|4585599|emb|CAB40867.1|	gi|4585599|emb|CAB40867.1|			>gi|4585599|emb|CAB40867.1| putative tetR-family regulator [Streptomyces coelicolor A3(2)]																	1	14.4608	1	14.4608	0.717021	5.01	14.461
1030	1813	189	189		7641	7882	10367	10997	20120301_0285bAgBe_directMS_R07	6928	10367	10997	20120301_0285bAgBe_directMS_R07	6928	gi|4585600|emb|CAB40868.1|	gi|4585600|emb|CAB40868.1|	gi|4585600|emb|CAB40868.1|			>gi|4585600|emb|CAB40868.1| putative peptidase (putative secreted protein) [Streptomyces coelicolor A3(2)]																	0.741518	4.82824											0.741518
1031	1813;6166;7972	86;69;29	29		8691	8986	11806	12485	20120301_0285bAgBe_directMS_R07	5083	11806	12485	20120301_0285bAgBe_directMS_R07	5083	gi|4585600|emb|CAB40868.1|;REV_gi|3355704|emb|CAA20004.1|;REV_gi|3036885|emb|CAA18518.1|;REV_gi|6983741|emb|CAB75380.1|	gi|4585600|emb|CAB40868.1|;REV_gi|3355704|emb|CAA20004.1|;REV_gi|6983741|emb|CAB75380.1|	REV_gi|6983741|emb|CAB75380.1|			>gi|4585600|emb|CAB40868.1| putative peptidase (putative secreted protein) [Streptomyces coelicolor A3(2)];>REV_gi|3355704|emb|CAA20004.1| histone-like DNA binding protein [Streptomyces coelicolor A3(2)];>REV_gi|3036885|emb|CAA18518.1| major vegetative sig																	0.781525	7.46757											0.781525
1032	1816	230	230		16378	17031	22042	23302	20120301_0285bAgBe_directMS_R08	6500	22043	23303	20120301_0285bAgBe_directMS_R07	6238	gi|4585603|emb|CAB40871.1|	gi|4585603|emb|CAB40871.1|	gi|4585603|emb|CAB40871.1|			>gi|4585603|emb|CAB40871.1| hypothetical protein [Streptomyces coelicolor A3(2)]																	1	5.46351											1
1033	1817	467	467		14067	14616	19081	20198	20120301_0285bAgBe_directMS_R08	783	19081	20198	20120301_0285bAgBe_directMS_R08	783	gi|4585604|emb|CAB40872.1|	gi|4585604|emb|CAB40872.1|	gi|4585604|emb|CAB40872.1|			>gi|4585604|emb|CAB40872.1| putative large ATP-binding protein [Streptomyces coelicolor A3(2)]																	1	31.9355
1034	1818	356	356		5408	5587	7379	7804	20120301_0285bAgBe_directMS_R05	4215	7379	7804	20120301_0285bAgBe_directMS_R05	4215	gi|4585605|emb|CAB40873.1|	gi|4585605|emb|CAB40873.1|	gi|4585605|emb|CAB40873.1|			>gi|4585605|emb|CAB40873.1| putative Clp-family ATP-binding protease [Streptomyces coelicolor A3(2)]																	1	12.049	1	12.049	0.71218	0.93	12.049
1035	1820	101	101		4770	4941	6527	6926	20120301_0285bAgBe_directMS_R06	9261	6525	6924	20120301_0285bAgBe_directMS_R08	9177	gi|4585607|emb|CAB40875.1|	gi|4585607|emb|CAB40875.1|	gi|4585607|emb|CAB40875.1|			>gi|4585607|emb|CAB40875.1| putative Lsr2-like protein [Streptomyces coelicolor A3(2)]																	1	7.16808						1	7.16808	0.688806	0.32	21.671
1036	1820	52	52		17483	18182	23499	24838	20120301_0285bAgBe_directMS_R08	8104	23499	24838	20120301_0285bAgBe_directMS_R08	8104	gi|4585607|emb|CAB40875.1|	gi|4585607|emb|CAB40875.1|	gi|4585607|emb|CAB40875.1|			>gi|4585607|emb|CAB40875.1| putative Lsr2-like protein [Streptomyces coelicolor A3(2)]																	0.583007	2.45566
1037	1821	41	41		15168	15763	20433	21606	20120301_0285bAgBe_directMS_R07	5972	20433	21606	20120301_0285bAgBe_directMS_R07	5972	gi|4585609|emb|CAB40877.1|	gi|4585609|emb|CAB40877.1|	gi|4585609|emb|CAB40877.1|			>gi|4585609|emb|CAB40877.1| hypothetical protein [Streptomyces coelicolor A3(2)]																	1	0.378888											1
1038	1823	183	183		8724	9021	11845	12525	20120301_0285bAgBe_directMS_R05	7485	11845	12525	20120301_0285bAgBe_directMS_R05	7485	gi|4585613|emb|CAB40881.1|	gi|4585613|emb|CAB40881.1|	gi|4585613|emb|CAB40881.1|			>gi|4585613|emb|CAB40881.1| nicotinate-nucleotide pyrophophorylase [Streptomyces coelicolor A3(2)]																	1	2.57562	1	2.57562	0.836853	0.25	2.5756
1039	1827	318	318		8419	8693	11441	12102	20120301_0285bAgBe_directMS_R06	6150	11441	12102	20120301_0285bAgBe_directMS_R06	6150	gi|4585836|emb|CAB40930.1|	gi|4585836|emb|CAB40930.1|	gi|4585836|emb|CAB40930.1|			>gi|4585836|emb|CAB40930.1| putative two component sensor kinase [Streptomyces coelicolor A3(2)]																	1	10.1214						1	10.1214	0.765504	0.58	10.121
1040	1832	107	107		14178	14731	19217	20341	20120229_0285bAgBe_TiO2_R05	13222	19217	20341	20120229_0285bAgBe_TiO2_R05	13222	gi|4678634|emb|CAB41207.1|	gi|4678634|emb|CAB41207.1|	gi|4678634|emb|CAB41207.1|			>gi|4678634|emb|CAB41207.1| putative maturase-related protein [Streptomyces coelicolor A3(2)]																	1	3.04091	1	3.04091	0.858927	0.7	3.0409
1041	1835	139	139		8221	8484	11196	11852	20120301_0285bAgBe_directMS_R05	11772	11196	11852	20120301_0285bAgBe_directMS_R05	11772	gi|4678639|emb|CAB41212.1|	gi|4678639|emb|CAB41212.1|	gi|4678639|emb|CAB41212.1|			>gi|4678639|emb|CAB41212.1| putative secreted protein [Streptomyces coelicolor A3(2)]																	0.669161	7.57128	0.669161	7.57128	0.763443	7.85	8.8251
1042	1836	299	299		17152	17839	23037	24338	20120301_0285bAgBe_directMS_R05	3831	23037	24338	20120301_0285bAgBe_directMS_R05	3831	gi|4678641|emb|CAB41214.1|	gi|4678641|emb|CAB41214.1|	gi|4678641|emb|CAB41214.1|			>gi|4678641|emb|CAB41214.1| putative integral membrane protein [Streptomyces coelicolor A3(2)]																	1	4.70014	1	4.70014	0.854493	3.76	4.7001
1043	1842	127	127		4530	4696	6198	6583	20120301_0285bAgBe_directMS_R05	5272	6198	6583	20120301_0285bAgBe_directMS_R05	5272	gi|4678653|emb|CAB41065.1|	gi|4678653|emb|CAB41065.1|	gi|4678653|emb|CAB41065.1|			>gi|4678653|emb|CAB41065.1| putative membrane protein [Streptomyces coelicolor A3(2)]																	1	20.625	1	20.625	0.524196	0.55	20.625
1044	1842	129	129		4530	4696	6198	6583	20120301_0285bAgBe_directMS_R05	5272	6198	6583	20120301_0285bAgBe_directMS_R05	5272	gi|4678653|emb|CAB41065.1|	gi|4678653|emb|CAB41065.1|	gi|4678653|emb|CAB41065.1|			>gi|4678653|emb|CAB41065.1| putative membrane protein [Streptomyces coelicolor A3(2)]																	1	20.625	1	20.625	0.524196	0.55	20.625
1045	1848	543	543		13229	13758	17932	18945	20120301_0285bAgBe_directMS_R08	2948	17932	18945	20120301_0285bAgBe_directMS_R08	2948	gi|4678662|emb|CAB41074.1|	gi|4678662|emb|CAB41074.1|	gi|4678662|emb|CAB41074.1|			>gi|4678662|emb|CAB41074.1| putative large ATP-binding protein [Streptomyces coelicolor A3(2)]																	1	2.36964
1046	1848	105	105		14200	14754	19249	20379	20120229_0285bAgBe_TiO2_R07	8146	19249	20379	20120229_0285bAgBe_TiO2_R07	8146	gi|4678662|emb|CAB41074.1|	gi|4678662|emb|CAB41074.1|	gi|4678662|emb|CAB41074.1|			>gi|4678662|emb|CAB41074.1| putative large ATP-binding protein [Streptomyces coelicolor A3(2)]																	0.606031	1.87033											0.606031
1047	1849	627	627		17844	18557	24149	25709	20120229_0285bAgBe_TiO2_R05	10717	24149	25709	20120229_0285bAgBe_TiO2_R05	10717	gi|4678663|emb|CAB41075.1|	gi|4678663|emb|CAB41075.1|	gi|4678663|emb|CAB41075.1|			>gi|4678663|emb|CAB41075.1| hypothetical protein [Streptomyces coelicolor A3(2)]																	0.924376	12.3569	0.924376	12.3569	0.782973	6.9	12.715
1048	1850	33	33		8934	9242	12117	12804	20120301_0285bAgBe_directMS_R05	6992	12117	12804	20120301_0285bAgBe_directMS_R05	6992	gi|4678664|emb|CAB41077.1|	gi|4678664|emb|CAB41077.1|	gi|4678664|emb|CAB41077.1|			>gi|4678664|emb|CAB41077.1| putative DNA-binding protein [Streptomyces coelicolor A3(2)]																	0.270332	0	0.270332	0	0.764903	3.2	10.309
1049	1850	34	34		8934	9242	12117	12804	20120301_0285bAgBe_directMS_R05	6992	12117	12804	20120301_0285bAgBe_directMS_R05	6992	gi|4678664|emb|CAB41077.1|	gi|4678664|emb|CAB41077.1|	gi|4678664|emb|CAB41077.1|			>gi|4678664|emb|CAB41077.1| putative DNA-binding protein [Streptomyces coelicolor A3(2)]																	0.270332	0	0.270332	0	0.764903	3.2	10.309
1050	1850	39	39		8934	9242	12117	12804	20120301_0285bAgBe_directMS_R05	6992	12117	12804	20120301_0285bAgBe_directMS_R05	6992	gi|4678664|emb|CAB41077.1|	gi|4678664|emb|CAB41077.1|	gi|4678664|emb|CAB41077.1|			>gi|4678664|emb|CAB41077.1| putative DNA-binding protein [Streptomyces coelicolor A3(2)]																	0.459336	0	0.459336	0	0.764903	3.2	10.309
1051	1851	812	812		7816	8062	10613	11249	20120301_0285bAgBe_directMS_R06	12503	10613	11249	20120301_0285bAgBe_directMS_R06	12503	gi|4678899|emb|CAB41271.1|	gi|4678899|emb|CAB41271.1|	gi|4678899|emb|CAB41271.1|			>gi|4678899|emb|CAB41271.1| putative large glycine/alanine rich protein [Streptomyces coelicolor A3(2)]																	1	6.21247						1	6.21247	0.787064	5.36	6.2125
1052	1852	96	96		427	443	564	595	20120301_0285bAgBe_directMS_R08	632	564	595	20120301_0285bAgBe_directMS_R08	632	gi|4678900|emb|CAB41272.1|	gi|4678900|emb|CAB41272.1|	gi|4678900|emb|CAB41272.1|			>gi|4678900|emb|CAB41272.1| putative secreted protein [Streptomyces coelicolor A3(2)]																	1	2.3663
1053	1852	99	99		427	443	564	595	20120301_0285bAgBe_directMS_R08	632	564	595	20120301_0285bAgBe_directMS_R08	632	gi|4678900|emb|CAB41272.1|	gi|4678900|emb|CAB41272.1|	gi|4678900|emb|CAB41272.1|			>gi|4678900|emb|CAB41272.1| putative secreted protein [Streptomyces coelicolor A3(2)]																	1	2.3663
1054	1852	586	586		10033	10382	13736	14559	20120301_0285bAgBe_directMS_R06	3489	13736	14559	20120301_0285bAgBe_directMS_R06	3489	gi|4678900|emb|CAB41272.1|	gi|4678900|emb|CAB41272.1|	gi|4678900|emb|CAB41272.1|			>gi|4678900|emb|CAB41272.1| putative secreted protein [Streptomyces coelicolor A3(2)]																	1	1.48807						1	1.48807	0.559241	1.97	1.4881
1055	1860	200	200		4606	4774	6305	6694	20120301_0285bAgBe_directMS_R05	14227	6305	6694	20120301_0285bAgBe_directMS_R05	14227	gi|4678913|emb|CAB41285.1|	gi|4678913|emb|CAB41285.1|	gi|4678913|emb|CAB41285.1|			>gi|4678913|emb|CAB41285.1| conserved hypothetical protein [Streptomyces coelicolor A3(2)]																	1	2.09984	1	2.09984	0.823853	2.55	2.0998
1056	1861	99	99		16745	17412	22519	23802	20120229_0285bAgBe_TiO2_R07	6156	22519	23802	20120229_0285bAgBe_TiO2_R07	6156	gi|4678914|emb|CAB41286.1|	gi|4678914|emb|CAB41286.1|	gi|4678914|emb|CAB41286.1|			>gi|4678914|emb|CAB41286.1| putative secreted serine-rich protein [Streptomyces coelicolor A3(2)]																	1	6.29373											1
1057	1862	236	236		16855	17526	22664	23951	20120229_0285bAgBe_TiO2_R05	3139	22664	23951	20120229_0285bAgBe_TiO2_R05	3139	gi|4678915|emb|CAB41287.1|	gi|4678915|emb|CAB41287.1|	gi|4678915|emb|CAB41287.1|			>gi|4678915|emb|CAB41287.1| putative secreted protein [Streptomyces coelicolor A3(2)]																	0.899155	9.28087	0.899155	9.28087	0.737361	3.19	18.73						0.789482
1058	1862	239	239		16855	17526	22664	23951	20120229_0285bAgBe_TiO2_R05	3139	22664	23951	20120229_0285bAgBe_TiO2_R05	3139	gi|4678915|emb|CAB41287.1|	gi|4678915|emb|CAB41287.1|	gi|4678915|emb|CAB41287.1|			>gi|4678915|emb|CAB41287.1| putative secreted protein [Streptomyces coelicolor A3(2)]																	0.955409	12.8249	0.955409	12.8249	0.737361	3.19	18.73						0.789482
1059	1865	105	105		16579	17238;17239	22298	23570	20120301_0285bAgBe_directMS_R07	11467	22298	23570	20120301_0285bAgBe_directMS_R07	11467	gi|4691388|emb|CAB41555.1|	gi|4691388|emb|CAB41555.1|	gi|4691388|emb|CAB41555.1|			>gi|4691388|emb|CAB41555.1| putative ABC transporter ATP-binding subunit [Streptomyces coelicolor A3(2)]																	0.5	0	0.5	0	0.86107	1.15	2.483						0.5
1060	1865	107	107		16579	17238;17239	22298	23570	20120301_0285bAgBe_directMS_R07	11467	22298	23570	20120301_0285bAgBe_directMS_R07	11467	gi|4691388|emb|CAB41555.1|	gi|4691388|emb|CAB41555.1|	gi|4691388|emb|CAB41555.1|			>gi|4691388|emb|CAB41555.1| putative ABC transporter ATP-binding subunit [Streptomyces coelicolor A3(2)]																	0.5	0	0.5	0	0.86107	1.15	2.483						0.5
1061	1866	163	163		3804	3934	5142	5426	20120301_0285bAgBe_directMS_R08	7500	5142	5426	20120301_0285bAgBe_directMS_R08	7500	gi|4691391|emb|CAB41558.1|	gi|4691391|emb|CAB41558.1|	gi|4691391|emb|CAB41558.1|			>gi|4691391|emb|CAB41558.1| putative secreted substrate-binding protein [Streptomyces coelicolor A3(2)]																	0.849844	7.55037	0.813379	6.45831	0.571744	7.67	32.159	0.5	0	0.663966	7.55	25.701	0.5
1062	1866	164	164		3804	3934	5146	5430	20120301_0285bAgBe_directMS_R06	7738	5142	5426	20120301_0285bAgBe_directMS_R08	7500	gi|4691391|emb|CAB41558.1|	gi|4691391|emb|CAB41558.1|	gi|4691391|emb|CAB41558.1|			>gi|4691391|emb|CAB41558.1| putative secreted substrate-binding protein [Streptomyces coelicolor A3(2)]																	0.5	0	0.5	0	0.571744	7.67	32.159	0.5	0	0.663966	7.55	25.701	0.5
1063	1867	2	2		11288	11707	15421	16317	20120301_0285bAgBe_directMS_R06	4211	15421	16317	20120301_0285bAgBe_directMS_R06	4211	gi|4691392|emb|CAB41559.1|	gi|4691392|emb|CAB41559.1|	gi|4691392|emb|CAB41559.1|			>gi|4691392|emb|CAB41559.1| putative ATP/GTP-binding protein [Streptomyces coelicolor A3(2)]																	0.682405	3.32169						0.682405	3.32169	0.549037	0.38	3.3217
1064	1870	118	118		3172	3280	4318	4562	20120229_0285bAgBe_TiO2_R07	8608	4318	4562	20120229_0285bAgBe_TiO2_R07	8608	gi|4691396|emb|CAB41563.1|	gi|4691396|emb|CAB41563.1|	gi|4691396|emb|CAB41563.1|			>gi|4691396|emb|CAB41563.1| putative secreted solute binding protein [Streptomyces coelicolor A3(2)]																	0.71417	1.79006											0.71417
1065	1870	123	123		3172	3280	4318	4562	20120229_0285bAgBe_TiO2_R07	8608	4318	4562	20120229_0285bAgBe_TiO2_R07	8608	gi|4691396|emb|CAB41563.1|	gi|4691396|emb|CAB41563.1|	gi|4691396|emb|CAB41563.1|			>gi|4691396|emb|CAB41563.1| putative secreted solute binding protein [Streptomyces coelicolor A3(2)]																	0.71417	1.79006											0.71417
1066	1870	81	81		5599	5790	7726	8245	20120301_0285bAgBe_directMS_R06	3833	7726	8245	20120301_0285bAgBe_directMS_R06	3833	gi|4691396|emb|CAB41563.1|	gi|4691396|emb|CAB41563.1|	gi|4691396|emb|CAB41563.1|			>gi|4691396|emb|CAB41563.1| putative secreted solute binding protein [Streptomyces coelicolor A3(2)]																	1	11.7212						1	11.7212	0.532042	4.04	11.721
1067	1871	419	419		14079	14629	19094	20211	20120229_0285bAgBe_TiO2_R07	8050	19094	20211	20120229_0285bAgBe_TiO2_R07	8050	gi|4691399|emb|CAB41566.1|	gi|4691399|emb|CAB41566.1|	gi|4691399|emb|CAB41566.1|			>gi|4691399|emb|CAB41566.1| putative cyclase [Streptomyces coelicolor A3(2)]																	1	1.44742											1
1068	1878	153	153		14800	15374	19964	21120	20120301_0285bAgBe_directMS_R06	13667	19964	21120	20120301_0285bAgBe_directMS_R06	13667	gi|4726007|emb|CAB41736.1|	gi|4726007|emb|CAB41736.1|	gi|4726007|emb|CAB41736.1|			>gi|4726007|emb|CAB41736.1| hypothetical protein [Streptomyces coelicolor A3(2)]																	1	2.44209						1	2.44209	0.861191	1.4	2.4421
1069	1878	381	381		17880	18595	24204	25770	20120301_0285bAgBe_directMS_R08	1296	24204	25770	20120301_0285bAgBe_directMS_R08	1296	gi|4726007|emb|CAB41736.1|	gi|4726007|emb|CAB41736.1|	gi|4726007|emb|CAB41736.1|			>gi|4726007|emb|CAB41736.1| hypothetical protein [Streptomyces coelicolor A3(2)]																	1	14.4608
1070	1879	6	6		18403	19140	25069	26797	20120301_0285bAgBe_directMS_R05	13508	25069	26797	20120301_0285bAgBe_directMS_R05	13508	gi|4753849|emb|CAB42012.1|	gi|4753849|emb|CAB42012.1|	gi|4753849|emb|CAB42012.1|			>gi|4753849|emb|CAB42012.1| hypothetical protein [Streptomyces coelicolor A3(2)]																	0.431726	0	0.431726	0	0.638571	0.55	28.361
1071	1879	13	13		18403	19140	25069	26797	20120301_0285bAgBe_directMS_R05	13508	25069	26797	20120301_0285bAgBe_directMS_R05	13508	gi|4753849|emb|CAB42012.1|	gi|4753849|emb|CAB42012.1|	gi|4753849|emb|CAB42012.1|			>gi|4753849|emb|CAB42012.1| hypothetical protein [Streptomyces coelicolor A3(2)]																	0.568274	0	0.568274	0	0.638571	0.55	28.361
1072	1882	41	41		7379	7615;7616	10006	10610	20120229_0285bAgBe_TiO2_R07	8235	10006	10610	20120229_0285bAgBe_TiO2_R07	8235	gi|4753854|emb|CAB42017.1|	gi|4753854|emb|CAB42017.1|	gi|4753854|emb|CAB42017.1|			>gi|4753854|emb|CAB42017.1| hypothetical protein [Streptomyces coelicolor A3(2)]																	0.996943	28.1227						0.331545	-2.91368	0.740428	4.36	3.7321	0.996943
1073	1882	52	52		7379	7615;7616	10007	10611	20120301_0285bAgBe_directMS_R06	8716	10006	10610	20120229_0285bAgBe_TiO2_R07	8235	gi|4753854|emb|CAB42017.1|	gi|4753854|emb|CAB42017.1|	gi|4753854|emb|CAB42017.1|			>gi|4753854|emb|CAB42017.1| hypothetical protein [Streptomyces coelicolor A3(2)]																	0.668455	2.91368						0.668455	2.91368	0.740428	4.36	3.7321	0.00305724
1074	1894	308	308		17783	18494	24068	25621	20120301_0285bAgBe_directMS_R07	4059	24068	25621	20120301_0285bAgBe_directMS_R07	4059	gi|4753873|emb|CAB42036.1|	gi|4753873|emb|CAB42036.1|	gi|4753873|emb|CAB42036.1|			>gi|4753873|emb|CAB42036.1| putative fructose 1,6-bisphosphate aldolase [Streptomyces coelicolor A3(2)]																	1	22.4917											1
1075	1894	309	309		17783	18494	24068	25621	20120301_0285bAgBe_directMS_R07	4059	24068	25621	20120301_0285bAgBe_directMS_R07	4059	gi|4753873|emb|CAB42036.1|	gi|4753873|emb|CAB42036.1|	gi|4753873|emb|CAB42036.1|			>gi|4753873|emb|CAB42036.1| putative fructose 1,6-bisphosphate aldolase [Streptomyces coelicolor A3(2)]																	1	22.4917											1
1076	1895	13	13		11805	12274	16088	17001	20120301_0285bAgBe_directMS_R07	12682	16088	17001	20120301_0285bAgBe_directMS_R07	12682	gi|4753874|emb|CAB42037.1|	gi|4753874|emb|CAB42037.1|	gi|4753874|emb|CAB42037.1|			>gi|4753874|emb|CAB42037.1| putative uridine 5'-monophosphate synthase [Streptomyces coelicolor A3(2)]																	1	47.8439											1
1077	1895	15	15		11805	12274	16088	17001	20120301_0285bAgBe_directMS_R07	12682	16088	17001	20120301_0285bAgBe_directMS_R07	12682	gi|4753874|emb|CAB42037.1|	gi|4753874|emb|CAB42037.1|	gi|4753874|emb|CAB42037.1|			>gi|4753874|emb|CAB42037.1| putative uridine 5'-monophosphate synthase [Streptomyces coelicolor A3(2)]																	1	47.8439											1
1078	1896	404	404		4850	5022	6630	7031	20120301_0285bAgBe_directMS_R05	5814	6630	7031	20120301_0285bAgBe_directMS_R05	5814	gi|4753878|emb|CAB42041.1|	gi|4753878|emb|CAB42041.1|	gi|4753878|emb|CAB42041.1|			>gi|4753878|emb|CAB42041.1| putative two-component system sensor kinase [Streptomyces coelicolor A3(2)]																	1	11.638	1	11.638	0.763571	7.42	11.638
1079	1900	98	98		2725	2814	3690	3913	20120301_0285bAgBe_directMS_R06	10406	3690	3913	20120301_0285bAgBe_directMS_R06	10406	gi|4753884|emb|CAB42047.1|	gi|4753884|emb|CAB42047.1|	gi|4753884|emb|CAB42047.1|			>gi|4753884|emb|CAB42047.1| hypothetical protein [Streptomyces coelicolor A3(2)]																	0.5	0						0.5	0	0.752678	4.88	2.3742
1080	1900	101	101		2725	2814	3690	3913	20120301_0285bAgBe_directMS_R06	10406	3690	3913	20120301_0285bAgBe_directMS_R06	10406	gi|4753884|emb|CAB42047.1|	gi|4753884|emb|CAB42047.1|	gi|4753884|emb|CAB42047.1|			>gi|4753884|emb|CAB42047.1| hypothetical protein [Streptomyces coelicolor A3(2)]																	0.5	0						0.5	0	0.752678	4.88	2.3742
1081	1901	361	361		4453	4618	6080	6447	20120301_0285bAgBe_directMS_R07	7494	6080	6447	20120301_0285bAgBe_directMS_R07	7494	gi|4757087|emb|CAB42072.1|	gi|4757087|emb|CAB42072.1|	gi|4757087|emb|CAB42072.1|			>gi|4757087|emb|CAB42072.1| putative fatty acid CoA ligase [Streptomyces coelicolor A3(2)]																	1	2.26311											1
1082	1901	187	187		7679	7921	10418	11050	20120229_0285bAgBe_TiO2_R05	10156	10418	11050	20120229_0285bAgBe_TiO2_R05	10156	gi|4757087|emb|CAB42072.1|	gi|4757087|emb|CAB42072.1|	gi|4757087|emb|CAB42072.1|			>gi|4757087|emb|CAB42072.1| putative fatty acid CoA ligase [Streptomyces coelicolor A3(2)]																	1	2.94901	1	2.94901	0.777286	1.72	2.949
1083	1902	191	191		15727	16352	21234	22463	20120301_0285bAgBe_directMS_R06	5168	21234	22463	20120301_0285bAgBe_directMS_R06	5168	gi|4757089|emb|CAB42074.1|	gi|4757089|emb|CAB42074.1|	gi|4757089|emb|CAB42074.1|			>gi|4757089|emb|CAB42074.1| hypothetical protein [Streptomyces coelicolor A3(2)]																	0.825873	3.75019						0.825873	3.75019	0.795525	3.16	3.7502
1084	1902	203	203		15727	16352	21234	22463	20120301_0285bAgBe_directMS_R06	5168	21234	22463	20120301_0285bAgBe_directMS_R06	5168	gi|4757089|emb|CAB42074.1|	gi|4757089|emb|CAB42074.1|	gi|4757089|emb|CAB42074.1|			>gi|4757089|emb|CAB42074.1| hypothetical protein [Streptomyces coelicolor A3(2)]																	0.587063	0						0.587063	0	0.795525	3.16	3.7502
1085	1902	205	205		15727	16352	21234	22463	20120301_0285bAgBe_directMS_R06	5168	21234	22463	20120301_0285bAgBe_directMS_R06	5168	gi|4757089|emb|CAB42074.1|	gi|4757089|emb|CAB42074.1|	gi|4757089|emb|CAB42074.1|			>gi|4757089|emb|CAB42074.1| hypothetical protein [Streptomyces coelicolor A3(2)]																	0.587063	0						0.587063	0	0.795525	3.16	3.7502
1086	1907	225	225		3173	3281	4319	4563	20120301_0285bAgBe_directMS_R08	6993	4319	4563	20120301_0285bAgBe_directMS_R08	6993	gi|4803683|emb|CAB42663.1|	gi|4803683|emb|CAB42663.1|	gi|4803683|emb|CAB42663.1|			>gi|4803683|emb|CAB42663.1| pyrroline-5-carboxylate reductase [Streptomyces coelicolor A3(2)]																	0.953993	13.1672
1087	1909	47	47		13063	13587	17723	18727	20120229_0285bAgBe_TiO2_R07	10316	17723	18727	20120229_0285bAgBe_TiO2_R07	10316	gi|4803686|emb|CAB42666.1|	gi|4803686|emb|CAB42666.1|	gi|4803686|emb|CAB42666.1|			>gi|4803686|emb|CAB42666.1| hypothetical protein [Streptomyces coelicolor A3(2)]																	1	23.3977											1
1088	1911	3	3		1123	1166	1542	1623	20120301_0285bAgBe_directMS_R06	4651	1542	1623	20120301_0285bAgBe_directMS_R06	4651	gi|4803693|emb|CAB42673.1|	gi|4803693|emb|CAB42673.1|	gi|4803693|emb|CAB42673.1|			>gi|4803693|emb|CAB42673.1| conserved hypothetical protein [Streptomyces coelicolor A3(2)]																	0.614933	2.31519						0.614933	2.31519	0.747964	1.27	4.7573
1089	1913	18	18		8420	8694	11442	12103	20120301_0285bAgBe_directMS_R08	10532	11442	12103	20120301_0285bAgBe_directMS_R08	10532	gi|4803695|emb|CAB42675.1|	gi|4803695|emb|CAB42675.1|	gi|4803695|emb|CAB42675.1|			>gi|4803695|emb|CAB42675.1| conserved hypothetical protein [Streptomyces coelicolor A3(2)]																	0.927489	11.0691
1090	1915	368	368		12376	12884	16885	17842	20120301_0285bAgBe_directMS_R07	4428	16885	17842	20120301_0285bAgBe_directMS_R07	4428	gi|4808336|emb|CAB42750.1|	gi|4808336|emb|CAB42750.1|	gi|4808336|emb|CAB42750.1|			>gi|4808336|emb|CAB42750.1| putative integral membrane lysyl-tRNA synthetase [Streptomyces coelicolor A3(2)]																	1	6.03896											1
1091	1919	152	152		9706	10043	13285	14094	20120301_0285bAgBe_directMS_R06	8589	13285	14094	20120301_0285bAgBe_directMS_R06	8589	gi|4808343|emb|CAB42757.1|	gi|4808343|emb|CAB42757.1|	gi|4808343|emb|CAB42757.1|			>gi|4808343|emb|CAB42757.1| cell division protein ftsH homolog [Streptomyces coelicolor A3(2)]																	0.615457	0						0.615457	0	0.745707	1.45	10.195
1092	1919	156	156		9706	10043	13285	14094	20120301_0285bAgBe_directMS_R06	8589	13285	14094	20120301_0285bAgBe_directMS_R06	8589	gi|4808343|emb|CAB42757.1|	gi|4808343|emb|CAB42757.1|	gi|4808343|emb|CAB42757.1|			>gi|4808343|emb|CAB42757.1| cell division protein ftsH homolog [Streptomyces coelicolor A3(2)]																	0.504809	0						0.504809	0	0.745707	1.45	10.195
1093	1919	176	176		9706	10043	13285	14094	20120301_0285bAgBe_directMS_R06	8589	13285	14094	20120301_0285bAgBe_directMS_R06	8589	gi|4808343|emb|CAB42757.1|	gi|4808343|emb|CAB42757.1|	gi|4808343|emb|CAB42757.1|			>gi|4808343|emb|CAB42757.1| cell division protein ftsH homolog [Streptomyces coelicolor A3(2)]																	0.879733	9.98168						0.879733	9.98168	0.745707	1.45	10.195
1094	1920	15	15		11599	12049	15828	16736	20120301_0285bAgBe_directMS_R06	4780	15828	16736	20120301_0285bAgBe_directMS_R06	4780	gi|4808344|emb|CAB42758.1|	gi|4808344|emb|CAB42758.1|	gi|4808344|emb|CAB42758.1|			>gi|4808344|emb|CAB42758.1| putative hypoxanthine phosphoribosyltransferase [Streptomyces coelicolor A3(2)]																	0.5	0						0.5	0	0.854493	1.45	4.7001
1095	1920	20	20		11599	12049	15828	16736	20120301_0285bAgBe_directMS_R06	4780	15828	16736	20120301_0285bAgBe_directMS_R06	4780	gi|4808344|emb|CAB42758.1|	gi|4808344|emb|CAB42758.1|	gi|4808344|emb|CAB42758.1|			>gi|4808344|emb|CAB42758.1| putative hypoxanthine phosphoribosyltransferase [Streptomyces coelicolor A3(2)]																	0.5	0						0.5	0	0.854493	1.45	4.7001
1096	1921	313	313		9201	9514	12467	13166	20120301_0285bAgBe_directMS_R07	8050	12467	13166	20120301_0285bAgBe_directMS_R07	8050	gi|4808346|emb|CAB42760.1|	gi|4808346|emb|CAB42760.1|	gi|4808346|emb|CAB42760.1|			>gi|4808346|emb|CAB42760.1| conserved hypothetical protein [Streptomyces coelicolor A3(2)]																	1	22.2366											1
1097	1922	106	106		59	60	87	100	20120301_0285bAgBe_directMS_R05	4176	87	100	20120301_0285bAgBe_directMS_R05	4176	gi|4808347|emb|CAB42761.1|	gi|4808347|emb|CAB42761.1|	gi|4808347|emb|CAB42761.1|			>gi|4808347|emb|CAB42761.1| conserved hypothetical protein [Streptomyces coelicolor A3(2)]																	1	16.8378	1	16.8378	0.798354	1.4	16.838
1098	1929	226	226		18956	19712	25800	27565	20120301_0285bAgBe_directMS_R06	12732	25800	27565	20120301_0285bAgBe_directMS_R06	12732	gi|4808357|emb|CAB42771.1|	gi|4808357|emb|CAB42771.1|	gi|4808357|emb|CAB42771.1|			>gi|4808357|emb|CAB42771.1| putative ABC transporter ATP-binding component [Streptomyces coelicolor A3(2)]																	1	2.44209						1	2.44209	0.873535	0.97	2.4421
1099	1931	136	136		7709	7953	10462	11094	20120301_0285bAgBe_directMS_R07	4132	10462	11094	20120301_0285bAgBe_directMS_R07	4132	gi|4808359|emb|CAB42773.1|	gi|4808359|emb|CAB42773.1|	gi|4808359|emb|CAB42773.1|			>gi|4808359|emb|CAB42773.1| putative aldehyde dehydrogenase [Streptomyces coelicolor A3(2)]																	1	15.0116											1
1100	1934	49	49		10420	10777;10778	14223	15062	20120301_0285bAgBe_directMS_R07	7110	14222	15061	20120301_0285bAgBe_directMS_R08	3155	gi|4808368|emb|CAB42782.1|	gi|4808368|emb|CAB42782.1|	gi|4808368|emb|CAB42782.1|			>gi|4808368|emb|CAB42782.1| putative 50S ribosomal protein L28 [Streptomyces coelicolor A3(2)]																	1	42.5652											1
1101	1935	166	166		1316	1365	1795	1881	20120301_0285bAgBe_directMS_R06	10069	1795	1881	20120301_0285bAgBe_directMS_R06	10069	gi|4808371|emb|CAB42785.1|	gi|4808371|emb|CAB42785.1|	gi|4808371|emb|CAB42785.1|			>gi|4808371|emb|CAB42785.1| hypothetical protein [Streptomyces coelicolor A3(2)]																	1	1.79974						1	1.79974	0.800058	5.26	1.7997
1102	1935	182	182		1316	1365	1795	1881	20120301_0285bAgBe_directMS_R06	10069	1795	1881	20120301_0285bAgBe_directMS_R06	10069	gi|4808371|emb|CAB42785.1|	gi|4808371|emb|CAB42785.1|	gi|4808371|emb|CAB42785.1|			>gi|4808371|emb|CAB42785.1| hypothetical protein [Streptomyces coelicolor A3(2)]																	1	1.79974						1	1.79974	0.800058	5.26	1.7997
1103	1939	207	207		12354	12862	16855	17812	20120229_0285bAgBe_TiO2_R05	3652	16855	17812	20120229_0285bAgBe_TiO2_R05	3652	gi|4808379|emb|CAB42700.1|	gi|4808379|emb|CAB42700.1|	gi|4808379|emb|CAB42700.1|			>gi|4808379|emb|CAB42700.1| putative membrane protein [Streptomyces coelicolor A3(2)]																	1	22.2366	1	22.2366	0.744085	0.59	22.237
[truncated: 4,494 more rows]
[truncated: 29 more columns]

## Sheet: without_con_rev
id	Protein Group IDs	Positions	Position	Known Site	Peptide IDs	Mod. Peptide IDs	Best Localization Evidence ID	Best Localization MS/MS ID	Best Localization Raw File	Best Localization Scan Number	Best Identification Evidence ID	Best Identification MS/MS ID	Best Identification Raw File	Best Identification Scan Number	Proteins	Leading Proteins	Protein	Protein Names	Gene Names	Protein Descriptions	Uniprot	ENSEMBL	Pfam	Pfam Names	Pfam Descriptions	PDB	GOCC	GOCC Names	GOMF	GOMF Names	GOBP	GOBP Names	KEGG	KEGG Pathways	KEGG Pathway Names	KEGG Ortholog	Localization Prob	Score Diff	Localization Prob R05	Score Diff R05	PEP R05	Mascot Score R05	PTM Score R05	Localization Prob R06	Score Diff R06	PEP R06	Mascot Score R06	PTM Score R06	Localization Prob R07
[truncated: 2,561 more rows]
[truncated: 29 more columns]

[truncated: 2 more sheets: filtered, GlnR]
