# Supplementary material for: Post-translational Serine/Threonine Phosphorylation and Lysine Acetylation: A Novel Regulatory Aspect of the Global Nitrogen Response Regulator GlnR in S. coelicolor M145
Source: Front Mol Biosci. 2016 Aug 9;3:38. doi: 10.3389/fmolb.2016.00038 (PMC4977719; doi:10.3389/fmolb.2016.00038)
Supplement: Supplementary file 2 [file DataSheet2.XLS]

## Sheet: Phospho (STY)Sites
id	Protein Group IDs	Positions	Position	Known Site	Peptide IDs	Mod. Peptide IDs	Best Localization Evidence ID	Best Localization MS/MS ID	Best Localization Raw File	Best Localization Scan Number	Best Identification Evidence ID	Best Identification MS/MS ID	Best Identification Raw File	Best Identification Scan Number	Proteins	Leading Proteins	Protein	Protein Names	Gene Names	Protein Descriptions	Uniprot	ENSEMBL	Pfam	Pfam Names	Pfam Descriptions	PDB	GOCC	GOCC Names	GOMF	GOMF Names	GOBP	GOBP Names	KEGG	KEGG Pathways	KEGG Pathway Names	KEGG Ortholog	Localization Prob	Score Diff	Localization Prob R05	Score Diff R05	PEP R05	Mascot Score R05	PTM Score R05	Localization Prob R06	Score Diff R06	PEP R06	Mascot Score R06	PTM Score R06	Localization Prob R07
0	2	77	77		11509	11951	15713	16617	20120301_0285bAgBe_directMS_R08	6929	15713	16617	20120301_0285bAgBe_directMS_R08	6929	gi|10129703|emb|CAC08260.1|	gi|10129703|emb|CAC08260.1|	gi|10129703|emb|CAC08260.1|			>gi|10129703|emb|CAC08260.1| NADH dehydrogenase subunit NuoM2 [Streptomyces coelicolor A3(2)]																	0.481235	0
1	5	4	4		10887	11256;11257;11258	14860	15719	20120301_0285bAgBe_directMS_R06	8364	14858	15717	20120301_0285bAgBe_directMS_R08	5753	gi|10129710|emb|CAC08267.1|	gi|10129710|emb|CAC08267.1|	gi|10129710|emb|CAC08267.1|			>gi|10129710|emb|CAC08267.1| conserved hypothetical protein [Streptomyces coelicolor A3(2)]																	0.500342	0						0.500342	0	0.845815	1.1	6.6031
2	5	5	5		10887	11256;11257;11258	14859	15718	20120301_0285bAgBe_directMS_R08	7931	14858	15717	20120301_0285bAgBe_directMS_R08	5753	gi|10129710|emb|CAC08267.1|	gi|10129710|emb|CAC08267.1|	gi|10129710|emb|CAC08267.1|			>gi|10129710|emb|CAC08267.1| conserved hypothetical protein [Streptomyces coelicolor A3(2)]																	0.406527	0						0.362325	0	0.845815	1.1	6.6031
3	5	10	10		10887	11256;11257;11258	14858	15717	20120301_0285bAgBe_directMS_R08	5753	14858	15717	20120301_0285bAgBe_directMS_R08	5753	gi|10129710|emb|CAC08267.1|	gi|10129710|emb|CAC08267.1|	gi|10129710|emb|CAC08267.1|			>gi|10129710|emb|CAC08267.1| conserved hypothetical protein [Streptomyces coelicolor A3(2)]																	0.943698	13.8489						0.137332	-5.53346	0.845815	1.1	6.6031
4	11	2	2		15669	16292	21163	22392	20120229_0285bAgBe_TiO2_R05	3764	21163	22392	20120229_0285bAgBe_TiO2_R05	3764	gi|10129718|emb|CAC08275.1|	gi|10129718|emb|CAC08275.1|	gi|10129718|emb|CAC08275.1|			>gi|10129718|emb|CAC08275.1| putative integral membrane protein [Streptomyces coelicolor A3(2)]																	0.400142	1.25197	0.400142	1.25197	0.744085	2.3	22.237
5	12	51	51		19682	20456	26786	28605	20120229_0285bAgBe_TiO2_R05	13728	26786	28605	20120229_0285bAgBe_TiO2_R05	13728	gi|10129729|emb|CAC08285.1|	gi|10129729|emb|CAC08285.1|	gi|10129729|emb|CAC08285.1|			>gi|10129729|emb|CAC08285.1| putative membrane protein [Streptomyces coelicolor A3(2)]																	0.500508	0	0.500508	0	0.890679	11.13	0.027958
6	14	101	101		19528	20299	26587	28403	20120229_0285bAgBe_TiO2_R05	7845	26587	28403	20120229_0285bAgBe_TiO2_R05	7845	gi|10129732|emb|CAC08288.1|	gi|10129732|emb|CAC08288.1|	gi|10129732|emb|CAC08288.1|			>gi|10129732|emb|CAC08288.1| hypothetical protein [Streptomyces coelicolor A3(2)]																	0.790765	5.77414	0.790765	5.77414	0.810135	1.53	19.777
7	15	206	206		15114	15707	20370	21539	20120301_0285bAgBe_directMS_R08	12138	20370	21539	20120301_0285bAgBe_directMS_R08	12138	gi|10129733|emb|CAC08289.1|	gi|10129733|emb|CAC08289.1|	gi|10129733|emb|CAC08289.1|			>gi|10129733|emb|CAC08289.1| hypothetical protein SCD20.06 [Streptomyces coelicolor A3(2)]																	0.360936	2.34491
8	16	239	239		4117	4270	5556	5856	20120301_0285bAgBe_directMS_R05	7916	5556	5856	20120301_0285bAgBe_directMS_R05	7916	gi|10129734|emb|CAC08290.1|	gi|10129734|emb|CAC08290.1|	gi|10129734|emb|CAC08290.1|			>gi|10129734|emb|CAC08290.1| putative aminopeptidase (putative secreted protein) [Streptomyces coelicolor A3(2)]																	0.190505	0.524087	0.190505	0.524087	0.744275	0.36	1.9809
9	19	196	196		7315	7551	9922	10525	20120301_0285bAgBe_directMS_R05	2072	9922	10525	20120301_0285bAgBe_directMS_R05	2072	gi|10129741|emb|CAC08297.1|	gi|10129741|emb|CAC08297.1|	gi|10129741|emb|CAC08297.1|			>gi|10129741|emb|CAC08297.1| putative two-component system response regulator [Streptomyces coelicolor A3(2)]																	1	2.78957	1	2.78957	0.568969	2.48	2.7896
10	21	8	8		10423	10781	14226	15065	20120229_0285bAgBe_TiO2_R05	4097	14226	15065	20120229_0285bAgBe_TiO2_R05	4097	gi|10129743|emb|CAC08299.1|	gi|10129743|emb|CAC08299.1|	gi|10129743|emb|CAC08299.1|			>gi|10129743|emb|CAC08299.1| putative two-component system sensor kinase [Streptomyces coelicolor A3(2)]																	0.394953	0.0985513	0.394953	0.0985513	0.549126	8.17	2.6765
11	25	107	107		13291	13821	18028	19048	20120301_0285bAgBe_directMS_R07	3944	18028	19048	20120301_0285bAgBe_directMS_R07	3944	gi|10129755|emb|CAC08310.1|	gi|10129755|emb|CAC08310.1|	gi|10129755|emb|CAC08310.1|			>gi|10129755|emb|CAC08310.1| hypothetical protein [Streptomyces coelicolor A3(2)]																	1	9.48774											1
12	27	10	10		10243	10593	14002	14833	20120229_0285bAgBe_TiO2_R05	5838	14002	14833	20120229_0285bAgBe_TiO2_R05	5838	gi|10129757|emb|CAC08312.1|	gi|10129757|emb|CAC08312.1|	gi|10129757|emb|CAC08312.1|			>gi|10129757|emb|CAC08312.1| hypothetical protein SCD19.11c [Streptomyces coelicolor A3(2)]																	0.430522	0	0.430522	0	0.72216	1.38	7.5489
13	27	15	15		10243	10593	14002	14833	20120229_0285bAgBe_TiO2_R05	5838	14002	14833	20120229_0285bAgBe_TiO2_R05	5838	gi|10129757|emb|CAC08312.1|	gi|10129757|emb|CAC08312.1|	gi|10129757|emb|CAC08312.1|			>gi|10129757|emb|CAC08312.1| hypothetical protein SCD19.11c [Streptomyces coelicolor A3(2)]																	0.397263	0	0.397263	0	0.72216	1.38	7.5489
14	31	68	68		11265	11682	15396	16291	20120301_0285bAgBe_directMS_R07	12879	15396	16291	20120301_0285bAgBe_directMS_R07	12879	gi|10129766|emb|CAC08321.1|	gi|10129766|emb|CAC08321.1|	gi|10129766|emb|CAC08321.1|			>gi|10129766|emb|CAC08321.1| hypothetical protein SCD19.20 [Streptomyces coelicolor A3(2)]																	0.978837	15.4085											0.978837
15	31	79	79		11265	11682	15396	16291	20120301_0285bAgBe_directMS_R07	12879	15396	16291	20120301_0285bAgBe_directMS_R07	12879	gi|10129766|emb|CAC08321.1|	gi|10129766|emb|CAC08321.1|	gi|10129766|emb|CAC08321.1|			>gi|10129766|emb|CAC08321.1| hypothetical protein SCD19.20 [Streptomyces coelicolor A3(2)]																	0.756411	4.79775											0.756411
16	32	208	208		7967	8221	10856	11503	20120301_0285bAgBe_directMS_R07	3110	10856	11503	20120301_0285bAgBe_directMS_R07	3110	gi|10129768|emb|CAC08323.1|	gi|10129768|emb|CAC08323.1|	gi|10129768|emb|CAC08323.1|			>gi|10129768|emb|CAC08323.1| putative oxidoreductase [Streptomyces coelicolor A3(2)]																	0.514676	0.255025											0.514676
17	33	241	241		7663	7904	10394	11024	20120229_0285bAgBe_TiO2_R07	13059	10394	11024	20120229_0285bAgBe_TiO2_R07	13059	gi|10129769|emb|CAC08324.1|	gi|10129769|emb|CAC08324.1|	gi|10129769|emb|CAC08324.1|			>gi|10129769|emb|CAC08324.1| putative lipase (putative secreted protein) [Streptomyces coelicolor A3(2)]																	0.902676	9.67312											0.902676
18	35	384	384		15197	15792	20482	21656	20120229_0285bAgBe_TiO2_R07	9495	20482	21656	20120229_0285bAgBe_TiO2_R07	9495	gi|10178325|emb|CAC08350.1|	gi|10178325|emb|CAC08350.1|	gi|10178325|emb|CAC08350.1|			>gi|10178325|emb|CAC08350.1| putative membrane protein [Streptomyces coelicolor A3(2)]																	0.601225	4.35471											0.601225
19	35	388	388		15197	15792	20481	21655	20120301_0285bAgBe_directMS_R08	12196	20482	21656	20120229_0285bAgBe_TiO2_R07	9495	gi|10178325|emb|CAC08350.1|	gi|10178325|emb|CAC08350.1|	gi|10178325|emb|CAC08350.1|			>gi|10178325|emb|CAC08350.1| putative membrane protein [Streptomyces coelicolor A3(2)]																	0.463602	2.00004											0.178195
20	36	98	98		13435	13966	18216	19242	20120229_0285bAgBe_TiO2_R07	8067	18216	19242	20120229_0285bAgBe_TiO2_R07	8067	gi|10178330|emb|CAC08355.1|	gi|10178330|emb|CAC08355.1|	gi|10178330|emb|CAC08355.1|			>gi|10178330|emb|CAC08355.1| conserved hypothetical protein [Streptomyces coelicolor A3(2)]																	0.5	0											0.5
21	41	117	117		8372	8642	11381	12042	20120229_0285bAgBe_TiO2_R07	7436	11381	12042	20120229_0285bAgBe_TiO2_R07	7436	gi|10178338|emb|CAC08363.1|	gi|10178338|emb|CAC08363.1|	gi|10178338|emb|CAC08363.1|			>gi|10178338|emb|CAC08363.1| putative secreted protein [Streptomyces coelicolor A3(2)]																	0.414175	0											0.414175
22	41	119	119		8372	8642	11381	12042	20120229_0285bAgBe_TiO2_R07	7436	11381	12042	20120229_0285bAgBe_TiO2_R07	7436	gi|10178338|emb|CAC08363.1|	gi|10178338|emb|CAC08363.1|	gi|10178338|emb|CAC08363.1|			>gi|10178338|emb|CAC08363.1| putative secreted protein [Streptomyces coelicolor A3(2)]																	0.415228	0											0.415228
23	46	31	31		3855	3991	5211	5498	20120301_0285bAgBe_directMS_R05	3034	5211	5498	20120301_0285bAgBe_directMS_R05	3034	gi|10178349|emb|CAC08373.1|	gi|10178349|emb|CAC08373.1|	gi|10178349|emb|CAC08373.1|			>gi|10178349|emb|CAC08373.1| hypothetical protein SCD65.09c [Streptomyces coelicolor A3(2)]																	0.263397	0	0.263397	0	0.751288	0.07	1.0696
24	46	53	53		5698	5891	7851	8372	20120229_0285bAgBe_TiO2_R07	536	7851	8372	20120229_0285bAgBe_TiO2_R07	536	gi|10178349|emb|CAC08373.1|	gi|10178349|emb|CAC08373.1|	gi|10178349|emb|CAC08373.1|			>gi|10178349|emb|CAC08373.1| hypothetical protein SCD65.09c [Streptomyces coelicolor A3(2)]																	0.928135	8.10066											0.928135
25	46	56	56		5698	5891	7851	8372	20120229_0285bAgBe_TiO2_R07	536	7851	8372	20120229_0285bAgBe_TiO2_R07	536	gi|10178349|emb|CAC08373.1|	gi|10178349|emb|CAC08373.1|	gi|10178349|emb|CAC08373.1|			>gi|10178349|emb|CAC08373.1| hypothetical protein SCD65.09c [Streptomyces coelicolor A3(2)]																	0.535932	0											0.535932
26	50	21	21		11854	12326	16146	17060	20120301_0285bAgBe_directMS_R06	8436	16146	17060	20120301_0285bAgBe_directMS_R06	8436	gi|10178358|emb|CAC08382.1|	gi|10178358|emb|CAC08382.1|	gi|10178358|emb|CAC08382.1|			>gi|10178358|emb|CAC08382.1| putative cytochrome biogenesis related protein [Streptomyces coelicolor A3(2)]																	0.305287	0						0.305287	0	0.988795	9.1	1.0854
27	50	27	27		11854	12326	16146	17060	20120301_0285bAgBe_directMS_R06	8436	16146	17060	20120301_0285bAgBe_directMS_R06	8436	gi|10178358|emb|CAC08382.1|	gi|10178358|emb|CAC08382.1|	gi|10178358|emb|CAC08382.1|			>gi|10178358|emb|CAC08382.1| putative cytochrome biogenesis related protein [Streptomyces coelicolor A3(2)]																	0.305245	0						0.305245	0	0.988795	9.1	1.0854
28	50	28	28		11854	12326	16146	17060	20120301_0285bAgBe_directMS_R06	8436	16146	17060	20120301_0285bAgBe_directMS_R06	8436	gi|10178358|emb|CAC08382.1|	gi|10178358|emb|CAC08382.1|	gi|10178358|emb|CAC08382.1|			>gi|10178358|emb|CAC08382.1| putative cytochrome biogenesis related protein [Streptomyces coelicolor A3(2)]																	0.305245	0						0.305245	0	0.988795	9.1	1.0854
29	50	47	47		11854	12326	16146	17060	20120301_0285bAgBe_directMS_R06	8436	16146	17060	20120301_0285bAgBe_directMS_R06	8436	gi|10178358|emb|CAC08382.1|	gi|10178358|emb|CAC08382.1|	gi|10178358|emb|CAC08382.1|			>gi|10178358|emb|CAC08382.1| putative cytochrome biogenesis related protein [Streptomyces coelicolor A3(2)]																	0.315202	0						0.315202	0	0.988795	9.1	1.0854
30	50	49	49		11854	12326	16146	17060	20120301_0285bAgBe_directMS_R06	8436	16146	17060	20120301_0285bAgBe_directMS_R06	8436	gi|10178358|emb|CAC08382.1|	gi|10178358|emb|CAC08382.1|	gi|10178358|emb|CAC08382.1|			>gi|10178358|emb|CAC08382.1| putative cytochrome biogenesis related protein [Streptomyces coelicolor A3(2)]																	0.315202	0						0.315202	0	0.988795	9.1	1.0854
31	50	71	71		15100	15693	20350	21518	20120301_0285bAgBe_directMS_R07	8519	20350	21518	20120301_0285bAgBe_directMS_R07	8519	gi|10178358|emb|CAC08382.1|	gi|10178358|emb|CAC08382.1|	gi|10178358|emb|CAC08382.1|			>gi|10178358|emb|CAC08382.1| putative cytochrome biogenesis related protein [Streptomyces coelicolor A3(2)]																	1	1.48807											1
32	52	64	64		7494	7732	10183	10808	20120301_0285bAgBe_directMS_R06	8417	10183	10808	20120301_0285bAgBe_directMS_R06	8417	gi|10178362|emb|CAC08386.1|	gi|10178362|emb|CAC08386.1|	gi|10178362|emb|CAC08386.1|			>gi|10178362|emb|CAC08386.1| putative secreted hydrolase [Streptomyces coelicolor A3(2)]																	0.502004	0.67921						0.502004	0.67921	0.604183	4.96	1.397
33	53	86	86		9852	10192	13493	14306	20120301_0285bAgBe_directMS_R05	4776	13493	14306	20120301_0285bAgBe_directMS_R05	4776	gi|10178363|emb|CAC08387.1|	gi|10178363|emb|CAC08387.1|	gi|10178363|emb|CAC08387.1|			>gi|10178363|emb|CAC08387.1| putative tetR-family transcriptional regulatory protein [Streptomyces coelicolor A3(2)]																	1	13.9355	1	13.9355	0.718966	4.5	13.936
34	56	332	332		19458	20226	26494	28285	20120301_0285bAgBe_directMS_R05	8849	26494	28285	20120301_0285bAgBe_directMS_R05	8849	gi|10178370|emb|CAC08409.1|	gi|10178370|emb|CAC08409.1|	gi|10178370|emb|CAC08409.1|			>gi|10178370|emb|CAC08409.1| conserved hypothetical protein [Streptomyces coelicolor A3(2)]																	0.998797	29.1631	0.998797	29.1631	0.351044	7.39	44.753
35	58	2	2		11681	12139	15931	16844	20120229_0285bAgBe_TiO2_R07	13569	15931	16844	20120229_0285bAgBe_TiO2_R07	13569	gi|10178375|emb|CAC08413.1|	gi|10178375|emb|CAC08413.1|	gi|10178375|emb|CAC08413.1|			>gi|10178375|emb|CAC08413.1| putative ABC transport system integral membrane protein [Streptomyces coelicolor A3(2)]																	0.238427	0											0.238427
36	58	5	5		11681	12139	15931	16844	20120229_0285bAgBe_TiO2_R07	13569	15931	16844	20120229_0285bAgBe_TiO2_R07	13569	gi|10178375|emb|CAC08413.1|	gi|10178375|emb|CAC08413.1|	gi|10178375|emb|CAC08413.1|			>gi|10178375|emb|CAC08413.1| putative ABC transport system integral membrane protein [Streptomyces coelicolor A3(2)]																	0.238427	0											0.238427
37	60	41	41		7927	8179	10795	11441	20120229_0285bAgBe_TiO2_R05	13320	10795	11441	20120229_0285bAgBe_TiO2_R05	13320	gi|10178377|emb|CAC08415.1|	gi|10178377|emb|CAC08415.1|	gi|10178377|emb|CAC08415.1|			>gi|10178377|emb|CAC08415.1| hypothetical protein SC6F11.04c [Streptomyces coelicolor A3(2)]																	0.740136	3.98822	0.740136	3.98822	0.706246	2.81	12.813
38	60	188	188		16501	17159	22202	23472	20120301_0285bAgBe_directMS_R08	14489	22202	23472	20120301_0285bAgBe_directMS_R08	14489	gi|10178377|emb|CAC08415.1|	gi|10178377|emb|CAC08415.1|	gi|10178377|emb|CAC08415.1|			>gi|10178377|emb|CAC08415.1| hypothetical protein SC6F11.04c [Streptomyces coelicolor A3(2)]																	0.326467	0
39	61	19	19		11785	12250	16063	16976	20120301_0285bAgBe_directMS_R08	9014	16063	16976	20120301_0285bAgBe_directMS_R08	9014	gi|10178379|emb|CAC08417.1|	gi|10178379|emb|CAC08417.1|	gi|10178379|emb|CAC08417.1|			>gi|10178379|emb|CAC08417.1| hypothetical protein SC6F11.06c [Streptomyces coelicolor A3(2)]																	0.636362	0.309641
40	63	29	29		6559	6774	8975	9547	20120301_0285bAgBe_directMS_R05	13560	8975	9547	20120301_0285bAgBe_directMS_R05	13560	gi|10178381|emb|CAC08419.1|	gi|10178381|emb|CAC08419.1|	gi|10178381|emb|CAC08419.1|			>gi|10178381|emb|CAC08419.1| putative anti anti sigma factor [Streptomyces coelicolor A3(2)]																	0.342072	0.286762	0.342072	0.286762	0.771129	0.66	0.39998
41	63	92	92		9686	10023	13254	14061	20120301_0285bAgBe_directMS_R06	8297	13254	14061	20120301_0285bAgBe_directMS_R06	8297	gi|10178381|emb|CAC08419.1|	gi|10178381|emb|CAC08419.1|	gi|10178381|emb|CAC08419.1|			>gi|10178381|emb|CAC08419.1| putative anti anti sigma factor [Streptomyces coelicolor A3(2)]																	1	9.77895						1	9.77895	0.802155	0.7	9.7789
42	64	14	14		11888	12365	16196	17110	20120229_0285bAgBe_TiO2_R05	2350	16196	17110	20120229_0285bAgBe_TiO2_R05	2350	gi|10178385|emb|CAC08423.1|	gi|10178385|emb|CAC08423.1|	gi|10178385|emb|CAC08423.1|			>gi|10178385|emb|CAC08423.1| putative integral membrane transport protein [Streptomyces coelicolor A3(2)]																	0.980199	18.3721	0.980199	18.3721	0.706326	0.55	22.493
43	67	167	167		4027;17804	4176;18515	24093	25651	20120301_0285bAgBe_directMS_R08	13887	24093	25651	20120301_0285bAgBe_directMS_R08	13887	gi|10178392|emb|CAC08430.1|	gi|10178392|emb|CAC08430.1|	gi|10178392|emb|CAC08430.1|			>gi|10178392|emb|CAC08430.1| putative tetR-family transcriptional regulatory protein [Streptomyces coelicolor A3(2)]																	1	3.38136											0.505452
44	67	177	177		4027;17804	4176;18515	5436	5728	20120301_0285bAgBe_directMS_R08	10969	5436	5728	20120301_0285bAgBe_directMS_R08	10969	gi|10178392|emb|CAC08430.1|	gi|10178392|emb|CAC08430.1|	gi|10178392|emb|CAC08430.1|			>gi|10178392|emb|CAC08430.1| putative tetR-family transcriptional regulatory protein [Streptomyces coelicolor A3(2)]																	0.949523	12.7441											0.494548
45	68	288	288		4246	4403	5775	6093	20120301_0285bAgBe_directMS_R07	4177	5775	6093	20120301_0285bAgBe_directMS_R07	4177	gi|10178901|emb|CAC08476.1|	gi|10178901|emb|CAC08476.1|	gi|10178901|emb|CAC08476.1|			>gi|10178901|emb|CAC08476.1| aspartyl-tRNA synthetase [Streptomyces coelicolor A3(2)]																	0.5	0											0.5
46	68	14	14		15631	16251	21101	22318	20120229_0285bAgBe_TiO2_R05	11115	21101	22318	20120229_0285bAgBe_TiO2_R05	11115	gi|10178901|emb|CAC08476.1|	gi|10178901|emb|CAC08476.1|	gi|10178901|emb|CAC08476.1|			>gi|10178901|emb|CAC08476.1| aspartyl-tRNA synthetase [Streptomyces coelicolor A3(2)]																	0.331206	0.441185	0.331206	0.441185	0.865698	1.39	4.6994
47	72	365	365		15063	15655	20308	21476	20120229_0285bAgBe_TiO2_R05	5120	20308	21476	20120229_0285bAgBe_TiO2_R05	5120	gi|10241779|emb|CAC09537.1|	gi|10241779|emb|CAC09537.1|	gi|10241779|emb|CAC09537.1|			>gi|10241779|emb|CAC09537.1| enolase [Streptomyces coelicolor A3(2)]																	0.399494	0.0298238	0.399494	0.0298238	0.790294	2.82	0.68545
48	76	335	335		18673	19420	25426	27162	20120301_0285bAgBe_directMS_R07	7141	25426	27162	20120301_0285bAgBe_directMS_R07	7141	gi|10241787|emb|CAC09545.1|	gi|10241787|emb|CAC09545.1|	gi|10241787|emb|CAC09545.1|			>gi|10241787|emb|CAC09545.1| hypothetical protein SCE41.13c [Streptomyces coelicolor A3(2)]																	0.577795	1.3625											0.577795
49	77	7	7		10548	10906	14391	15233	20120301_0285bAgBe_directMS_R07	13736	14391	15233	20120301_0285bAgBe_directMS_R07	13736	gi|10241788|emb|CAC09546.1|	gi|10241788|emb|CAC09546.1|	gi|10241788|emb|CAC09546.1|			>gi|10241788|emb|CAC09546.1| hypothetical protein SCE41.14 [Streptomyces coelicolor A3(2)]																	0.490493	0											0.490493
50	80	9	9		11188	11598	15281	16168	20120301_0285bAgBe_directMS_R05	1991	15281	16168	20120301_0285bAgBe_directMS_R05	1991	gi|10241791|emb|CAC09549.1|	gi|10241791|emb|CAC09549.1|	gi|10241791|emb|CAC09549.1|			>gi|10241791|emb|CAC09549.1| conserved hypothetical protein [Streptomyces coelicolor A3(2)]																	1	2.2414	1	2.2414	0.551412	3.12	2.2414
51	81	363	363		4623	4791	6327	6716	20120301_0285bAgBe_directMS_R08	12447	6327	6716	20120301_0285bAgBe_directMS_R08	12447	gi|10241792|emb|CAC09550.1|	gi|10241792|emb|CAC09550.1|	gi|10241792|emb|CAC09550.1|			>gi|10241792|emb|CAC09550.1| putative transcriptional-repair coupling factor [Streptomyces coelicolor A3(2)]																	0.777762	0
52	81	365	365		4623	4791	6327	6716	20120301_0285bAgBe_directMS_R08	12447	6327	6716	20120301_0285bAgBe_directMS_R08	12447	gi|10241792|emb|CAC09550.1|	gi|10241792|emb|CAC09550.1|	gi|10241792|emb|CAC09550.1|			>gi|10241792|emb|CAC09550.1| putative transcriptional-repair coupling factor [Streptomyces coelicolor A3(2)]																	0.777762	0
53	81	375	375		4623	4791	6327	6716	20120301_0285bAgBe_directMS_R08	12447	6327	6716	20120301_0285bAgBe_directMS_R08	12447	gi|10241792|emb|CAC09550.1|	gi|10241792|emb|CAC09550.1|	gi|10241792|emb|CAC09550.1|			>gi|10241792|emb|CAC09550.1| putative transcriptional-repair coupling factor [Streptomyces coelicolor A3(2)]																	0.777762	0
54	81	383	383		4623	4791	6327	6716	20120301_0285bAgBe_directMS_R08	12447	6327	6716	20120301_0285bAgBe_directMS_R08	12447	gi|10241792|emb|CAC09550.1|	gi|10241792|emb|CAC09550.1|	gi|10241792|emb|CAC09550.1|			>gi|10241792|emb|CAC09550.1| putative transcriptional-repair coupling factor [Streptomyces coelicolor A3(2)]																	0.777762	0
55	82	215	215		4681	4849	6405	6799	20120301_0285bAgBe_directMS_R06	8057	6405	6799	20120301_0285bAgBe_directMS_R06	8057	gi|10241793|emb|CAC09551.1|	gi|10241793|emb|CAC09551.1|	gi|10241793|emb|CAC09551.1|			>gi|10241793|emb|CAC09551.1| putative ABC transport system integral membrane protein [Streptomyces coelicolor A3(2)]																	0.606059	0.425809						0.606059	0.425809	0.826644	3.87	0.46669
56	85	130	130		1344	1393	1835	1921	20120301_0285bAgBe_directMS_R07	13640	1835	1921	20120301_0285bAgBe_directMS_R07	13640	gi|10241799|emb|CAC09557.1|	gi|10241799|emb|CAC09557.1|	gi|10241799|emb|CAC09557.1|			>gi|10241799|emb|CAC09557.1| hypothetical protein SCE41.25c [Streptomyces coelicolor A3(2)]																	1	4.88133											1
57	86	52	52		2988	3088	4058	4291	20120301_0285bAgBe_directMS_R07	11294	4058	4291	20120301_0285bAgBe_directMS_R07	11294	gi|10241800|emb|CAC09558.1|	gi|10241800|emb|CAC09558.1|	gi|10241800|emb|CAC09558.1|			>gi|10241800|emb|CAC09558.1| hypothetical protein SCE41.26 [Streptomyces coelicolor A3(2)]																	0.181485	0											0.181485
58	86	112	112		15244	15844	20547	21727	20120301_0285bAgBe_directMS_R08	2998	20547	21727	20120301_0285bAgBe_directMS_R08	2998	gi|10241800|emb|CAC09558.1|	gi|10241800|emb|CAC09558.1|	gi|10241800|emb|CAC09558.1|			>gi|10241800|emb|CAC09558.1| hypothetical protein SCE41.26 [Streptomyces coelicolor A3(2)]																	1	9.29637
59	87	7	7		11506	11948	15710	16614	20120301_0285bAgBe_directMS_R05	5126	15710	16614	20120301_0285bAgBe_directMS_R05	5126	gi|10241801|emb|CAC09559.1|	gi|10241801|emb|CAC09559.1|	gi|10241801|emb|CAC09559.1|			>gi|10241801|emb|CAC09559.1| hypothetical protein SCE41.27 [Streptomyces coelicolor A3(2)]																	0.442874	0	0.442874	0	0.52864	7.23	26.105
60	88	104	104		14137	14689	19166	20290	20120301_0285bAgBe_directMS_R06	11382	19166	20290	20120301_0285bAgBe_directMS_R06	11382	gi|10241802|emb|CAC09560.1|	gi|10241802|emb|CAC09560.1|	gi|10241802|emb|CAC09560.1|			>gi|10241802|emb|CAC09560.1| SCE41.28c [Streptomyces coelicolor A3(2)]																	0.250056	0						0.250056	0	0.827431	9.66	0.005791
61	89	126	126		4315	4475	5869	6195	20120229_0285bAgBe_TiO2_R05	10046	5869	6195	20120229_0285bAgBe_TiO2_R05	10046	gi|10280517|emb|CAC09993.1|	gi|10280517|emb|CAC09993.1|	gi|10280517|emb|CAC09993.1|			>gi|10280517|emb|CAC09993.1| ATP dependent Clp Protease ATP binding subunit [Streptomyces coelicolor A3(2)]																	0.762385	2.84264	0.762385	2.84264	0.796155	2.57	3.4792
62	89	19	19		15533	16148	20988	22203	20120301_0285bAgBe_directMS_R06	1867	20988	22203	20120301_0285bAgBe_directMS_R06	1867	gi|10280517|emb|CAC09993.1|	gi|10280517|emb|CAC09993.1|	gi|10280517|emb|CAC09993.1|			>gi|10280517|emb|CAC09993.1| ATP dependent Clp Protease ATP binding subunit [Streptomyces coelicolor A3(2)]																	1	17.2497						1	17.2497	0.67296	5.04	17.25
63	93	3	3		11905	12385;12386	16218	17132	20120301_0285bAgBe_directMS_R07	7496	16217	17131	20120229_0285bAgBe_TiO2_R05	3853	gi|10280522|emb|CAC09998.1|	gi|10280522|emb|CAC09998.1|	gi|10280522|emb|CAC09998.1|			>gi|10280522|emb|CAC09998.1| putative integral membrane protein [Streptomyces coelicolor A3(2)]																	0.268587	0	0.25	0	0.777089	0.14	5.7251						0.268587
64	93	4	4		11905	12385;12386	16218	17132	20120301_0285bAgBe_directMS_R07	7496	16217	17131	20120229_0285bAgBe_TiO2_R05	3853	gi|10280522|emb|CAC09998.1|	gi|10280522|emb|CAC09998.1|	gi|10280522|emb|CAC09998.1|			>gi|10280522|emb|CAC09998.1| putative integral membrane protein [Streptomyces coelicolor A3(2)]																	0.268587	0	0.25	0	0.777089	0.14	5.7251						0.268587
65	93	7	7		11905	12385;12386	16218	17132	20120301_0285bAgBe_directMS_R07	7496	16217	17131	20120229_0285bAgBe_TiO2_R05	3853	gi|10280522|emb|CAC09998.1|	gi|10280522|emb|CAC09998.1|	gi|10280522|emb|CAC09998.1|			>gi|10280522|emb|CAC09998.1| putative integral membrane protein [Streptomyces coelicolor A3(2)]																	0.268587	0	0.25	0	0.777089	0.14	5.7251						0.268587
66	95	219	219		16824	17494	22618	23901	20120301_0285bAgBe_directMS_R06	14142	22618	23901	20120301_0285bAgBe_directMS_R06	14142	gi|10280524|emb|CAC10000.1|	gi|10280524|emb|CAC10000.1|	gi|10280524|emb|CAC10000.1|			>gi|10280524|emb|CAC10000.1| putative integral membrane protein [Streptomyces coelicolor A3(2)]																	0.86057	8.60528						0.86057	8.60528	0.543486	0.29	21.901
67	95	164	164		18653	19397	25397	27132	20120301_0285bAgBe_directMS_R06	7703	25397	27132	20120301_0285bAgBe_directMS_R06	7703	gi|10280524|emb|CAC10000.1|	gi|10280524|emb|CAC10000.1|	gi|10280524|emb|CAC10000.1|			>gi|10280524|emb|CAC10000.1| putative integral membrane protein [Streptomyces coelicolor A3(2)]																	1	13.2077						1	13.2077	0.551958	8.55	13.208
68	96	298	298		2408	2489	3256	3454	20120229_0285bAgBe_TiO2_R05	10966	3256	3454	20120229_0285bAgBe_TiO2_R05	10966	gi|10280525|emb|CAC10001.1|	gi|10280525|emb|CAC10001.1|	gi|10280525|emb|CAC10001.1|			>gi|10280525|emb|CAC10001.1| conserved hypothetical protein [Streptomyces coelicolor A3(2)]																	0.5	0	0.5	0	0.777439	6.14	0.78953
69	97	360	360		11210	11623;11624	15311	16198	20120301_0285bAgBe_directMS_R06	8204	15310	16197	20120301_0285bAgBe_directMS_R05	7319	gi|10303266|emb|CAC10104.1|	gi|10303266|emb|CAC10104.1|	gi|10303266|emb|CAC10104.1|			>gi|10303266|emb|CAC10104.1| putative sugar binding secreted protein [Streptomyces coelicolor A3(2)]																	0.901575	10.1108	0.49975	0	0.506502	2.05	36.381	0.901575	10.1108	0.663966	0.86	25.701
70	99	228	228		12318	12825	16811	17764	20120301_0285bAgBe_directMS_R05	6214	16811	17764	20120301_0285bAgBe_directMS_R05	6214	gi|10303269|emb|CAC10107.1|	gi|10303269|emb|CAC10107.1|	gi|10303269|emb|CAC10107.1|			>gi|10303269|emb|CAC10107.1| putative cellobiose hydrolase [Streptomyces coelicolor A3(2)]																	0.303242	0	0.303242	0	0.618365	5.03	18.922
71	99	232	232		12318	12825	16811	17764	20120301_0285bAgBe_directMS_R05	6214	16811	17764	20120301_0285bAgBe_directMS_R05	6214	gi|10303269|emb|CAC10107.1|	gi|10303269|emb|CAC10107.1|	gi|10303269|emb|CAC10107.1|			>gi|10303269|emb|CAC10107.1| putative cellobiose hydrolase [Streptomyces coelicolor A3(2)]																	0.303242	0	0.303242	0	0.618365	5.03	18.922
72	100	423	423		7571	7809	10280	10907	20120301_0285bAgBe_directMS_R08	11300	10280	10907	20120301_0285bAgBe_directMS_R08	11300	gi|10303271|emb|CAC10109.1|	gi|10303271|emb|CAC10109.1|	gi|10303271|emb|CAC10109.1|			>gi|10303271|emb|CAC10109.1| putative two component system histidine kinase [Streptomyces coelicolor A3(2)]																	0.947523	12.5662
73	103	45	45		9985	10327	13667	14484	20120301_0285bAgBe_directMS_R05	10483	13667	14484	20120301_0285bAgBe_directMS_R05	10483	gi|10303278|emb|CAC10116.1|	gi|10303278|emb|CAC10116.1|	gi|10303278|emb|CAC10116.1|			>gi|10303278|emb|CAC10116.1| putative integral membrane protein [Streptomyces coelicolor A3(2)]																	1	15.3951	1	15.3951	0.686199	4.51	15.395
74	105	72	72		9945	10287	13617	14433	20120229_0285bAgBe_TiO2_R05	13232	13617	14433	20120229_0285bAgBe_TiO2_R05	13232	gi|10432460|emb|CAC10294.1|	gi|10432460|emb|CAC10294.1|	gi|10432460|emb|CAC10294.1|			>gi|10432460|emb|CAC10294.1| putative two component system response regulator [Streptomyces coelicolor A3(2)]																	0.222214	0	0.222214	0	0.788299	0.27	2.0497
75	107	98	98		14130	14682	19159	20280	20120301_0285bAgBe_directMS_R06	3508	19156	20273	20120301_0285bAgBe_directMS_R08	3287	gi|10432463|emb|CAC10297.1|	gi|10432463|emb|CAC10297.1|	gi|10432463|emb|CAC10297.1|			>gi|10432463|emb|CAC10297.1| putative integral membrane protein [Streptomyces coelicolor A3(2)]																	1	34.8923						1	34.8923	0.479669	10.86	34.892
76	108	104	104		2268	2346	3085	3272	20120301_0285bAgBe_directMS_R08	5674	3085	3272	20120301_0285bAgBe_directMS_R08	5674	gi|10432467|emb|CAC10301.1|	gi|10432467|emb|CAC10301.1|	gi|10432467|emb|CAC10301.1|			>gi|10432467|emb|CAC10301.1| conserved hypothetical protein [Streptomyces coelicolor A3(2)]																	1	2.63977
77	110	41	41		111	114	151	170	20120229_0285bAgBe_TiO2_R07	3130	151	170	20120229_0285bAgBe_TiO2_R07	3130	gi|10432469|emb|CAC10303.1|	gi|10432469|emb|CAC10303.1|	gi|10432469|emb|CAC10303.1|			>gi|10432469|emb|CAC10303.1| putative integral membrane protein [Streptomyces coelicolor A3(2)]																	1	12.0582											1
78	115	271	271		1274	1321	1739	1821	20120229_0285bAgBe_TiO2_R05	6249	1739	1821	20120229_0285bAgBe_TiO2_R05	6249	gi|10432475|emb|CAC10309.1|	gi|10432475|emb|CAC10309.1|	gi|10432475|emb|CAC10309.1|			>gi|10432475|emb|CAC10309.1| putative secreted penicillin binding protein [Streptomyces coelicolor A3(2)]																	1	6.13696	1	6.13696	0.824615	1.23	6.137
79	115	359	359		2880	2977	3904	4133	20120229_0285bAgBe_TiO2_R05	8853	3904	4133	20120229_0285bAgBe_TiO2_R05	8853	gi|10432475|emb|CAC10309.1|	gi|10432475|emb|CAC10309.1|	gi|10432475|emb|CAC10309.1|			>gi|10432475|emb|CAC10309.1| putative secreted penicillin binding protein [Streptomyces coelicolor A3(2)]																	0.648227	0.254326	0.648227	0.254326	0.727082	2.15	2.9358
80	115	312	312		8124;8125	8381;8382	11072	11728	20120301_0285bAgBe_directMS_R05	12465	11072	11728	20120301_0285bAgBe_directMS_R05	12465	gi|10432475|emb|CAC10309.1|	gi|10432475|emb|CAC10309.1|	gi|10432475|emb|CAC10309.1|			>gi|10432475|emb|CAC10309.1| putative secreted penicillin binding protein [Streptomyces coelicolor A3(2)]																	0.598253	0.143226	0.598253	0.143226	0.794254	2.87	1.397
81	115	313	313		8124;8125	8381;8382	11072	11728	20120301_0285bAgBe_directMS_R05	12465	11072	11728	20120301_0285bAgBe_directMS_R05	12465	gi|10432475|emb|CAC10309.1|	gi|10432475|emb|CAC10309.1|	gi|10432475|emb|CAC10309.1|			>gi|10432475|emb|CAC10309.1| putative secreted penicillin binding protein [Streptomyces coelicolor A3(2)]																	0.584136	0.143226	0.584136	0.143226	0.794254	2.87	1.397
82	117	99	99		214	221	294	317	20120229_0285bAgBe_TiO2_R07	11494	294	317	20120229_0285bAgBe_TiO2_R07	11494	gi|10432477|emb|CAC10311.1|	gi|10432477|emb|CAC10311.1|	gi|10432477|emb|CAC10311.1|			>gi|10432477|emb|CAC10311.1| putative lysR family transcriptional regulatory protein [Streptomyces coelicolor A3(2)]																	0.502722	2.31098											0.502722
83	120	32	32		15004	15590	20233	21399	20120229_0285bAgBe_TiO2_R05	8501	20233	21399	20120229_0285bAgBe_TiO2_R05	8501	gi|10432484|emb|CAC10318.1|	gi|10432484|emb|CAC10318.1|	gi|10432484|emb|CAC10318.1|			>gi|10432484|emb|CAC10318.1| putative sugar hydrolase [Streptomyces coelicolor A3(2)]																	1	19.2706	1	19.2706	0.684246	2.16	19.271
84	121	224	224		6390	6603	8764	9331	20120229_0285bAgBe_TiO2_R05	10257	8764	9331	20120229_0285bAgBe_TiO2_R05	10257	gi|10432485|emb|CAC10319.1|	gi|10432485|emb|CAC10319.1|	gi|10432485|emb|CAC10319.1|			>gi|10432485|emb|CAC10319.1| putative secreted protein [Streptomyces coelicolor A3(2)]																	0.404566	1.32809	0.404566	1.32809	0.763598	0.21	3.1177
85	122	247	247		15800	16430	21328	22560	20120301_0285bAgBe_directMS_R07	7315	21328	22560	20120301_0285bAgBe_directMS_R07	7315	gi|10432486|emb|CAC10320.1|	gi|10432486|emb|CAC10320.1|	gi|10432486|emb|CAC10320.1|			>gi|10432486|emb|CAC10320.1| putative regulatory protein [Streptomyces coelicolor A3(2)]																	0.564803	1.13212											0.564803
86	130	188	188		3782;8181	3912;8442	11147	11803	20120301_0285bAgBe_directMS_R05	11918	5120	5404	20120301_0285bAgBe_directMS_R07	9352	gi|10798660|emb|CAC12796.1|	gi|10798660|emb|CAC12796.1|	gi|10798660|emb|CAC12796.1|			>gi|10798660|emb|CAC12796.1| putative secreted protein [Streptomyces coelicolor A3(2)]																	0.289754	0	0.289754	0	0.788998	0.95	7.1681						0.0865263
87	131	68	68		1263	1310	1725	1807	20120229_0285bAgBe_TiO2_R05	4360	1725	1807	20120229_0285bAgBe_TiO2_R05	4360	gi|10798661|emb|CAC12797.1|	gi|10798661|emb|CAC12797.1|	gi|10798661|emb|CAC12797.1|			>gi|10798661|emb|CAC12797.1| putative secreted protein [Streptomyces coelicolor A3(2)]																	0.702319	0	0.702319	0	0.806377	3.43	9.1327
88	131	21	21		12858	13377	17468	18466	20120301_0285bAgBe_directMS_R07	14704	17468	18466	20120301_0285bAgBe_directMS_R07	14704	gi|10798661|emb|CAC12797.1|	gi|10798661|emb|CAC12797.1|	gi|10798661|emb|CAC12797.1|			>gi|10798661|emb|CAC12797.1| putative secreted protein [Streptomyces coelicolor A3(2)]																	0.302901	2.14885											0.302901
89	131	38	38		12858	13377	17468	18466	20120301_0285bAgBe_directMS_R07	14704	17468	18466	20120301_0285bAgBe_directMS_R07	14704	gi|10798661|emb|CAC12797.1|	gi|10798661|emb|CAC12797.1|	gi|10798661|emb|CAC12797.1|			>gi|10798661|emb|CAC12797.1| putative secreted protein [Streptomyces coelicolor A3(2)]																	0.293503	0											0.293503
90	131	43	43		12858	13377	17468	18466	20120301_0285bAgBe_directMS_R07	14704	17468	18466	20120301_0285bAgBe_directMS_R07	14704	gi|10798661|emb|CAC12797.1|	gi|10798661|emb|CAC12797.1|	gi|10798661|emb|CAC12797.1|			>gi|10798661|emb|CAC12797.1| putative secreted protein [Streptomyces coelicolor A3(2)]																	0.293009	0											0.293009
91	131	46	46		12858	13377	17468	18466	20120301_0285bAgBe_directMS_R07	14704	17468	18466	20120301_0285bAgBe_directMS_R07	14704	gi|10798661|emb|CAC12797.1|	gi|10798661|emb|CAC12797.1|	gi|10798661|emb|CAC12797.1|			>gi|10798661|emb|CAC12797.1| putative secreted protein [Streptomyces coelicolor A3(2)]																	0.27636	0											0.27636
92	131	51	51		12858	13377	17468	18466	20120301_0285bAgBe_directMS_R07	14704	17468	18466	20120301_0285bAgBe_directMS_R07	14704	gi|10798661|emb|CAC12797.1|	gi|10798661|emb|CAC12797.1|	gi|10798661|emb|CAC12797.1|			>gi|10798661|emb|CAC12797.1| putative secreted protein [Streptomyces coelicolor A3(2)]																	0.277383	0											0.277383
93	132	96	96		10513	10871	14350	15191	20120229_0285bAgBe_TiO2_R07	12652	14350	15191	20120229_0285bAgBe_TiO2_R07	12652	gi|10798662|emb|CAC12798.1|	gi|10798662|emb|CAC12798.1|	gi|10798662|emb|CAC12798.1|			>gi|10798662|emb|CAC12798.1| putative secreted protein [Streptomyces coelicolor A3(2)]																	0.53919	1.61169											0.53919
94	133	217	217		19292	20058	26266	28049	20120301_0285bAgBe_directMS_R08	8141	26266	28049	20120301_0285bAgBe_directMS_R08	8141	gi|10799845|emb|CAC12923.1|	gi|10799845|emb|CAC12923.1|	gi|10799845|emb|CAC12923.1|			>gi|10799845|emb|CAC12923.1| putative acyl CoA dehydrogenase [Streptomyces coelicolor A3(2)]																	0.344365	0
95	133	221	221		19292	20058	26266	28049	20120301_0285bAgBe_directMS_R08	8141	26266	28049	20120301_0285bAgBe_directMS_R08	8141	gi|10799845|emb|CAC12923.1|	gi|10799845|emb|CAC12923.1|	gi|10799845|emb|CAC12923.1|			>gi|10799845|emb|CAC12923.1| putative acyl CoA dehydrogenase [Streptomyces coelicolor A3(2)]																	0.344365	0
96	136	74	74		10209	10559	13965	14796	20120301_0285bAgBe_directMS_R06	4590	13965	14796	20120301_0285bAgBe_directMS_R06	4590	gi|10799850|emb|CAC12928.1|	gi|10799850|emb|CAC12928.1|	gi|10799850|emb|CAC12928.1|			>gi|10799850|emb|CAC12928.1| conserved hypothetical protein 2SCI34.08c [Streptomyces coelicolor A3(2)]																	0.633038	4.06715						0.633038	4.06715	0.765862	1.54	11.235
97	138	4	4		11778	12243	16056	16969	20120229_0285bAgBe_TiO2_R07	1564	16056	16969	20120229_0285bAgBe_TiO2_R07	1564	gi|10799854|emb|CAC12932.1|	gi|10799854|emb|CAC12932.1|	gi|10799854|emb|CAC12932.1|			>gi|10799854|emb|CAC12932.1| putative transferase [Streptomyces coelicolor A3(2)]																	0.263013	0											0.263013
98	139	167	167		14436	15001	19530	20673	20120301_0285bAgBe_directMS_R08	5638	19530	20673	20120301_0285bAgBe_directMS_R08	5638	gi|10799855|emb|CAC12933.1|	gi|10799855|emb|CAC12933.1|	gi|10799855|emb|CAC12933.1|			>gi|10799855|emb|CAC12933.1| putative cytidylate kinase [Streptomyces coelicolor A3(2)]																	1	5.01859
99	139	107	107		18728	19478	25492	27228	20120229_0285bAgBe_TiO2_R05	2819	25491	27227	20120229_0285bAgBe_TiO2_R05	2685	gi|10799855|emb|CAC12933.1|	gi|10799855|emb|CAC12933.1|	gi|10799855|emb|CAC12933.1|			>gi|10799855|emb|CAC12933.1| putative cytidylate kinase [Streptomyces coelicolor A3(2)]																	0.658378	2.8493	0.658378	2.8493	0.73684	1.84	9.1073
100	139	110	110		18728	19478	25491	27227	20120229_0285bAgBe_TiO2_R05	2685	25491	27227	20120229_0285bAgBe_TiO2_R05	2685	gi|10799855|emb|CAC12933.1|	gi|10799855|emb|CAC12933.1|	gi|10799855|emb|CAC12933.1|			>gi|10799855|emb|CAC12933.1| putative cytidylate kinase [Streptomyces coelicolor A3(2)]																	0.5	0	0.5	0	0.73684	1.84	9.1073
101	141	22	22		5577;11834	5766;5767;12306	7691	8210	20120301_0285bAgBe_directMS_R07	5328	7691	8210	20120301_0285bAgBe_directMS_R07	5328	gi|10803135|emb|CAC13063.1|	gi|10803135|emb|CAC13063.1|	gi|10803135|emb|CAC13063.1|			>gi|10803135|emb|CAC13063.1| conserved hypothetical protein [Streptomyces coelicolor A3(2)]																	0.786824	5.67138	1	12.955	0.722596	5.19	12.955						0.786824
102	142	143	143		14965	15547	20185	21350	20120229_0285bAgBe_TiO2_R05	5535	20185	21350	20120229_0285bAgBe_TiO2_R05	5535	gi|10803137|emb|CAC13065.1|	gi|10803137|emb|CAC13065.1|	gi|10803137|emb|CAC13065.1|			>gi|10803137|emb|CAC13065.1| conserved hypothetical protein [Streptomyces coelicolor A3(2)]																	0.997201	25.5185	0.997201	25.5185	0.625244	1.53	28.696
103	148	326	326		15500	16112	20943	22156	20120301_0285bAgBe_directMS_R08	6584	20943	22156	20120301_0285bAgBe_directMS_R08	6584	gi|10803155|emb|CAC13083.1|;gi|4008539|emb|CAA22508.1|	gi|10803155|emb|CAC13083.1|	gi|10803155|emb|CAC13083.1|			>gi|10803155|emb|CAC13083.1| conserved hypothetical protein [Streptomyces coelicolor A3(2)];>gi|4008539|emb|CAA22508.1| hypothetical protein SC6C5.10 [Streptomyces coelicolor A3(2)]																	1	19.7769
104	149	704	704		12583	13096	17129	18096	20120301_0285bAgBe_directMS_R07	4558	17129	18096	20120301_0285bAgBe_directMS_R07	4558	gi|10803156|emb|CAC13084.1|	gi|10803156|emb|CAC13084.1|	gi|10803156|emb|CAC13084.1|			>gi|10803156|emb|CAC13084.1| putative oxidoreductase [Streptomyces coelicolor A3(2)]																	0.829193	10.917											0.829193
105	154	102	102		8117	8373	11061	11716	20120229_0285bAgBe_TiO2_R07	8334	11061	11716	20120229_0285bAgBe_TiO2_R07	8334	gi|10803161|emb|CAC13089.1|	gi|10803161|emb|CAC13089.1|	gi|10803161|emb|CAC13089.1|			>gi|10803161|emb|CAC13089.1| putative two component system histidine kinase [Streptomyces coelicolor A3(2)]																	0.815929	8.19775											0.815929
106	154	103	103		8117	8373	11061	11716	20120229_0285bAgBe_TiO2_R07	8334	11061	11716	20120229_0285bAgBe_TiO2_R07	8334	gi|10803161|emb|CAC13089.1|	gi|10803161|emb|CAC13089.1|	gi|10803161|emb|CAC13089.1|			>gi|10803161|emb|CAC13089.1| putative two component system histidine kinase [Streptomyces coelicolor A3(2)]																	0.8163	8.19775											0.8163
107	154	312	312		11952	12436	16277	17194	20120301_0285bAgBe_directMS_R06	12743	16278	17195	20120301_0285bAgBe_directMS_R06	13669	gi|10803161|emb|CAC13089.1|	gi|10803161|emb|CAC13089.1|	gi|10803161|emb|CAC13089.1|			>gi|10803161|emb|CAC13089.1| putative two component system histidine kinase [Streptomyces coelicolor A3(2)]																	0.692204	5.36054	0.447576	0	0.553905	5.34	34.768	0.692204	5.36054	0.553905	1.69	34.768	0.357235
108	155	93	93		10724	11088	14647	15500	20120229_0285bAgBe_TiO2_R07	12723	14647	15500	20120229_0285bAgBe_TiO2_R07	12723	gi|10803162|emb|CAC13090.1|	gi|10803162|emb|CAC13090.1|	gi|10803162|emb|CAC13090.1|			>gi|10803162|emb|CAC13090.1| putative secreted protein [Streptomyces coelicolor A3(2)]																	0.50719	0.124907											0.50719
109	158	32	32		16134	16773	21747	22989	20120229_0285bAgBe_TiO2_R07	9723	21747	22989	20120229_0285bAgBe_TiO2_R07	9723	gi|10803170|emb|CAC13098.1|	gi|10803170|emb|CAC13098.1|	gi|10803170|emb|CAC13098.1|			>gi|10803170|emb|CAC13098.1| putative lipoprotein [Streptomyces coelicolor A3(2)]																	0.351851	0											0.351851
110	158	38	38		16134	16773	21747	22989	20120229_0285bAgBe_TiO2_R07	9723	21747	22989	20120229_0285bAgBe_TiO2_R07	9723	gi|10803170|emb|CAC13098.1|	gi|10803170|emb|CAC13098.1|	gi|10803170|emb|CAC13098.1|			>gi|10803170|emb|CAC13098.1| putative lipoprotein [Streptomyces coelicolor A3(2)]																	0.350085	0											0.350085
111	160	16	16		11245	11662	15369	16260	20120301_0285bAgBe_directMS_R07	14845	15369	16260	20120301_0285bAgBe_directMS_R07	14845	gi|11061548|emb|CAC14484.1|	gi|11061548|emb|CAC14484.1|	gi|11061548|emb|CAC14484.1|			>gi|11061548|emb|CAC14484.1| hypothetical protein [Streptomyces coelicolor A3(2)]																	0.40331	0.706808											0.40331
112	164	51	51		10878	11247	14842	15701	20120229_0285bAgBe_TiO2_R07	8634	14842	15701	20120229_0285bAgBe_TiO2_R07	8634	gi|11061557|emb|CAC14493.1|	gi|11061557|emb|CAC14493.1|	gi|11061557|emb|CAC14493.1|			>gi|11061557|emb|CAC14493.1| putative transcriptional regulator [Streptomyces coelicolor A3(2)]																	0.73409	0											0.73409
113	164	60	60		10878	11247	14842	15701	20120229_0285bAgBe_TiO2_R07	8634	14842	15701	20120229_0285bAgBe_TiO2_R07	8634	gi|11061557|emb|CAC14493.1|	gi|11061557|emb|CAC14493.1|	gi|11061557|emb|CAC14493.1|			>gi|11061557|emb|CAC14493.1| putative transcriptional regulator [Streptomyces coelicolor A3(2)]																	0.746273	0											0.746273
114	164	87	87		19040	19796	25919	27689	20120301_0285bAgBe_directMS_R08	6201	25919	27689	20120301_0285bAgBe_directMS_R08	6201	gi|11061557|emb|CAC14493.1|	gi|11061557|emb|CAC14493.1|	gi|11061557|emb|CAC14493.1|			>gi|11061557|emb|CAC14493.1| putative transcriptional regulator [Streptomyces coelicolor A3(2)]																	0.834857	5.74893
115	167	36	36		15790	16420	21318	22550	20120301_0285bAgBe_directMS_R08	2840	21318	22550	20120301_0285bAgBe_directMS_R08	2840	gi|11061566|emb|CAC14503.1|	gi|11061566|emb|CAC14503.1|	gi|11061566|emb|CAC14503.1|			>gi|11061566|emb|CAC14503.1| putative secreted protein [Streptomyces coelicolor A3(2)]																	0.908715	8.82035
116	167	42	42		15790	16420	21318	22550	20120301_0285bAgBe_directMS_R08	2840	21318	22550	20120301_0285bAgBe_directMS_R08	2840	gi|11061566|emb|CAC14503.1|	gi|11061566|emb|CAC14503.1|	gi|11061566|emb|CAC14503.1|			>gi|11061566|emb|CAC14503.1| putative secreted protein [Streptomyces coelicolor A3(2)]																	0.787006	5.14068
117	170	221	221		3245	3359	4410	4656	20120229_0285bAgBe_TiO2_R05	9701	4410	4656	20120229_0285bAgBe_TiO2_R05	9701	gi|11061571|emb|CAC14508.1|	gi|11061571|emb|CAC14508.1|	gi|11061571|emb|CAC14508.1|			>gi|11061571|emb|CAC14508.1| putative transcriptional regulator [Streptomyces coelicolor A3(2)]																	0.666303	0.0212708	0.666303	0.0212708	0.867803	2.49	0.2133
118	171	381	381		8007	8262	10921	11571	20120301_0285bAgBe_directMS_R05	1863	10921	11571	20120301_0285bAgBe_directMS_R05	1863	gi|11061572|emb|CAC14510.1|;gi|11071214|emb|CAC14373.1|;gi|3218343|emb|CAA19602.1|;gi|6714806|emb|CAB66298.1|	gi|11061572|emb|CAC14510.1|	gi|11061572|emb|CAC14510.1|			>gi|11061572|emb|CAC14510.1| probable IS110 transposase [Streptomyces coelicolor A3(2)];>gi|11071214|emb|CAC14373.1| insertion element [Streptomyces coelicolor A3(2)];>gi|3218343|emb|CAA19602.1| putative IS110 transposase/integrase [Streptomyces coelicolor																	1	9.39406	1	9.39406	0.856661	1.36	9.3941
119	173	4	4		10076	10425	13789	14615	20120301_0285bAgBe_directMS_R07	9801	13789	14615	20120301_0285bAgBe_directMS_R07	9801	gi|11061577|emb|CAC14516.1|	gi|11061577|emb|CAC14516.1|	gi|11061577|emb|CAC14516.1|			>gi|11061577|emb|CAC14516.1| putative membrane protein [Streptomyces coelicolor A3(2)]																	0.709667	1.77103											0.709667
120	173	24	24		10076	10425	13789	14615	20120301_0285bAgBe_directMS_R07	9801	13789	14615	20120301_0285bAgBe_directMS_R07	9801	gi|11061577|emb|CAC14516.1|	gi|11061577|emb|CAC14516.1|	gi|11061577|emb|CAC14516.1|			>gi|11061577|emb|CAC14516.1| putative membrane protein [Streptomyces coelicolor A3(2)]																	0.69068	1.77103											0.69068
121	176	106	106		13056	13580	17716	18720	20120229_0285bAgBe_TiO2_R07	6829	17716	18720	20120229_0285bAgBe_TiO2_R07	6829	gi|11071201|emb|CAC14360.1|	gi|11071201|emb|CAC14360.1|	gi|11071201|emb|CAC14360.1|			>gi|11071201|emb|CAC14360.1| putative cysteine synthase [Streptomyces coelicolor A3(2)]																	1	5.90555											1
122	177	156	156		4008	4153	5409	5697	20120301_0285bAgBe_directMS_R07	11849	5409	5697	20120301_0285bAgBe_directMS_R07	11849	gi|11071202|emb|CAC14361.1|	gi|11071202|emb|CAC14361.1|	gi|11071202|emb|CAC14361.1|			>gi|11071202|emb|CAC14361.1| conserved hypothetical protein [Streptomyces coelicolor A3(2)]																	0.333333	0											0.333333
123	181	210	210		5822	6018	8010	8541	20120301_0285bAgBe_directMS_R05	8123	8010	8541	20120301_0285bAgBe_directMS_R05	8123	gi|11071208|emb|CAC14367.1|	gi|11071208|emb|CAC14367.1|	gi|11071208|emb|CAC14367.1|			>gi|11071208|emb|CAC14367.1| superoxide dismutase [Streptomyces coelicolor A3(2)]																	1	28.5286	1	28.5286	0.695484	8.22	28.529
124	184	223	223		13321	13851	18063	19085	20120229_0285bAgBe_TiO2_R07	12782	18063	19085	20120229_0285bAgBe_TiO2_R07	12782	gi|11071213|emb|CAC14372.1|	gi|11071213|emb|CAC14372.1|	gi|11071213|emb|CAC14372.1|			>gi|11071213|emb|CAC14372.1| hypothetical protein 2SCG2.17c [Streptomyces coelicolor A3(2)]																	1	3.49485											1
125	185	24	24		12953	13473	17583	18583	20120229_0285bAgBe_TiO2_R05	12002	17583	18583	20120229_0285bAgBe_TiO2_R05	12002	gi|11071215|emb|CAC14374.1|	gi|11071215|emb|CAC14374.1|	gi|11071215|emb|CAC14374.1|			>gi|11071215|emb|CAC14374.1| hypothetical protein [Streptomyces coelicolor A3(2)]																	1	2.48297	1	2.48297	0.7282	0.67	2.483
126	186	345	345		18087	18808	24471	26046	20120301_0285bAgBe_directMS_R06	10680	24471	26046	20120301_0285bAgBe_directMS_R06	10680	gi|11071216|emb|CAC14375.1|	gi|11071216|emb|CAC14375.1|	gi|11071216|emb|CAC14375.1|			>gi|11071216|emb|CAC14375.1| putative oxidoreductase [Streptomyces coelicolor A3(2)]																	1	2.2414						1	2.2414	0.750232	6.18	2.2414
127	189	488	488		17431	18127	23435	24772	20120301_0285bAgBe_directMS_R07	15076	23434	24771	20120301_0285bAgBe_directMS_R06	15362	gi|11071223|emb|CAC14382.1|	gi|11071223|emb|CAC14382.1|	gi|11071223|emb|CAC14382.1|			>gi|11071223|emb|CAC14382.1| putative transferase [Streptomyces coelicolor A3(2)]																	0.158609	1.36788						0.114564	-2.77195	0.853102	1.13	4.57	0.158609
128	190	50	50		10269	10619	14031	14862	20120229_0285bAgBe_TiO2_R05	12528	14031	14862	20120229_0285bAgBe_TiO2_R05	12528	gi|11071227|emb|CAC14386.1|	gi|11071227|emb|CAC14386.1|	gi|11071227|emb|CAC14386.1|			>gi|11071227|emb|CAC14386.1| putative glutamate racemase [Streptomyces coelicolor A3(2)]																	0.666665	4.32668	0.666665	4.32668	0.723465	4.57	4.4005
129	192	242	242		18874	19629	25688	27443	20120229_0285bAgBe_TiO2_R07	10954	25688	27443	20120229_0285bAgBe_TiO2_R07	10954	gi|11071229|emb|CAC14388.1|	gi|11071229|emb|CAC14388.1|	gi|11071229|emb|CAC14388.1|			>gi|11071229|emb|CAC14388.1| conserved hypothetical protein [Streptomyces coelicolor A3(2)]																	0.394379	0											0.394379
130	192	244	244		18874	19629	25688	27443	20120229_0285bAgBe_TiO2_R07	10954	25688	27443	20120229_0285bAgBe_TiO2_R07	10954	gi|11071229|emb|CAC14388.1|	gi|11071229|emb|CAC14388.1|	gi|11071229|emb|CAC14388.1|			>gi|11071229|emb|CAC14388.1| conserved hypothetical protein [Streptomyces coelicolor A3(2)]																	0.394379	0											0.394379
131	199	67	67		15956	16591	21515	22751	20120229_0285bAgBe_TiO2_R07	4122	21517	22753	20120301_0285bAgBe_directMS_R06	5375	gi|11071281|emb|CAC14354.1|	gi|11071281|emb|CAC14354.1|	gi|11071281|emb|CAC14354.1|			>gi|11071281|emb|CAC14354.1| conserved hypothetical protein [Streptomyces coelicolor A3(2)]																	0.718	3.31023	0.355937	-3.94591	0.610768	1.4	29.129	0.179525	-6.93746	0.534937	6.28	34.851	0.718
132	202	215	215		6784	7006	9239	9823	20120229_0285bAgBe_TiO2_R07	7657	9239	9823	20120229_0285bAgBe_TiO2_R07	7657	gi|11124556|emb|CAC14930.1|	gi|11124556|emb|CAC14930.1|	gi|11124556|emb|CAC14930.1|			>gi|11124556|emb|CAC14930.1| putative regulatory protein [Streptomyces coelicolor A3(2)]																	1	4.75728											1
133	203	117	117		18698	19448	25454	27190	20120301_0285bAgBe_directMS_R06	1121	25454	27190	20120301_0285bAgBe_directMS_R06	1121	gi|11124557|emb|CAC14931.1|	gi|11124557|emb|CAC14931.1|	gi|11124557|emb|CAC14931.1|			>gi|11124557|emb|CAC14931.1| conserved hypothetical protein [Streptomyces coelicolor A3(2)]																	0.83535	7.05307						0.83535	7.05307	0.516735	5.33	10.849
134	206	390	390		1552	1607	2100	2189	20120301_0285bAgBe_directMS_R08	12784	2100	2189	20120301_0285bAgBe_directMS_R08	12784	gi|11124560|emb|CAC14934.1|	gi|11124560|emb|CAC14934.1|	gi|11124560|emb|CAC14934.1|			>gi|11124560|emb|CAC14934.1| putative secreted protease [Streptomyces coelicolor A3(2)]																	0.254638	0
135	206	404	404		1552	1607	2100	2189	20120301_0285bAgBe_directMS_R08	12784	2100	2189	20120301_0285bAgBe_directMS_R08	12784	gi|11124560|emb|CAC14934.1|	gi|11124560|emb|CAC14934.1|	gi|11124560|emb|CAC14934.1|			>gi|11124560|emb|CAC14934.1| putative secreted protease [Streptomyces coelicolor A3(2)]																	0.254638	0
136	208	362	362		16749	17416	22524	23807	20120301_0285bAgBe_directMS_R07	7459	22524	23807	20120301_0285bAgBe_directMS_R07	7459	gi|11124563|emb|CAC14937.1|	gi|11124563|emb|CAC14937.1|	gi|11124563|emb|CAC14937.1|			>gi|11124563|emb|CAC14937.1| putative oxidoreductase [Streptomyces coelicolor A3(2)]																	0.726632	6.85733											0.726632
137	208	381	381		16749	17416	22524	23807	20120301_0285bAgBe_directMS_R07	7459	22524	23807	20120301_0285bAgBe_directMS_R07	7459	gi|11124563|emb|CAC14937.1|	gi|11124563|emb|CAC14937.1|	gi|11124563|emb|CAC14937.1|			>gi|11124563|emb|CAC14937.1| putative oxidoreductase [Streptomyces coelicolor A3(2)]																	0.738446	6.85733											0.738446
138	214	30	30		17275	17964	23198	24513	20120229_0285bAgBe_TiO2_R07	12390	23198	24513	20120229_0285bAgBe_TiO2_R07	12390	gi|11228451|emb|CAC16434.1|	gi|11228451|emb|CAC16434.1|	gi|11228451|emb|CAC16434.1|			>gi|11228451|emb|CAC16434.1| putative lacI-family transcriptional regulator [Streptomyces coelicolor A3(2)]																	0.902785	12.5424											0.902785
139	214	34	34		17275	17964	23198	24513	20120229_0285bAgBe_TiO2_R07	12390	23198	24513	20120229_0285bAgBe_TiO2_R07	12390	gi|11228451|emb|CAC16434.1|	gi|11228451|emb|CAC16434.1|	gi|11228451|emb|CAC16434.1|			>gi|11228451|emb|CAC16434.1| putative lacI-family transcriptional regulator [Streptomyces coelicolor A3(2)]																	0.994899	30.0804											0.994899
140	216	224	224		19426	20194	26457	28248	20120301_0285bAgBe_directMS_R08	4550	26457	28248	20120301_0285bAgBe_directMS_R08	4550	gi|11228453|emb|CAC16436.1|	gi|11228453|emb|CAC16436.1|	gi|11228453|emb|CAC16436.1|			>gi|11228453|emb|CAC16436.1| putative sugar transport permease [Streptomyces coelicolor A3(2)]																	0.450785	0
141	216	229	229		19426	20194	26457	28248	20120301_0285bAgBe_directMS_R08	4550	26457	28248	20120301_0285bAgBe_directMS_R08	4550	gi|11228453|emb|CAC16436.1|	gi|11228453|emb|CAC16436.1|	gi|11228453|emb|CAC16436.1|			>gi|11228453|emb|CAC16436.1| putative sugar transport permease [Streptomyces coelicolor A3(2)]																	0.450785	0
142	218	111	111		16590	17251	22311	23583	20120301_0285bAgBe_directMS_R05	11325	22311	23583	20120301_0285bAgBe_directMS_R05	11325	gi|11228456|emb|CAC16439.1|	gi|11228456|emb|CAC16439.1|	gi|11228456|emb|CAC16439.1|			>gi|11228456|emb|CAC16439.1| putative secreted sugar hydrolase [Streptomyces coelicolor A3(2)]																	1	3.79571	1	3.79571	0.530663	1.78	3.7957
143	219	20	20		12407	12915	16922	17880	20120301_0285bAgBe_directMS_R06	7671	16922	17880	20120301_0285bAgBe_directMS_R06	7671	gi|11228457|emb|CAC16440.1|	gi|11228457|emb|CAC16440.1|	gi|11228457|emb|CAC16440.1|			>gi|11228457|emb|CAC16440.1| putative MutT-family protein [Streptomyces coelicolor A3(2)]																	1	1.26802						1	1.26802	0.761462	7.52	1.268
144	220	9	9		15805	16435	21333	22566	20120229_0285bAgBe_TiO2_R05	2436	21333	22566	20120229_0285bAgBe_TiO2_R05	2436	gi|11228459|emb|CAC16442.1|	gi|11228459|emb|CAC16442.1|	gi|11228459|emb|CAC16442.1|			>gi|11228459|emb|CAC16442.1| putative transcriptional regulator [Streptomyces coelicolor A3(2)]																	1	5.68359	1	5.68359	0.747129	3.05	5.6836
145	223	18	18		8598	8890	11687	12362	20120301_0285bAgBe_directMS_R08	12258	11687	12362	20120301_0285bAgBe_directMS_R08	12258	gi|11228462|emb|CAC16445.1|	gi|11228462|emb|CAC16445.1|	gi|11228462|emb|CAC16445.1|			>gi|11228462|emb|CAC16445.1| putative oligopeptide ABC transporter integral membrane protein [Streptomyces coelicolor A3(2)]																	1	6.13696
146	223	20	20		8598	8890	11687	12362	20120301_0285bAgBe_directMS_R08	12258	11687	12362	20120301_0285bAgBe_directMS_R08	12258	gi|11228462|emb|CAC16445.1|	gi|11228462|emb|CAC16445.1|	gi|11228462|emb|CAC16445.1|			>gi|11228462|emb|CAC16445.1| putative oligopeptide ABC transporter integral membrane protein [Streptomyces coelicolor A3(2)]																	1	6.13696
147	225	233	233		17792	18503	24077	25630	20120229_0285bAgBe_TiO2_R05	4432	24077	25630	20120229_0285bAgBe_TiO2_R05	4432	gi|11228466|emb|CAC16449.1|	gi|11228466|emb|CAC16449.1|	gi|11228466|emb|CAC16449.1|			>gi|11228466|emb|CAC16449.1| conserved hypothetical protein [Streptomyces coelicolor A3(2)]																	0.34042	0.26042	0.34042	0.26042	0.809856	6.77	0.40736
148	226	54	54		861	895	1165	1231	20120301_0285bAgBe_directMS_R08	15152	1165	1231	20120301_0285bAgBe_directMS_R08	15152	gi|11228469|emb|CAC16452.1|	gi|11228469|emb|CAC16452.1|	gi|11228469|emb|CAC16452.1|			>gi|11228469|emb|CAC16452.1| putative oxidoreductase [Streptomyces coelicolor A3(2)]																	0.460131	0
149	228	188	188		13668	14209	18603	19707	20120301_0285bAgBe_directMS_R07	5615	18603	19707	20120301_0285bAgBe_directMS_R07	5615	gi|11228473|emb|CAC16456.1|	gi|11228473|emb|CAC16456.1|	gi|11228473|emb|CAC16456.1|			>gi|11228473|emb|CAC16456.1| putative secreted hydrolase [Streptomyces coelicolor A3(2)]																	0.82498	5.69798											0.82498
150	230	50	50		16731	17398	22498	23780	20120301_0285bAgBe_directMS_R06	11202	22498	23780	20120301_0285bAgBe_directMS_R06	11202	gi|11228479|emb|CAC16462.1|	gi|11228479|emb|CAC16462.1|	gi|11228479|emb|CAC16462.1|			>gi|11228479|emb|CAC16462.1| conserved hypothetical protein [Streptomyces coelicolor A3(2)]																	0.514443	0.40229						0.514443	0.40229	0.765638	2.5	1.9816
151	233	385	385		2899	2996	3928	4159	20120301_0285bAgBe_directMS_R07	5618	3928	4159	20120301_0285bAgBe_directMS_R07	5618	gi|11228489|emb|CAC16511.1|	gi|11228489|emb|CAC16511.1|	gi|11228489|emb|CAC16511.1|			>gi|11228489|emb|CAC16511.1| catalase [Streptomyces coelicolor A3(2)]																	0.253434	0											0.253434
152	233	94	94		16234	16878	21861	23106	20120229_0285bAgBe_TiO2_R05	10936	21861	23106	20120229_0285bAgBe_TiO2_R05	10936	gi|11228489|emb|CAC16511.1|	gi|11228489|emb|CAC16511.1|	gi|11228489|emb|CAC16511.1|			>gi|11228489|emb|CAC16511.1| catalase [Streptomyces coelicolor A3(2)]																	0.466375	0	0.466375	0	0.744776	6.43	12.049
153	233	102	102		16234	16878	21861	23106	20120229_0285bAgBe_TiO2_R05	10936	21861	23106	20120229_0285bAgBe_TiO2_R05	10936	gi|11228489|emb|CAC16511.1|	gi|11228489|emb|CAC16511.1|	gi|11228489|emb|CAC16511.1|			>gi|11228489|emb|CAC16511.1| catalase [Streptomyces coelicolor A3(2)]																	0.466375	0	0.466375	0	0.744776	6.43	12.049
154	235	177	177		8669	8961	11777	12456	20120229_0285bAgBe_TiO2_R07	10891	11777	12456	20120229_0285bAgBe_TiO2_R07	10891	gi|11228491|emb|CAC16513.1|	gi|11228491|emb|CAC16513.1|	gi|11228491|emb|CAC16513.1|			>gi|11228491|emb|CAC16513.1| conserved hypothetical protein [Streptomyces coelicolor A3(2)]																	1	8.74558											1
155	235	187	187		8669	8961	11777	12456	20120229_0285bAgBe_TiO2_R07	10891	11777	12456	20120229_0285bAgBe_TiO2_R07	10891	gi|11228491|emb|CAC16513.1|	gi|11228491|emb|CAC16513.1|	gi|11228491|emb|CAC16513.1|			>gi|11228491|emb|CAC16513.1| conserved hypothetical protein [Streptomyces coelicolor A3(2)]																	1	8.74558											1
156	236	121	121		8810	9114	11953	12637	20120301_0285bAgBe_directMS_R07	10021	11953	12637	20120301_0285bAgBe_directMS_R07	10021	gi|11228493|emb|CAC16515.1|	gi|11228493|emb|CAC16515.1|	gi|11228493|emb|CAC16515.1|			>gi|11228493|emb|CAC16515.1| putative oxidoreductase [Streptomyces coelicolor A3(2)]																	0.388267	0											0.388267
157	236	125	125		8810	9114	11953	12637	20120301_0285bAgBe_directMS_R07	10021	11953	12637	20120301_0285bAgBe_directMS_R07	10021	gi|11228493|emb|CAC16515.1|	gi|11228493|emb|CAC16515.1|	gi|11228493|emb|CAC16515.1|			>gi|11228493|emb|CAC16515.1| putative oxidoreductase [Streptomyces coelicolor A3(2)]																	0.388267	0											0.388267
158	238	121	121		5284	5462	7214	7638	20120229_0285bAgBe_TiO2_R05	11799	7214	7638	20120229_0285bAgBe_TiO2_R05	11799	gi|11228495|emb|CAC16517.1|	gi|11228495|emb|CAC16517.1|	gi|11228495|emb|CAC16517.1|			>gi|11228495|emb|CAC16517.1| putative integral membrane transport protein [Streptomyces coelicolor A3(2)]																	0.666667	0	0.666667	0	0.859377	0.11	2.91
159	240	5	5		11997	12484	16341	17264	20120301_0285bAgBe_directMS_R07	13867	16340	17263	20120301_0285bAgBe_directMS_R07	13514	gi|11228498|emb|CAC16520.1|	gi|11228498|emb|CAC16520.1|	gi|11228498|emb|CAC16520.1|			>gi|11228498|emb|CAC16520.1| putative transcriptional regulator [Streptomyces coelicolor A3(2)]																	0.259043	0											0.259043
160	240	13	13		11997	12484	16341	17264	20120301_0285bAgBe_directMS_R07	13867	16340	17263	20120301_0285bAgBe_directMS_R07	13514	gi|11228498|emb|CAC16520.1|	gi|11228498|emb|CAC16520.1|	gi|11228498|emb|CAC16520.1|			>gi|11228498|emb|CAC16520.1| putative transcriptional regulator [Streptomyces coelicolor A3(2)]																	0.259043	0											0.259043
161	243	93	93		14703	15274	19839	20992	20120229_0285bAgBe_TiO2_R05	4489	19839	20992	20120229_0285bAgBe_TiO2_R05	4489	gi|11322400|emb|CAC16713.1|	gi|11322400|emb|CAC16713.1|	gi|11322400|emb|CAC16713.1|			>gi|11322400|emb|CAC16713.1| conserved hypothetical protein [Streptomyces coelicolor A3(2)]																	0.5	0	0.5	0	0.529131	13.34	-1.2871e-11
162	244	27	27		14812	15387	19979	21137	20120301_0285bAgBe_directMS_R08	10283	19980	21138	20120229_0285bAgBe_TiO2_R05	7453	gi|11322401|emb|CAC16714.1|	gi|11322401|emb|CAC16714.1|	gi|11322401|emb|CAC16714.1|			>gi|11322401|emb|CAC16714.1| conserved hypothetical protein [Streptomyces coelicolor A3(2)]																	0.85827	6.90345	0.0825309	-12.3294	0.528991	4.91	31.286	0.839363	6.90345	0.631927	7.75	25.238	0.839363
163	245	138	138		2839	2933	3838	4063	20120229_0285bAgBe_TiO2_R05	7853	3838	4063	20120229_0285bAgBe_TiO2_R05	7853	gi|11322403|emb|CAC16716.1|	gi|11322403|emb|CAC16716.1|	gi|11322403|emb|CAC16716.1|			>gi|11322403|emb|CAC16716.1| putative regulatory protein [Streptomyces coelicolor A3(2)]																	0.788092	3.05465	0.788092	3.05465	0.724156	1.46	4.1204
164	245	151	151		2839	2933	3838	4063	20120229_0285bAgBe_TiO2_R05	7853	3838	4063	20120229_0285bAgBe_TiO2_R05	7853	gi|11322403|emb|CAC16716.1|	gi|11322403|emb|CAC16716.1|	gi|11322403|emb|CAC16716.1|			>gi|11322403|emb|CAC16716.1| putative regulatory protein [Streptomyces coelicolor A3(2)]																	0.75542	1.81727	0.75542	1.81727	0.724156	1.46	4.1204
165	252	164	164		12508	13020	17050	18015	20120229_0285bAgBe_TiO2_R07	6310	17050	18015	20120229_0285bAgBe_TiO2_R07	6310	gi|11322414|emb|CAC16727.1|	gi|11322414|emb|CAC16727.1|	gi|11322414|emb|CAC16727.1|			>gi|11322414|emb|CAC16727.1| putative monooxygenase [Streptomyces coelicolor A3(2)]																	0.488444	3.19118											0.488444
166	252	175	175		12508	13020	17050	18015	20120229_0285bAgBe_TiO2_R07	6310	17050	18015	20120229_0285bAgBe_TiO2_R07	6310	gi|11322414|emb|CAC16727.1|	gi|11322414|emb|CAC16727.1|	gi|11322414|emb|CAC16727.1|			>gi|11322414|emb|CAC16727.1| putative monooxygenase [Streptomyces coelicolor A3(2)]																	0.203577	0											0.203577
167	252	179	179		12508	13020	17050	18015	20120229_0285bAgBe_TiO2_R07	6310	17050	18015	20120229_0285bAgBe_TiO2_R07	6310	gi|11322414|emb|CAC16727.1|	gi|11322414|emb|CAC16727.1|	gi|11322414|emb|CAC16727.1|			>gi|11322414|emb|CAC16727.1| putative monooxygenase [Streptomyces coelicolor A3(2)]																	0.226945	0											0.226945
168	254	295	295		14835	15410;15411	20015	21175	20120301_0285bAgBe_directMS_R08	13868	20013	21173	20120301_0285bAgBe_directMS_R08	13111	gi|11323215|emb|CAC16962.1|	gi|11323215|emb|CAC16962.1|	gi|11323215|emb|CAC16962.1|			>gi|11323215|emb|CAC16962.1| probable starvation sensing protein [Streptomyces coelicolor A3(2)]																	0.407154	0.0850617
169	255	384	384		5181	5356	7068	7486	20120301_0285bAgBe_directMS_R05	9943	7068	7486	20120301_0285bAgBe_directMS_R05	9943	gi|11323217|emb|CAC16964.1|	gi|11323217|emb|CAC16964.1|	gi|11323217|emb|CAC16964.1|			>gi|11323217|emb|CAC16964.1| putative secreted protein [Streptomyces coelicolor A3(2)]																	0.586445	2.36786	0.586445	2.36786	0.773354	0.26	7.091
170	256	76	76		4637	4805	6345	6734	20120301_0285bAgBe_directMS_R06	13004	6345	6734	20120301_0285bAgBe_directMS_R06	13004	gi|11323218|emb|CAC16965.1|	gi|11323218|emb|CAC16965.1|	gi|11323218|emb|CAC16965.1|			>gi|11323218|emb|CAC16965.1| conserved hypothetical protein [Streptomyces coelicolor A3(2)]																	1	35.3558						1	35.3558	0.591405	5.92	35.356
171	261	170	170		17754	18465	24035	25586	20120301_0285bAgBe_directMS_R07	13332	24035	25586	20120301_0285bAgBe_directMS_R07	13332	gi|11323227|emb|CAC16974.1|	gi|11323227|emb|CAC16974.1|	gi|11323227|emb|CAC16974.1|			>gi|11323227|emb|CAC16974.1| putative dehydrogenase [Streptomyces coelicolor A3(2)]																	0.371219	0						0.333333	0	0.748626	5.97	-1.5767e-11	0.371219
172	261	171	171		17754	18465	24035	25586	20120301_0285bAgBe_directMS_R07	13332	24035	25586	20120301_0285bAgBe_directMS_R07	13332	gi|11323227|emb|CAC16974.1|	gi|11323227|emb|CAC16974.1|	gi|11323227|emb|CAC16974.1|			>gi|11323227|emb|CAC16974.1| putative dehydrogenase [Streptomyces coelicolor A3(2)]																	0.371219	0						0.333333	0	0.748626	5.97	-1.5767e-11	0.371219
173	266	76	76		7526	7764	10220	10846	20120301_0285bAgBe_directMS_R07	2670	10220	10846	20120301_0285bAgBe_directMS_R07	2670	gi|11323236|emb|CAC16983.1|	gi|11323236|emb|CAC16983.1|	gi|11323236|emb|CAC16983.1|			>gi|11323236|emb|CAC16983.1| putative secreted hydrolase [Streptomyces coelicolor A3(2)]																	0.903645	9.72121											0.903645
174	270	352	352		1899;1900;12434	1969;1970;12945	16961	17921	20120301_0285bAgBe_directMS_R07	1498	16961	17921	20120301_0285bAgBe_directMS_R07	1498	gi|11323243|emb|CAC16990.1|	gi|11323243|emb|CAC16990.1|	gi|11323243|emb|CAC16990.1|			>gi|11323243|emb|CAC16990.1| putative secreted protein [Streptomyces coelicolor A3(2)]																	1	10.1214	1	0	0.777495	0.7	-1.3763e-11						1
175	270	363	363		1900	1970	2581	2744	20120301_0285bAgBe_directMS_R08	15074	2581	2744	20120301_0285bAgBe_directMS_R08	15074	gi|11323243|emb|CAC16990.1|	gi|11323243|emb|CAC16990.1|	gi|11323243|emb|CAC16990.1|			>gi|11323243|emb|CAC16990.1| putative secreted protein [Streptomyces coelicolor A3(2)]																	0.331313	2.38398
176	270	334	334		14791	15365	19946	21102	20120301_0285bAgBe_directMS_R05	7628	19946	21102	20120301_0285bAgBe_directMS_R05	7628	gi|11323243|emb|CAC16990.1|	gi|11323243|emb|CAC16990.1|	gi|11323243|emb|CAC16990.1|			>gi|11323243|emb|CAC16990.1| putative secreted protein [Streptomyces coelicolor A3(2)]																	0.900038	9.95184	0.900038	9.95184	0.700286	1.95	20.43
177	271	35	35		18376	19112	25028	26753	20120229_0285bAgBe_TiO2_R05	6589	25028	26753	20120229_0285bAgBe_TiO2_R05	6589	gi|11323245|emb|CAC16992.1|	gi|11323245|emb|CAC16992.1|	gi|11323245|emb|CAC16992.1|			>gi|11323245|emb|CAC16992.1| putative oxidoreductase [Streptomyces coelicolor A3(2)]																	0.761406	0	0.761406	0	0.791785	1.23	5.3597
178	271	36	36		18376	19112	25028	26753	20120229_0285bAgBe_TiO2_R05	6589	25028	26753	20120229_0285bAgBe_TiO2_R05	6589	gi|11323245|emb|CAC16992.1|	gi|11323245|emb|CAC16992.1|	gi|11323245|emb|CAC16992.1|			>gi|11323245|emb|CAC16992.1| putative oxidoreductase [Streptomyces coelicolor A3(2)]																	0.761406	0	0.761406	0	0.791785	1.23	5.3597
179	271	38	38		18376	19112	25028	26753	20120229_0285bAgBe_TiO2_R05	6589	25028	26753	20120229_0285bAgBe_TiO2_R05	6589	gi|11323245|emb|CAC16992.1|	gi|11323245|emb|CAC16992.1|	gi|11323245|emb|CAC16992.1|			>gi|11323245|emb|CAC16992.1| putative oxidoreductase [Streptomyces coelicolor A3(2)]																	0.761406	0	0.761406	0	0.791785	1.23	5.3597
180	276	2	2		11677	12135	15926	16839	20120229_0285bAgBe_TiO2_R05	1431	15926	16839	20120229_0285bAgBe_TiO2_R05	1431	gi|11493163|emb|CAC17489.1|	gi|11493163|emb|CAC17489.1|	gi|11493163|emb|CAC17489.1|			>gi|11493163|emb|CAC17489.1| putative integral membrane protein [Streptomyces coelicolor A3(2)]																	1	11.2196	1	11.2196	0.824755	10.39	11.22
181	276	6	6		11677	12135	15926	16839	20120229_0285bAgBe_TiO2_R05	1431	15926	16839	20120229_0285bAgBe_TiO2_R05	1431	gi|11493163|emb|CAC17489.1|	gi|11493163|emb|CAC17489.1|	gi|11493163|emb|CAC17489.1|			>gi|11493163|emb|CAC17489.1| putative integral membrane protein [Streptomyces coelicolor A3(2)]																	1	11.2196	1	11.2196	0.824755	10.39	11.22
182	278	48	48		15622	16240	21088	22304	20120301_0285bAgBe_directMS_R07	8761	21088	22304	20120301_0285bAgBe_directMS_R07	8761	gi|11493165|emb|CAC17491.1|	gi|11493165|emb|CAC17491.1|	gi|11493165|emb|CAC17491.1|			>gi|11493165|emb|CAC17491.1| putative secreted metal-binding protein [Streptomyces coelicolor A3(2)]																	0.416624	0											0.416624
183	282	62	62		15653	16275	21129	22346	20120229_0285bAgBe_TiO2_R05	4621	21129	22346	20120229_0285bAgBe_TiO2_R05	4621	gi|11493171|emb|CAC17497.1|	gi|11493171|emb|CAC17497.1|	gi|11493171|emb|CAC17497.1|			>gi|11493171|emb|CAC17497.1| putative ABC transporter ATP-binding protein [Streptomyces coelicolor A3(2)]																	0.612954	4.51023	0.612954	4.51023	0.77706	0.79	6.137
184	284	1041	1041		18297	19028	24749	26336	20120301_0285bAgBe_directMS_R06	3245	24749	26336	20120301_0285bAgBe_directMS_R06	3245	gi|11493174|emb|CAC17500.1|	gi|11493174|emb|CAC17500.1|	gi|11493174|emb|CAC17500.1|			>gi|11493174|emb|CAC17500.1| putative non-ribosomal peptide synthase [Streptomyces coelicolor A3(2)]																	0.636661	2.43596						0.636661	2.43596	0.556749	1.21	4.3437
185	287	222	222		4389	4552	5962	6290	20120301_0285bAgBe_directMS_R05	13888	5962	6290	20120301_0285bAgBe_directMS_R05	13888	gi|11493177|emb|CAC17503.1|	gi|11493177|emb|CAC17503.1|	gi|11493177|emb|CAC17503.1|			>gi|11493177|emb|CAC17503.1| putative cytochrome P450 [Streptomyces coelicolor A3(2)]																	1	0	1	0	0.544043	1.69	-1.0226e-11
186	287	261	261		4986	5158	6795	7203	20120229_0285bAgBe_TiO2_R07	9549	6795	7203	20120229_0285bAgBe_TiO2_R07	9549	gi|11493177|emb|CAC17503.1|	gi|11493177|emb|CAC17503.1|	gi|11493177|emb|CAC17503.1|			>gi|11493177|emb|CAC17503.1| putative cytochrome P450 [Streptomyces coelicolor A3(2)]																	0.376027	0.94813											0.376027
187	290	256	256		15935	16570	21488	22724	20120301_0285bAgBe_directMS_R08	5187	21488	22724	20120301_0285bAgBe_directMS_R08	5187	gi|11493182|emb|CAC17508.1|	gi|11493182|emb|CAC17508.1|	gi|11493182|emb|CAC17508.1|			>gi|11493182|emb|CAC17508.1| putative lyase [Streptomyces coelicolor A3(2)]																	0.683321	1.48684
188	291	13	13		5614	5805;5806	7750	8270	20120301_0285bAgBe_directMS_R07	14351	7750	8270	20120301_0285bAgBe_directMS_R07	14351	gi|11493188|emb|CAC17527.1|	gi|11493188|emb|CAC17527.1|	gi|11493188|emb|CAC17527.1|			>gi|11493188|emb|CAC17527.1| putative marR-family transcriptional regulator [Streptomyces coelicolor A3(2)]																	0.691898	4.57508	0.485822	5.01067	0.743574	2.5	8.0057						0.691898
189	291	2	2		11699	12157	15949	16862	20120229_0285bAgBe_TiO2_R05	5169	15949	16862	20120229_0285bAgBe_TiO2_R05	5169	gi|11493188|emb|CAC17527.1|	gi|11493188|emb|CAC17527.1|	gi|11493188|emb|CAC17527.1|			>gi|11493188|emb|CAC17527.1| putative marR-family transcriptional regulator [Streptomyces coelicolor A3(2)]																	1	15.0116	1	15.0116	0.749784	1.29	15.012
190	293	163	163		19470	20238	26506	28297	20120229_0285bAgBe_TiO2_R05	6174	26506	28297	20120229_0285bAgBe_TiO2_R05	6174	gi|11493191|emb|CAC17530.1|	gi|11493191|emb|CAC17530.1|	gi|11493191|emb|CAC17530.1|			>gi|11493191|emb|CAC17530.1| putative nucleotide-binding protein [Streptomyces coelicolor A3(2)]																	0.40238	0	0.40238	0	0.76381	3.28	3.2714
191	299	213	213		8926	9233	12107	12794	20120301_0285bAgBe_directMS_R06	6028	12107	12794	20120301_0285bAgBe_directMS_R06	6028	gi|11544750|emb|CAC17653.1|	gi|11544750|emb|CAC17653.1|	gi|11544750|emb|CAC17653.1|			>gi|11544750|emb|CAC17653.1| hypothetical protein SCK20.06 [Streptomyces coelicolor A3(2)]																	1	23.0122						1	23.0122	0.648776	0.51	23.012
192	300	208	208		2266	2344	3083	3270	20120301_0285bAgBe_directMS_R07	4510	3083	3270	20120301_0285bAgBe_directMS_R07	4510	gi|11544751|emb|CAC17654.1|	gi|11544751|emb|CAC17654.1|	gi|11544751|emb|CAC17654.1|			>gi|11544751|emb|CAC17654.1| putative ECF sigma factor [Streptomyces coelicolor A3(2)]																	0.671527	4.61645											0.671527
193	302	173	173		18316	19047	24784	26384	20120229_0285bAgBe_TiO2_R07	4576	24784	26384	20120229_0285bAgBe_TiO2_R07	4576	gi|11544753|emb|CAC17656.1|	gi|11544753|emb|CAC17656.1|	gi|11544753|emb|CAC17656.1|			>gi|11544753|emb|CAC17656.1| putative lipoprotein [Streptomyces coelicolor A3(2)]																	0.333333	0											0.333333
194	302	175	175		18316	19047	24784	26384	20120229_0285bAgBe_TiO2_R07	4576	24784	26384	20120229_0285bAgBe_TiO2_R07	4576	gi|11544753|emb|CAC17656.1|	gi|11544753|emb|CAC17656.1|	gi|11544753|emb|CAC17656.1|			>gi|11544753|emb|CAC17656.1| putative lipoprotein [Streptomyces coelicolor A3(2)]																	0.333333	0											0.333333
195	302	176	176		18316	19047	24784	26384	20120229_0285bAgBe_TiO2_R07	4576	24784	26384	20120229_0285bAgBe_TiO2_R07	4576	gi|11544753|emb|CAC17656.1|	gi|11544753|emb|CAC17656.1|	gi|11544753|emb|CAC17656.1|			>gi|11544753|emb|CAC17656.1| putative lipoprotein [Streptomyces coelicolor A3(2)]																	0.333333	0											0.333333
196	303	485	485		3655	3780	4967	5248	20120301_0285bAgBe_directMS_R06	7908	4967	5248	20120301_0285bAgBe_directMS_R06	7908	gi|11544754|emb|CAC17657.1|	gi|11544754|emb|CAC17657.1|	gi|11544754|emb|CAC17657.1|			>gi|11544754|emb|CAC17657.1| methylmalonyl CoA mutase [Streptomyces coelicolor A3(2)]																	0.734827	4.42657						0.734827	4.42657	0.729619	4.78	12.497
197	303;3262	192;190	190		6815	7038	9275	9860	20120301_0285bAgBe_directMS_R08	7724	9275	9860	20120301_0285bAgBe_directMS_R08	7724	gi|11544754|emb|CAC17657.1|;gi|6900928|emb|CAB71920.1|	gi|11544754|emb|CAC17657.1|;gi|6900928|emb|CAB71920.1|	gi|6900928|emb|CAB71920.1|			>gi|11544754|emb|CAC17657.1| methylmalonyl CoA mutase [Streptomyces coelicolor A3(2)];>gi|6900928|emb|CAB71920.1| methylmalonyll-CoA mutase [Streptomyces coelicolor A3(2)]																	0.784806	8.62962
198	306	221	221		14219	14775	19271	20401	20120301_0285bAgBe_directMS_R08	7321	19271	20401	20120301_0285bAgBe_directMS_R08	7321	gi|11830833|emb|CAC18734.1|	gi|11830833|emb|CAC18734.1|	gi|11830833|emb|CAC18734.1|			>gi|11830833|emb|CAC18734.1| putative transferase [Streptomyces coelicolor A3(2)]																	0.5	0
199	307	137	137		13716	14258	18665	19770	20120301_0285bAgBe_directMS_R08	13997	18665	19770	20120301_0285bAgBe_directMS_R08	13997	gi|11863682|emb|CAC18789.1|	gi|11863682|emb|CAC18789.1|	gi|11863682|emb|CAC18789.1|			>gi|11863682|emb|CAC18789.1| glycerol operon regulatory protein [Streptomyces coelicolor A3(2)]																	0.399257	0
200	307	145	145		13716	14258	18665	19770	20120301_0285bAgBe_directMS_R08	13997	18665	19770	20120301_0285bAgBe_directMS_R08	13997	gi|11863682|emb|CAC18789.1|	gi|11863682|emb|CAC18789.1|	gi|11863682|emb|CAC18789.1|			>gi|11863682|emb|CAC18789.1| glycerol operon regulatory protein [Streptomyces coelicolor A3(2)]																	0.399263	0
201	307	153	153		13716	14258	18665	19770	20120301_0285bAgBe_directMS_R08	13997	18665	19770	20120301_0285bAgBe_directMS_R08	13997	gi|11863682|emb|CAC18789.1|	gi|11863682|emb|CAC18789.1|	gi|11863682|emb|CAC18789.1|			>gi|11863682|emb|CAC18789.1| glycerol operon regulatory protein [Streptomyces coelicolor A3(2)]																	0.40296	0.0532522
202	308	448	448		7829	8076	10631	11267	20120301_0285bAgBe_directMS_R07	5984	10631	11267	20120301_0285bAgBe_directMS_R07	5984	gi|12274800|emb|CAC22143.1|	gi|12274800|emb|CAC22143.1|	gi|12274800|emb|CAC22143.1|			>gi|12274800|emb|CAC22143.1| putative secreted FAD-binding protein [Streptomyces coelicolor A3(2)]																	0.890161	10.9624											0.890161
203	308	391	391		19217	19979	26169	27951	20120301_0285bAgBe_directMS_R08	3400	26169	27951	20120301_0285bAgBe_directMS_R08	3400	gi|12274800|emb|CAC22143.1|	gi|12274800|emb|CAC22143.1|	gi|12274800|emb|CAC22143.1|			>gi|12274800|emb|CAC22143.1| putative secreted FAD-binding protein [Streptomyces coelicolor A3(2)]																	0.927655	13.1066
204	309	91	91		12707	13224	17285	18271	20120301_0285bAgBe_directMS_R06	5487	17285	18271	20120301_0285bAgBe_directMS_R06	5487	gi|12274801|emb|CAC22144.1|	gi|12274801|emb|CAC22144.1|	gi|12274801|emb|CAC22144.1|			>gi|12274801|emb|CAC22144.1| putative type I polyketide synthase [Streptomyces coelicolor A3(2)]																	0.316441	0						0.316441	0	0.80728	0.71	7.2791
205	310	2878	2878		9627	9961	13172	13978	20120301_0285bAgBe_directMS_R08	7091	13172	13978	20120301_0285bAgBe_directMS_R08	7091	gi|12274802|emb|CAC22145.1|	gi|12274802|emb|CAC22145.1|	gi|12274802|emb|CAC22145.1|			>gi|12274802|emb|CAC22145.1| putative type I polyketide synthase [Streptomyces coelicolor A3(2)]																	0.5	0
206	310;1008	1221;3923	3923		12854	13373	17464	18462	20120301_0285bAgBe_directMS_R07	8740	17464	18462	20120301_0285bAgBe_directMS_R07	8740	gi|12274802|emb|CAC22145.1|;gi|24429554|emb|CAD55506.1|	gi|12274802|emb|CAC22145.1|;gi|24429554|emb|CAD55506.1|	gi|24429554|emb|CAD55506.1|			>gi|12274802|emb|CAC22145.1| putative type I polyketide synthase [Streptomyces coelicolor A3(2)];>gi|24429554|emb|CAD55506.1| putative type I polyketide synthase [Streptomyces coelicolor A3(2)]																	1	24.6317											1
207	311	63	63		10708	11072	14630	15483	20120301_0285bAgBe_directMS_R07	14354	14630	15483	20120301_0285bAgBe_directMS_R07	14354	gi|12311703|emb|CAC22719.1|	gi|12311703|emb|CAC22719.1|	gi|12311703|emb|CAC22719.1|			>gi|12311703|emb|CAC22719.1| putative two component system sensor kinase [Streptomyces coelicolor A3(2)]																	0.599115	0.166054											0.599115
208	315	6	6		8473	8753	11514	12179	20120301_0285bAgBe_directMS_R08	15432	11514	12179	20120301_0285bAgBe_directMS_R08	15432	gi|12311709|emb|CAC22725.1|	gi|12311709|emb|CAC22725.1|	gi|12311709|emb|CAC22725.1|			>gi|12311709|emb|CAC22725.1| putative secreted protein [Streptomyces coelicolor A3(2)]																	0.389318	2.47042
209	315	10	10		8473	8753	11514	12179	20120301_0285bAgBe_directMS_R08	15432	11514	12179	20120301_0285bAgBe_directMS_R08	15432	gi|12311709|emb|CAC22725.1|	gi|12311709|emb|CAC22725.1|	gi|12311709|emb|CAC22725.1|			>gi|12311709|emb|CAC22725.1| putative secreted protein [Streptomyces coelicolor A3(2)]																	0.368891	1.39723
210	320	403	403		11504	11946	15708	16612	20120301_0285bAgBe_directMS_R07	2363	15708	16612	20120301_0285bAgBe_directMS_R07	2363	gi|12311716|emb|CAC22732.1|	gi|12311716|emb|CAC22732.1|	gi|12311716|emb|CAC22732.1|			>gi|12311716|emb|CAC22732.1| conserved hypothetical protein [Streptomyces coelicolor A3(2)]																	0.552962	0.923512											0.552962
211	321	76	76		15584	16202	21046	22262	20120301_0285bAgBe_directMS_R08	1217	21046	22262	20120301_0285bAgBe_directMS_R08	1217	gi|12311719|emb|CAC22735.1|	gi|12311719|emb|CAC22735.1|	gi|12311719|emb|CAC22735.1|			>gi|12311719|emb|CAC22735.1| putative marR-family regulatory protein [Streptomyces coelicolor A3(2)]																	0.772898	5.98709
212	322	224	224		1997	2071	2713	2883	20120301_0285bAgBe_directMS_R08	14626	2713	2883	20120301_0285bAgBe_directMS_R08	14626	gi|12311721|emb|CAC22737.1|	gi|12311721|emb|CAC22737.1|	gi|12311721|emb|CAC22737.1|			>gi|12311721|emb|CAC22737.1| conserved hypothetical protein [Streptomyces coelicolor A3(2)]																	0.166667	0
213	322	230	230		1997	2071	2713	2883	20120301_0285bAgBe_directMS_R08	14626	2713	2883	20120301_0285bAgBe_directMS_R08	14626	gi|12311721|emb|CAC22737.1|	gi|12311721|emb|CAC22737.1|	gi|12311721|emb|CAC22737.1|			>gi|12311721|emb|CAC22737.1| conserved hypothetical protein [Streptomyces coelicolor A3(2)]																	0.166667	0
214	322	3	3		12313	12820	16806	17759	20120301_0285bAgBe_directMS_R06	7558	16806	17759	20120301_0285bAgBe_directMS_R06	7558	gi|12311721|emb|CAC22737.1|	gi|12311721|emb|CAC22737.1|	gi|12311721|emb|CAC22737.1|			>gi|12311721|emb|CAC22737.1| conserved hypothetical protein [Streptomyces coelicolor A3(2)]																	1	31.7602						1	31.7602	0.617329	5.51	31.76
215	323	4	4		11813	12284	16101	17014	20120229_0285bAgBe_TiO2_R05	7290	16101	17014	20120229_0285bAgBe_TiO2_R05	7290	gi|12311722|emb|CAC22738.1|	gi|12311722|emb|CAC22738.1|	gi|12311722|emb|CAC22738.1|			>gi|12311722|emb|CAC22738.1| conserved hypothetical protein [Streptomyces coelicolor A3(2)]																	0.5	0	0.5	0	0.766255	8.46	9.8877
216	323	5	5		11813	12284	16101	17014	20120229_0285bAgBe_TiO2_R05	7290	16101	17014	20120229_0285bAgBe_TiO2_R05	7290	gi|12311722|emb|CAC22738.1|	gi|12311722|emb|CAC22738.1|	gi|12311722|emb|CAC22738.1|			>gi|12311722|emb|CAC22738.1| conserved hypothetical protein [Streptomyces coelicolor A3(2)]																	0.370669	0	0.370669	0	0.766255	8.46	9.8877
217	327	195	195		9633	9967	13179	13985	20120229_0285bAgBe_TiO2_R07	11087	13179	13985	20120229_0285bAgBe_TiO2_R07	11087	gi|12311728|emb|CAC22744.1|	gi|12311728|emb|CAC22744.1|	gi|12311728|emb|CAC22744.1|			>gi|12311728|emb|CAC22744.1| putative integral membrane protein [Streptomyces coelicolor A3(2)]																	0.333333	0											0.333333
218	327	657	657		12744	13262	17334	18320	20120301_0285bAgBe_directMS_R05	4787	17334	18320	20120301_0285bAgBe_directMS_R05	4787	gi|12311728|emb|CAC22744.1|	gi|12311728|emb|CAC22744.1|	gi|12311728|emb|CAC22744.1|			>gi|12311728|emb|CAC22744.1| putative integral membrane protein [Streptomyces coelicolor A3(2)]																	0.552446	0.914448	0.552446	0.914448	0.85174	0.5	10.309
219	328	148	148		10704	11068	14626	15479	20120301_0285bAgBe_directMS_R06	10566	14626	15479	20120301_0285bAgBe_directMS_R06	10566	gi|12311733|emb|CAC22749.1|	gi|12311733|emb|CAC22749.1|	gi|12311733|emb|CAC22749.1|			>gi|12311733|emb|CAC22749.1| putative bifunctional protein [Streptomyces coelicolor A3(2)]																	0.420031	0						0.420031	0	0.79547	4.17	13.326
220	329	2	2		15740	16366	21255	22486	20120301_0285bAgBe_directMS_R05	2557	21255	22486	20120301_0285bAgBe_directMS_R05	2557	gi|12311734|emb|CAC22750.1|	gi|12311734|emb|CAC22750.1|	gi|12311734|emb|CAC22750.1|			>gi|12311734|emb|CAC22750.1| putative MarR-family transcriptional regulator [Streptomyces coelicolor A3(2)]																	0.871536	9.25066	0.871536	9.25066	0.591405	3.62	35.356						0.815215
221	334	10	10		11500;13129	11941;11942;13657	17811	18820	20120301_0285bAgBe_directMS_R07	7547	15703	16607	20120301_0285bAgBe_directMS_R05	4960	gi|12718423|emb|CAC28543.1|	gi|12718423|emb|CAC28543.1|	gi|12718423|emb|CAC28543.1|			>gi|12718423|emb|CAC28543.1| putative oxidoreductase [Streptomyces coelicolor A3(2)]																	1	7.64917	1	7.64917	0.798354	5.63	16.838						1
222	339	81	81		5844	6040	8034	8566	20120301_0285bAgBe_directMS_R05	8643	8034	8566	20120301_0285bAgBe_directMS_R05	8643	gi|13122111|emb|CAC32290.1|	gi|13122111|emb|CAC32290.1|	gi|13122111|emb|CAC32290.1|			>gi|13122111|emb|CAC32290.1| conserved hypothetical protein [Streptomyces coelicolor A3(2)]																	1	7.45532	1	7.45532	0.550177	3.56	7.4553
223	341	207	207		6005	6209	8239	8773	20120301_0285bAgBe_directMS_R08	6843	8239	8773	20120301_0285bAgBe_directMS_R08	6843	gi|13122113|emb|CAC32292.1|	gi|13122113|emb|CAC32292.1|	gi|13122113|emb|CAC32292.1|			>gi|13122113|emb|CAC32292.1| putative ABC transport system transmembrane protein [Streptomyces coelicolor A3(2)]																	0.759949	5.12409
224	341	368	368		8055	8310	10973	11624	20120229_0285bAgBe_TiO2_R07	7097	10973	11624	20120229_0285bAgBe_TiO2_R07	7097	gi|13122113|emb|CAC32292.1|	gi|13122113|emb|CAC32292.1|	gi|13122113|emb|CAC32292.1|			>gi|13122113|emb|CAC32292.1| putative ABC transport system transmembrane protein [Streptomyces coelicolor A3(2)]																	0.764766	2.13348											0.764766
225	341	377	377		8055	8310	10973	11624	20120229_0285bAgBe_TiO2_R07	7097	10973	11624	20120229_0285bAgBe_TiO2_R07	7097	gi|13122113|emb|CAC32292.1|	gi|13122113|emb|CAC32292.1|	gi|13122113|emb|CAC32292.1|			>gi|13122113|emb|CAC32292.1| putative ABC transport system transmembrane protein [Streptomyces coelicolor A3(2)]																	0.874364	4.85734											0.874364
226	341	284	284		15059	15651	20303	21471	20120301_0285bAgBe_directMS_R05	7906	20303	21471	20120301_0285bAgBe_directMS_R05	7906	gi|13122113|emb|CAC32292.1|	gi|13122113|emb|CAC32292.1|	gi|13122113|emb|CAC32292.1|			>gi|13122113|emb|CAC32292.1| putative ABC transport system transmembrane protein [Streptomyces coelicolor A3(2)]																	1	25.8266	1	25.8266	0.739126	0.62	25.827
227	347	928	928		4370	4533	5940	6267	20120229_0285bAgBe_TiO2_R07	6581	5940	6267	20120229_0285bAgBe_TiO2_R07	6581	gi|13122123|emb|CAC32302.1|	gi|13122123|emb|CAC32302.1|	gi|13122123|emb|CAC32302.1|			>gi|13122123|emb|CAC32302.1| putative glycine dehydrogenase [Streptomyces coelicolor A3(2)]																	1	0											1
228	348	165	165		15512	16126	20963	22177	20120229_0285bAgBe_TiO2_R05	6140	20963	22177	20120229_0285bAgBe_TiO2_R05	6140	gi|13122128|emb|CAC32306.1|	gi|13122128|emb|CAC32306.1|	gi|13122128|emb|CAC32306.1|			>gi|13122128|emb|CAC32306.1| RNA polymerase sigma factor [Streptomyces coelicolor A3(2)]																	0.596943	0.578329	0.596943	0.578329	0.747925	1.57	15.59
229	352	138	138		5106	5280	6968	7382	20120301_0285bAgBe_directMS_R06	4452	6968	7382	20120301_0285bAgBe_directMS_R06	4452	gi|13122135|emb|CAC32313.1|	gi|13122135|emb|CAC32313.1|	gi|13122135|emb|CAC32313.1|			>gi|13122135|emb|CAC32313.1| putative membrane protein [Streptomyces coelicolor A3(2)]																	0.216789	0.0393087						0.216789	0.0393087	0.842672	0.23	0.783
230	353	107	107		18603	19346	25327	27062	20120229_0285bAgBe_TiO2_R07	11105	25327	27062	20120229_0285bAgBe_TiO2_R07	11105	gi|13122139|emb|CAC32317.1|	gi|13122139|emb|CAC32317.1|	gi|13122139|emb|CAC32317.1|			>gi|13122139|emb|CAC32317.1| hypothetical protein 2SCD60.12c [Streptomyces coelicolor A3(2)]																	0.818624	6.64167											0.818624
231	357	10	10		16851	17521	22657	23944	20120301_0285bAgBe_directMS_R08	10769	22657	23944	20120301_0285bAgBe_directMS_R08	10769	gi|13122145|emb|CAC32323.1|	gi|13122145|emb|CAC32323.1|	gi|13122145|emb|CAC32323.1|			>gi|13122145|emb|CAC32323.1| putative glucose 1-dehydrogenase [Streptomyces coelicolor A3(2)]																	0.496579	0
232	359	178	178		8975	9283	12179	12868	20120301_0285bAgBe_directMS_R07	11886	12179	12868	20120301_0285bAgBe_directMS_R07	11886	gi|13122165|emb|CAC32341.1|	gi|13122165|emb|CAC32341.1|	gi|13122165|emb|CAC32341.1|			>gi|13122165|emb|CAC32341.1| hypothetical protein 2SC10A7.05c [Streptomyces coelicolor A3(2)]																	0.416352	0	0.330396	-0.114296	0.770004	4.37	0.1143						0.416352
233	369	163	163		14433	14998	19527	20670	20120229_0285bAgBe_TiO2_R07	1214	19527	20670	20120229_0285bAgBe_TiO2_R07	1214	gi|13122184|emb|CAC32360.1|	gi|13122184|emb|CAC32360.1|	gi|13122184|emb|CAC32360.1|			>gi|13122184|emb|CAC32360.1| putative two component system response regulator [Streptomyces coelicolor A3(2)]																	1	28.5286											1
234	370	233	233		7681	7923	10421	11053	20120301_0285bAgBe_directMS_R07	7881	10421	11053	20120301_0285bAgBe_directMS_R07	7881	gi|13122186|emb|CAC32362.1|	gi|13122186|emb|CAC32362.1|	gi|13122186|emb|CAC32362.1|			>gi|13122186|emb|CAC32362.1| putative glycosyl transferase [Streptomyces coelicolor A3(2)]																	0.562216	1.08643											0.562216
235	371	263	263		8078	8334	11000	11653	20120301_0285bAgBe_directMS_R05	2199	11000	11653	20120301_0285bAgBe_directMS_R05	2199	gi|13122192|emb|CAC32368.1|	gi|13122192|emb|CAC32368.1|	gi|13122192|emb|CAC32368.1|			>gi|13122192|emb|CAC32368.1| hypothetical protein [Streptomyces coelicolor A3(2)]																	1	11.2196	1	11.2196	0.824755	2.11	11.22
236	373	19	19		2048	2123	2776	2947	20120229_0285bAgBe_TiO2_R07	9561	2776	2947	20120229_0285bAgBe_TiO2_R07	9561	gi|13122195|emb|CAC32371.1|	gi|13122195|emb|CAC32371.1|	gi|13122195|emb|CAC32371.1|			>gi|13122195|emb|CAC32371.1| putative integral membrane transport protein [Streptomyces coelicolor A3(2)]																	0.419056	0.80965											0.419056
237	377	4	4		11432	11866	15613	16516	20120229_0285bAgBe_TiO2_R07	2478	15613	16516	20120229_0285bAgBe_TiO2_R07	2478	gi|13162068|emb|CAC33044.1|	gi|13162068|emb|CAC33044.1|	gi|13162068|emb|CAC33044.1|			>gi|13162068|emb|CAC33044.1| conserved hypothetical protein [Streptomyces coelicolor A3(2)]																	1	11.638											1
238	380	162	162		12724	13242	17306	18292	20120301_0285bAgBe_directMS_R06	2700	17306	18292	20120301_0285bAgBe_directMS_R06	2700	gi|13162071|emb|CAC33047.1|	gi|13162071|emb|CAC33047.1|	gi|13162071|emb|CAC33047.1|			>gi|13162071|emb|CAC33047.1| hypothetical protein 2SCK8.08 [Streptomyces coelicolor A3(2)]																	1	8.74498						1	8.74498	0.738182	2.15	8.745
239	383	340	340		7712;7713	7956;7957	10465	11097	20120301_0285bAgBe_directMS_R06	11113	10465	11097	20120301_0285bAgBe_directMS_R06	11113	gi|13162074|emb|CAC33050.1|	gi|13162074|emb|CAC33050.1|	gi|13162074|emb|CAC33050.1|			>gi|13162074|emb|CAC33050.1| putative lipoprotein [Streptomyces coelicolor A3(2)]																	1	30.07						1	30.07	0.677299	4.69	30.07
240	383	347	347		7713	7957	10466	11098	20120301_0285bAgBe_directMS_R06	672	10466	11098	20120301_0285bAgBe_directMS_R06	672	gi|13162074|emb|CAC33050.1|	gi|13162074|emb|CAC33050.1|	gi|13162074|emb|CAC33050.1|			>gi|13162074|emb|CAC33050.1| putative lipoprotein [Streptomyces coelicolor A3(2)]																	0.727138	2.21377						0.727138	2.21377	0.51987	0.99	3.1189
241	383	348	348		7713	7957	10466	11098	20120301_0285bAgBe_directMS_R06	672	10466	11098	20120301_0285bAgBe_directMS_R06	672	gi|13162074|emb|CAC33050.1|	gi|13162074|emb|CAC33050.1|	gi|13162074|emb|CAC33050.1|			>gi|13162074|emb|CAC33050.1| putative lipoprotein [Streptomyces coelicolor A3(2)]																	0.727138	2.21377						0.727138	2.21377	0.51987	0.99	3.1189
242	384	363	363		7767	8012	10540	11172	20120229_0285bAgBe_TiO2_R05	2636	10540	11172	20120229_0285bAgBe_TiO2_R05	2636	gi|13162075|emb|CAC33051.1|	gi|13162075|emb|CAC33051.1|	gi|13162075|emb|CAC33051.1|			>gi|13162075|emb|CAC33051.1| putative sugar ABC transporter ATP-binding protein [Streptomyces coelicolor A3(2)]																	0.899828	9.53414	0.899828	9.53414	0.546683	5.41	19.843
243	387	7	7		1450;10931;10932	1501;1502;11307;11308	1971	2058	20120301_0285bAgBe_directMS_R07	9080	1971	2058	20120301_0285bAgBe_directMS_R07	9080	gi|13162079|emb|CAC33055.1|	gi|13162079|emb|CAC33055.1|	gi|13162079|emb|CAC33055.1|			>gi|13162079|emb|CAC33055.1| thymidine phosphorylase [Streptomyces coelicolor A3(2)]																	1	23.3537						0.105431	-9.28648	0.749784	1.1	15.012	1
244	391	18	18		15848	16481	21386	22622	20120301_0285bAgBe_directMS_R06	7845	21386	22622	20120301_0285bAgBe_directMS_R06	7845	gi|13162087|emb|CAC33063.1|	gi|13162087|emb|CAC33063.1|	gi|13162087|emb|CAC33063.1|			>gi|13162087|emb|CAC33063.1| putative tetR-family transcriptional regulator [Streptomyces coelicolor A3(2)]																	0.713453	3.96169						0.713453	3.96169	0.841928	1.62	7.4553
245	392	83	83		17403	18097	23397	24732	20120301_0285bAgBe_directMS_R06	3175	23397	24732	20120301_0285bAgBe_directMS_R06	3175	gi|13162094|emb|CAC33070.1|	gi|13162094|emb|CAC33070.1|	gi|13162094|emb|CAC33070.1|			>gi|13162094|emb|CAC33070.1| putative lipoprotein [Streptomyces coelicolor A3(2)]																	0.499657	0						0.499657	0	0.519491	8.72	32.218
246	392	85	85		17403	18097	23396	24731	20120301_0285bAgBe_directMS_R06	3102	23397	24732	20120301_0285bAgBe_directMS_R06	3175	gi|13162094|emb|CAC33070.1|	gi|13162094|emb|CAC33070.1|	gi|13162094|emb|CAC33070.1|			>gi|13162094|emb|CAC33070.1| putative lipoprotein [Streptomyces coelicolor A3(2)]																	0.799371	6.28137						0.799371	6.28137	0.519491	8.72	32.218
247	393	46	46		10264	10614	14024	14855	20120301_0285bAgBe_directMS_R08	7564	14024	14855	20120301_0285bAgBe_directMS_R08	7564	gi|13162095|emb|CAC33071.1|	gi|13162095|emb|CAC33071.1|	gi|13162095|emb|CAC33071.1|			>gi|13162095|emb|CAC33071.1| sensor kinase protein [Streptomyces coelicolor A3(2)]																	0.387267	0
248	393	48	48		10264	10614	14024	14855	20120301_0285bAgBe_directMS_R08	7564	14024	14855	20120301_0285bAgBe_directMS_R08	7564	gi|13162095|emb|CAC33071.1|	gi|13162095|emb|CAC33071.1|	gi|13162095|emb|CAC33071.1|			>gi|13162095|emb|CAC33071.1| sensor kinase protein [Streptomyces coelicolor A3(2)]																	0.408488	0
249	394	131	131		5916	6115	8125	8659	20120301_0285bAgBe_directMS_R06	11754	8125	8659	20120301_0285bAgBe_directMS_R06	11754	gi|13162096|emb|CAC33072.1|	gi|13162096|emb|CAC33072.1|	gi|13162096|emb|CAC33072.1|			>gi|13162096|emb|CAC33072.1| transcriptional regulatory protein [Streptomyces coelicolor A3(2)]																	0.567139	6.69526						0.567139	6.69526	0.848926	1.37	7.7153
250	396	112	112		2102	2178	2852	3029	20120229_0285bAgBe_TiO2_R05	3527	2852	3029	20120229_0285bAgBe_TiO2_R05	3527	gi|13276783|emb|CAC33902.1|	gi|13276783|emb|CAC33902.1|	gi|13276783|emb|CAC33902.1|			>gi|13276783|emb|CAC33902.1| putative regulatory protein [Streptomyces coelicolor A3(2)]																	0.32903	0	0.32903	0	0.715457	6.78	18.789
251	396	113	113		2102	2178	2852	3029	20120229_0285bAgBe_TiO2_R05	3527	2852	3029	20120229_0285bAgBe_TiO2_R05	3527	gi|13276783|emb|CAC33902.1|	gi|13276783|emb|CAC33902.1|	gi|13276783|emb|CAC33902.1|			>gi|13276783|emb|CAC33902.1| putative regulatory protein [Streptomyces coelicolor A3(2)]																	0.32903	0	0.32903	0	0.715457	6.78	18.789
252	396	114	114		2102	2178	2852	3029	20120229_0285bAgBe_TiO2_R05	3527	2852	3029	20120229_0285bAgBe_TiO2_R05	3527	gi|13276783|emb|CAC33902.1|	gi|13276783|emb|CAC33902.1|	gi|13276783|emb|CAC33902.1|			>gi|13276783|emb|CAC33902.1| putative regulatory protein [Streptomyces coelicolor A3(2)]																	0.32903	0	0.32903	0	0.715457	6.78	18.789
253	400	3	3		8660	8952	11767	12446	20120301_0285bAgBe_directMS_R06	11979	11767	12446	20120301_0285bAgBe_directMS_R06	11979	gi|13276794|emb|CAC33913.1|	gi|13276794|emb|CAC33913.1|	gi|13276794|emb|CAC33913.1|			>gi|13276794|emb|CAC33913.1| putative integrase [Streptomyces coelicolor A3(2)]																	1	3.11889						1	3.11889	0.51987	7.52	3.1189
254	402	400	400		1808	1874	2469	2628	20120229_0285bAgBe_TiO2_R05	2498	2469	2628	20120229_0285bAgBe_TiO2_R05	2498	gi|13276799|emb|CAC33918.1|	gi|13276799|emb|CAC33918.1|	gi|13276799|emb|CAC33918.1|			>gi|13276799|emb|CAC33918.1| homoserine dehydrogenase [Streptomyces coelicolor A3(2)]																	0.50421	0.0731318	0.50421	0.0731318	0.799618	7.37	4.0426
255	402	422	422		9252	9569	12542	13241	20120301_0285bAgBe_directMS_R06	10645	12542	13241	20120301_0285bAgBe_directMS_R06	10645	gi|13276799|emb|CAC33918.1|	gi|13276799|emb|CAC33918.1|	gi|13276799|emb|CAC33918.1|			>gi|13276799|emb|CAC33918.1| homoserine dehydrogenase [Streptomyces coelicolor A3(2)]																	0.996031	23.9963						0.996031	23.9963	0.625244	2.45	28.696
256	403	260	260		10246	10596	14005	14836	20120301_0285bAgBe_directMS_R08	15936	14005	14836	20120301_0285bAgBe_directMS_R08	15936	gi|13276801|emb|CAC33920.1|	gi|13276801|emb|CAC33920.1|	gi|13276801|emb|CAC33920.1|			>gi|13276801|emb|CAC33920.1| homoserine kinase [Streptomyces coelicolor A3(2)]																	0.630363	0
257	403	172	172		11137	11541	15217	16103	20120301_0285bAgBe_directMS_R06	4108	15217	16103	20120301_0285bAgBe_directMS_R06	4108	gi|13276801|emb|CAC33920.1|	gi|13276801|emb|CAC33920.1|	gi|13276801|emb|CAC33920.1|			>gi|13276801|emb|CAC33920.1| homoserine kinase [Streptomyces coelicolor A3(2)]																	0.629978	2.31098						0.629978	2.31098	0.53491	2.54	5.539
258	405	24	24		10325	10676	14093	14926	20120229_0285bAgBe_TiO2_R07	13591	14093	14926	20120229_0285bAgBe_TiO2_R07	13591	gi|13276806|emb|CAC33924.1|	gi|13276806|emb|CAC33924.1|	gi|13276806|emb|CAC33924.1|			>gi|13276806|emb|CAC33924.1| conserved hypothetical protein [Streptomyces coelicolor A3(2)]																	0.9322	12.2417											0.9322
259	411	174	174		7516	7754	10210	10836	20120301_0285bAgBe_directMS_R07	5214	10210	10836	20120301_0285bAgBe_directMS_R07	5214	gi|13276818|emb|CAC33936.1|	gi|13276818|emb|CAC33936.1|	gi|13276818|emb|CAC33936.1|			>gi|13276818|emb|CAC33936.1| putative integral membrane protein [Streptomyces coelicolor A3(2)]																	1	21.0387											1
260	413	3	3		10982	11367;11368	15005	15879	20120229_0285bAgBe_TiO2_R05	10834	15004	15878	20120229_0285bAgBe_TiO2_R05	8489	gi|13276821|emb|CAC33939.1|	gi|13276821|emb|CAC33939.1|	gi|13276821|emb|CAC33939.1|			>gi|13276821|emb|CAC33939.1| putative transport system integral membrane protein [Streptomyces coelicolor A3(2)]																	0.359734	1.89297	0.359734	1.89297	0.732097	1.23	19.277
261	415	249	249		5521	5703	7537	7972	20120229_0285bAgBe_TiO2_R05	9753	7537	7972	20120229_0285bAgBe_TiO2_R05	9753	gi|13276823|emb|CAC33941.1|	gi|13276823|emb|CAC33941.1|	gi|13276823|emb|CAC33941.1|			>gi|13276823|emb|CAC33941.1| putative lipoprotein [Streptomyces coelicolor A3(2)]																	0.715264	4.00025	0.715264	4.00025	0.864411	0.86	5.0699
262	417	230	230		5023	5196	6852	7262	20120229_0285bAgBe_TiO2_R07	8402	6852	7262	20120229_0285bAgBe_TiO2_R07	8402	gi|13276825|emb|CAC33943.1|	gi|13276825|emb|CAC33943.1|	gi|13276825|emb|CAC33943.1|			>gi|13276825|emb|CAC33943.1| sulfate adenylyltransferase subunit 2 [Streptomyces coelicolor A3(2)]																	0.36372	0											0.36372
263	423	10	10		6697	6915	9138	9716	20120301_0285bAgBe_directMS_R06	1572	9138	9716	20120301_0285bAgBe_directMS_R06	1572	gi|13276835|emb|CAC33953.1|	gi|13276835|emb|CAC33953.1|	gi|13276835|emb|CAC33953.1|			>gi|13276835|emb|CAC33953.1| esterase [Streptomyces coelicolor A3(2)]																	0.5	0						0.5	0	0.514285	4.73	13.434
264	427	50	50		17508	18208	23528	24868	20120229_0285bAgBe_TiO2_R05	4500	23528	24868	20120229_0285bAgBe_TiO2_R05	4500	gi|13559295|emb|CAC36056.1|	gi|13559295|emb|CAC36056.1|	gi|13559295|emb|CAC36056.1|			>gi|13559295|emb|CAC36056.1| hypothetical protein [Streptomyces coelicolor A3(2)]																	1	2.12366	1	2.12366	0.750338	1.82	2.1237
265	427	54	54		17508	18208	23528	24868	20120229_0285bAgBe_TiO2_R05	4500	23528	24868	20120229_0285bAgBe_TiO2_R05	4500	gi|13559295|emb|CAC36056.1|	gi|13559295|emb|CAC36056.1|	gi|13559295|emb|CAC36056.1|			>gi|13559295|emb|CAC36056.1| hypothetical protein [Streptomyces coelicolor A3(2)]																	1	2.12366	1	2.12366	0.750338	1.82	2.1237
266	427	56	56		17508	18208	23528	24868	20120229_0285bAgBe_TiO2_R05	4500	23528	24868	20120229_0285bAgBe_TiO2_R05	4500	gi|13559295|emb|CAC36056.1|	gi|13559295|emb|CAC36056.1|	gi|13559295|emb|CAC36056.1|			>gi|13559295|emb|CAC36056.1| hypothetical protein [Streptomyces coelicolor A3(2)]																	1	2.12366	1	2.12366	0.750338	1.82	2.1237
267	431	290	290		15230	15827	20527	21707	20120301_0285bAgBe_directMS_R06	2598	20527	21707	20120301_0285bAgBe_directMS_R06	2598	gi|13620189|emb|CAC36366.1|	gi|13620189|emb|CAC36366.1|	gi|13620189|emb|CAC36366.1|			>gi|13620189|emb|CAC36366.1| putative cysteinyl-tRNA synthetase [Streptomyces coelicolor A3(2)]																	1	15.5899						1	15.5899	0.535394	3.31	15.59
268	431	298	298		15230	15827	20527	21707	20120301_0285bAgBe_directMS_R06	2598	20527	21707	20120301_0285bAgBe_directMS_R06	2598	gi|13620189|emb|CAC36366.1|	gi|13620189|emb|CAC36366.1|	gi|13620189|emb|CAC36366.1|			>gi|13620189|emb|CAC36366.1| putative cysteinyl-tRNA synthetase [Streptomyces coelicolor A3(2)]																	1	15.5899						1	15.5899	0.535394	3.31	15.59
269	438	91	91		8932	9240	12115	12802	20120301_0285bAgBe_directMS_R06	3501	12115	12802	20120301_0285bAgBe_directMS_R06	3501	gi|13620204|emb|CAC36381.1|	gi|13620204|emb|CAC36381.1|	gi|13620204|emb|CAC36381.1|			>gi|13620204|emb|CAC36381.1| putative transcriptional regulator [Streptomyces coelicolor A3(2)]																	1	11.0691						1	11.0691	0.535131	10.53	11.069
270	442	85	85		333	342	438	463	20120229_0285bAgBe_TiO2_R07	13028	438	463	20120229_0285bAgBe_TiO2_R07	13028	gi|13620497|emb|CAC36534.1|;gi|13620826|emb|CAC36867.1|	gi|13620497|emb|CAC36534.1|	gi|13620497|emb|CAC36534.1|			>gi|13620497|emb|CAC36534.1| hypothetical protein [Streptomyces coelicolor A3(2)];>gi|13620826|emb|CAC36867.1| hypothetical protein [Streptomyces coelicolor A3(2)]																	0.665659	3.90151											0.665659
271	444	382	382		2169	2247	2946	3130	20120229_0285bAgBe_TiO2_R05	6339	2946	3130	20120229_0285bAgBe_TiO2_R05	6339	gi|13620499|emb|CAC36536.1|;gi|13620824|emb|CAC36865.1|	gi|13620499|emb|CAC36536.1|	gi|13620499|emb|CAC36536.1|			>gi|13620499|emb|CAC36536.1| hypothetical protein [Streptomyces coelicolor A3(2)];>gi|13620824|emb|CAC36865.1| hypothetical protein [Streptomyces coelicolor A3(2)]																	0.374667	0.109165	0.374667	0.109165	0.76841	0.07	2.5513
272	450	13	13		8798	9101	11940	12623	20120229_0285bAgBe_TiO2_R05	5424	11940	12623	20120229_0285bAgBe_TiO2_R05	5424	gi|13620510|emb|CAC36547.1|;gi|13620813|emb|CAC36854.1|	gi|13620510|emb|CAC36547.1|	gi|13620510|emb|CAC36547.1|			>gi|13620510|emb|CAC36547.1| hypothetical protein [Streptomyces coelicolor A3(2)];>gi|13620813|emb|CAC36854.1| hypothetical protein [Streptomyces coelicolor A3(2)]																	0.419424	0	0.419424	0	0.841928	0.57	7.4553
273	450	136	136		15770;16393	16399;17049	21297	22529	20120301_0285bAgBe_directMS_R06	4261	22063	23323	20120229_0285bAgBe_TiO2_R05	3813	gi|13620510|emb|CAC36547.1|;gi|13620813|emb|CAC36854.1|	gi|13620510|emb|CAC36547.1|	gi|13620510|emb|CAC36547.1|			>gi|13620510|emb|CAC36547.1| hypothetical protein [Streptomyces coelicolor A3(2)];>gi|13620813|emb|CAC36854.1| hypothetical protein [Streptomyces coelicolor A3(2)]																	0.40697	0	0.384581	0	0.604029	1.93	29.638	0.40697	0	0.826446	0.18	10.849
274	453	22	22		6407	6620	8782	9349	20120229_0285bAgBe_TiO2_R05	11884	8782	9349	20120229_0285bAgBe_TiO2_R05	11884	gi|13620516|emb|CAC36553.1|;gi|13620807|emb|CAC36848.1|	gi|13620516|emb|CAC36553.1|	gi|13620516|emb|CAC36553.1|			>gi|13620516|emb|CAC36553.1| putative secreted protein [Streptomyces coelicolor A3(2)];>gi|13620807|emb|CAC36848.1| putative secreted protein [Streptomyces coelicolor A3(2)]																	0.429735	0.0141112	0.429735	0.0141112	0.771763	1.17	0.1712
275	455	49	49		13864	14412	18845	19955	20120229_0285bAgBe_TiO2_R05	3662	18845	19955	20120229_0285bAgBe_TiO2_R05	3662	gi|13620522|emb|CAC36559.1|;gi|13620801|emb|CAC36842.1|	gi|13620522|emb|CAC36559.1|	gi|13620522|emb|CAC36559.1|			>gi|13620522|emb|CAC36559.1| putative short-chain oxidoreductase [Streptomyces coelicolor A3(2)];>gi|13620801|emb|CAC36842.1| putative short-chain oxidoreductase [Streptomyces coelicolor A3(2)]																	1	7.75577	1	7.75577	0.753301	0.82	7.7558
276	455	24	24		17233	17921	23132	24440	20120301_0285bAgBe_directMS_R07	5547	23132	24440	20120301_0285bAgBe_directMS_R07	5547	gi|13620522|emb|CAC36559.1|;gi|13620801|emb|CAC36842.1|	gi|13620522|emb|CAC36559.1|	gi|13620522|emb|CAC36559.1|			>gi|13620522|emb|CAC36559.1| putative short-chain oxidoreductase [Streptomyces coelicolor A3(2)];>gi|13620801|emb|CAC36842.1| putative short-chain oxidoreductase [Streptomyces coelicolor A3(2)]																	0.542573	3.40273											0.542573
277	460	29	29		16123	16761	21734	22976	20120301_0285bAgBe_directMS_R07	2326	21734	22976	20120301_0285bAgBe_directMS_R07	2326	gi|13620533|emb|CAC36571.1|;gi|13620790|emb|CAC36830.1|	gi|13620533|emb|CAC36571.1|	gi|13620533|emb|CAC36571.1|			>gi|13620533|emb|CAC36571.1| hypothetical protein [Streptomyces coelicolor A3(2)];>gi|13620790|emb|CAC36830.1| hypothetical protein [Streptomyces coelicolor A3(2)]																	0.929819	12.6152											0.929819
278	464	2	2		11752	12216	16026	16939	20120301_0285bAgBe_directMS_R06	10885	16026	16939	20120301_0285bAgBe_directMS_R06	10885	gi|13620543|emb|CAC36581.1|;gi|13620780|emb|CAC36820.1|	gi|13620543|emb|CAC36581.1|	gi|13620543|emb|CAC36581.1|			>gi|13620543|emb|CAC36581.1| hypothetical protein [Streptomyces coelicolor A3(2)];>gi|13620780|emb|CAC36820.1| hypothetical protein [Streptomyces coelicolor A3(2)]																	0.175844	0						0.175844	0	0.766558	1.91	2.0497
279	464	9	9		11752	12216	16026	16939	20120301_0285bAgBe_directMS_R06	10885	16026	16939	20120301_0285bAgBe_directMS_R06	10885	gi|13620543|emb|CAC36581.1|;gi|13620780|emb|CAC36820.1|	gi|13620543|emb|CAC36581.1|	gi|13620543|emb|CAC36581.1|			>gi|13620543|emb|CAC36581.1| hypothetical protein [Streptomyces coelicolor A3(2)];>gi|13620780|emb|CAC36820.1| hypothetical protein [Streptomyces coelicolor A3(2)]																	0.175844	0						0.175844	0	0.766558	1.91	2.0497
280	464	10	10		11752	12216	16026	16939	20120301_0285bAgBe_directMS_R06	10885	16026	16939	20120301_0285bAgBe_directMS_R06	10885	gi|13620543|emb|CAC36581.1|;gi|13620780|emb|CAC36820.1|	gi|13620543|emb|CAC36581.1|	gi|13620543|emb|CAC36581.1|			>gi|13620543|emb|CAC36581.1| hypothetical protein [Streptomyces coelicolor A3(2)];>gi|13620780|emb|CAC36820.1| hypothetical protein [Streptomyces coelicolor A3(2)]																	0.175844	0						0.175844	0	0.766558	1.91	2.0497
281	464	17	17		11752	12216	16026	16939	20120301_0285bAgBe_directMS_R06	10885	16026	16939	20120301_0285bAgBe_directMS_R06	10885	gi|13620543|emb|CAC36581.1|;gi|13620780|emb|CAC36820.1|	gi|13620543|emb|CAC36581.1|	gi|13620543|emb|CAC36581.1|			>gi|13620543|emb|CAC36581.1| hypothetical protein [Streptomyces coelicolor A3(2)];>gi|13620780|emb|CAC36820.1| hypothetical protein [Streptomyces coelicolor A3(2)]																	0.175844	0						0.175844	0	0.766558	1.91	2.0497
282	466	133	133		13956	14505	18955	20070	20120229_0285bAgBe_TiO2_R05	2793	18955	20070	20120229_0285bAgBe_TiO2_R05	2793	gi|13620546|emb|CAC36584.1|;gi|13620777|emb|CAC36817.1|	gi|13620546|emb|CAC36584.1|	gi|13620546|emb|CAC36584.1|			>gi|13620546|emb|CAC36584.1| hypothetical protein [Streptomyces coelicolor A3(2)];>gi|13620777|emb|CAC36817.1| hypothetical protein [Streptomyces coelicolor A3(2)]																	0.991381	20.4634	0.991381	20.4634	0.687038	0.02	29.376
283	469	38	38		18229	18956	24661	26245	20120301_0285bAgBe_directMS_R08	7783	24661	26245	20120301_0285bAgBe_directMS_R08	7783	gi|13620550|emb|CAC36588.1|;gi|13620773|emb|CAC36813.1|	gi|13620550|emb|CAC36588.1|	gi|13620550|emb|CAC36588.1|			>gi|13620550|emb|CAC36588.1| hypothetical protein [Streptomyces coelicolor A3(2)];>gi|13620773|emb|CAC36813.1| hypothetical protein [Streptomyces coelicolor A3(2)]																	1	40.9939
284	475	50	50		1620;13146	1676;13674	2185	2276	20120229_0285bAgBe_TiO2_R05	13261	2185	2276	20120229_0285bAgBe_TiO2_R05	13261	gi|13620563|emb|CAC36602.1|;gi|17026169|emb|CAD12005.1|	gi|13620563|emb|CAC36602.1|	gi|13620563|emb|CAC36602.1|			>gi|13620563|emb|CAC36602.1| hypothetical protein [Streptomyces coelicolor A3(2)];>gi|17026169|emb|CAD12005.1| Tn5714 hypothetical protein [Streptomyces coelicolor A3(2)]																	1	9.99803	1	9.99803	0.691026	4.76	9.998
285	475	64	64		13146	13674	17828	18837	20120301_0285bAgBe_directMS_R08	8316	17828	18837	20120301_0285bAgBe_directMS_R08	8316	gi|13620563|emb|CAC36602.1|;gi|17026169|emb|CAD12005.1|	gi|13620563|emb|CAC36602.1|	gi|13620563|emb|CAC36602.1|			>gi|13620563|emb|CAC36602.1| hypothetical protein [Streptomyces coelicolor A3(2)];>gi|17026169|emb|CAD12005.1| Tn5714 hypothetical protein [Streptomyces coelicolor A3(2)]																	0.341412	0
286	480	174	174		9739;9740	10078;10079	13333	14144	20120301_0285bAgBe_directMS_R08	7730	13334	14145	20120301_0285bAgBe_directMS_R08	6931	gi|13620573|emb|CAC36612.1|	gi|13620573|emb|CAC36612.1|	gi|13620573|emb|CAC36612.1|			>gi|13620573|emb|CAC36612.1| putative GntR-family transcriptional regulator [Streptomyces coelicolor A3(2)]																	1	6.00149
287	480	48	48		15256	15856	20559	21739	20120301_0285bAgBe_directMS_R05	12843	20559	21739	20120301_0285bAgBe_directMS_R05	12843	gi|13620573|emb|CAC36612.1|	gi|13620573|emb|CAC36612.1|	gi|13620573|emb|CAC36612.1|			>gi|13620573|emb|CAC36612.1| putative GntR-family transcriptional regulator [Streptomyces coelicolor A3(2)]																	0.260606	0	0.260606	0	0.878489	0.73	1.0154
288	481	16	16		11421	11853	15597	16500	20120229_0285bAgBe_TiO2_R07	8924	15597	16500	20120229_0285bAgBe_TiO2_R07	8924	gi|13620578|emb|CAC36617.1|	gi|13620578|emb|CAC36617.1|	gi|13620578|emb|CAC36617.1|			>gi|13620578|emb|CAC36617.1| hypothetical protein [Streptomyces coelicolor A3(2)]																	0.256831	0											0.256831
289	482	82	82		2304	2382	3130	3327	20120229_0285bAgBe_TiO2_R07	6541	3130	3327	20120229_0285bAgBe_TiO2_R07	6541	gi|13620579|emb|CAC36618.1|	gi|13620579|emb|CAC36618.1|	gi|13620579|emb|CAC36618.1|			>gi|13620579|emb|CAC36618.1| hypothetical protein [Streptomyces coelicolor A3(2)]																	0.79996	0											0.79996
290	487	260	260		8716	9013	11836	12516	20120301_0285bAgBe_directMS_R07	12691	11836	12516	20120301_0285bAgBe_directMS_R07	12691	gi|13620584|emb|CAC36623.1|	gi|13620584|emb|CAC36623.1|	gi|13620584|emb|CAC36623.1|			>gi|13620584|emb|CAC36623.1| putative plasmid transfer protein, (ATP/GTP-binding) [Streptomyces coelicolor A3(2)]																	0.252887	0											0.252887
291	492	86	86		12830	13348	17437	18426	20120301_0285bAgBe_directMS_R06	8524	17437	18426	20120301_0285bAgBe_directMS_R06	8524	gi|13620590|emb|CAC36629.1|	gi|13620590|emb|CAC36629.1|	gi|13620590|emb|CAC36629.1|			>gi|13620590|emb|CAC36629.1| hypothetical protein [Streptomyces coelicolor A3(2)]																	0.773427	1.50322						0.773427	1.50322	0.74144	1.4	3.2714
292	494	139	139		7052	7284	9572	10161	20120229_0285bAgBe_TiO2_R05	6098	9572	10161	20120229_0285bAgBe_TiO2_R05	6098	gi|13620597|emb|CAC36636.1|	gi|13620597|emb|CAC36636.1|	gi|13620597|emb|CAC36636.1|			>gi|13620597|emb|CAC36636.1| hypothetical protein [Streptomyces coelicolor A3(2)]																	1	3.47225	1	3.47225	0.915929	4.98	3.4722
293	496	38	38		10501	10859	14336	15177	20120301_0285bAgBe_directMS_R08	15539	14336	15177	20120301_0285bAgBe_directMS_R08	15539	gi|13620601|emb|CAC36640.1|	gi|13620601|emb|CAC36640.1|	gi|13620601|emb|CAC36640.1|			>gi|13620601|emb|CAC36640.1| putative DNA-polymerase III, beta chain [Streptomyces coelicolor A3(2)]																	0.319663	0
294	496	39	39		10501	10859	14336	15177	20120301_0285bAgBe_directMS_R08	15539	14336	15177	20120301_0285bAgBe_directMS_R08	15539	gi|13620601|emb|CAC36640.1|	gi|13620601|emb|CAC36640.1|	gi|13620601|emb|CAC36640.1|			>gi|13620601|emb|CAC36640.1| putative DNA-polymerase III, beta chain [Streptomyces coelicolor A3(2)]																	0.319663	0
295	496	40	40		10501	10859	14336	15177	20120301_0285bAgBe_directMS_R08	15539	14336	15177	20120301_0285bAgBe_directMS_R08	15539	gi|13620601|emb|CAC36640.1|	gi|13620601|emb|CAC36640.1|	gi|13620601|emb|CAC36640.1|			>gi|13620601|emb|CAC36640.1| putative DNA-polymerase III, beta chain [Streptomyces coelicolor A3(2)]																	0.319663	0
296	497	231	231		15312	15914	20675	21874	20120301_0285bAgBe_directMS_R05	13253	20675	21874	20120301_0285bAgBe_directMS_R05	13253	gi|13620604|emb|CAC36643.1|	gi|13620604|emb|CAC36643.1|	gi|13620604|emb|CAC36643.1|			>gi|13620604|emb|CAC36643.1| hypothetical protein [Streptomyces coelicolor A3(2)]																	0.954744	13.2421	0.954744	13.2421	0.770453	9.45	14.631
297	499	57	57		5672	5865	7820	8340	20120301_0285bAgBe_directMS_R07	11727	7819	8339	20120301_0285bAgBe_directMS_R07	11491	gi|13620606|emb|CAC36645.1|	gi|13620606|emb|CAC36645.1|	gi|13620606|emb|CAC36645.1|			>gi|13620606|emb|CAC36645.1| hypothetical protein [Streptomyces coelicolor A3(2)]																	0.269682	0											0.269682
298	499	69	69		5672	5865	7819	8339	20120301_0285bAgBe_directMS_R07	11491	7819	8339	20120301_0285bAgBe_directMS_R07	11491	gi|13620606|emb|CAC36645.1|	gi|13620606|emb|CAC36645.1|	gi|13620606|emb|CAC36645.1|			>gi|13620606|emb|CAC36645.1| hypothetical protein [Streptomyces coelicolor A3(2)]																	0.395851	2.09302											0.395851
299	500	5	5		11028	11417	15064	15942	20120229_0285bAgBe_TiO2_R05	2310	15064	15942	20120229_0285bAgBe_TiO2_R05	2310	gi|13620607|emb|CAC36646.1|	gi|13620607|emb|CAC36646.1|	gi|13620607|emb|CAC36646.1|			>gi|13620607|emb|CAC36646.1| hypothetical protein [Streptomyces coelicolor A3(2)]																	0.333333	0	0.333333	0	0.774182	2.92	-1.5758e-11
300	500	466	466		15907	16542	21454	22690	20120301_0285bAgBe_directMS_R07	4480	21454	22690	20120301_0285bAgBe_directMS_R07	4480	gi|13620607|emb|CAC36646.1|	gi|13620607|emb|CAC36646.1|	gi|13620607|emb|CAC36646.1|			>gi|13620607|emb|CAC36646.1| hypothetical protein [Streptomyces coelicolor A3(2)]																	0.429109	0.237826											0.429109
301	501	109	109		12071	12568	16455	17378	20120301_0285bAgBe_directMS_R06	10032	16455	17378	20120301_0285bAgBe_directMS_R06	10032	gi|13620609|emb|CAC36648.1|	gi|13620609|emb|CAC36648.1|	gi|13620609|emb|CAC36648.1|			>gi|13620609|emb|CAC36648.1| hypothetical protein [Streptomyces coelicolor A3(2)]																	0.335559	0						0.335559	0	0.790561	7.78	6.8933
302	503	111	111		8059	8314;8315	10979	11630	20120301_0285bAgBe_directMS_R06	13729	10979	11630	20120301_0285bAgBe_directMS_R06	13729	gi|13620617|emb|CAC36656.1|	gi|13620617|emb|CAC36656.1|	gi|13620617|emb|CAC36656.1|			>gi|13620617|emb|CAC36656.1| hypothetical protein [Streptomyces coelicolor A3(2)]																	0.502896	0	0.333745	0	0.827371	10.45	0.040882	0.502896	0	0.826736	8.43	0.41294
303	503	123	123		8059	8314;8315	10979	11630	20120301_0285bAgBe_directMS_R06	13729	10979	11630	20120301_0285bAgBe_directMS_R06	13729	gi|13620617|emb|CAC36656.1|	gi|13620617|emb|CAC36656.1|	gi|13620617|emb|CAC36656.1|			>gi|13620617|emb|CAC36656.1| hypothetical protein [Streptomyces coelicolor A3(2)]																	0.502025	0.268387	0.333747	0	0.827371	10.45	0.040882	0.502025	0.268387	0.826736	8.43	0.41294
304	504	145	145		8931	9239	12114	12801	20120229_0285bAgBe_TiO2_R07	3188	12114	12801	20120229_0285bAgBe_TiO2_R07	3188	gi|13620618|emb|CAC36657.1|	gi|13620618|emb|CAC36657.1|	gi|13620618|emb|CAC36657.1|			>gi|13620618|emb|CAC36657.1| putative helicase [Streptomyces coelicolor A3(2)]																	1	1.62674											1
305	504	146	146		8931	9239	12114	12801	20120229_0285bAgBe_TiO2_R07	3188	12114	12801	20120229_0285bAgBe_TiO2_R07	3188	gi|13620618|emb|CAC36657.1|	gi|13620618|emb|CAC36657.1|	gi|13620618|emb|CAC36657.1|			>gi|13620618|emb|CAC36657.1| putative helicase [Streptomyces coelicolor A3(2)]																	1	1.62674											1
306	508	153	153		13660	14200	18593	19697	20120301_0285bAgBe_directMS_R06	8425	18593	19697	20120301_0285bAgBe_directMS_R06	8425	gi|13620625|emb|CAC36664.1|	gi|13620625|emb|CAC36664.1|	gi|13620625|emb|CAC36664.1|			>gi|13620625|emb|CAC36664.1| putative membrane protein [Streptomyces coelicolor A3(2)]																	0.35703	0						0.35703	0	0.785826	4.38	2.8653
307	511	226	226		11412	11842	15586	16489	20120301_0285bAgBe_directMS_R07	9803	15586	16489	20120301_0285bAgBe_directMS_R07	9803	gi|13620631|emb|CAC36670.1|	gi|13620631|emb|CAC36670.1|	gi|13620631|emb|CAC36670.1|			>gi|13620631|emb|CAC36670.1| hypothetical protein [Streptomyces coelicolor A3(2)]																	1	11.638											1
308	512	141	141		15445	16054	20857	22062	20120301_0285bAgBe_directMS_R05	11915	20857	22062	20120301_0285bAgBe_directMS_R05	11915	gi|13620632|emb|CAC36671.1|	gi|13620632|emb|CAC36671.1|	gi|13620632|emb|CAC36671.1|			>gi|13620632|emb|CAC36671.1| hypothetical protein [Streptomyces coelicolor A3(2)]																	0.861365	13.2421	0.861365	13.2421	0.770453	5.2	14.631
309	514	85	85		18799	19551	25587	27323	20120301_0285bAgBe_directMS_R07	14992	25587	27323	20120301_0285bAgBe_directMS_R07	14992	gi|13620635|emb|CAC36674.1|	gi|13620635|emb|CAC36674.1|	gi|13620635|emb|CAC36674.1|			>gi|13620635|emb|CAC36674.1| putative secreted protein [Streptomyces coelicolor A3(2)]																	1	18.2248											1
310	515	199	199		15540	16155	20995	22210	20120301_0285bAgBe_directMS_R08	7258	20995	22210	20120301_0285bAgBe_directMS_R08	7258	gi|13620636|emb|CAC36675.1|	gi|13620636|emb|CAC36675.1|	gi|13620636|emb|CAC36675.1|			>gi|13620636|emb|CAC36675.1| putative ATP/GTP-binding protein [Streptomyces coelicolor A3(2)]																	0.785052	4.15555
311	515	205	205		15540	16155	20995	22210	20120301_0285bAgBe_directMS_R08	7258	20995	22210	20120301_0285bAgBe_directMS_R08	7258	gi|13620636|emb|CAC36675.1|	gi|13620636|emb|CAC36675.1|	gi|13620636|emb|CAC36675.1|			>gi|13620636|emb|CAC36675.1| putative ATP/GTP-binding protein [Streptomyces coelicolor A3(2)]																	0.774561	3.94858
312	517	9	9		18090	18811	24474	26050	20120301_0285bAgBe_directMS_R07	15059	24474	26050	20120301_0285bAgBe_directMS_R07	15059	gi|13620642|emb|CAC36681.1|	gi|13620642|emb|CAC36681.1|	gi|13620642|emb|CAC36681.1|			>gi|13620642|emb|CAC36681.1| putative oxidoreductase [Streptomyces coelicolor A3(2)]																	0.612015	0.263239											0.612015
313	517	20	20		18090	18811	24474	26050	20120301_0285bAgBe_directMS_R07	15059	24474	26050	20120301_0285bAgBe_directMS_R07	15059	gi|13620642|emb|CAC36681.1|	gi|13620642|emb|CAC36681.1|	gi|13620642|emb|CAC36681.1|			>gi|13620642|emb|CAC36681.1| putative oxidoreductase [Streptomyces coelicolor A3(2)]																	0.798445	3.43577											0.798445
314	522	292	292		11408	11838	15582	16485	20120301_0285bAgBe_directMS_R05	11856	15582	16485	20120301_0285bAgBe_directMS_R05	11856	gi|13620651|emb|CAC36690.1|	gi|13620651|emb|CAC36690.1|	gi|13620651|emb|CAC36690.1|			>gi|13620651|emb|CAC36690.1| putative ATP/GTP-binding protein [Streptomyces coelicolor A3(2)]																	1	16.7187	1	16.7187	0.769488	0.17	16.719
315	522	233	233		18817	19570	25613	27351	20120301_0285bAgBe_directMS_R07	8049	25613	27351	20120301_0285bAgBe_directMS_R07	8049	gi|13620651|emb|CAC36690.1|	gi|13620651|emb|CAC36690.1|	gi|13620651|emb|CAC36690.1|			>gi|13620651|emb|CAC36690.1| putative ATP/GTP-binding protein [Streptomyces coelicolor A3(2)]																	0.955223	12.8235											0.955223
316	522	237	237		18817	19570	25613	27351	20120301_0285bAgBe_directMS_R07	8049	25613	27351	20120301_0285bAgBe_directMS_R07	8049	gi|13620651|emb|CAC36690.1|	gi|13620651|emb|CAC36690.1|	gi|13620651|emb|CAC36690.1|			>gi|13620651|emb|CAC36690.1| putative ATP/GTP-binding protein [Streptomyces coelicolor A3(2)]																	0.951304	12.4591											0.951304
317	523	41	41		12562	13074	17107	18074	20120301_0285bAgBe_directMS_R05	4615	17107	18074	20120301_0285bAgBe_directMS_R05	4615	gi|13620653|emb|CAC36692.1|	gi|13620653|emb|CAC36692.1|	gi|13620653|emb|CAC36692.1|			>gi|13620653|emb|CAC36692.1| putative integral membrane protein [Streptomyces coelicolor A3(2)]																	0.873939	7.26573	0.873939	7.26573	0.735921	8.28	11.235
318	527	211	211		12273	12779	16756	17709	20120301_0285bAgBe_directMS_R07	5581	16756	17709	20120301_0285bAgBe_directMS_R07	5581	gi|13620663|emb|CAC36703.1|	gi|13620663|emb|CAC36703.1|	gi|13620663|emb|CAC36703.1|			>gi|13620663|emb|CAC36703.1| hypothetical protein [Streptomyces coelicolor A3(2)]																	0.804928	6.15562											0.804928
319	529	12	12		16858	17529	22669	23956	20120301_0285bAgBe_directMS_R05	549	22669	23956	20120301_0285bAgBe_directMS_R05	549	gi|13620670|emb|CAC36709.1|	gi|13620670|emb|CAC36709.1|	gi|13620670|emb|CAC36709.1|			>gi|13620670|emb|CAC36709.1| hypothetical protein [Streptomyces coelicolor A3(2)]																	1	11.7135	1	11.7135	0.517198	2.3	11.714
320	532	305	305		4740	4909	6487	6886	20120301_0285bAgBe_directMS_R08	15460	6487	6886	20120301_0285bAgBe_directMS_R08	15460	gi|13620681|emb|CAC36720.1|	gi|13620681|emb|CAC36720.1|	gi|13620681|emb|CAC36720.1|			>gi|13620681|emb|CAC36720.1| putative secreted esterase [Streptomyces coelicolor A3(2)]																	0.599958	0
321	532	317	317		4740	4909	6487	6886	20120301_0285bAgBe_directMS_R08	15460	6487	6886	20120301_0285bAgBe_directMS_R08	15460	gi|13620681|emb|CAC36720.1|	gi|13620681|emb|CAC36720.1|	gi|13620681|emb|CAC36720.1|			>gi|13620681|emb|CAC36720.1| putative secreted esterase [Streptomyces coelicolor A3(2)]																	0.599958	0
322	532	328	328		4740	4909	6487	6886	20120301_0285bAgBe_directMS_R08	15460	6487	6886	20120301_0285bAgBe_directMS_R08	15460	gi|13620681|emb|CAC36720.1|	gi|13620681|emb|CAC36720.1|	gi|13620681|emb|CAC36720.1|			>gi|13620681|emb|CAC36720.1| putative secreted esterase [Streptomyces coelicolor A3(2)]																	0.600026	0.0151986
323	532	346	346		4740	4909	6487	6886	20120301_0285bAgBe_directMS_R08	15460	6487	6886	20120301_0285bAgBe_directMS_R08	15460	gi|13620681|emb|CAC36720.1|	gi|13620681|emb|CAC36720.1|	gi|13620681|emb|CAC36720.1|			>gi|13620681|emb|CAC36720.1| putative secreted esterase [Streptomyces coelicolor A3(2)]																	0.60006	0.0151986
324	532	217	217		15442	16051	20854	22059	20120301_0285bAgBe_directMS_R05	13864	20854	22059	20120301_0285bAgBe_directMS_R05	13864	gi|13620681|emb|CAC36720.1|	gi|13620681|emb|CAC36720.1|	gi|13620681|emb|CAC36720.1|			>gi|13620681|emb|CAC36720.1| putative secreted esterase [Streptomyces coelicolor A3(2)]																	0.59988	0.00451106	0.59988	0.00451106	0.532049	4.52	0.086756
325	532	225	225		15442	16051	20854	22059	20120301_0285bAgBe_directMS_R05	13864	20854	22059	20120301_0285bAgBe_directMS_R05	13864	gi|13620681|emb|CAC36720.1|	gi|13620681|emb|CAC36720.1|	gi|13620681|emb|CAC36720.1|			>gi|13620681|emb|CAC36720.1| putative secreted esterase [Streptomyces coelicolor A3(2)]																	0.599845	0	0.599845	0	0.532049	4.52	0.086756
326	532	229	229		15442	16051	20854	22059	20120301_0285bAgBe_directMS_R05	13864	20854	22059	20120301_0285bAgBe_directMS_R05	13864	gi|13620681|emb|CAC36720.1|	gi|13620681|emb|CAC36720.1|	gi|13620681|emb|CAC36720.1|			>gi|13620681|emb|CAC36720.1| putative secreted esterase [Streptomyces coelicolor A3(2)]																	0.600113	0	0.600113	0	0.532049	4.52	0.086756
327	532	237	237		15442	16051	20854	22059	20120301_0285bAgBe_directMS_R05	13864	20854	22059	20120301_0285bAgBe_directMS_R05	13864	gi|13620681|emb|CAC36720.1|	gi|13620681|emb|CAC36720.1|	gi|13620681|emb|CAC36720.1|			>gi|13620681|emb|CAC36720.1| putative secreted esterase [Streptomyces coelicolor A3(2)]																	0.600113	0	0.600113	0	0.532049	4.52	0.086756
328	534	1022	1022		10726	11090	14650	15503	20120301_0285bAgBe_directMS_R08	7765	14650	15503	20120301_0285bAgBe_directMS_R08	7765	gi|13620683|emb|CAC36722.1|	gi|13620683|emb|CAC36722.1|	gi|13620683|emb|CAC36722.1|			>gi|13620683|emb|CAC36722.1| hypothetical protein [Streptomyces coelicolor A3(2)]																	1	29.0711
329	535	6	6		11945	12428	16263	17179	20120229_0285bAgBe_TiO2_R07	3583	16263	17179	20120229_0285bAgBe_TiO2_R07	3583	gi|13620684|emb|CAC36723.1|	gi|13620684|emb|CAC36723.1|	gi|13620684|emb|CAC36723.1|			>gi|13620684|emb|CAC36723.1| hypothetical protein [Streptomyces coelicolor A3(2)]																	0.463871	0											0.463871
330	538	377	377		14860	15436	20043	21203	20120301_0285bAgBe_directMS_R07	13872	20043	21203	20120301_0285bAgBe_directMS_R07	13872	gi|13620689|emb|CAC36728.1|	gi|13620689|emb|CAC36728.1|	gi|13620689|emb|CAC36728.1|			>gi|13620689|emb|CAC36728.1| hypothetical protein [Streptomyces coelicolor A3(2)]																	0.472839	2.90238											0.472839
331	538	388	388		14860	15436	20043	21203	20120301_0285bAgBe_directMS_R07	13872	20043	21203	20120301_0285bAgBe_directMS_R07	13872	gi|13620689|emb|CAC36728.1|	gi|13620689|emb|CAC36728.1|	gi|13620689|emb|CAC36728.1|			>gi|13620689|emb|CAC36728.1| hypothetical protein [Streptomyces coelicolor A3(2)]																	0.678041	5.2473											0.678041
332	539	212	212		6610	6825	9031	9605	20120301_0285bAgBe_directMS_R08	6267	9031	9605	20120301_0285bAgBe_directMS_R08	6267	gi|13620691|emb|CAC36730.1|	gi|13620691|emb|CAC36730.1|	gi|13620691|emb|CAC36730.1|			>gi|13620691|emb|CAC36730.1| hypothetical protein [Streptomyces coelicolor A3(2)]																	0.5	0
333	539	214	214		6610	6825	9031	9605	20120301_0285bAgBe_directMS_R08	6267	9031	9605	20120301_0285bAgBe_directMS_R08	6267	gi|13620691|emb|CAC36730.1|	gi|13620691|emb|CAC36730.1|	gi|13620691|emb|CAC36730.1|			>gi|13620691|emb|CAC36730.1| hypothetical protein [Streptomyces coelicolor A3(2)]																	0.5	0
334	542	170	170		9040	9349	12258	12951	20120229_0285bAgBe_TiO2_R05	4843	12258	12951	20120229_0285bAgBe_TiO2_R05	4843	gi|13620695|emb|CAC36734.1|	gi|13620695|emb|CAC36734.1|	gi|13620695|emb|CAC36734.1|			>gi|13620695|emb|CAC36734.1| putative secreted protein [Streptomyces coelicolor A3(2)]																	0.720889	4.12091	0.720889	4.12091	0.520896	0.86	8.0432
335	544	3	3		11584;15751	12032;12033;16379	15810	16718	20120301_0285bAgBe_directMS_R05	2055	15810	16718	20120301_0285bAgBe_directMS_R05	2055	gi|13620699|emb|CAC36738.1|	gi|13620699|emb|CAC36738.1|	gi|13620699|emb|CAC36738.1|			>gi|13620699|emb|CAC36738.1| putative helicase [Streptomyces coelicolor A3(2)]																	0.855402	7.66781	0.855402	7.66781	0.493453	4.69	24.632						0.333333
336	544	7	7		11584;15751	12032;12033;16379	15809	16717	20120229_0285bAgBe_TiO2_R07	2069	21273	22505	20120301_0285bAgBe_directMS_R07	6490	gi|13620699|emb|CAC36738.1|	gi|13620699|emb|CAC36738.1|	gi|13620699|emb|CAC36738.1|			>gi|13620699|emb|CAC36738.1| putative helicase [Streptomyces coelicolor A3(2)]																	0.333333	0	0.154833	-7.66781	0.493453	4.69	24.632						0.333333
337	547	188	188		171	176	240	261	20120301_0285bAgBe_directMS_R06	3146	240	261	20120301_0285bAgBe_directMS_R06	3146	gi|13620705|emb|CAC36745.1|	gi|13620705|emb|CAC36745.1|	gi|13620705|emb|CAC36745.1|			>gi|13620705|emb|CAC36745.1| putative plasmid partitioning protein, ParB2 [Streptomyces coelicolor A3(2)]																	0.402104	0						0.402104	0	0.788998	7.94	7.1681
338	548	913	913		5495	5675	7491	7919	20120301_0285bAgBe_directMS_R06	11132	7491	7919	20120301_0285bAgBe_directMS_R06	11132	gi|13620707|emb|CAC36747.1|	gi|13620707|emb|CAC36747.1|	gi|13620707|emb|CAC36747.1|			>gi|13620707|emb|CAC36747.1| putative DNA polymerase III, alpha chain (EC 2.7.7.7) [Streptomyces coelicolor A3(2)]																	0.670088	3.07734						0.670088	3.07734	0.809944	3.46	10.958
339	548	680	680		5831	6027	8019	8551	20120229_0285bAgBe_TiO2_R05	8294	8019	8551	20120229_0285bAgBe_TiO2_R05	8294	gi|13620707|emb|CAC36747.1|	gi|13620707|emb|CAC36747.1|	gi|13620707|emb|CAC36747.1|			>gi|13620707|emb|CAC36747.1| putative DNA polymerase III, alpha chain (EC 2.7.7.7) [Streptomyces coelicolor A3(2)]																	1	4.03303	1	4.03303	0.729312	1.58	4.033
340	548	638	638		6904	7130	9393	9978	20120301_0285bAgBe_directMS_R07	13460	9393	9978	20120301_0285bAgBe_directMS_R07	13460	gi|13620707|emb|CAC36747.1|	gi|13620707|emb|CAC36747.1|	gi|13620707|emb|CAC36747.1|			>gi|13620707|emb|CAC36747.1| putative DNA polymerase III, alpha chain (EC 2.7.7.7) [Streptomyces coelicolor A3(2)]																	0.595785	0											0.595785
341	549	11	11		10984	11370	15007	15881	20120301_0285bAgBe_directMS_R05	4587	15007	15881	20120301_0285bAgBe_directMS_R05	4587	gi|13620714|emb|CAC36754.1|	gi|13620714|emb|CAC36754.1|	gi|13620714|emb|CAC36754.1|			>gi|13620714|emb|CAC36754.1| putative DNA-binding protein, MmyB [Streptomyces coelicolor A3(2)]																	0.260319	0.124979	0.260319	0.124979	0.856122	4.63	3.858
342	551	320	320		3744	3872	5076	5360	20120229_0285bAgBe_TiO2_R05	12437	5076	5360	20120229_0285bAgBe_TiO2_R05	12437	gi|13620716|emb|CAC36756.1|	gi|13620716|emb|CAC36756.1|	gi|13620716|emb|CAC36756.1|			>gi|13620716|emb|CAC36756.1| putative enoyl reductase, MmyE [Streptomyces coelicolor A3(2)]																	0.49022	0.311204	0.49022	0.311204	0.697017	2.63	9.2344
343	551	372	372		14704	15275	19840	20993	20120229_0285bAgBe_TiO2_R05	13154	19840	20993	20120229_0285bAgBe_TiO2_R05	13154	gi|13620716|emb|CAC36756.1|	gi|13620716|emb|CAC36756.1|	gi|13620716|emb|CAC36756.1|			>gi|13620716|emb|CAC36756.1| putative enoyl reductase, MmyE [Streptomyces coelicolor A3(2)]																	0.885413	14.2955	0.885413	14.2955	0.519082	1.35	14.631
344	554	47	47		3550;9542	3672;9869	4827	5106	20120229_0285bAgBe_TiO2_R07	2833	4827	5106	20120229_0285bAgBe_TiO2_R07	2833	gi|13620722|emb|CAC36762.1|	gi|13620722|emb|CAC36762.1|	gi|13620722|emb|CAC36762.1|			>gi|13620722|emb|CAC36762.1| putative ATP/GTP-binding protein, MmyK [Streptomyces coelicolor A3(2)]																	1	25.8266											1
345	559	9	9		11767	12231	16041	16954	20120229_0285bAgBe_TiO2_R07	1552	16041	16954	20120229_0285bAgBe_TiO2_R07	1552	gi|13620730|emb|CAC36770.1|	gi|13620730|emb|CAC36770.1|	gi|13620730|emb|CAC36770.1|			>gi|13620730|emb|CAC36770.1| putative oxidoreductase, MmfH [Streptomyces coelicolor A3(2)]																	1	18.9783											1
346	561	93	93		1430	1481	1943	2030	20120301_0285bAgBe_directMS_R05	5728	1943	2030	20120301_0285bAgBe_directMS_R05	5728	gi|13620732|emb|CAC36772.1|	gi|13620732|emb|CAC36772.1|	gi|13620732|emb|CAC36772.1|			>gi|13620732|emb|CAC36772.1| putative lactone-dependent transcriptional regulator (TetR-family), MmyR [Streptomyces coelicolor A3(2)]																	1	17.8481	1	17.8481	0.508391	8.18	17.848
347	562	2	2		11730	12192	16001	16914	20120301_0285bAgBe_directMS_R05	8329	16001	16914	20120301_0285bAgBe_directMS_R05	8329	gi|13620737|emb|CAC36777.1|	gi|13620737|emb|CAC36777.1|	gi|13620737|emb|CAC36777.1|			>gi|13620737|emb|CAC36777.1| hypothetical protein [Streptomyces coelicolor A3(2)]																	0.705155	7.76345	0.705155	7.76345	0.520891	0.3	12.922
348	565	14	14		9223	9538	12496	13195	20120229_0285bAgBe_TiO2_R07	4996	12496	13195	20120229_0285bAgBe_TiO2_R07	4996	gi|13620744|emb|CAC36784.1|	gi|13620744|emb|CAC36784.1|	gi|13620744|emb|CAC36784.1|			>gi|13620744|emb|CAC36784.1| hypothetical protein [Streptomyces coelicolor A3(2)]																	1	14.6311											1
349	566	4	4		9761	10100	13356	14167	20120301_0285bAgBe_directMS_R08	4973	13356	14167	20120301_0285bAgBe_directMS_R08	4973	gi|13620753|emb|CAC36793.1|	gi|13620753|emb|CAC36793.1|	gi|13620753|emb|CAC36793.1|			>gi|13620753|emb|CAC36793.1| putative secreted protein [Streptomyces coelicolor A3(2)]																	1	35.7774
350	568	377	377		15919	16554	21466	22702	20120301_0285bAgBe_directMS_R07	9010	21466	22702	20120301_0285bAgBe_directMS_R07	9010	gi|13620759|emb|CAC36799.1|	gi|13620759|emb|CAC36799.1|	gi|13620759|emb|CAC36799.1|			>gi|13620759|emb|CAC36799.1| putative large secreted protein [Streptomyces coelicolor A3(2)]																	0.523432	0.762887											0.523432
351	569	554	554		140	143	198	218	20120301_0285bAgBe_directMS_R05	5225	198	218	20120301_0285bAgBe_directMS_R05	5225	gi|13620760|emb|CAC36800.1|	gi|13620760|emb|CAC36800.1|	gi|13620760|emb|CAC36800.1|			>gi|13620760|emb|CAC36800.1| putative large secreted protein [Streptomyces coelicolor A3(2)]																	0.262117	0	0.262117	0	0.744436	2.64	1.9074
352	570	6	6		11478;12886	11918;13405	17497	18495	20120301_0285bAgBe_directMS_R06	15131	17497	18495	20120301_0285bAgBe_directMS_R06	15131	gi|13620761|emb|CAC36801.1|	gi|13620761|emb|CAC36801.1|	gi|13620761|emb|CAC36801.1|			>gi|13620761|emb|CAC36801.1| hypothetical protein [Streptomyces coelicolor A3(2)]																	0.842301	0						0.842301	0	0.649291	0.32	1.7896
353	570	16	16		11478;12886	11918;13405	17497	18495	20120301_0285bAgBe_directMS_R06	15131	17497	18495	20120301_0285bAgBe_directMS_R06	15131	gi|13620761|emb|CAC36801.1|	gi|13620761|emb|CAC36801.1|	gi|13620761|emb|CAC36801.1|			>gi|13620761|emb|CAC36801.1| hypothetical protein [Streptomyces coelicolor A3(2)]																	0.842301	0						0.842301	0	0.649291	0.32	1.7896
354	570	19	19		11478;12886	11918;13405	17497	18495	20120301_0285bAgBe_directMS_R06	15131	17497	18495	20120301_0285bAgBe_directMS_R06	15131	gi|13620761|emb|CAC36801.1|	gi|13620761|emb|CAC36801.1|	gi|13620761|emb|CAC36801.1|			>gi|13620761|emb|CAC36801.1| hypothetical protein [Streptomyces coelicolor A3(2)]																	0.842301	0						0.842301	0	0.649291	0.32	1.7896
355	570	20	20		11478;12886	11918;13405	17497	18495	20120301_0285bAgBe_directMS_R06	15131	17497	18495	20120301_0285bAgBe_directMS_R06	15131	gi|13620761|emb|CAC36801.1|	gi|13620761|emb|CAC36801.1|	gi|13620761|emb|CAC36801.1|			>gi|13620761|emb|CAC36801.1| hypothetical protein [Streptomyces coelicolor A3(2)]																	0.842301	0						0.842301	0	0.649291	0.32	1.7896
356	570	27	27		11478;12886	11918;13405	17497	18495	20120301_0285bAgBe_directMS_R06	15131	17497	18495	20120301_0285bAgBe_directMS_R06	15131	gi|13620761|emb|CAC36801.1|	gi|13620761|emb|CAC36801.1|	gi|13620761|emb|CAC36801.1|			>gi|13620761|emb|CAC36801.1| hypothetical protein [Streptomyces coelicolor A3(2)]																	0.871987	0.905729						0.871987	0.905729	0.649291	0.32	1.7896
357	570	29	29		11478;12886	11918;13405	17497	18495	20120301_0285bAgBe_directMS_R06	15131	17497	18495	20120301_0285bAgBe_directMS_R06	15131	gi|13620761|emb|CAC36801.1|	gi|13620761|emb|CAC36801.1|	gi|13620761|emb|CAC36801.1|			>gi|13620761|emb|CAC36801.1| hypothetical protein [Streptomyces coelicolor A3(2)]																	0.871987	0.905729						0.871987	0.905729	0.649291	0.32	1.7896
358	571	381	381		355	365	464	492	20120301_0285bAgBe_directMS_R05	5180	464	492	20120301_0285bAgBe_directMS_R05	5180	gi|13620762|emb|CAC36802.1|;gi|6469456|emb|CAB61793.1|;gi|6469477|emb|CAB61814.1|	gi|13620762|emb|CAC36802.1|	gi|13620762|emb|CAC36802.1|			>gi|13620762|emb|CAC36802.1| Insertion element IS466S transposase [Streptomyces coelicolor A3(2)];>gi|6469456|emb|CAB61793.1| transposase [Streptomyces coelicolor A3(2)];>gi|6469477|emb|CAB61814.1| transposase [Streptomyces coelicolor A3(2)]																	0.5	0	0.5	0	0.849804	8.23	-1.1369e-11
359	571	384	384		355	365	464	492	20120301_0285bAgBe_directMS_R05	5180	464	492	20120301_0285bAgBe_directMS_R05	5180	gi|13620762|emb|CAC36802.1|;gi|6469456|emb|CAB61793.1|;gi|6469477|emb|CAB61814.1|	gi|13620762|emb|CAC36802.1|	gi|13620762|emb|CAC36802.1|			>gi|13620762|emb|CAC36802.1| Insertion element IS466S transposase [Streptomyces coelicolor A3(2)];>gi|6469456|emb|CAB61793.1| transposase [Streptomyces coelicolor A3(2)];>gi|6469477|emb|CAB61814.1| transposase [Streptomyces coelicolor A3(2)]																	0.5	0	0.5	0	0.849804	8.23	-1.1369e-11
360	571;2916	216;205	216		3038	3140	4121	4356	20120229_0285bAgBe_TiO2_R05	3317	4121	4356	20120229_0285bAgBe_TiO2_R05	3317	gi|13620762|emb|CAC36802.1|;gi|6469456|emb|CAB61793.1|;gi|6469477|emb|CAB61814.1|;gi|6469455|emb|CAB61792.1|	gi|13620762|emb|CAC36802.1|;gi|6469455|emb|CAB61792.1|	gi|13620762|emb|CAC36802.1|			>gi|13620762|emb|CAC36802.1| Insertion element IS466S transposase [Streptomyces coelicolor A3(2)];>gi|6469456|emb|CAB61793.1| transposase [Streptomyces coelicolor A3(2)];>gi|6469477|emb|CAB61814.1| transposase [Streptomyces coelicolor A3(2)];>gi|6469455|em																	0.461058	2.00832	0.461058	2.00832	0.777249	0.97	3.4722
361	571	401	401		15078	15670	20326	21494	20120301_0285bAgBe_directMS_R05	9717	20326	21494	20120301_0285bAgBe_directMS_R05	9717	gi|13620762|emb|CAC36802.1|;gi|6469456|emb|CAB61793.1|;gi|6469477|emb|CAB61814.1|	gi|13620762|emb|CAC36802.1|	gi|13620762|emb|CAC36802.1|			>gi|13620762|emb|CAC36802.1| Insertion element IS466S transposase [Streptomyces coelicolor A3(2)];>gi|6469456|emb|CAB61793.1| transposase [Streptomyces coelicolor A3(2)];>gi|6469477|emb|CAB61814.1| transposase [Streptomyces coelicolor A3(2)]																	0.439669	1.96175	0.439669	1.96175	0.733327	2.54	2.3032
362	579	68	68		2621	2708	3555	3775	20120229_0285bAgBe_TiO2_R05	4959	3555	3775	20120229_0285bAgBe_TiO2_R05	4959	gi|13810427|emb|CAC37455.1|	gi|13810427|emb|CAC37455.1|	gi|13810427|emb|CAC37455.1|			>gi|13810427|emb|CAC37455.1| putative carboxylesterase [Streptomyces coelicolor A3(2)]																	0.99322	21.6584	0.99322	21.6584	0.617051	1.87	26.359	0.954259	13.1936	0.698767	12.65	17.739	0.315247
363	581	262	262		11160	11566	15242	16128	20120301_0285bAgBe_directMS_R08	8930	15242	16128	20120301_0285bAgBe_directMS_R08	8930	gi|13810429|emb|CAC37457.1|	gi|13810429|emb|CAC37457.1|	gi|13810429|emb|CAC37457.1|			>gi|13810429|emb|CAC37457.1| putative oxidoreductase [Streptomyces coelicolor A3(2)]																	0.640885	0
364	581	266	266		11160	11566	15242	16128	20120301_0285bAgBe_directMS_R08	8930	15242	16128	20120301_0285bAgBe_directMS_R08	8930	gi|13810429|emb|CAC37457.1|	gi|13810429|emb|CAC37457.1|	gi|13810429|emb|CAC37457.1|			>gi|13810429|emb|CAC37457.1| putative oxidoreductase [Streptomyces coelicolor A3(2)]																	0.640885	0
365	582	120	120		10484;10485	10842;10843	14311	15151	20120229_0285bAgBe_TiO2_R05	7080	14311	15151	20120229_0285bAgBe_TiO2_R05	7080	gi|13810434|emb|CAC37462.1|	gi|13810434|emb|CAC37462.1|	gi|13810434|emb|CAC37462.1|			>gi|13810434|emb|CAC37462.1| putative dehydratase [Streptomyces coelicolor A3(2)]																	0.881909	8.5173	0.881909	8.5173	0.723485	5.18	12.715
366	585	11	11		4827	4999	6602	7002	20120301_0285bAgBe_directMS_R05	3860	6602	7002	20120301_0285bAgBe_directMS_R05	3860	gi|13872766|emb|CAC37523.1|	gi|13872766|emb|CAC37523.1|	gi|13872766|emb|CAC37523.1|			>gi|13872766|emb|CAC37523.1| hypothetical protein SCIF3.04 [Streptomyces coelicolor A3(2)]																	0.69817	3.64198	0.69817	3.64198	0.802155	8.44	9.7789
367	588	74	74		7556	7794	10264	10891	20120301_0285bAgBe_directMS_R07	15092	10264	10891	20120301_0285bAgBe_directMS_R07	15092	gi|13872777|emb|CAC37534.1|	gi|13872777|emb|CAC37534.1|	gi|13872777|emb|CAC37534.1|			>gi|13872777|emb|CAC37534.1| putative integral membrane protein [Streptomyces coelicolor A3(2)]																	1	0											1
368	589	520	520		2255	2333	3070	3257	20120301_0285bAgBe_directMS_R08	15040	3070	3257	20120301_0285bAgBe_directMS_R08	15040	gi|13872782|emb|CAC37541.1|	gi|13872782|emb|CAC37541.1|	gi|13872782|emb|CAC37541.1|			>gi|13872782|emb|CAC37541.1| putative transport integral membrane protein [Streptomyces coelicolor A3(2)]																	0.126421	0
369	589	6	6		11739	12203	16013	16926	20120301_0285bAgBe_directMS_R07	2722	16013	16926	20120301_0285bAgBe_directMS_R07	2722	gi|13872782|emb|CAC37541.1|	gi|13872782|emb|CAC37541.1|	gi|13872782|emb|CAC37541.1|			>gi|13872782|emb|CAC37541.1| putative transport integral membrane protein [Streptomyces coelicolor A3(2)]																	0.791709	5.79894											0.791709
370	590	88	88		10597	10957	14452	15294	20120301_0285bAgBe_directMS_R08	4524	14452	15294	20120301_0285bAgBe_directMS_R08	4524	gi|13872784|emb|CAC37544.1|	gi|13872784|emb|CAC37544.1|	gi|13872784|emb|CAC37544.1|			>gi|13872784|emb|CAC37544.1| putative tetR-family regulatory protein [Streptomyces coelicolor A3(2)]																	0.260912	0
371	591	689	689		9464	9788	12813	13520	20120229_0285bAgBe_TiO2_R05	10709	12813	13520	20120229_0285bAgBe_TiO2_R05	10709	gi|13872862|emb|CAC37548.1|	gi|13872862|emb|CAC37548.1|	gi|13872862|emb|CAC37548.1|			>gi|13872862|emb|CAC37548.1| aconitase [Streptomyces coelicolor A3(2)]																	0.259678	0	0.259678	0	0.723465	3.24	4.4005
372	592	103	103		8229	8492	11204	11860	20120301_0285bAgBe_directMS_R08	7864	11204	11860	20120301_0285bAgBe_directMS_R08	7864	gi|13872865|emb|CAC37551.1|	gi|13872865|emb|CAC37551.1|	gi|13872865|emb|CAC37551.1|			>gi|13872865|emb|CAC37551.1| putative membrane protein [Streptomyces coelicolor A3(2)]																	0.61741	1.48296
373	592	109	109		8229	8492	11204	11860	20120301_0285bAgBe_directMS_R08	7864	11204	11860	20120301_0285bAgBe_directMS_R08	7864	gi|13872865|emb|CAC37551.1|	gi|13872865|emb|CAC37551.1|	gi|13872865|emb|CAC37551.1|			>gi|13872865|emb|CAC37551.1| putative membrane protein [Streptomyces coelicolor A3(2)]																	0.645122	1.73606
374	592	47	47		9657	9992	13206	14012	20120301_0285bAgBe_directMS_R06	5867	13206	14012	20120301_0285bAgBe_directMS_R06	5867	gi|13872865|emb|CAC37551.1|	gi|13872865|emb|CAC37551.1|	gi|13872865|emb|CAC37551.1|			>gi|13872865|emb|CAC37551.1| putative membrane protein [Streptomyces coelicolor A3(2)]																	0.5	0						0.5	0	0.716281	0.78	19.843
375	593	8	8		11881;11882	12358;12359	16188	17102	20120229_0285bAgBe_TiO2_R07	6646	16188	17102	20120229_0285bAgBe_TiO2_R07	6646	gi|13872866|emb|CAC37552.1|	gi|13872866|emb|CAC37552.1|	gi|13872866|emb|CAC37552.1|			>gi|13872866|emb|CAC37552.1| putative DNA-binding protein [Streptomyces coelicolor A3(2)]																	0.960344	13.8412											0.960344
376	606	418	418		7775	8020	10551	11184	20120301_0285bAgBe_directMS_R06	7989	10551	11184	20120301_0285bAgBe_directMS_R06	7989	gi|13940334|emb|CAC37897.1|	gi|13940334|emb|CAC37897.1|	gi|13940334|emb|CAC37897.1|			>gi|13940334|emb|CAC37897.1| putative ABC transporter ATP-binding protein [Streptomyces coelicolor A3(2)]																	1	44.7531						1	44.7531	0.351044	1.71	44.753
377	612	62	62		1801	1867	2461	2620	20120301_0285bAgBe_directMS_R05	12647	2461	2620	20120301_0285bAgBe_directMS_R05	12647	gi|14041584|emb|CAC38795.1|	gi|14041584|emb|CAC38795.1|	gi|14041584|emb|CAC38795.1|			>gi|14041584|emb|CAC38795.1| putative secreted protein [Streptomyces coelicolor A3(2)]																	0.298946	0	0.298946	0	0.859377	2.4	2.91
378	616	66	66		2761	2852	3741	3965	20120229_0285bAgBe_TiO2_R07	4581	3741	3965	20120229_0285bAgBe_TiO2_R07	4581	gi|14041593|emb|CAC38804.1|	gi|14041593|emb|CAC38804.1|	gi|14041593|emb|CAC38804.1|			>gi|14041593|emb|CAC38804.1| conserved hypothetical protein [Streptomyces coelicolor A3(2)]																	0.401233	0											0.401233
379	618	33	33		12877	13396	17488	18486	20120301_0285bAgBe_directMS_R06	2678	17488	18486	20120301_0285bAgBe_directMS_R06	2678	gi|14041598|emb|CAC38809.1|	gi|14041598|emb|CAC38809.1|	gi|14041598|emb|CAC38809.1|			>gi|14041598|emb|CAC38809.1| hypothetical protein [Streptomyces coelicolor A3(2)]																	0.515288	0.265661						0.515288	0.265661	0.919125	2.13	1.8087
380	619	384	384		8118	8374	11062	11717	20120229_0285bAgBe_TiO2_R07	1558	11062	11717	20120229_0285bAgBe_TiO2_R07	1558	gi|14041599|emb|CAC38810.1|	gi|14041599|emb|CAC38810.1|	gi|14041599|emb|CAC38810.1|			>gi|14041599|emb|CAC38810.1| putative secreted penicillin binding protein [Streptomyces coelicolor A3(2)]																	0.537015	4.1956											0.537015
381	621	274	274		6623	6840	9049	9624	20120229_0285bAgBe_TiO2_R05	2791	9049	9624	20120229_0285bAgBe_TiO2_R05	2791	gi|14041603|emb|CAC38814.1|	gi|14041603|emb|CAC38814.1|	gi|14041603|emb|CAC38814.1|			>gi|14041603|emb|CAC38814.1| putative secreted pectinesterase [Streptomyces coelicolor A3(2)]																	0.47236	0	0.47236	0	0.550731	0.38	2.5513
382	621	275	275		6623	6840	9049	9624	20120229_0285bAgBe_TiO2_R05	2791	9049	9624	20120229_0285bAgBe_TiO2_R05	2791	gi|14041603|emb|CAC38814.1|	gi|14041603|emb|CAC38814.1|	gi|14041603|emb|CAC38814.1|			>gi|14041603|emb|CAC38814.1| putative secreted pectinesterase [Streptomyces coelicolor A3(2)]																	0.47236	0	0.47236	0	0.550731	0.38	2.5513
383	621	7	7		7227	7463	9803	10403	20120301_0285bAgBe_directMS_R08	2303	9803	10403	20120301_0285bAgBe_directMS_R08	2303	gi|14041603|emb|CAC38814.1|	gi|14041603|emb|CAC38814.1|	gi|14041603|emb|CAC38814.1|			>gi|14041603|emb|CAC38814.1| putative secreted pectinesterase [Streptomyces coelicolor A3(2)]																	1	18.2248
384	621	131	131		12549	13061	17094	18060	20120301_0285bAgBe_directMS_R08	4295	17094	18060	20120301_0285bAgBe_directMS_R08	4295	gi|14041603|emb|CAC38814.1|	gi|14041603|emb|CAC38814.1|	gi|14041603|emb|CAC38814.1|			>gi|14041603|emb|CAC38814.1| putative secreted pectinesterase [Streptomyces coelicolor A3(2)]																	0.663374	3.55334
385	621	137	137		12549	13061	17094	18060	20120301_0285bAgBe_directMS_R08	4295	17094	18060	20120301_0285bAgBe_directMS_R08	4295	gi|14041603|emb|CAC38814.1|	gi|14041603|emb|CAC38814.1|	gi|14041603|emb|CAC38814.1|			>gi|14041603|emb|CAC38814.1| putative secreted pectinesterase [Streptomyces coelicolor A3(2)]																	0.594327	0
386	621	139	139		12549	13061	17094	18060	20120301_0285bAgBe_directMS_R08	4295	17094	18060	20120301_0285bAgBe_directMS_R08	4295	gi|14041603|emb|CAC38814.1|	gi|14041603|emb|CAC38814.1|	gi|14041603|emb|CAC38814.1|			>gi|14041603|emb|CAC38814.1| putative secreted pectinesterase [Streptomyces coelicolor A3(2)]																	0.599247	3.55334
387	622	166	166		1519	1573	2059	2147	20120301_0285bAgBe_directMS_R07	2887	2059	2147	20120301_0285bAgBe_directMS_R07	2887	gi|14041604|emb|CAC38815.1|	gi|14041604|emb|CAC38815.1|	gi|14041604|emb|CAC38815.1|			>gi|14041604|emb|CAC38815.1| putative secreted pectate lyase [Streptomyces coelicolor A3(2)]																	0.66856	6.05766											0.66856
388	623	317	317		6202	6409	8481	9019	20120229_0285bAgBe_TiO2_R05	4936	8481	9019	20120229_0285bAgBe_TiO2_R05	4936	gi|14041606|emb|CAC38817.1|	gi|14041606|emb|CAC38817.1|	gi|14041606|emb|CAC38817.1|			>gi|14041606|emb|CAC38817.1| putative secreted sugar-binding protein [Streptomyces coelicolor A3(2)]																	1	14.6311	1	14.6311	0.532849	13.46	14.631
389	623	135	135		9523	9850	12909	13619	20120301_0285bAgBe_directMS_R08	5819	12909	13619	20120301_0285bAgBe_directMS_R08	5819	gi|14041606|emb|CAC38817.1|	gi|14041606|emb|CAC38817.1|	gi|14041606|emb|CAC38817.1|			>gi|14041606|emb|CAC38817.1| putative secreted sugar-binding protein [Streptomyces coelicolor A3(2)]																	0.888122	8.99726
390	629	293	293		11371	11795	15530	16433	20120229_0285bAgBe_TiO2_R05	6430	15530	16433	20120229_0285bAgBe_TiO2_R05	6430	gi|14285274|emb|CAC40593.1|	gi|14285274|emb|CAC40593.1|	gi|14285274|emb|CAC40593.1|			>gi|14285274|emb|CAC40593.1| hypothetical protein 2SCK36.03c [Streptomyces coelicolor A3(2)]																	0.372445	0	0.372445	0	0.720822	3.14	13.434
391	631	204	204		14083	14633	19099	20216	20120301_0285bAgBe_directMS_R06	12625	19099	20216	20120301_0285bAgBe_directMS_R06	12625	gi|14285278|emb|CAC40597.1|	gi|14285278|emb|CAC40597.1|	gi|14285278|emb|CAC40597.1|			>gi|14285278|emb|CAC40597.1| putative aminotransferase [Streptomyces coelicolor A3(2)]																	0.61508	2.43596						0.61508	2.43596	0.764355	2.52	4.3437
392	635	74	74		1044	1084	1393	1461	20120229_0285bAgBe_TiO2_R07	5442	1393	1461	20120229_0285bAgBe_TiO2_R07	5442	gi|14285284|emb|CAC40603.1|	gi|14285284|emb|CAC40603.1|	gi|14285284|emb|CAC40603.1|			>gi|14285284|emb|CAC40603.1| conserved hypothetical protein [Streptomyces coelicolor A3(2)]																	1	12.5314											1
393	636	338	338		8661	8953	11768	12447	20120301_0285bAgBe_directMS_R05	4838	11768	12447	20120301_0285bAgBe_directMS_R05	4838	gi|14285285|emb|CAC40604.1|	gi|14285285|emb|CAC40604.1|	gi|14285285|emb|CAC40604.1|			>gi|14285285|emb|CAC40604.1| putative sugar transport integral membrane protein [Streptomyces coelicolor A3(2)]																	0.860587	7.49693	0.860587	7.49693	0.523698	1.64	35.269
394	636	346	346		8661	8953	11768	12447	20120301_0285bAgBe_directMS_R05	4838	11768	12447	20120301_0285bAgBe_directMS_R05	4838	gi|14285285|emb|CAC40604.1|	gi|14285285|emb|CAC40604.1|	gi|14285285|emb|CAC40604.1|			>gi|14285285|emb|CAC40604.1| putative sugar transport integral membrane protein [Streptomyces coelicolor A3(2)]																	0.567658	2.07679	0.567658	2.07679	0.523698	1.64	35.269
395	638	177	177		4690	4858	6419	6813	20120301_0285bAgBe_directMS_R05	13901	6419	6813	20120301_0285bAgBe_directMS_R05	13901	gi|14285289|emb|CAC40608.1|	gi|14285289|emb|CAC40608.1|	gi|14285289|emb|CAC40608.1|			>gi|14285289|emb|CAC40608.1| putative membrane protein [Streptomyces coelicolor A3(2)]																	0.875	0	0.875	0	0.859705	2.35	-4.8718e-12
396	638	178	178		4690	4858	6419	6813	20120301_0285bAgBe_directMS_R05	13901	6419	6813	20120301_0285bAgBe_directMS_R05	13901	gi|14285289|emb|CAC40608.1|	gi|14285289|emb|CAC40608.1|	gi|14285289|emb|CAC40608.1|			>gi|14285289|emb|CAC40608.1| putative membrane protein [Streptomyces coelicolor A3(2)]																	0.875	0	0.875	0	0.859705	2.35	-4.8718e-12
397	638	185	185		4690	4858	6419	6813	20120301_0285bAgBe_directMS_R05	13901	6419	6813	20120301_0285bAgBe_directMS_R05	13901	gi|14285289|emb|CAC40608.1|	gi|14285289|emb|CAC40608.1|	gi|14285289|emb|CAC40608.1|			>gi|14285289|emb|CAC40608.1| putative membrane protein [Streptomyces coelicolor A3(2)]																	0.875	0	0.875	0	0.859705	2.35	-4.8718e-12
398	638	283	283		15821;16342	16452;16994	22001	23260	20120229_0285bAgBe_TiO2_R07	12142	21352	22585	20120301_0285bAgBe_directMS_R05	10687	gi|14285289|emb|CAC40608.1|	gi|14285289|emb|CAC40608.1|	gi|14285289|emb|CAC40608.1|			>gi|14285289|emb|CAC40608.1| putative membrane protein [Streptomyces coelicolor A3(2)]																	0.25	0	0.0197627	-16.9549	0.651232	1.75	23.092						0.25
399	638	280	280		16342	16994	22001	23260	20120229_0285bAgBe_TiO2_R07	12142	22001	23260	20120229_0285bAgBe_TiO2_R07	12142	gi|14285289|emb|CAC40608.1|	gi|14285289|emb|CAC40608.1|	gi|14285289|emb|CAC40608.1|			>gi|14285289|emb|CAC40608.1| putative membrane protein [Streptomyces coelicolor A3(2)]																	0.25	0											0.25
400	643	31	31		7740	7985	10504	11136	20120301_0285bAgBe_directMS_R06	3626	10504	11136	20120301_0285bAgBe_directMS_R06	3626	gi|14495028|emb|CAC42145.1|	gi|14495028|emb|CAC42145.1|	gi|14495028|emb|CAC42145.1|			>gi|14495028|emb|CAC42145.1| putative tetR-family transcriptional regulatory protein [Streptomyces coelicolor A3(2)]																	0.53375	0.587197						0.53375	0.587197	0.842765	1.49	0.74369
401	644	568	568		12288	12795	16774	17727	20120301_0285bAgBe_directMS_R05	10045	16774	17727	20120301_0285bAgBe_directMS_R05	10045	gi|14495033|emb|CAC42150.1|	gi|14495033|emb|CAC42150.1|	gi|14495033|emb|CAC42150.1|			>gi|14495033|emb|CAC42150.1| putative chaperone [Streptomyces coelicolor A3(2)]																	0.516126	0.280243	0.516126	0.280243	0.73788	5.43	0.34143
402	645	87	87		19423	20191	26454	28245	20120301_0285bAgBe_directMS_R07	10718	26454	28245	20120301_0285bAgBe_directMS_R07	10718	gi|14571767|emb|CAC42741.1|	gi|14571767|emb|CAC42741.1|	gi|14571767|emb|CAC42741.1|			>gi|14571767|emb|CAC42741.1| putative integral membrane protein [Streptomyces coelicolor A3(2)]																	0.315259	1.15372											0.315259
403	647	5	5		11379	11805	15546	16449	20120301_0285bAgBe_directMS_R06	10459	15546	16449	20120301_0285bAgBe_directMS_R06	10459	gi|14571771|emb|CAC42745.1|	gi|14571771|emb|CAC42745.1|	gi|14571771|emb|CAC42745.1|			>gi|14571771|emb|CAC42745.1| conserved hypothetical protein [Streptomyces coelicolor A3(2)]																	1	10.8488						1	10.8488	0.768061	1.22	10.849
404	648	220	220		2774	2865	3757	3981	20120301_0285bAgBe_directMS_R08	10427	3757	3981	20120301_0285bAgBe_directMS_R08	10427	gi|14571772|emb|CAC42746.1|	gi|14571772|emb|CAC42746.1|	gi|14571772|emb|CAC42746.1|			>gi|14571772|emb|CAC42746.1| putative sugar kinase [Streptomyces coelicolor A3(2)]																	0.483774	0
405	649	9	9		15504	16117;16118	20953	22166	20120301_0285bAgBe_directMS_R06	7882	20953	22166	20120301_0285bAgBe_directMS_R06	7882	gi|14571777|emb|CAC42752.1|	gi|14571777|emb|CAC42752.1|	gi|14571777|emb|CAC42752.1|			>gi|14571777|emb|CAC42752.1| putative AbaA-like protein [Streptomyces coelicolor A3(2)]																	0.996799	24.9328						0.996799	24.9328	0.554633	2.78	35.054	0.00382448
406	652	151	151		15839	16472	21377	22613	20120301_0285bAgBe_directMS_R08	13950	21377	22613	20120301_0285bAgBe_directMS_R08	13950	gi|14571784|emb|CAC42759.1|	gi|14571784|emb|CAC42759.1|	gi|14571784|emb|CAC42759.1|			>gi|14571784|emb|CAC42759.1| putative integral membrane protein [Streptomyces coelicolor A3(2)]																	1	0
407	658	251	251		6195	6402	8473	9011	20120229_0285bAgBe_TiO2_R07	7861	8473	9011	20120229_0285bAgBe_TiO2_R07	7861	gi|14575562|emb|CAC42852.1|	gi|14575562|emb|CAC42852.1|	gi|14575562|emb|CAC42852.1|			>gi|14575562|emb|CAC42852.1| conserved hypothetical protein [Streptomyces coelicolor A3(2)]																	1	23.7237											1
408	660	10	10		10994	11382	15020	15894	20120229_0285bAgBe_TiO2_R07	4345	15020	15894	20120229_0285bAgBe_TiO2_R07	4345	gi|14575564|emb|CAC42854.1|	gi|14575564|emb|CAC42854.1|	gi|14575564|emb|CAC42854.1|			>gi|14575564|emb|CAC42854.1| hypothetical protein SCBAC36F5.18c [Streptomyces coelicolor A3(2)]																	0.428375	0											0.428375
409	660	12	12		10994	11382	15020	15894	20120229_0285bAgBe_TiO2_R07	4345	15020	15894	20120229_0285bAgBe_TiO2_R07	4345	gi|14575564|emb|CAC42854.1|	gi|14575564|emb|CAC42854.1|	gi|14575564|emb|CAC42854.1|			>gi|14575564|emb|CAC42854.1| hypothetical protein SCBAC36F5.18c [Streptomyces coelicolor A3(2)]																	0.428375	0											0.428375
410	660	137	137		18763	19514	25544	27280	20120229_0285bAgBe_TiO2_R07	6692	25544	27280	20120229_0285bAgBe_TiO2_R07	6692	gi|14575564|emb|CAC42854.1|	gi|14575564|emb|CAC42854.1|	gi|14575564|emb|CAC42854.1|			>gi|14575564|emb|CAC42854.1| hypothetical protein SCBAC36F5.18c [Streptomyces coelicolor A3(2)]																	1	5.18631											1
411	660	144	144		18763	19514	25544	27280	20120229_0285bAgBe_TiO2_R07	6692	25544	27280	20120229_0285bAgBe_TiO2_R07	6692	gi|14575564|emb|CAC42854.1|	gi|14575564|emb|CAC42854.1|	gi|14575564|emb|CAC42854.1|			>gi|14575564|emb|CAC42854.1| hypothetical protein SCBAC36F5.18c [Streptomyces coelicolor A3(2)]																	1	5.18631											1
412	666	185	185		14578	15146	19698	20843	20120301_0285bAgBe_directMS_R06	13964	19698	20843	20120301_0285bAgBe_directMS_R06	13964	gi|14716950|emb|CAC44180.1|;gi|24413792|emb|CAD55323.1|;gi|5738841|emb|CAB52912.1|;gi|6469453|emb|CAB61790.1|;gi|6469454|emb|CAB61791.1|;gi|8218140|emb|CAB92572.1|	gi|14716950|emb|CAC44180.1|	gi|14716950|emb|CAC44180.1|			>gi|14716950|emb|CAC44180.1| insertion element transposase [Streptomyces coelicolor A3(2)];>gi|24413792|emb|CAD55323.1| putative transposase [Streptomyces coelicolor A3(2)];>gi|5738841|emb|CAB52912.1| putative transposase [Streptomyces coelicolor A3(2)];>g																	0.2	0						0.2	0	0.843	0.98	0.35793
413	669	278	278		14226	14782	19278	20408	20120301_0285bAgBe_directMS_R08	7134	19278	20408	20120301_0285bAgBe_directMS_R08	7134	gi|14717085|emb|CAC44191.1|	gi|14717085|emb|CAC44191.1|	gi|14717085|emb|CAC44191.1|			>gi|14717085|emb|CAC44191.1| hypothetical protein [Streptomyces coelicolor A3(2)]																	0.352312	0.294091
414	670	53	53		1100	1142	1475	1544	20120229_0285bAgBe_TiO2_R05	7030	1475	1544	20120229_0285bAgBe_TiO2_R05	7030	gi|14717086|emb|CAC44192.1|	gi|14717086|emb|CAC44192.1|	gi|14717086|emb|CAC44192.1|			>gi|14717086|emb|CAC44192.1| conserved hypothetical protein [Streptomyces coelicolor A3(2)]																	1	4.40045	1	4.40045	0.735321	1.72	4.4005
415	670	64	64		1100	1142	1475	1544	20120229_0285bAgBe_TiO2_R05	7030	1475	1544	20120229_0285bAgBe_TiO2_R05	7030	gi|14717086|emb|CAC44192.1|	gi|14717086|emb|CAC44192.1|	gi|14717086|emb|CAC44192.1|			>gi|14717086|emb|CAC44192.1| conserved hypothetical protein [Streptomyces coelicolor A3(2)]																	1	4.40045	1	4.40045	0.735321	1.72	4.4005
416	672	662	662		15855	16488	21394	22630	20120301_0285bAgBe_directMS_R05	5526	21394	22630	20120301_0285bAgBe_directMS_R05	5526	gi|14717091|emb|CAC44197.1|	gi|14717091|emb|CAC44197.1|	gi|14717091|emb|CAC44197.1|			>gi|14717091|emb|CAC44197.1| putative membrane protein [Streptomyces coelicolor A3(2)]																	0.459223	0.525255	0.459223	0.525255	0.717021	0.27	14.461
417	675	259	259		7043	7275	9563	10152	20120301_0285bAgBe_directMS_R05	5654	9563	10152	20120301_0285bAgBe_directMS_R05	5654	gi|14717095|emb|CAC44201.1|	gi|14717095|emb|CAC44201.1|	gi|14717095|emb|CAC44201.1|			>gi|14717095|emb|CAC44201.1| actinorhodin polyketide beta-ketoacyl synthase beta subunit [Streptomyces coelicolor A3(2)]																	0.294349	0	0.294349	0	0.781729	0.98	4.8641
418	682	449	449		16617	17278	22341	23613	20120301_0285bAgBe_directMS_R08	8311	22341	23613	20120301_0285bAgBe_directMS_R08	8311	gi|14717111|emb|CAC44217.1|	gi|14717111|emb|CAC44217.1|	gi|14717111|emb|CAC44217.1|			>gi|14717111|emb|CAC44217.1| conserved hypothetical protein [Streptomyces coelicolor A3(2)]																	0.74135	4.5731
419	682	187	187		18427	19164	25100	26828	20120301_0285bAgBe_directMS_R06	13049	25100	26828	20120301_0285bAgBe_directMS_R06	13049	gi|14717111|emb|CAC44217.1|	gi|14717111|emb|CAC44217.1|	gi|14717111|emb|CAC44217.1|			>gi|14717111|emb|CAC44217.1| conserved hypothetical protein [Streptomyces coelicolor A3(2)]																	0.239215	0						0.239215	0	0.742478	1.45	3.1177
420	685	150	150		13787	14333	18752	19859	20120301_0285bAgBe_directMS_R06	10348	18752	19859	20120301_0285bAgBe_directMS_R06	10348	gi|14799963|emb|CAC44280.1|	gi|14799963|emb|CAC44280.1|	gi|14799963|emb|CAC44280.1|			>gi|14799963|emb|CAC44280.1| conserved hypothetical protein [Streptomyces coelicolor A3(2)]																	0.523489	3.40276						0.523489	3.40276	0.965253	2.12	6.612
421	685	155	155		13787	14333	18752	19859	20120301_0285bAgBe_directMS_R06	10348	18752	19859	20120301_0285bAgBe_directMS_R06	10348	gi|14799963|emb|CAC44280.1|	gi|14799963|emb|CAC44280.1|	gi|14799963|emb|CAC44280.1|			>gi|14799963|emb|CAC44280.1| conserved hypothetical protein [Streptomyces coelicolor A3(2)]																	0.591374	4.59305						0.591374	4.59305	0.965253	2.12	6.612
422	687	483	483		19043	19799	25922	27692	20120301_0285bAgBe_directMS_R08	15863	25922	27692	20120301_0285bAgBe_directMS_R08	15863	gi|14799967|emb|CAC44284.1|	gi|14799967|emb|CAC44284.1|	gi|14799967|emb|CAC44284.1|			>gi|14799967|emb|CAC44284.1| putative secreted pectate lyase [Streptomyces coelicolor A3(2)]																	0.355829	0
423	687	496	496		19043	19799	25923	27693	20120301_0285bAgBe_directMS_R08	15947	25922	27692	20120301_0285bAgBe_directMS_R08	15863	gi|14799967|emb|CAC44284.1|	gi|14799967|emb|CAC44284.1|	gi|14799967|emb|CAC44284.1|			>gi|14799967|emb|CAC44284.1| putative secreted pectate lyase [Streptomyces coelicolor A3(2)]																	0.335107	2.54696
424	692	429	429		9500	9826	12881	13591	20120301_0285bAgBe_directMS_R05	6625	12881	13591	20120301_0285bAgBe_directMS_R05	6625	gi|14799982|emb|CAC44314.1|	gi|14799982|emb|CAC44314.1|	gi|14799982|emb|CAC44314.1|			>gi|14799982|emb|CAC44314.1| putative succinate dehydrogenase flavoprotein subunit [Streptomyces coelicolor A3(2)]																	0.5	0	0.5	0	0.549906	0.9	8.0703
425	692	431	431		9500	9826	12881	13591	20120301_0285bAgBe_directMS_R05	6625	12881	13591	20120301_0285bAgBe_directMS_R05	6625	gi|14799982|emb|CAC44314.1|	gi|14799982|emb|CAC44314.1|	gi|14799982|emb|CAC44314.1|			>gi|14799982|emb|CAC44314.1| putative succinate dehydrogenase flavoprotein subunit [Streptomyces coelicolor A3(2)]																	0.5	0	0.5	0	0.549906	0.9	8.0703
426	692	40	40		16140	16779	21753	22995	20120301_0285bAgBe_directMS_R06	7657	21753	22995	20120301_0285bAgBe_directMS_R06	7657	gi|14799982|emb|CAC44314.1|	gi|14799982|emb|CAC44314.1|	gi|14799982|emb|CAC44314.1|			>gi|14799982|emb|CAC44314.1| putative succinate dehydrogenase flavoprotein subunit [Streptomyces coelicolor A3(2)]																	0.780806	4.80739						0.780806	4.80739	0.514638	4.46	6.931
427	693	2	2		11660	12116	15905	16817	20120301_0285bAgBe_directMS_R07	5762	15905	16817	20120301_0285bAgBe_directMS_R07	5762	gi|14799985|emb|CAC44317.1|	gi|14799985|emb|CAC44317.1|	gi|14799985|emb|CAC44317.1|			>gi|14799985|emb|CAC44317.1| putative lipoprotein [Streptomyces coelicolor A3(2)]																	1	2.78957											1
428	695	157	157		17475	18174	23491	24830	20120229_0285bAgBe_TiO2_R05	5634	23491	24830	20120229_0285bAgBe_TiO2_R05	5634	gi|14799988|emb|CAC44320.1|	gi|14799988|emb|CAC44320.1|	gi|14799988|emb|CAC44320.1|			>gi|14799988|emb|CAC44320.1| BldKB, putative ABC transport system lipoprotein [Streptomyces coelicolor A3(2)]																	0.764928	3.14461	0.764928	3.14461	0.723816	0.12	4.2582
429	706	364	364		15880	16515	21425	22661	20120301_0285bAgBe_directMS_R08	10919	21425	22661	20120301_0285bAgBe_directMS_R08	10919	gi|14970934|emb|CAC44513.1|	gi|14970934|emb|CAC44513.1|	gi|14970934|emb|CAC44513.1|			>gi|14970934|emb|CAC44513.1| putative membrane protein [Streptomyces coelicolor A3(2)]																	0.210297	0
430	706	366	366		15880	16515	21425	22661	20120301_0285bAgBe_directMS_R08	10919	21425	22661	20120301_0285bAgBe_directMS_R08	10919	gi|14970934|emb|CAC44513.1|	gi|14970934|emb|CAC44513.1|	gi|14970934|emb|CAC44513.1|			>gi|14970934|emb|CAC44513.1| putative membrane protein [Streptomyces coelicolor A3(2)]																	0.210297	0
431	709	132	132		8808	9112	11951	12635	20120301_0285bAgBe_directMS_R08	7696	11951	12635	20120301_0285bAgBe_directMS_R08	7696	gi|14970937|emb|CAC44516.1|	gi|14970937|emb|CAC44516.1|	gi|14970937|emb|CAC44516.1|			>gi|14970937|emb|CAC44516.1| acyl-CoA dehydrogenase [Streptomyces coelicolor A3(2)]																	0.331866	1.53627
432	709	138	138		8808	9112	11951	12635	20120301_0285bAgBe_directMS_R08	7696	11951	12635	20120301_0285bAgBe_directMS_R08	7696	gi|14970937|emb|CAC44516.1|	gi|14970937|emb|CAC44516.1|	gi|14970937|emb|CAC44516.1|			>gi|14970937|emb|CAC44516.1| acyl-CoA dehydrogenase [Streptomyces coelicolor A3(2)]																	0.370745	2.61241
433	709	312	312		13541	14078	18371	19408	20120229_0285bAgBe_TiO2_R07	8790	18371	19408	20120229_0285bAgBe_TiO2_R07	8790	gi|14970937|emb|CAC44516.1|	gi|14970937|emb|CAC44516.1|	gi|14970937|emb|CAC44516.1|			>gi|14970937|emb|CAC44516.1| acyl-CoA dehydrogenase [Streptomyces coelicolor A3(2)]																	0.462868	0	0.232523	-6.33441	0.675003	1.21	12.666						0.462868
434	709	317	317		13541	14078	18370	19407	20120229_0285bAgBe_TiO2_R05	8681	18371	19408	20120229_0285bAgBe_TiO2_R07	8790	gi|14970937|emb|CAC44516.1|	gi|14970937|emb|CAC44516.1|	gi|14970937|emb|CAC44516.1|			>gi|14970937|emb|CAC44516.1| acyl-CoA dehydrogenase [Streptomyces coelicolor A3(2)]																	0.480394	3.43203	0.480394	3.43203	0.675003	1.21	12.666						0.204811
435	709	184	184		19214	19974;19975	26164	27946	20120229_0285bAgBe_TiO2_R05	4512	26164	27946	20120229_0285bAgBe_TiO2_R05	4512	gi|14970937|emb|CAC44516.1|	gi|14970937|emb|CAC44516.1|	gi|14970937|emb|CAC44516.1|			>gi|14970937|emb|CAC44516.1| acyl-CoA dehydrogenase [Streptomyces coelicolor A3(2)]																	0.354673	3.14461	0.354673	3.14461	0.723816	5.25	4.2582
436	713	3	3		11901	12381	16213	17127	20120229_0285bAgBe_TiO2_R07	14397	16213	17127	20120229_0285bAgBe_TiO2_R07	14397	gi|14970944|emb|CAC44523.1|	gi|14970944|emb|CAC44523.1|	gi|14970944|emb|CAC44523.1|			>gi|14970944|emb|CAC44523.1| putative dipeptidase [Streptomyces coelicolor A3(2)]																	1	2.80603											1
437	718	10	10		2634	2721	3577	3798	20120301_0285bAgBe_directMS_R07	9404	3577	3798	20120301_0285bAgBe_directMS_R07	9404	gi|15020689|emb|CAC44584.1|	gi|15020689|emb|CAC44584.1|	gi|15020689|emb|CAC44584.1|			>gi|15020689|emb|CAC44584.1| hypothetical protein [Streptomyces coelicolor A3(2)]																	1	16.8378											1
438	723	93	93		4935	5107	6733	7135	20120229_0285bAgBe_TiO2_R05	2423	6733	7135	20120229_0285bAgBe_TiO2_R05	2423	gi|15020695|emb|CAC44590.1|	gi|15020695|emb|CAC44590.1|	gi|15020695|emb|CAC44590.1|			>gi|15020695|emb|CAC44590.1| ornithine carbamoyltransferase [Streptomyces coelicolor A3(2)]																	0.956904	13.4643	0.956904	13.4643	0.716281	1.38	19.843
439	724	292	292		12403	12911	16917	17875	20120301_0285bAgBe_directMS_R05	14218	16917	17875	20120301_0285bAgBe_directMS_R05	14218	gi|15020696|emb|CAC44591.1|	gi|15020696|emb|CAC44591.1|	gi|15020696|emb|CAC44591.1|			>gi|15020696|emb|CAC44591.1| putative amino acid permease [Streptomyces coelicolor A3(2)]																	0.285624	0	0.285624	0	0.949975	5.47	0.022477
440	724	301	301		12403	12911	16917	17875	20120301_0285bAgBe_directMS_R05	14218	16917	17875	20120301_0285bAgBe_directMS_R05	14218	gi|15020696|emb|CAC44591.1|	gi|15020696|emb|CAC44591.1|	gi|15020696|emb|CAC44591.1|			>gi|15020696|emb|CAC44591.1| putative amino acid permease [Streptomyces coelicolor A3(2)]																	0.285624	0	0.285624	0	0.949975	5.47	0.022477
441	725	182	182		9008	9316	12220	12909	20120301_0285bAgBe_directMS_R08	8481	12220	12909	20120301_0285bAgBe_directMS_R08	8481	gi|15020699|emb|CAC44594.1|	gi|15020699|emb|CAC44594.1|	gi|15020699|emb|CAC44594.1|			>gi|15020699|emb|CAC44594.1| putative bifunctional hydroxylase/oxidoreductase [Streptomyces coelicolor A3(2)]																	0.333333	0
442	734	144	144		2701	2790	3663	3886	20120301_0285bAgBe_directMS_R06	2091	3663	3886	20120301_0285bAgBe_directMS_R06	2091	gi|15021206|emb|CAC44648.1|	gi|15021206|emb|CAC44648.1|	gi|15021206|emb|CAC44648.1|			>gi|15021206|emb|CAC44648.1| putative phenylacetic acid degradation protein PaaI [Streptomyces coelicolor A3(2)]																	1	14.6691						1	14.6691	0.828273	0.09	14.669
443	735	232	232		7275	7511	9864	10464	20120301_0285bAgBe_directMS_R06	6498	9864	10464	20120301_0285bAgBe_directMS_R06	6498	gi|15021207|emb|CAC44649.1|	gi|15021207|emb|CAC44649.1|	gi|15021207|emb|CAC44649.1|			>gi|15021207|emb|CAC44649.1| putative phenylacetic acid degradation protein PaaA [Streptomyces coelicolor A3(2)]																	1	21.528						1	21.528	0.771841	0.17	21.528
444	735	223	223		15431	16038	20836	22041	20120301_0285bAgBe_directMS_R08	3238	20836	22041	20120301_0285bAgBe_directMS_R08	3238	gi|15021207|emb|CAC44649.1|	gi|15021207|emb|CAC44649.1|	gi|15021207|emb|CAC44649.1|			>gi|15021207|emb|CAC44649.1| putative phenylacetic acid degradation protein PaaA [Streptomyces coelicolor A3(2)]																	1	27.1205
445	735	154	154		15698	16321	21199	22428	20120301_0285bAgBe_directMS_R07	6585	21199	22428	20120301_0285bAgBe_directMS_R07	6585	gi|15021207|emb|CAC44649.1|	gi|15021207|emb|CAC44649.1|	gi|15021207|emb|CAC44649.1|			>gi|15021207|emb|CAC44649.1| putative phenylacetic acid degradation protein PaaA [Streptomyces coelicolor A3(2)]																	0.521345	0.274787											0.521345
446	735	155	155		15698	16321	21199	22428	20120301_0285bAgBe_directMS_R07	6585	21199	22428	20120301_0285bAgBe_directMS_R07	6585	gi|15021207|emb|CAC44649.1|	gi|15021207|emb|CAC44649.1|	gi|15021207|emb|CAC44649.1|			>gi|15021207|emb|CAC44649.1| putative phenylacetic acid degradation protein PaaA [Streptomyces coelicolor A3(2)]																	0.494268	0.274787											0.494268
447	741	352	352		13917	14466	18909	20023	20120229_0285bAgBe_TiO2_R07	7527	18909	20023	20120229_0285bAgBe_TiO2_R07	7527	gi|15021213|emb|CAC44655.1|	gi|15021213|emb|CAC44655.1|	gi|15021213|emb|CAC44655.1|			>gi|15021213|emb|CAC44655.1| putative membrane protein [Streptomyces coelicolor A3(2)]																	0.373506	0											0.373506
448	741	209	209		14329	14890	19402	20533	20120301_0285bAgBe_directMS_R07	13968	19402	20533	20120301_0285bAgBe_directMS_R07	13968	gi|15021213|emb|CAC44655.1|	gi|15021213|emb|CAC44655.1|	gi|15021213|emb|CAC44655.1|			>gi|15021213|emb|CAC44655.1| putative membrane protein [Streptomyces coelicolor A3(2)]																	0.994415	22.4528											0.994415
449	742	139	139		8891	9197	12057	12744	20120301_0285bAgBe_directMS_R05	8682	12057	12744	20120301_0285bAgBe_directMS_R05	8682	gi|15021214|emb|CAC44656.1|	gi|15021214|emb|CAC44656.1|	gi|15021214|emb|CAC44656.1|			>gi|15021214|emb|CAC44656.1| putative phosphotransferase [Streptomyces coelicolor A3(2)]																	0.739582	3.53394	0.739582	3.53394	0.729718	9.86	3.858
450	742	141	141		8891	9197	12057	12744	20120301_0285bAgBe_directMS_R05	8682	12057	12744	20120301_0285bAgBe_directMS_R05	8682	gi|15021214|emb|CAC44656.1|	gi|15021214|emb|CAC44656.1|	gi|15021214|emb|CAC44656.1|			>gi|15021214|emb|CAC44656.1| putative phosphotransferase [Streptomyces coelicolor A3(2)]																	0.7179	2.88186	0.7179	2.88186	0.729718	9.86	3.858
451	742	2	2		15642	16263	21115	22332	20120229_0285bAgBe_TiO2_R07	773	21115	22332	20120229_0285bAgBe_TiO2_R07	773	gi|15021214|emb|CAC44656.1|	gi|15021214|emb|CAC44656.1|	gi|15021214|emb|CAC44656.1|			>gi|15021214|emb|CAC44656.1| putative phosphotransferase [Streptomyces coelicolor A3(2)]																	0.7734	5.77897											0.7734
452	743	6	6		11465	11903	15661	16565	20120301_0285bAgBe_directMS_R07	2332	15661	16565	20120301_0285bAgBe_directMS_R07	2332	gi|15021215|emb|CAC44657.1|	gi|15021215|emb|CAC44657.1|	gi|15021215|emb|CAC44657.1|			>gi|15021215|emb|CAC44657.1| putative integral membrane protein [Streptomyces coelicolor A3(2)]																	0.862608	7.97853											0.862608
453	747	2	2		11648;11649	12104;12105	15894	16806	20120301_0285bAgBe_directMS_R07	6744	15894	16806	20120301_0285bAgBe_directMS_R07	6744	gi|15021223|emb|CAC44665.1|	gi|15021223|emb|CAC44665.1|	gi|15021223|emb|CAC44665.1|			>gi|15021223|emb|CAC44665.1| putative integral membrane binding protein dependent transport protein [Streptomyces coelicolor A3(2)]																	0.81871	6.70917	0.0900382	-9.39406	0.856661	5.12	9.3941						0.81871
454	747	8	8		11648;11649	12104;12105	15893	16805	20120301_0285bAgBe_directMS_R05	5538	15894	16806	20120301_0285bAgBe_directMS_R07	6744	gi|15021223|emb|CAC44665.1|	gi|15021223|emb|CAC44665.1|	gi|15021223|emb|CAC44665.1|			>gi|15021223|emb|CAC44665.1| putative integral membrane binding protein dependent transport protein [Streptomyces coelicolor A3(2)]																	0.783129	7.906	0.783129	7.906	0.856661	5.12	9.3941						0.00662177
455	750	302	302		18253	18982	24694	26280	20120301_0285bAgBe_directMS_R06	5134	24694	26280	20120301_0285bAgBe_directMS_R06	5134	gi|15021235|emb|CAC44678.1|	gi|15021235|emb|CAC44678.1|	gi|15021235|emb|CAC44678.1|			>gi|15021235|emb|CAC44678.1| putative allantoin permease [Streptomyces coelicolor A3(2)]																	0.333333	0						0.333333	0	0.918734	2.12	2.0126
456	754	254	254		2836	2929	3833	4058	20120301_0285bAgBe_directMS_R07	9236	3833	4058	20120301_0285bAgBe_directMS_R07	9236	gi|15021242|emb|CAC44685.1|	gi|15021242|emb|CAC44685.1|	gi|15021242|emb|CAC44685.1|			>gi|15021242|emb|CAC44685.1| putative dioxygenase [Streptomyces coelicolor A3(2)]																	1	65.2628											1
457	756	118	118		19003	19759	25867	27634	20120301_0285bAgBe_directMS_R06	4278	25867	27634	20120301_0285bAgBe_directMS_R06	4278	gi|15021249|emb|CAC44690.1|	gi|15021249|emb|CAC44690.1|	gi|15021249|emb|CAC44690.1|			>gi|15021249|emb|CAC44690.1| putative secreted protein [Streptomyces coelicolor A3(2)]																	0.5	0						0.5	0	0.522904	0.08	19.777
458	760	77	77		1803	1869	2464	2623	20120229_0285bAgBe_TiO2_R07	12400	2463	2622	20120229_0285bAgBe_TiO2_R05	12328	gi|15021256|emb|CAC44697.1|	gi|15021256|emb|CAC44697.1|	gi|15021256|emb|CAC44697.1|			>gi|15021256|emb|CAC44697.1| putative membrane protein [Streptomyces coelicolor A3(2)]																	0.366124	0.62654	0.149716	-6.70182	0.716288	4.22	8.7589						0.366124
459	760	90	90		1803	1869	2463	2622	20120229_0285bAgBe_TiO2_R05	12328	2463	2622	20120229_0285bAgBe_TiO2_R05	12328	gi|15021256|emb|CAC44697.1|	gi|15021256|emb|CAC44697.1|	gi|15021256|emb|CAC44697.1|			>gi|15021256|emb|CAC44697.1| putative membrane protein [Streptomyces coelicolor A3(2)]																	0.700568	6.70182	0.700568	6.70182	0.716288	4.22	8.7589						0.316938
460	762	71	71		5725	5919	7891	8416	20120301_0285bAgBe_directMS_R08	10098	7891	8416	20120301_0285bAgBe_directMS_R08	10098	gi|15021259|emb|CAC44700.1|	gi|15021259|emb|CAC44700.1|	gi|15021259|emb|CAC44700.1|			>gi|15021259|emb|CAC44700.1| putative phosphodiesterase [Streptomyces coelicolor A3(2)]																	1	13.8877
461	762	176	176		18512	19252	25206	26938	20120301_0285bAgBe_directMS_R06	1959	25206	26938	20120301_0285bAgBe_directMS_R06	1959	gi|15021259|emb|CAC44700.1|	gi|15021259|emb|CAC44700.1|	gi|15021259|emb|CAC44700.1|			>gi|15021259|emb|CAC44700.1| putative phosphodiesterase [Streptomyces coelicolor A3(2)]																	0.377293	0.225025						0.377293	0.225025	0.848935	1.25	1.5431
462	764	6	6		11948	12431	16266	17182	20120301_0285bAgBe_directMS_R05	4146	16266	17182	20120301_0285bAgBe_directMS_R05	4146	gi|15021262|emb|CAC44703.1|	gi|15021262|emb|CAC44703.1|	gi|15021262|emb|CAC44703.1|			>gi|15021262|emb|CAC44703.1| putative TetR-family transcriptional regulator [Streptomyces coelicolor A3(2)]																	0.900422	9.5628	0.900422	9.5628	0.79607	0.96	18.957
463	771	216	216		18059	18779	24437	26012	20120301_0285bAgBe_directMS_R06	11384	24437	26012	20120301_0285bAgBe_directMS_R06	11384	gi|17026162|emb|CAD11998.1|	gi|17026162|emb|CAD11998.1|	gi|17026162|emb|CAD11998.1|			>gi|17026162|emb|CAD11998.1| putative partitioning protein ParA [Streptomyces coelicolor A3(2)]																	0.541377	0.720434						0.541377	0.720434	0.846983	4.82	6.5201
464	775	17	17		13127	13655	17806	18813	20120301_0285bAgBe_directMS_R07	12585	17806	18813	20120301_0285bAgBe_directMS_R07	12585	gi|17026172|emb|CAD12008.1|	gi|17026172|emb|CAD12008.1|	gi|17026172|emb|CAD12008.1|			>gi|17026172|emb|CAD12008.1| putative DNA-binding protein [Streptomyces coelicolor A3(2)]																	0.878808	8.66749											0.878808
465	775	25	25		13127	13655	17806	18813	20120301_0285bAgBe_directMS_R07	12585	17806	18813	20120301_0285bAgBe_directMS_R07	12585	gi|17026172|emb|CAD12008.1|	gi|17026172|emb|CAD12008.1|	gi|17026172|emb|CAD12008.1|			>gi|17026172|emb|CAD12008.1| putative DNA-binding protein [Streptomyces coelicolor A3(2)]																	0.846285	7.71942											0.846285
466	779	654	654		9485	9809	12855	13563	20120229_0285bAgBe_TiO2_R05	6376	12855	13563	20120229_0285bAgBe_TiO2_R05	6376	gi|17026180|emb|CAD12016.1|	gi|17026180|emb|CAD12016.1|	gi|17026180|emb|CAD12016.1|			>gi|17026180|emb|CAD12016.1| putative glycine-rich protein [Streptomyces coelicolor A3(2)]																	1	12.955	1	12.955	0.869049	5.88	12.955
467	780	9	9		16784	17452	22565	23848	20120301_0285bAgBe_directMS_R05	4663	22565	23848	20120301_0285bAgBe_directMS_R05	4663	gi|17026183|emb|CAD12019.1|	gi|17026183|emb|CAD12019.1|	gi|17026183|emb|CAD12019.1|			>gi|17026183|emb|CAD12019.1| putative multidomain membrane protein [Streptomyces coelicolor A3(2)]																	0.918881	12.4207	0.918881	12.4207	0.771841	2.1	21.528
468	783	218	218		18792	19544	25578	27314	20120229_0285bAgBe_TiO2_R07	7637	25578	27314	20120229_0285bAgBe_TiO2_R07	7637	gi|17026188|emb|CAD12024.1|	gi|17026188|emb|CAD12024.1|	gi|17026188|emb|CAD12024.1|			>gi|17026188|emb|CAD12024.1| putative GntR-family regulatory protein [Streptomyces coelicolor A3(2)]																	0.966526	12.9269											0.966526
469	787	72	72		2296	2374	3115	3302	20120301_0285bAgBe_directMS_R05	2262	3115	3302	20120301_0285bAgBe_directMS_R05	2262	gi|20520685|emb|CAD30963.1|	gi|20520685|emb|CAD30963.1|	gi|20520685|emb|CAD30963.1|			>gi|20520685|emb|CAD30963.1| putative RNA polymerase sigma factor [Streptomyces coelicolor A3(2)]																	1	24.6317	1	24.6317	0.493453	0.24	24.632
470	788	489	489		1854	1923	2525	2686	20120229_0285bAgBe_TiO2_R05	12667	2525	2686	20120229_0285bAgBe_TiO2_R05	12667	gi|20520711|emb|CAD30902.1|	gi|20520711|emb|CAD30902.1|	gi|20520711|emb|CAD30902.1|			>gi|20520711|emb|CAD30902.1| putative bifunctional protein [Streptomyces coelicolor A3(2)]																	0.247682	0	0.247682	0	0.683219	0.63	15.779
471	788	491	491		1854	1923	2525	2686	20120229_0285bAgBe_TiO2_R05	12667	2525	2686	20120229_0285bAgBe_TiO2_R05	12667	gi|20520711|emb|CAD30902.1|	gi|20520711|emb|CAD30902.1|	gi|20520711|emb|CAD30902.1|			>gi|20520711|emb|CAD30902.1| putative bifunctional protein [Streptomyces coelicolor A3(2)]																	0.247682	0	0.247682	0	0.683219	0.63	15.779
472	788	443	443		3845	3979	5198	5485	20120301_0285bAgBe_directMS_R08	13097	5198	5485	20120301_0285bAgBe_directMS_R08	13097	gi|20520711|emb|CAD30902.1|	gi|20520711|emb|CAD30902.1|	gi|20520711|emb|CAD30902.1|			>gi|20520711|emb|CAD30902.1| putative bifunctional protein [Streptomyces coelicolor A3(2)]																	0.477798	4.8385
473	789	455	455		5210	5386	7108	7528	20120301_0285bAgBe_directMS_R05	4508	7108	7528	20120301_0285bAgBe_directMS_R05	4508	gi|20520713|emb|CAD30904.1|	gi|20520713|emb|CAD30904.1|	gi|20520713|emb|CAD30904.1|			>gi|20520713|emb|CAD30904.1| putative aldehyde dehydrogenase [Streptomyces coelicolor A3(2)]																	0.486351	0	0.486351	0	0.723943	1.86	24.222
474	789	305	305		9984	10326	13665	14482	20120229_0285bAgBe_TiO2_R07	4703	13665	14482	20120229_0285bAgBe_TiO2_R07	4703	gi|20520713|emb|CAD30904.1|	gi|20520713|emb|CAD30904.1|	gi|20520713|emb|CAD30904.1|			>gi|20520713|emb|CAD30904.1| putative aldehyde dehydrogenase [Streptomyces coelicolor A3(2)]																	0.5	0											0.5
475	789	313	313		9984	10326	13665	14482	20120229_0285bAgBe_TiO2_R07	4703	13665	14482	20120229_0285bAgBe_TiO2_R07	4703	gi|20520713|emb|CAD30904.1|	gi|20520713|emb|CAD30904.1|	gi|20520713|emb|CAD30904.1|			>gi|20520713|emb|CAD30904.1| putative aldehyde dehydrogenase [Streptomyces coelicolor A3(2)]																	0.5	0											0.5
476	789	54	54		17411	18105	23405	24740	20120301_0285bAgBe_directMS_R07	13930	23405	24740	20120301_0285bAgBe_directMS_R07	13930	gi|20520713|emb|CAD30904.1|	gi|20520713|emb|CAD30904.1|	gi|20520713|emb|CAD30904.1|			>gi|20520713|emb|CAD30904.1| putative aldehyde dehydrogenase [Streptomyces coelicolor A3(2)]																	0.375705	2.1319											0.375705
477	790	219	219		1907	1977	2594	2758	20120301_0285bAgBe_directMS_R07	8058	2594	2758	20120301_0285bAgBe_directMS_R07	8058	gi|20520714|emb|CAD30905.1|	gi|20520714|emb|CAD30905.1|	gi|20520714|emb|CAD30905.1|			>gi|20520714|emb|CAD30905.1| putative deoxyribose-phosphate aldolase [Streptomyces coelicolor A3(2)]																	0.28633	0.679758											0.28633
478	791	154	154		14053	14602	19066	20183	20120301_0285bAgBe_directMS_R06	8784	19066	20183	20120301_0285bAgBe_directMS_R06	8784	gi|20520715|emb|CAD30906.1|	gi|20520715|emb|CAD30906.1|	gi|20520715|emb|CAD30906.1|			>gi|20520715|emb|CAD30906.1| putative integral membrane protein [Streptomyces coelicolor A3(2)]																	0.973944	15.7263						0.973944	15.7263	0.698767	6.53	17.739
479	793	130	130		19539	20310	26604	28422	20120229_0285bAgBe_TiO2_R05	4431	26604	28422	20120229_0285bAgBe_TiO2_R05	4431	gi|20520718|emb|CAD30909.1|	gi|20520718|emb|CAD30909.1|	gi|20520718|emb|CAD30909.1|			>gi|20520718|emb|CAD30909.1| conserved hypothetical protein [Streptomyces coelicolor A3(2)]																	0.498021	1.11609	0.498021	1.11609	0.733714	1.06	2.1361
480	794	244	244		14040	14589	19053	20170	20120229_0285bAgBe_TiO2_R07	631	19053	20170	20120229_0285bAgBe_TiO2_R07	631	gi|20520719|emb|CAC18716.2|	gi|20520719|emb|CAC18716.2|	gi|20520719|emb|CAC18716.2|			>gi|20520719|emb|CAC18716.2| putative oxidoreductase [Streptomyces coelicolor A3(2)]																	1	1.86606											1
481	796	486	486		14174	14727	19212	20336	20120229_0285bAgBe_TiO2_R05	7439	19212	20336	20120229_0285bAgBe_TiO2_R05	7439	gi|20520721|emb|CAD30911.1|;gi|24429553|emb|CAD55505.1|	gi|20520721|emb|CAD30911.1|	gi|20520721|emb|CAD30911.1|			>gi|20520721|emb|CAD30911.1| putative acyl-CoA carboxylase complex A subunit [Streptomyces coelicolor A3(2)];>gi|24429553|emb|CAD55505.1| putative acyl-CoA carboxylase complex A subunit [Streptomyces coelicolor A3(2)]																	0.75877	0.620916	0.75877	0.620916	0.840894	0.93	1.02
482	796	489	489		14174	14727	19212	20336	20120229_0285bAgBe_TiO2_R05	7439	19212	20336	20120229_0285bAgBe_TiO2_R05	7439	gi|20520721|emb|CAD30911.1|;gi|24429553|emb|CAD55505.1|	gi|20520721|emb|CAD30911.1|	gi|20520721|emb|CAD30911.1|			>gi|20520721|emb|CAD30911.1| putative acyl-CoA carboxylase complex A subunit [Streptomyces coelicolor A3(2)];>gi|24429553|emb|CAD55505.1| putative acyl-CoA carboxylase complex A subunit [Streptomyces coelicolor A3(2)]																	0.761953	0.678597	0.761953	0.678597	0.840894	0.93	1.02
483	796	494	494		14174	14727	19212	20336	20120229_0285bAgBe_TiO2_R05	7439	19212	20336	20120229_0285bAgBe_TiO2_R05	7439	gi|20520721|emb|CAD30911.1|;gi|24429553|emb|CAD55505.1|	gi|20520721|emb|CAD30911.1|	gi|20520721|emb|CAD30911.1|			>gi|20520721|emb|CAD30911.1| putative acyl-CoA carboxylase complex A subunit [Streptomyces coelicolor A3(2)];>gi|24429553|emb|CAD55505.1| putative acyl-CoA carboxylase complex A subunit [Streptomyces coelicolor A3(2)]																	0.757584	0.599627	0.757584	0.599627	0.840894	0.93	1.02
484	801	35	35		12789	13307	17388	18377	20120229_0285bAgBe_TiO2_R07	4595	17388	18377	20120229_0285bAgBe_TiO2_R07	4595	gi|20520730|emb|CAD30920.1|	gi|20520730|emb|CAD30920.1|	gi|20520730|emb|CAD30920.1|			>gi|20520730|emb|CAD30920.1| putative enoyl-CoA hydratase [Streptomyces coelicolor A3(2)]																	0.5	0											0.5
485	803	140	140		12652	13168	17222	18207	20120301_0285bAgBe_directMS_R06	14818	17222	18207	20120301_0285bAgBe_directMS_R06	14818	gi|20520732|emb|CAD30922.1|	gi|20520732|emb|CAD30922.1|	gi|20520732|emb|CAD30922.1|			>gi|20520732|emb|CAD30922.1| histidine ammonia-lyase [Streptomyces coelicolor A3(2)]																	0.625005	0						0.625005	0	0.943564	8.68	0.011229
486	803	144	144		12652	13168	17222	18207	20120301_0285bAgBe_directMS_R06	14818	17222	18207	20120301_0285bAgBe_directMS_R06	14818	gi|20520732|emb|CAD30922.1|	gi|20520732|emb|CAD30922.1|	gi|20520732|emb|CAD30922.1|			>gi|20520732|emb|CAD30922.1| histidine ammonia-lyase [Streptomyces coelicolor A3(2)]																	0.625005	0						0.625005	0	0.943564	8.68	0.011229
487	803	151	151		12652	13168	17222	18207	20120301_0285bAgBe_directMS_R06	14818	17222	18207	20120301_0285bAgBe_directMS_R06	14818	gi|20520732|emb|CAD30922.1|	gi|20520732|emb|CAD30922.1|	gi|20520732|emb|CAD30922.1|			>gi|20520732|emb|CAD30922.1| histidine ammonia-lyase [Streptomyces coelicolor A3(2)]																	0.625013	0.00927811						0.625013	0.00927811	0.943564	8.68	0.011229
488	805	276	276		16585	17245	22304	23576	20120301_0285bAgBe_directMS_R07	7994	22304	23576	20120301_0285bAgBe_directMS_R07	7994	gi|20520734|emb|CAD30924.1|	gi|20520734|emb|CAD30924.1|	gi|20520734|emb|CAD30924.1|			>gi|20520734|emb|CAD30924.1| putative lipoprotein [Streptomyces coelicolor A3(2)]																	0.345724	0											0.345724
489	805	279	279		16585	17245	22304	23576	20120301_0285bAgBe_directMS_R07	7994	22304	23576	20120301_0285bAgBe_directMS_R07	7994	gi|20520734|emb|CAD30924.1|	gi|20520734|emb|CAD30924.1|	gi|20520734|emb|CAD30924.1|			>gi|20520734|emb|CAD30924.1| putative lipoprotein [Streptomyces coelicolor A3(2)]																	0.345737	0											0.345737
490	806	233	233		9715	10052	13298	14109	20120229_0285bAgBe_TiO2_R05	7508	13298	14109	20120229_0285bAgBe_TiO2_R05	7508	gi|20520735|emb|CAD30925.1|	gi|20520735|emb|CAD30925.1|	gi|20520735|emb|CAD30925.1|			>gi|20520735|emb|CAD30925.1| putative integral membrane protein [Streptomyces coelicolor A3(2)]																	0.694554	3.23528	0.694554	3.23528	0.731861	0.49	10.452
491	807	116	116		15970	16605	21533	22769	20120301_0285bAgBe_directMS_R06	14596	21533	22769	20120301_0285bAgBe_directMS_R06	14596	gi|20520738|emb|CAD30927.1|	gi|20520738|emb|CAD30927.1|	gi|20520738|emb|CAD30927.1|			>gi|20520738|emb|CAD30927.1| putative ECF-sigma factor [Streptomyces coelicolor A3(2)]																	0.307833	1.19772						0.307833	1.19772	0.822322	6.52	2.9958
492	808	16	16		13485	14020	18303	19340	20120229_0285bAgBe_TiO2_R07	10929	18303	19340	20120229_0285bAgBe_TiO2_R07	10929	gi|20520742|emb|CAC04103.2|	gi|20520742|emb|CAC04103.2|	gi|20520742|emb|CAC04103.2|			>gi|20520742|emb|CAC04103.2| putative secreted oxidoreductase [Streptomyces coelicolor A3(2)]																	1	0											1
493	812	48	48		1174	1217	1601	1683	20120229_0285bAgBe_TiO2_R05	12782	1601	1683	20120229_0285bAgBe_TiO2_R05	12782	gi|20520813|emb|CAA22231.2|	gi|20520813|emb|CAA22231.2|	gi|20520813|emb|CAA22231.2|			>gi|20520813|emb|CAA22231.2| possible integral membrane protein [Streptomyces coelicolor A3(2)]																	0.427238	0	0.427238	0	0.951954	0.54	0.32572
494	812	87	87		1174	1217	1601	1683	20120229_0285bAgBe_TiO2_R05	12782	1601	1683	20120229_0285bAgBe_TiO2_R05	12782	gi|20520813|emb|CAA22231.2|	gi|20520813|emb|CAA22231.2|	gi|20520813|emb|CAA22231.2|			>gi|20520813|emb|CAA22231.2| possible integral membrane protein [Streptomyces coelicolor A3(2)]																	0.431005	0.18797	0.431005	0.18797	0.951954	0.54	0.32572
495	815	63	63		7381	7618	10010	10614	20120301_0285bAgBe_directMS_R07	3442	10010	10614	20120301_0285bAgBe_directMS_R07	3442	gi|20520943|emb|CAD30929.1|	gi|20520943|emb|CAD30929.1|	gi|20520943|emb|CAD30929.1|			>gi|20520943|emb|CAD30929.1| putative regulatory protein [Streptomyces coelicolor A3(2)]																	0.865883	8.12038						0.865883	8.12038	0.670061	4.76	30.612	0.865883
496	816	210	210		10312	10663	14079	14911	20120301_0285bAgBe_directMS_R08	11448	14079	14911	20120301_0285bAgBe_directMS_R08	11448	gi|20520945|emb|CAD30930.1|	gi|20520945|emb|CAD30930.1|	gi|20520945|emb|CAD30930.1|			>gi|20520945|emb|CAD30930.1| putative DNA-binding protein [Streptomyces coelicolor A3(2)]																	0.998508	28.255
497	817	107	107		7172	7406	9720	10312	20120229_0285bAgBe_TiO2_R05	6212	9720	10312	20120229_0285bAgBe_TiO2_R05	6212	gi|20520947|emb|CAD30932.1|	gi|20520947|emb|CAD30932.1|	gi|20520947|emb|CAD30932.1|			>gi|20520947|emb|CAD30932.1| conserved hypothetical protein [Streptomyces coelicolor A3(2)]																	1	9.88767	1	9.88767	0.766255	5.34	9.8877
498	817	237	237		15108	15701	20362	21530	20120301_0285bAgBe_directMS_R05	6873	20362	21530	20120301_0285bAgBe_directMS_R05	6873	gi|20520947|emb|CAD30932.1|	gi|20520947|emb|CAD30932.1|	gi|20520947|emb|CAD30932.1|			>gi|20520947|emb|CAD30932.1| conserved hypothetical protein [Streptomyces coelicolor A3(2)]																	0.543708	0.761235	0.543708	0.761235	0.75219	0.66	7.9782
499	819	279	279		10301	10652	14067	14899	20120229_0285bAgBe_TiO2_R05	5834	14067	14899	20120229_0285bAgBe_TiO2_R05	5834	gi|20520949|emb|CAD30934.1|	gi|20520949|emb|CAD30934.1|	gi|20520949|emb|CAD30934.1|			>gi|20520949|emb|CAD30934.1| nitrate reductase beta chain NarH3 [Streptomyces coelicolor A3(2)]																	0.750884	0.0611874	0.750884	0.0611874	0.734181	2.25	0.061187
500	821	179	179		10401	10757	14195	15031	20120301_0285bAgBe_directMS_R05	12913	14196	15032	20120301_0285bAgBe_directMS_R07	13896	gi|20520952|emb|CAD30937.1|	gi|20520952|emb|CAD30937.1|	gi|20520952|emb|CAD30937.1|			>gi|20520952|emb|CAD30937.1| putative aldoketoreductase [Streptomyces coelicolor A3(2)]																	0.287075	0	0.287075	0	0.799917	1.83	10.121						0.161872
501	821	86	86		13884	14432	18866	19977	20120301_0285bAgBe_directMS_R07	9160	18866	19977	20120301_0285bAgBe_directMS_R07	9160	gi|20520952|emb|CAD30937.1|	gi|20520952|emb|CAD30937.1|	gi|20520952|emb|CAD30937.1|			>gi|20520952|emb|CAD30937.1| putative aldoketoreductase [Streptomyces coelicolor A3(2)]																	0.313304	0											0.313304
502	821	94	94		13884	14432	18866	19977	20120301_0285bAgBe_directMS_R07	9160	18866	19977	20120301_0285bAgBe_directMS_R07	9160	gi|20520952|emb|CAD30937.1|	gi|20520952|emb|CAD30937.1|	gi|20520952|emb|CAD30937.1|			>gi|20520952|emb|CAD30937.1| putative aldoketoreductase [Streptomyces coelicolor A3(2)]																	0.313304	0											0.313304
503	821	95	95		13884	14432	18866	19977	20120301_0285bAgBe_directMS_R07	9160	18866	19977	20120301_0285bAgBe_directMS_R07	9160	gi|20520952|emb|CAD30937.1|	gi|20520952|emb|CAD30937.1|	gi|20520952|emb|CAD30937.1|			>gi|20520952|emb|CAD30937.1| putative aldoketoreductase [Streptomyces coelicolor A3(2)]																	0.313304	0											0.313304
504	823	30	30		12755	13273	17345	18331	20120229_0285bAgBe_TiO2_R05	7514	17345	18331	20120229_0285bAgBe_TiO2_R05	7514	gi|20520954|emb|CAD30939.1|	gi|20520954|emb|CAD30939.1|	gi|20520954|emb|CAD30939.1|			>gi|20520954|emb|CAD30939.1| hypothetical protein 2SCK31.13 [Streptomyces coelicolor A3(2)]																	1	9.88767	1	9.88767	0.766255	1.11	9.8877
505	825	273	273		8512	8792	11560	12226	20120229_0285bAgBe_TiO2_R07	8821	11560	12226	20120229_0285bAgBe_TiO2_R07	8821	gi|20520956|emb|CAD30941.1|	gi|20520956|emb|CAD30941.1|	gi|20520956|emb|CAD30941.1|			>gi|20520956|emb|CAD30941.1| putative ATP/GTP-binding protein [Streptomyces coelicolor A3(2)]																	1	10.9101											1
506	827	21	21		4545	4711	6219	6604	20120301_0285bAgBe_directMS_R06	7626	6219	6604	20120301_0285bAgBe_directMS_R06	7626	gi|20520958|emb|CAD30943.1|	gi|20520958|emb|CAD30943.1|	gi|20520958|emb|CAD30943.1|			>gi|20520958|emb|CAD30943.1| putative membrane protein [Streptomyces coelicolor A3(2)]																	1	0.59969						1	0.59969	0.768869	1.39	0.59969
507	829	85	85		150	154	210	230	20120229_0285bAgBe_TiO2_R07	9485	210	230	20120229_0285bAgBe_TiO2_R07	9485	gi|20520963|emb|CAD30948.1|	gi|20520963|emb|CAD30948.1|	gi|20520963|emb|CAD30948.1|			>gi|20520963|emb|CAD30948.1| putative amino acid deaminase [Streptomyces coelicolor A3(2)]																	0.333333	0											0.333333
508	829	97	97		150	154	210	230	20120229_0285bAgBe_TiO2_R07	9485	210	230	20120229_0285bAgBe_TiO2_R07	9485	gi|20520963|emb|CAD30948.1|	gi|20520963|emb|CAD30948.1|	gi|20520963|emb|CAD30948.1|			>gi|20520963|emb|CAD30948.1| putative amino acid deaminase [Streptomyces coelicolor A3(2)]																	0.333333	0											0.333333
509	829	98	98		150	154	210	230	20120229_0285bAgBe_TiO2_R07	9485	210	230	20120229_0285bAgBe_TiO2_R07	9485	gi|20520963|emb|CAD30948.1|	gi|20520963|emb|CAD30948.1|	gi|20520963|emb|CAD30948.1|			>gi|20520963|emb|CAD30948.1| putative amino acid deaminase [Streptomyces coelicolor A3(2)]																	0.333333	0											0.333333
510	829	104	104		15779	16409	21307	22539	20120229_0285bAgBe_TiO2_R07	4041	21307	22539	20120229_0285bAgBe_TiO2_R07	4041	gi|20520963|emb|CAD30948.1|	gi|20520963|emb|CAD30948.1|	gi|20520963|emb|CAD30948.1|			>gi|20520963|emb|CAD30948.1| putative amino acid deaminase [Streptomyces coelicolor A3(2)]																	1	0.276891											1
511	829	36	36		18811	19563	25600	27337	20120301_0285bAgBe_directMS_R06	8419	25600	27337	20120301_0285bAgBe_directMS_R06	8419	gi|20520963|emb|CAD30948.1|	gi|20520963|emb|CAD30948.1|	gi|20520963|emb|CAD30948.1|			>gi|20520963|emb|CAD30948.1| putative amino acid deaminase [Streptomyces coelicolor A3(2)]																	0.743247	0						0.743247	0	0.802836	7.12	0.60446
512	829	40	40		18811	19563	25600	27337	20120301_0285bAgBe_directMS_R06	8419	25600	27337	20120301_0285bAgBe_directMS_R06	8419	gi|20520963|emb|CAD30948.1|	gi|20520963|emb|CAD30948.1|	gi|20520963|emb|CAD30948.1|			>gi|20520963|emb|CAD30948.1| putative amino acid deaminase [Streptomyces coelicolor A3(2)]																	0.743247	0						0.743247	0	0.802836	7.12	0.60446
513	829	45	45		18811	19563	25600	27337	20120301_0285bAgBe_directMS_R06	8419	25600	27337	20120301_0285bAgBe_directMS_R06	8419	gi|20520963|emb|CAD30948.1|	gi|20520963|emb|CAD30948.1|	gi|20520963|emb|CAD30948.1|			>gi|20520963|emb|CAD30948.1| putative amino acid deaminase [Streptomyces coelicolor A3(2)]																	0.743247	0						0.743247	0	0.802836	7.12	0.60446
514	830	245	245		10987	11373	15010	15884	20120301_0285bAgBe_directMS_R06	6837	15010	15884	20120301_0285bAgBe_directMS_R06	6837	gi|20520964|emb|CAC21637.3|	gi|20520964|emb|CAC21637.3|	gi|20520964|emb|CAC21637.3|			>gi|20520964|emb|CAC21637.3| putative ABC transporter ATP-binding protein [Streptomyces coelicolor A3(2)]																	0.386924	0.967274						0.386924	0.967274	0.734585	1.66	4.6994
515	831	113	113		15359	15962	20738	21940	20120301_0285bAgBe_directMS_R07	14915	20738	21940	20120301_0285bAgBe_directMS_R07	14915	gi|20520965|emb|CAD30949.1|	gi|20520965|emb|CAD30949.1|	gi|20520965|emb|CAD30949.1|			>gi|20520965|emb|CAD30949.1| putative integral membrane transport protein [Streptomyces coelicolor A3(2)]																	0.73586	3.81124											0.73586
516	831	134	134		15359	15962	20738	21940	20120301_0285bAgBe_directMS_R07	14915	20738	21940	20120301_0285bAgBe_directMS_R07	14915	gi|20520965|emb|CAD30949.1|	gi|20520965|emb|CAD30949.1|	gi|20520965|emb|CAD30949.1|			>gi|20520965|emb|CAD30949.1| putative integral membrane transport protein [Streptomyces coelicolor A3(2)]																	0.700556	2.88901											0.700556
517	832	1011	1011		260	267	351	376	20120229_0285bAgBe_TiO2_R07	10432	351	376	20120229_0285bAgBe_TiO2_R07	10432	gi|20520970|emb|CAD30954.1|	gi|20520970|emb|CAD30954.1|	gi|20520970|emb|CAD30954.1|			>gi|20520970|emb|CAD30954.1| putative regulatory protein [Streptomyces coelicolor A3(2)]																	0.333333	0											0.333333
518	832	1015	1015		260	267	351	376	20120229_0285bAgBe_TiO2_R07	10432	351	376	20120229_0285bAgBe_TiO2_R07	10432	gi|20520970|emb|CAD30954.1|	gi|20520970|emb|CAD30954.1|	gi|20520970|emb|CAD30954.1|			>gi|20520970|emb|CAD30954.1| putative regulatory protein [Streptomyces coelicolor A3(2)]																	0.333333	0											0.333333
519	834	549	549		9933	10275	13601	14417	20120229_0285bAgBe_TiO2_R07	6587	13601	14417	20120229_0285bAgBe_TiO2_R07	6587	gi|20520973|emb|CAD30957.1|	gi|20520973|emb|CAD30957.1|	gi|20520973|emb|CAD30957.1|			>gi|20520973|emb|CAD30957.1| putative dehydrogenase [Streptomyces coelicolor A3(2)]																	0.637174	4.09397	0.486132	2.6331	0.859377	3.48	2.91						0.637174
520	835	204	204		16210	16852;16853	21834	23079	20120301_0285bAgBe_directMS_R07	8316	21834	23079	20120301_0285bAgBe_directMS_R07	8316	gi|20520974|emb|CAD30958.1|	gi|20520974|emb|CAD30958.1|	gi|20520974|emb|CAD30958.1|			>gi|20520974|emb|CAD30958.1| conserved hypothetical protein [Streptomyces coelicolor A3(2)]																	0.700092	2.71029											0.700092
521	835	210	210		16210	16852;16853	21833	23078	20120229_0285bAgBe_TiO2_R07	9873	21833	23078	20120229_0285bAgBe_TiO2_R07	9873	gi|20520974|emb|CAD30958.1|	gi|20520974|emb|CAD30958.1|	gi|20520974|emb|CAD30958.1|			>gi|20520974|emb|CAD30958.1| conserved hypothetical protein [Streptomyces coelicolor A3(2)]																	0.994586	23.2563											0.994586
522	838	96	96		4336;12429	4498;12939	16955	17915	20120301_0285bAgBe_directMS_R05	5138	16955	17915	20120301_0285bAgBe_directMS_R05	5138	gi|20520978|emb|CAD30962.1|	gi|20520978|emb|CAD30962.1|	gi|20520978|emb|CAD30962.1|			>gi|20520978|emb|CAD30962.1| putative tetR-family transcriptional regulator [Streptomyces coelicolor A3(2)]																	1	10.7519	1	10.7519	0.826889	2.93	10.752	0.494338	0	0.755274	4.33	1.3129
523	838	98	98		4336;12429	4498;12939	16955	17915	20120301_0285bAgBe_directMS_R05	5138	16955	17915	20120301_0285bAgBe_directMS_R05	5138	gi|20520978|emb|CAD30962.1|	gi|20520978|emb|CAD30962.1|	gi|20520978|emb|CAD30962.1|			>gi|20520978|emb|CAD30962.1| putative tetR-family transcriptional regulator [Streptomyces coelicolor A3(2)]																	1	10.7519	1	10.7519	0.826889	2.93	10.752	0.494338	0	0.755274	4.33	1.3129
524	840	154	154		7238	7474	9818	10418	20120229_0285bAgBe_TiO2_R07	12846	9818	10418	20120229_0285bAgBe_TiO2_R07	12846	gi|20520989|emb|CAD30877.1|;gi|9843853|emb|CAC03662.1|	gi|20520989|emb|CAD30877.1|	gi|20520989|emb|CAD30877.1|			>gi|20520989|emb|CAD30877.1| putative DNA-binding protein. [Streptomyces coelicolor A3(2)];>gi|9843853|emb|CAC03662.1| putative DNA-binding protein. [Streptomyces coelicolor A3(2)]																	0.355557	0											0.355557
525	840	157	157		7238	7474	9818	10418	20120229_0285bAgBe_TiO2_R07	12846	9818	10418	20120229_0285bAgBe_TiO2_R07	12846	gi|20520989|emb|CAD30877.1|;gi|9843853|emb|CAC03662.1|	gi|20520989|emb|CAD30877.1|	gi|20520989|emb|CAD30877.1|			>gi|20520989|emb|CAD30877.1| putative DNA-binding protein. [Streptomyces coelicolor A3(2)];>gi|9843853|emb|CAC03662.1| putative DNA-binding protein. [Streptomyces coelicolor A3(2)]																	0.355557	0											0.355557
526	842	926	926		4805	4976	6575	6974	20120229_0285bAgBe_TiO2_R05	1899	6575	6974	20120229_0285bAgBe_TiO2_R05	1899	gi|24413719|emb|CAD55416.1|	gi|24413719|emb|CAD55416.1|	gi|24413719|emb|CAD55416.1|			>gi|24413719|emb|CAD55416.1| putative secreted protein [Streptomyces coelicolor A3(2)]																	0.638179	3.41206	0.638179	3.41206	0.550045	0.23	7.7558
527	842	931	931		4805	4976	6575	6974	20120229_0285bAgBe_TiO2_R05	1899	6575	6974	20120229_0285bAgBe_TiO2_R05	1899	gi|24413719|emb|CAD55416.1|	gi|24413719|emb|CAD55416.1|	gi|24413719|emb|CAD55416.1|			>gi|24413719|emb|CAD55416.1| putative secreted protein [Streptomyces coelicolor A3(2)]																	0.44736	0	0.44736	0	0.550045	0.23	7.7558
528	842	483	483		10128	10477	13864	14693	20120301_0285bAgBe_directMS_R07	10482	13864	14693	20120301_0285bAgBe_directMS_R07	10482	gi|24413719|emb|CAD55416.1|	gi|24413719|emb|CAD55416.1|	gi|24413719|emb|CAD55416.1|			>gi|24413719|emb|CAD55416.1| putative secreted protein [Streptomyces coelicolor A3(2)]																	0.280519	0											0.280519
529	842	302	302		19208	19968	26154	27936	20120301_0285bAgBe_directMS_R05	13783	26154	27936	20120301_0285bAgBe_directMS_R05	13783	gi|24413719|emb|CAD55416.1|	gi|24413719|emb|CAD55416.1|	gi|24413719|emb|CAD55416.1|			>gi|24413719|emb|CAD55416.1| putative secreted protein [Streptomyces coelicolor A3(2)]																	0.367052	0	0.367052	0	0.799824	0.22	3.9695
530	843	2	2		14776	15348	19926	21081	20120229_0285bAgBe_TiO2_R07	7435	19924	21079	20120229_0285bAgBe_TiO2_R05	6662	gi|24413721|emb|CAD55424.1|	gi|24413721|emb|CAD55424.1|	gi|24413721|emb|CAD55424.1|			>gi|24413721|emb|CAD55424.1| possible sugar-transport protein [Streptomyces coelicolor A3(2)]																	1	12.955	1	12.955	0.694018	6.34	18.335						1
531	843	9	9		14776	15348	19926	21081	20120229_0285bAgBe_TiO2_R07	7435	19924	21079	20120229_0285bAgBe_TiO2_R05	6662	gi|24413721|emb|CAD55424.1|	gi|24413721|emb|CAD55424.1|	gi|24413721|emb|CAD55424.1|			>gi|24413721|emb|CAD55424.1| possible sugar-transport protein [Streptomyces coelicolor A3(2)]																	1	12.955	1	12.955	0.694018	6.34	18.335						1
532	844	520	520		15517	16132	20969	22184	20120301_0285bAgBe_directMS_R07	14135	20969	22184	20120301_0285bAgBe_directMS_R07	14135	gi|24413723|emb|CAD55427.1|	gi|24413723|emb|CAD55427.1|	gi|24413723|emb|CAD55427.1|			>gi|24413723|emb|CAD55427.1| putative dehydrogenase [Streptomyces coelicolor A3(2)]																	0.636687	2.43645											0.636687
533	848	194	194		4032	4182	5443	5735	20120229_0285bAgBe_TiO2_R07	8153	5443	5735	20120229_0285bAgBe_TiO2_R07	8153	gi|24413727|emb|CAD55434.1|	gi|24413727|emb|CAD55434.1|	gi|24413727|emb|CAD55434.1|			>gi|24413727|emb|CAD55434.1| putative sugar ABC-transporter integral membrane protein [Streptomyces coelicolor A3(2)]																	0.501119	0.336359											0.501119
534	853	232	232		14816	15391	19987	21146	20120301_0285bAgBe_directMS_R05	14121	19987	21146	20120301_0285bAgBe_directMS_R05	14121	gi|24413737|emb|CAD55277.1|	gi|24413737|emb|CAD55277.1|	gi|24413737|emb|CAD55277.1|			>gi|24413737|emb|CAD55277.1| putative aldo/keto reductase; putative oxidoreductase (fragment) [Streptomyces coelicolor A3(2)]																	0.682381	1.79729	0.682381	1.79729	0.552202	2.05	2.0571
535	853	239	239		14816	15391	19987	21146	20120301_0285bAgBe_directMS_R05	14121	19987	21146	20120301_0285bAgBe_directMS_R05	14121	gi|24413737|emb|CAD55277.1|	gi|24413737|emb|CAD55277.1|	gi|24413737|emb|CAD55277.1|			>gi|24413737|emb|CAD55277.1| putative aldo/keto reductase; putative oxidoreductase (fragment) [Streptomyces coelicolor A3(2)]																	0.667754	1.16315	0.667754	1.16315	0.552202	2.05	2.0571
536	854	48	48		2166	2244	2943	3127	20120301_0285bAgBe_directMS_R08	4457	2943	3127	20120301_0285bAgBe_directMS_R08	4457	gi|24413738|emb|CAD55278.1|	gi|24413738|emb|CAD55278.1|	gi|24413738|emb|CAD55278.1|			>gi|24413738|emb|CAD55278.1| putative hydrolase [Streptomyces coelicolor A3(2)]																	1	1.87985
537	855	151	151		6394	6607	8769	9336	20120301_0285bAgBe_directMS_R07	12934	8769	9336	20120301_0285bAgBe_directMS_R07	12934	gi|24413739|emb|CAD55279.1|	gi|24413739|emb|CAD55279.1|	gi|24413739|emb|CAD55279.1|			>gi|24413739|emb|CAD55279.1| putative ABC transporter ATP-binding protein [Streptomyces coelicolor A3(2)]																	0.997842	29.1403											0.997842
538	856	213	213		1950	2021	2651	2819	20120229_0285bAgBe_TiO2_R07	5735	2651	2819	20120229_0285bAgBe_TiO2_R07	5735	gi|24413741|emb|CAD55163.1|	gi|24413741|emb|CAD55163.1|	gi|24413741|emb|CAD55163.1|			>gi|24413741|emb|CAD55163.1| putative ABC transporter transmembrane subunit [Streptomyces coelicolor A3(2)]																	0.756694	3.8243	0.729909	3.00273	0.745556	0.28	6.7529						0.756694
539	856	582	582		2285	2363	3104	3291	20120229_0285bAgBe_TiO2_R07	6391	3104	3291	20120229_0285bAgBe_TiO2_R07	6391	gi|24413741|emb|CAD55163.1|	gi|24413741|emb|CAD55163.1|	gi|24413741|emb|CAD55163.1|			>gi|24413741|emb|CAD55163.1| putative ABC transporter transmembrane subunit [Streptomyces coelicolor A3(2)]																	0.557076	2.6395											0.557076
540	863	1049	1049		655	679	860	912	20120229_0285bAgBe_TiO2_R07	7688	860	912	20120229_0285bAgBe_TiO2_R07	7688	gi|24413751|emb|CAD55173.1|	gi|24413751|emb|CAD55173.1|	gi|24413751|emb|CAD55173.1|			>gi|24413751|emb|CAD55173.1| hypothetical protein [Streptomyces coelicolor A3(2)]																	0.976079	18.6433											0.976079
541	863	1373	1373		3014	3115	4095	4329	20120301_0285bAgBe_directMS_R05	9687	4095	4329	20120301_0285bAgBe_directMS_R05	9687	gi|24413751|emb|CAD55173.1|	gi|24413751|emb|CAD55173.1|	gi|24413751|emb|CAD55173.1|			>gi|24413751|emb|CAD55173.1| hypothetical protein [Streptomyces coelicolor A3(2)]																	1	50.7033	1	50.7033	0.415911	13.48	50.703						1
542	863	1313	1313		6413	6626	8795	9363	20120301_0285bAgBe_directMS_R07	8276	8794	9361	20120301_0285bAgBe_directMS_R06	8576	gi|24413751|emb|CAD55173.1|	gi|24413751|emb|CAD55173.1|	gi|24413751|emb|CAD55173.1|			>gi|24413751|emb|CAD55173.1| hypothetical protein [Streptomyces coelicolor A3(2)]																	0.337674	0						0.20253	-3.90371	0.809808	0.8	12.155	0.337674
543	863	1318	1318		6413	6626	8793	9360	20120301_0285bAgBe_directMS_R08	8505	8794	9361	20120301_0285bAgBe_directMS_R06	8576	gi|24413751|emb|CAD55173.1|	gi|24413751|emb|CAD55173.1|	gi|24413751|emb|CAD55173.1|			>gi|24413751|emb|CAD55173.1| hypothetical protein [Streptomyces coelicolor A3(2)]																	0.305218	0						0.20253	-3.90371	0.809808	0.8	12.155	0.162326
544	863	249	249		8290	8556	11279	11938	20120229_0285bAgBe_TiO2_R07	11833	11279	11938	20120229_0285bAgBe_TiO2_R07	11833	gi|24413751|emb|CAD55173.1|	gi|24413751|emb|CAD55173.1|	gi|24413751|emb|CAD55173.1|			>gi|24413751|emb|CAD55173.1| hypothetical protein [Streptomyces coelicolor A3(2)]																	0.492527	3.27871											0.492527
545	864	31	31		13962	14511	18963	20078	20120229_0285bAgBe_TiO2_R05	10113	18963	20078	20120229_0285bAgBe_TiO2_R05	10113	gi|24413752|emb|CAD55174.1|	gi|24413752|emb|CAD55174.1|	gi|24413752|emb|CAD55174.1|			>gi|24413752|emb|CAD55174.1| ATP phosphoribosyltransferase [Streptomyces coelicolor A3(2)]																	1	21.528	1	21.528	0.525023	8.68	21.528
546	865	5	5		11597	12047	15824	16732	20120301_0285bAgBe_directMS_R05	7464	15826	16734	20120301_0285bAgBe_directMS_R07	8291	gi|24413754|emb|CAD55175.1|	gi|24413754|emb|CAD55175.1|	gi|24413754|emb|CAD55175.1|			>gi|24413754|emb|CAD55175.1| putative TetR-family transcriptional regulator [Streptomyces coelicolor A3(2)]																	0.948575	12.4836	0.948575	12.4836	0.634862	3.47	30.687	0.733574	2.43878	0.773777	2.59	19.277	0.865072
547	867	254	254		1373	1423	1879	1965	20120301_0285bAgBe_directMS_R07	6584	1879	1965	20120301_0285bAgBe_directMS_R07	6584	gi|24413756|emb|CAD55177.1|	gi|24413756|emb|CAD55177.1|	gi|24413756|emb|CAD55177.1|			>gi|24413756|emb|CAD55177.1| putative cyclohexadienyl dehydrogenase [Streptomyces coelicolor A3(2)]																	0.605462	1.85997											0.605462
548	870	4	4		12760	13278	17350	18336	20120229_0285bAgBe_TiO2_R05	9486	17350	18336	20120229_0285bAgBe_TiO2_R05	9486	gi|24413759|emb|CAD55180.1|	gi|24413759|emb|CAD55180.1|	gi|24413759|emb|CAD55180.1|			>gi|24413759|emb|CAD55180.1| hypothetical protein [Streptomyces coelicolor A3(2)]																	0.5	0	0.5	0	0.723862	0.12	7.3307
549	872	17	17		6395	6608	8770	9337	20120301_0285bAgBe_directMS_R06	10500	8770	9337	20120301_0285bAgBe_directMS_R06	10500	gi|24413763|emb|CAD55184.1|	gi|24413763|emb|CAD55184.1|	gi|24413763|emb|CAD55184.1|			>gi|24413763|emb|CAD55184.1| putative integral membrane protein [Streptomyces coelicolor A3(2)]																	1	25.0145						1	25.0145	0.715954	1.82	25.014
550	874	112	112		6806;6807	7029;7030	9266	9851	20120301_0285bAgBe_directMS_R07	11677	9266	9851	20120301_0285bAgBe_directMS_R07	11677	gi|24413767|emb|CAD55304.1|	gi|24413767|emb|CAD55304.1|	gi|24413767|emb|CAD55304.1|			>gi|24413767|emb|CAD55304.1| putative secreted protein [Streptomyces coelicolor A3(2)]																	0.792558	5.25989											0.792558
551	875	7	7		11130	11533	15207	16093	20120301_0285bAgBe_directMS_R08	2414	15207	16093	20120301_0285bAgBe_directMS_R08	2414	gi|24413769|emb|CAD55306.1|	gi|24413769|emb|CAD55306.1|	gi|24413769|emb|CAD55306.1|			>gi|24413769|emb|CAD55306.1| putative secreted beta-galactosidase [Streptomyces coelicolor A3(2)]																	0.605796	1.86606
552	876	316	316		6709	6927	9151	9729	20120301_0285bAgBe_directMS_R07	14264	9151	9729	20120301_0285bAgBe_directMS_R07	14264	gi|24413770|emb|CAD55307.1|	gi|24413770|emb|CAD55307.1|	gi|24413770|emb|CAD55307.1|			>gi|24413770|emb|CAD55307.1| putative sugar kinase (fragment) [Streptomyces coelicolor A3(2)]																	0.110916	0											0.110916
553	876	320	320		6709	6927	9151	9729	20120301_0285bAgBe_directMS_R07	14264	9151	9729	20120301_0285bAgBe_directMS_R07	14264	gi|24413770|emb|CAD55307.1|	gi|24413770|emb|CAD55307.1|	gi|24413770|emb|CAD55307.1|			>gi|24413770|emb|CAD55307.1| putative sugar kinase (fragment) [Streptomyces coelicolor A3(2)]																	0.110916	0											0.110916
554	877	117	117		1204	1248	1638	1720	20120301_0285bAgBe_directMS_R08	6994	1638	1720	20120301_0285bAgBe_directMS_R08	6994	gi|24413774|emb|CAD55455.1|	gi|24413774|emb|CAD55455.1|	gi|24413774|emb|CAD55455.1|			>gi|24413774|emb|CAD55455.1| hypothetical protein [Streptomyces coelicolor A3(2)]																	1	8.82769
555	880	612	612		6119	6324	8371	8907	20120229_0285bAgBe_TiO2_R05	5060	8371	8907	20120229_0285bAgBe_TiO2_R05	5060	gi|24413779|emb|CAD55461.1|	gi|24413779|emb|CAD55461.1|	gi|24413779|emb|CAD55461.1|			>gi|24413779|emb|CAD55461.1| conserved hypothetical protein [Streptomyces coelicolor A3(2)]																	0.63905	0	0.63905	0	0.768061	4.62	10.849
556	880	614	614		6119	6324	8371	8907	20120229_0285bAgBe_TiO2_R05	5060	8371	8907	20120229_0285bAgBe_TiO2_R05	5060	gi|24413779|emb|CAD55461.1|	gi|24413779|emb|CAD55461.1|	gi|24413779|emb|CAD55461.1|			>gi|24413779|emb|CAD55461.1| conserved hypothetical protein [Streptomyces coelicolor A3(2)]																	0.63905	0	0.63905	0	0.768061	4.62	10.849
557	880	616	616		6119	6324	8371	8907	20120229_0285bAgBe_TiO2_R05	5060	8371	8907	20120229_0285bAgBe_TiO2_R05	5060	gi|24413779|emb|CAD55461.1|	gi|24413779|emb|CAD55461.1|	gi|24413779|emb|CAD55461.1|			>gi|24413779|emb|CAD55461.1| conserved hypothetical protein [Streptomyces coelicolor A3(2)]																	0.63905	0	0.63905	0	0.768061	4.62	10.849
558	881	229	229		19467	20235	26503	28294	20120229_0285bAgBe_TiO2_R05	5726	26503	28294	20120229_0285bAgBe_TiO2_R05	5726	gi|24413780|emb|CAD55462.1|	gi|24413780|emb|CAD55462.1|	gi|24413780|emb|CAD55462.1|			>gi|24413780|emb|CAD55462.1| conserved hypothetical protein [Streptomyces coelicolor A3(2)]																	0.537076	0.645267	0.537076	0.645267	0.75167	1.94	0.64527
559	884	6	6		11894	12373	16205	17119	20120229_0285bAgBe_TiO2_R07	6220	16205	17119	20120229_0285bAgBe_TiO2_R07	6220	gi|24413784|emb|CAD55313.1|	gi|24413784|emb|CAD55313.1|	gi|24413784|emb|CAD55313.1|			>gi|24413784|emb|CAD55313.1| tryptophanyl tRNA synthetase [Streptomyces coelicolor A3(2)]																	0.640855	0.914001											0.640855
560	888	343	343		18296	19027	24748	26335	20120301_0285bAgBe_directMS_R06	3305	24748	26335	20120301_0285bAgBe_directMS_R06	3305	gi|24413788|emb|CAD55317.1|	gi|24413788|emb|CAD55317.1|	gi|24413788|emb|CAD55317.1|			>gi|24413788|emb|CAD55317.1| putative DNA polymerase I [Streptomyces coelicolor A3(2)]																	1	20.9846						1	20.9846	0.526743	1.48	20.985
561	893	558	558		3333	3449	4516	4766	20120301_0285bAgBe_directMS_R08	15598	4516	4766	20120301_0285bAgBe_directMS_R08	15598	gi|24413863|emb|CAD55464.1|	gi|24413863|emb|CAD55464.1|	gi|24413863|emb|CAD55464.1|			>gi|24413863|emb|CAD55464.1| chromosomal replication initiator protein [Streptomyces coelicolor A3(2)]																	0.77893	0
562	893	564	564		3333	3449	4516	4766	20120301_0285bAgBe_directMS_R08	15598	4516	4766	20120301_0285bAgBe_directMS_R08	15598	gi|24413863|emb|CAD55464.1|	gi|24413863|emb|CAD55464.1|	gi|24413863|emb|CAD55464.1|			>gi|24413863|emb|CAD55464.1| chromosomal replication initiator protein [Streptomyces coelicolor A3(2)]																	0.776779	0
563	893	586	586		3333	3449	4516	4766	20120301_0285bAgBe_directMS_R08	15598	4516	4766	20120301_0285bAgBe_directMS_R08	15598	gi|24413863|emb|CAD55464.1|	gi|24413863|emb|CAD55464.1|	gi|24413863|emb|CAD55464.1|			>gi|24413863|emb|CAD55464.1| chromosomal replication initiator protein [Streptomyces coelicolor A3(2)]																	0.77987	0.464283
564	893	515	515		7995	8250	10905	11554	20120301_0285bAgBe_directMS_R06	10344	10905	11554	20120301_0285bAgBe_directMS_R06	10344	gi|24413863|emb|CAD55464.1|	gi|24413863|emb|CAD55464.1|	gi|24413863|emb|CAD55464.1|			>gi|24413863|emb|CAD55464.1| chromosomal replication initiator protein [Streptomyces coelicolor A3(2)]																	1	23.7237						1	23.7237	0.64203	3.26	23.724
565	895	297	297		14960	15542	20180	21345	20120301_0285bAgBe_directMS_R07	7667	20179	21344	20120301_0285bAgBe_directMS_R05	9668	gi|24413865|emb|CAD55466.1|	gi|24413865|emb|CAD55466.1|	gi|24413865|emb|CAD55466.1|			>gi|24413865|emb|CAD55466.1| ftsK/spoIIIE family protein [Streptomyces coelicolor A3(2)]																	0.374573	0.783896	0.00477019	-20.1836	0.514598	3.69	36.381						0.374573
566	895	303	303		14960	15542	20179	21344	20120301_0285bAgBe_directMS_R05	9668	20179	21344	20120301_0285bAgBe_directMS_R05	9668	gi|24413865|emb|CAD55466.1|	gi|24413865|emb|CAD55466.1|	gi|24413865|emb|CAD55466.1|			>gi|24413865|emb|CAD55466.1| ftsK/spoIIIE family protein [Streptomyces coelicolor A3(2)]																	0.497615	0	0.497615	0	0.514598	3.69	36.381						0.312714
567	896	439	439		1835;1880	1901;1902;1949	2552	2714	20120301_0285bAgBe_directMS_R07	8158	2504	2665	20120301_0285bAgBe_directMS_R07	3133	gi|24413866|emb|CAD55467.1|	gi|24413866|emb|CAD55467.1|	gi|24413866|emb|CAD55467.1|			>gi|24413866|emb|CAD55467.1| hypothetical protein SCD78.31c; putative integral membrane protein [Streptomyces coelicolor A3(2)]																	0.236611	0	0.0258733	-15.3672	0.551735	4.13	21.746						0.236611
568	896	443	443		1835;1880	1901;1902;1949	2504	2665	20120301_0285bAgBe_directMS_R07	3133	2504	2665	20120301_0285bAgBe_directMS_R07	3133	gi|24413866|emb|CAD55467.1|	gi|24413866|emb|CAD55467.1|	gi|24413866|emb|CAD55467.1|			>gi|24413866|emb|CAD55467.1| hypothetical protein SCD78.31c; putative integral membrane protein [Streptomyces coelicolor A3(2)]																	0.932261	14.6359	0.285396	-6.15562	0.551735	4.13	21.746						0.932261
569	896	435	435		1880	1949	2552	2714	20120301_0285bAgBe_directMS_R07	8158	2552	2714	20120301_0285bAgBe_directMS_R07	8158	gi|24413866|emb|CAD55467.1|	gi|24413866|emb|CAD55467.1|	gi|24413866|emb|CAD55467.1|			>gi|24413866|emb|CAD55467.1| hypothetical protein SCD78.31c; putative integral membrane protein [Streptomyces coelicolor A3(2)]																	0.232659	0											0.232659
570	897	146	146		9410	9733	12751	13457	20120301_0285bAgBe_directMS_R06	13776	12751	13457	20120301_0285bAgBe_directMS_R06	13776	gi|24413867|emb|CAD55469.1|	gi|24413867|emb|CAD55469.1|	gi|24413867|emb|CAD55469.1|			>gi|24413867|emb|CAD55469.1| putative transposase [Streptomyces coelicolor A3(2)]																	0.643665	5.13641						0.643665	5.13641	0.611355	7.07	27.983
571	901	412	412		14807	15381	19972	21128	20120229_0285bAgBe_TiO2_R07	2665	19972	21128	20120229_0285bAgBe_TiO2_R07	2665	gi|24413874|emb|CAD55485.1|	gi|24413874|emb|CAD55485.1|	gi|24413874|emb|CAD55485.1|			>gi|24413874|emb|CAD55485.1| putative serine/threonine protein kinase (fragment) [Streptomyces coelicolor A3(2)]																	0.841981	8.1629											0.841981
572	903	125	125		5864	6060	8055	8588	20120301_0285bAgBe_directMS_R08	7860	8055	8588	20120301_0285bAgBe_directMS_R08	7860	gi|24413876|emb|CAD55487.1|	gi|24413876|emb|CAD55487.1|	gi|24413876|emb|CAD55487.1|			>gi|24413876|emb|CAD55487.1| putative membrane protein [Streptomyces coelicolor A3(2)]																	1	19.6069
573	903	137	137		13504	14040	18327	19364	20120301_0285bAgBe_directMS_R08	5676	18327	19364	20120301_0285bAgBe_directMS_R08	5676	gi|24413876|emb|CAD55487.1|	gi|24413876|emb|CAD55487.1|	gi|24413876|emb|CAD55487.1|			>gi|24413876|emb|CAD55487.1| putative membrane protein [Streptomyces coelicolor A3(2)]																	1	2.2414
574	904	842	842		15899	16534	21446	22682	20120229_0285bAgBe_TiO2_R07	6307	21446	22682	20120229_0285bAgBe_TiO2_R07	6307	gi|24413877|emb|CAD55488.1|	gi|24413877|emb|CAD55488.1|	gi|24413877|emb|CAD55488.1|			>gi|24413877|emb|CAD55488.1| putative integral membrane protein [Streptomyces coelicolor A3(2)]																	1	16.6192											1
575	904	845	845		15899	16534	21446	22682	20120229_0285bAgBe_TiO2_R07	6307	21446	22682	20120229_0285bAgBe_TiO2_R07	6307	gi|24413877|emb|CAD55488.1|	gi|24413877|emb|CAD55488.1|	gi|24413877|emb|CAD55488.1|			>gi|24413877|emb|CAD55488.1| putative integral membrane protein [Streptomyces coelicolor A3(2)]																	1	16.6192											1
576	905	332	332		19021	19777	25892	27661	20120301_0285bAgBe_directMS_R07	1163	25892	27661	20120301_0285bAgBe_directMS_R07	1163	gi|24413878|emb|CAD55489.1|	gi|24413878|emb|CAD55489.1|	gi|24413878|emb|CAD55489.1|			>gi|24413878|emb|CAD55489.1| hypothetical protein [Streptomyces coelicolor A3(2)]																	0.630684	5.33443											0.630684
577	906	6	6		14416	14980	19509	20650	20120301_0285bAgBe_directMS_R07	7472	19509	20650	20120301_0285bAgBe_directMS_R07	7472	gi|24413880|emb|CAD55220.1|	gi|24413880|emb|CAD55220.1|	gi|24413880|emb|CAD55220.1|			>gi|24413880|emb|CAD55220.1| putative tetR-family transcriptional regulator [Streptomyces coelicolor A3(2)]																	0.988002	19.1566											0.988002
578	915	36	36		13230;13231	13759;13760	17933	18946	20120301_0285bAgBe_directMS_R05	6935	17933	18946	20120301_0285bAgBe_directMS_R05	6935	gi|24413893|emb|CAD55364.1|	gi|24413893|emb|CAD55364.1|	gi|24413893|emb|CAD55364.1|			>gi|24413893|emb|CAD55364.1| guanosine pentaphosphate synthetase/polyribonucleotide nucleotidyltransferase [Streptomyces coelicolor A3(2)]																	0.301765	0	0.301765	0	0.728644	1.36	2.3032
579	915	49	49		13230;13231	13759;13760	17933	18946	20120301_0285bAgBe_directMS_R05	6935	17933	18946	20120301_0285bAgBe_directMS_R05	6935	gi|24413893|emb|CAD55364.1|	gi|24413893|emb|CAD55364.1|	gi|24413893|emb|CAD55364.1|			>gi|24413893|emb|CAD55364.1| guanosine pentaphosphate synthetase/polyribonucleotide nucleotidyltransferase [Streptomyces coelicolor A3(2)]																	0.284209	0	0.284209	0	0.728644	1.36	2.3032
580	915	52	52		13230;13231	13759;13760	17933	18946	20120301_0285bAgBe_directMS_R05	6935	17933	18946	20120301_0285bAgBe_directMS_R05	6935	gi|24413893|emb|CAD55364.1|	gi|24413893|emb|CAD55364.1|	gi|24413893|emb|CAD55364.1|			>gi|24413893|emb|CAD55364.1| guanosine pentaphosphate synthetase/polyribonucleotide nucleotidyltransferase [Streptomyces coelicolor A3(2)]																	0.284209	0	0.284209	0	0.728644	1.36	2.3032
581	915	54	54		13230;13231	13759;13760	17933	18946	20120301_0285bAgBe_directMS_R05	6935	17933	18946	20120301_0285bAgBe_directMS_R05	6935	gi|24413893|emb|CAD55364.1|	gi|24413893|emb|CAD55364.1|	gi|24413893|emb|CAD55364.1|			>gi|24413893|emb|CAD55364.1| guanosine pentaphosphate synthetase/polyribonucleotide nucleotidyltransferase [Streptomyces coelicolor A3(2)]																	0.284209	0	0.284209	0	0.728644	1.36	2.3032
582	915	714	714		18658	19402	25407	27142	20120229_0285bAgBe_TiO2_R07	10419	25407	27142	20120229_0285bAgBe_TiO2_R07	10419	gi|24413893|emb|CAD55364.1|	gi|24413893|emb|CAD55364.1|	gi|24413893|emb|CAD55364.1|			>gi|24413893|emb|CAD55364.1| guanosine pentaphosphate synthetase/polyribonucleotide nucleotidyltransferase [Streptomyces coelicolor A3(2)]																	0.63508	2.89505											0.63508
583	919	149	149		8681	8974	11791	12470	20120301_0285bAgBe_directMS_R05	8539	11791	12470	20120301_0285bAgBe_directMS_R05	8539	gi|24413900|emb|CAD55371.1|	gi|24413900|emb|CAD55371.1|	gi|24413900|emb|CAD55371.1|			>gi|24413900|emb|CAD55371.1| putative peptide-binding transport protein [Streptomyces coelicolor A3(2)]																	0.431045	0	0.431045	0	0.810135	0.45	19.777
584	919	362	362		13260	13790	17976	18990	20120301_0285bAgBe_directMS_R08	2319	17976	18990	20120301_0285bAgBe_directMS_R08	2319	gi|24413900|emb|CAD55371.1|	gi|24413900|emb|CAD55371.1|	gi|24413900|emb|CAD55371.1|			>gi|24413900|emb|CAD55371.1| putative peptide-binding transport protein [Streptomyces coelicolor A3(2)]																	0.527281	2.16613
585	919	556	556		17260	17948	23178	24493	20120301_0285bAgBe_directMS_R07	7579	23178	24493	20120301_0285bAgBe_directMS_R07	7579	gi|24413900|emb|CAD55371.1|	gi|24413900|emb|CAD55371.1|	gi|24413900|emb|CAD55371.1|			>gi|24413900|emb|CAD55371.1| putative peptide-binding transport protein [Streptomyces coelicolor A3(2)]																	0.301176	0.137269											0.301176
586	920	204	204		18490	19229	25176	26908	20120301_0285bAgBe_directMS_R05	7663	25176	26908	20120301_0285bAgBe_directMS_R05	7663	gi|24413903|emb|CAD55374.1|	gi|24413903|emb|CAD55374.1|	gi|24413903|emb|CAD55374.1|			>gi|24413903|emb|CAD55374.1| putative transferase [Streptomyces coelicolor A3(2)]																	0.626437	2.68856	0.626437	2.68856	0.709038	0.9	25.701
587	921	49	49		15123	15716	20384	21554	20120301_0285bAgBe_directMS_R05	4988	20384	21554	20120301_0285bAgBe_directMS_R05	4988	gi|24413904|emb|CAD55375.1|	gi|24413904|emb|CAD55375.1|	gi|24413904|emb|CAD55375.1|			>gi|24413904|emb|CAD55375.1| putative uricase [Streptomyces coelicolor A3(2)]																	0.636348	4.57375	0.636348	4.57375	0.733146	0.84	11.791
588	925	9	9		11738	12200	16010	16923	20120229_0285bAgBe_TiO2_R07	1254	16010	16923	20120229_0285bAgBe_TiO2_R07	1254	gi|24413909|emb|CAD55379.1|	gi|24413909|emb|CAD55379.1|	gi|24413909|emb|CAD55379.1|			>gi|24413909|emb|CAD55379.1| hypothetical protein [Streptomyces coelicolor A3(2)]																	1	7.27914											1
589	927	383	383		10850	11215	14805	15663	20120229_0285bAgBe_TiO2_R07	7325	14805	15663	20120229_0285bAgBe_TiO2_R07	7325	gi|24413912|emb|CAD55382.1|	gi|24413912|emb|CAD55382.1|	gi|24413912|emb|CAD55382.1|			>gi|24413912|emb|CAD55382.1| putative beta-glucosidase [Streptomyces coelicolor A3(2)]																	0.416189	0.573712											0.416189
590	928;2093	1035;1027	1027		19510	20279	26553	28344	20120301_0285bAgBe_directMS_R07	7073	26553	28344	20120301_0285bAgBe_directMS_R07	7073	gi|24413913|emb|CAD55384.1|;gi|5139576|emb|CAB45593.1|	gi|24413913|emb|CAD55384.1|;gi|5139576|emb|CAB45593.1|	gi|5139576|emb|CAB45593.1|			>gi|24413913|emb|CAD55384.1| hypothetical protein [Streptomyces coelicolor A3(2)];>gi|5139576|emb|CAB45593.1| putative DNA methylase [Streptomyces coelicolor A3(2)]																	0.815414	9.05161											0.815414
591	930	524	524		5481	5661	7473	7900	20120301_0285bAgBe_directMS_R05	11802	7473	7900	20120301_0285bAgBe_directMS_R05	11802	gi|24413916|emb|CAD55387.1|	gi|24413916|emb|CAD55387.1|	gi|24413916|emb|CAD55387.1|			>gi|24413916|emb|CAD55387.1| putative phospholipase C [Streptomyces coelicolor A3(2)]																	0.294961	0	0.294961	0	0.766579	0.05	1.5793
592	931	9	9		11614	12067	15853	16763	20120229_0285bAgBe_TiO2_R07	5410	15853	16763	20120229_0285bAgBe_TiO2_R07	5410	gi|24413918|emb|CAD55520.1|	gi|24413918|emb|CAD55520.1|	gi|24413918|emb|CAD55520.1|			>gi|24413918|emb|CAD55520.1| putative binding protein dependent transport protein [Streptomyces coelicolor A3(2)]																	0.804124	6.43846											0.804124
593	937	14	14		10940	11317	14922	15782	20120301_0285bAgBe_directMS_R05	9456	14922	15782	20120301_0285bAgBe_directMS_R05	9456	gi|24413928|emb|CAD55530.1|	gi|24413928|emb|CAD55530.1|	gi|24413928|emb|CAD55530.1|			>gi|24413928|emb|CAD55530.1| hypothetical protein [Streptomyces coelicolor A3(2)]																	0.760266	6.41208	0.760266	6.41208	0.694383	0.6	13.888
594	937	24	24		10940	11317	14922	15782	20120301_0285bAgBe_directMS_R05	9456	14922	15782	20120301_0285bAgBe_directMS_R05	9456	gi|24413928|emb|CAD55530.1|	gi|24413928|emb|CAD55530.1|	gi|24413928|emb|CAD55530.1|			>gi|24413928|emb|CAD55530.1| hypothetical protein [Streptomyces coelicolor A3(2)]																	0.791407	8.8787	0.791407	8.8787	0.694383	0.6	13.888
595	940	385	385		18429	19166	25102	26831	20120301_0285bAgBe_directMS_R08	10231	25102	26831	20120301_0285bAgBe_directMS_R08	10231	gi|24418972|emb|CAD55388.1|	gi|24418972|emb|CAD55388.1|	gi|24418972|emb|CAD55388.1|			>gi|24418972|emb|CAD55388.1| putative integral membrane transferase [Streptomyces coelicolor A3(2)]																	0.9145	10.2922
596	941	191	191		5631	5823	7771	8291	20120301_0285bAgBe_directMS_R07	14916	7771	8291	20120301_0285bAgBe_directMS_R07	14916	gi|24418973|emb|CAD55389.1|	gi|24418973|emb|CAD55389.1|	gi|24418973|emb|CAD55389.1|			>gi|24418973|emb|CAD55389.1| putative phosphonopyruvate decarboxylase (fragment). [Streptomyces coelicolor A3(2)]																	0.144375	0											0.144375
597	942	370	370		2972	3072	4038	4271	20120229_0285bAgBe_TiO2_R07	11247	4038	4271	20120229_0285bAgBe_TiO2_R07	11247	gi|24418974|emb|CAD55390.1|	gi|24418974|emb|CAD55390.1|	gi|24418974|emb|CAD55390.1|			>gi|24418974|emb|CAD55390.1| putative membrane protein [Streptomyces coelicolor A3(2)]																	0.416509	1.57351											0.416509
598	942	115	115		13042;15375	13566;15980	17700	18704	20120301_0285bAgBe_directMS_R06	7384	20765	21970	20120301_0285bAgBe_directMS_R07	7016	gi|24418974|emb|CAD55390.1|	gi|24418974|emb|CAD55390.1|	gi|24418974|emb|CAD55390.1|			>gi|24418974|emb|CAD55390.1| putative membrane protein [Streptomyces coelicolor A3(2)]																	1	9.88767						1	9.88767	0.526411	11.66	9.8877	0.0390257
599	942	111	111		15375	15980	20765	21970	20120301_0285bAgBe_directMS_R07	7016	20765	21970	20120301_0285bAgBe_directMS_R07	7016	gi|24418974|emb|CAD55390.1|	gi|24418974|emb|CAD55390.1|	gi|24418974|emb|CAD55390.1|			>gi|24418974|emb|CAD55390.1| putative membrane protein [Streptomyces coelicolor A3(2)]																	0.960974	14.3402											0.960974
600	944	4	4		14554	15121	19671	20816	20120229_0285bAgBe_TiO2_R07	3332	19671	20816	20120229_0285bAgBe_TiO2_R07	3332	gi|24418992|emb|CAD55436.1|	gi|24418992|emb|CAD55436.1|	gi|24418992|emb|CAD55436.1|			>gi|24418992|emb|CAD55436.1| putative ABC transport ATP-binding subunit [Streptomyces coelicolor A3(2)]																	0.592841	4.61706											0.592841
601	944	25	25		14657;19360	15228;20127	26369	28157	20120301_0285bAgBe_directMS_R06	4719	26369	28157	20120301_0285bAgBe_directMS_R06	4719	gi|24418992|emb|CAD55436.1|	gi|24418992|emb|CAD55436.1|	gi|24418992|emb|CAD55436.1|			>gi|24418992|emb|CAD55436.1| putative ABC transport ATP-binding subunit [Streptomyces coelicolor A3(2)]																	0.79441	8.20634						0.79441	8.20634	0.74388	5.23	15.1
602	945	52	52		1951	2022	2652	2820	20120301_0285bAgBe_directMS_R07	12356	2652	2820	20120301_0285bAgBe_directMS_R07	12356	gi|24418993|emb|CAD55438.1|	gi|24418993|emb|CAD55438.1|	gi|24418993|emb|CAD55438.1|			>gi|24418993|emb|CAD55438.1| putative secreted protein [Streptomyces coelicolor A3(2)]																	0.494168	0											0.494168
603	945	389	389		5270;12290	5448;12797	7190	7614	20120229_0285bAgBe_TiO2_R07	2083	7190	7614	20120229_0285bAgBe_TiO2_R07	2083	gi|24418993|emb|CAD55438.1|	gi|24418993|emb|CAD55438.1|	gi|24418993|emb|CAD55438.1|			>gi|24418993|emb|CAD55438.1| putative secreted protein [Streptomyces coelicolor A3(2)]																	0.504771	4.5791	0.020891	-14.0599	0.769395	6.34	16.725	0.0035322	-23.9607	0.326762	9	45.873	0.504771
604	946	22	22		15033	15623	20271	21438	20120229_0285bAgBe_TiO2_R07	9369	20271	21438	20120229_0285bAgBe_TiO2_R07	9369	gi|24418997|emb|CAD55443.1|	gi|24418997|emb|CAD55443.1|	gi|24418997|emb|CAD55443.1|			>gi|24418997|emb|CAD55443.1| hypothetical protein [Streptomyces coelicolor A3(2)]																	0.348449	0											0.348449
605	947	26	26		8490	8770	11535	12201	20120301_0285bAgBe_directMS_R08	13672	11535	12201	20120301_0285bAgBe_directMS_R08	13672	gi|24418998|emb|CAD55444.1|	gi|24418998|emb|CAD55444.1|	gi|24418998|emb|CAD55444.1|			>gi|24418998|emb|CAD55444.1| secreted chitinase [Streptomyces coelicolor A3(2)]																	0.858068	8.27952											0.444168
606	958	119	119		11307	11730	15454	16350	20120301_0285bAgBe_directMS_R08	15314	15454	16350	20120301_0285bAgBe_directMS_R08	15314	gi|24419014|emb|CAD55286.1|	gi|24419014|emb|CAD55286.1|	gi|24419014|emb|CAD55286.1|			>gi|24419014|emb|CAD55286.1| putative gluconate permease [Streptomyces coelicolor A3(2)]																	0.333348	0
607	958	129	129		11307	11730	15454	16350	20120301_0285bAgBe_directMS_R08	15314	15454	16350	20120301_0285bAgBe_directMS_R08	15314	gi|24419014|emb|CAD55286.1|	gi|24419014|emb|CAD55286.1|	gi|24419014|emb|CAD55286.1|			>gi|24419014|emb|CAD55286.1| putative gluconate permease [Streptomyces coelicolor A3(2)]																	0.333348	0
608	959	697	697		2854	2949;2950	3864	4092	20120301_0285bAgBe_directMS_R06	8096	3862	4090	20120301_0285bAgBe_directMS_R05	9137	gi|24419016|emb|CAD55287.1|	gi|24419016|emb|CAD55287.1|	gi|24419016|emb|CAD55287.1|			>gi|24419016|emb|CAD55287.1| ABC excision nuclease subunit B [Streptomyces coelicolor A3(2)]																	1	11.7135	1	49.0967	0.301999	2.33	49.097	1	11.7135	0.822501	3.94	11.714	1
609	961	313	313		10619	10979;10980	14485	15334	20120301_0285bAgBe_directMS_R07	13047	14485	15334	20120301_0285bAgBe_directMS_R07	13047	gi|24419019|emb|CAD55291.1|	gi|24419019|emb|CAD55291.1|	gi|24419019|emb|CAD55291.1|			>gi|24419019|emb|CAD55291.1| putative secreted alkaline phosphatase [Streptomyces coelicolor A3(2)]																	0.95872	13.2612	0.5	0	0.722596	8.4	12.955						0.95872
610	961	539	539		15129	15722	20390	21560	20120301_0285bAgBe_directMS_R06	10333	20390	21560	20120301_0285bAgBe_directMS_R06	10333	gi|24419019|emb|CAD55291.1|	gi|24419019|emb|CAD55291.1|	gi|24419019|emb|CAD55291.1|			>gi|24419019|emb|CAD55291.1| putative secreted alkaline phosphatase [Streptomyces coelicolor A3(2)]																	0.594635	1.66404						0.594635	1.66404	0.623743	5.31	36.556
611	966	91	91		4651	4819	6368	6762	20120301_0285bAgBe_directMS_R06	10232	6368	6762	20120301_0285bAgBe_directMS_R06	10232	gi|24419026|emb|CAD55298.1|	gi|24419026|emb|CAD55298.1|	gi|24419026|emb|CAD55298.1|			>gi|24419026|emb|CAD55298.1| SC10B7.01 [Streptomyces coelicolor A3(2)]																	1	29.6375						1	29.6375	0.572557	1.81	29.638
612	966	51	51		19533	20304	26595	28412	20120229_0285bAgBe_TiO2_R07	6757	26595	28412	20120229_0285bAgBe_TiO2_R07	6757	gi|24419026|emb|CAD55298.1|	gi|24419026|emb|CAD55298.1|	gi|24419026|emb|CAD55298.1|			>gi|24419026|emb|CAD55298.1| SC10B7.01 [Streptomyces coelicolor A3(2)]																	0.976709	16.2258	0.960439	13.852	0.506502	4.68	36.381						0.976709
613	968	168	168		1804	1870	2465	2624	20120301_0285bAgBe_directMS_R08	2305	2465	2624	20120301_0285bAgBe_directMS_R08	2305	gi|24419029|emb|CAD55301.1|	gi|24419029|emb|CAD55301.1|	gi|24419029|emb|CAD55301.1|			>gi|24419029|emb|CAD55301.1| putative membrane protein [Streptomyces coelicolor A3(2)]																	0.860799	8.12038
614	968	281	281		8439	8713;8714;8715;8716	11470	12134	20120301_0285bAgBe_directMS_R07	13557	11467	12131	20120301_0285bAgBe_directMS_R05	11952	gi|24419029|emb|CAD55301.1|	gi|24419029|emb|CAD55301.1|	gi|24419029|emb|CAD55301.1|			>gi|24419029|emb|CAD55301.1| putative membrane protein [Streptomyces coelicolor A3(2)]																	0.449732	1.31956	0.290328	-3.08467	0.691026	1.36	9.998						0.449732
615	968	287	287		8439	8713;8714;8715;8716	11466	12130	20120229_0285bAgBe_TiO2_R05	9638	11467	12131	20120301_0285bAgBe_directMS_R05	11952	gi|24419029|emb|CAD55301.1|	gi|24419029|emb|CAD55301.1|	gi|24419029|emb|CAD55301.1|			>gi|24419029|emb|CAD55301.1| putative membrane protein [Streptomyces coelicolor A3(2)]																	0.56356	3.02265	0.56356	3.02265	0.691026	1.36	9.998						0.468652
616	972	335	335		2520	2603	3407	3622	20120301_0285bAgBe_directMS_R05	7336	3407	3622	20120301_0285bAgBe_directMS_R05	7336	gi|24419035|emb|CAD55198.1|	gi|24419035|emb|CAD55198.1|	gi|24419035|emb|CAD55198.1|			>gi|24419035|emb|CAD55198.1| putative secreted sugar-binding protein [Streptomyces coelicolor A3(2)]																	0.401331	0.0875837	0.401331	0.0875837	0.920555	6.77	0.11406
617	973	137	137		10036	10385	13739	14562	20120229_0285bAgBe_TiO2_R05	13976	13739	14562	20120229_0285bAgBe_TiO2_R05	13976	gi|24419039|emb|CAD55203.1|	gi|24419039|emb|CAD55203.1|	gi|24419039|emb|CAD55203.1|			>gi|24419039|emb|CAD55203.1| agmatinase [Streptomyces coelicolor A3(2)]																	0.348718	0	0.348718	0	0.842671	0.3	0.78326
618	978	378	378		6603	6818	9024	9598	20120301_0285bAgBe_directMS_R06	9939	9024	9598	20120301_0285bAgBe_directMS_R06	9939	gi|24426512|emb|CAD55498.1|	gi|24426512|emb|CAD55498.1|	gi|24426512|emb|CAD55498.1|			>gi|24426512|emb|CAD55498.1| CDA peptide synthetase III [Streptomyces coelicolor A3(2)]																	1	1.6496						1	1.6496	0.800407	2.5	1.6496
619	978	593	593		7592	7831	10307	10934	20120301_0285bAgBe_directMS_R07	14189	10307	10934	20120301_0285bAgBe_directMS_R07	14189	gi|24426512|emb|CAD55498.1|	gi|24426512|emb|CAD55498.1|	gi|24426512|emb|CAD55498.1|			>gi|24426512|emb|CAD55498.1| CDA peptide synthetase III [Streptomyces coelicolor A3(2)]																	1	0.0455502						1	0	0.758485	4.1	-4.8718e-12	1
620	978	598	598		7592	7831	10307	10934	20120301_0285bAgBe_directMS_R07	14189	10307	10934	20120301_0285bAgBe_directMS_R07	14189	gi|24426512|emb|CAD55498.1|	gi|24426512|emb|CAD55498.1|	gi|24426512|emb|CAD55498.1|			>gi|24426512|emb|CAD55498.1| CDA peptide synthetase III [Streptomyces coelicolor A3(2)]																	1	0.0455502						1	0	0.758485	4.1	-4.8718e-12	1
621	978	1726	1726		8981	9289	12185	12874	20120301_0285bAgBe_directMS_R08	15139	12185	12874	20120301_0285bAgBe_directMS_R08	15139	gi|24426512|emb|CAD55498.1|	gi|24426512|emb|CAD55498.1|	gi|24426512|emb|CAD55498.1|			>gi|24426512|emb|CAD55498.1| CDA peptide synthetase III [Streptomyces coelicolor A3(2)]																	0.166951	0.0274109
622	978	1996	1996		13273	13803	17996	19011	20120229_0285bAgBe_TiO2_R07	12974	17997	19012	20120229_0285bAgBe_TiO2_R07	13097	gi|24426512|emb|CAD55498.1|	gi|24426512|emb|CAD55498.1|	gi|24426512|emb|CAD55498.1|			>gi|24426512|emb|CAD55498.1| CDA peptide synthetase III [Streptomyces coelicolor A3(2)]																	0.518873	0.400632											0.518873
623	979	203	203		15208	15804	20498	21673	20120229_0285bAgBe_TiO2_R07	10479	20498	21673	20120229_0285bAgBe_TiO2_R07	10479	gi|24427163|emb|CAD55324.1|	gi|24427163|emb|CAD55324.1|	gi|24427163|emb|CAD55324.1|			>gi|24427163|emb|CAD55324.1| putative serine protease [Streptomyces coelicolor A3(2)]																	0.709547	1.70372											0.709547
624	980	237	237		7015	7247	9530	10119	20120301_0285bAgBe_directMS_R06	11028	9530	10119	20120301_0285bAgBe_directMS_R06	11028	gi|24427164|emb|CAD55325.1|	gi|24427164|emb|CAD55325.1|	gi|24427164|emb|CAD55325.1|			>gi|24427164|emb|CAD55325.1| putative transpeptidase [Streptomyces coelicolor A3(2)]																	0.464349	0						0.464349	0	0.741718	2.55	8.2448
625	980	239	239		7015	7247	9530	10119	20120301_0285bAgBe_directMS_R06	11028	9530	10119	20120301_0285bAgBe_directMS_R06	11028	gi|24427164|emb|CAD55325.1|	gi|24427164|emb|CAD55325.1|	gi|24427164|emb|CAD55325.1|			>gi|24427164|emb|CAD55325.1| putative transpeptidase [Streptomyces coelicolor A3(2)]																	0.464349	0						0.464349	0	0.741718	2.55	8.2448
626	980	593	593		15991	16627	21563	22799	20120229_0285bAgBe_TiO2_R07	13241	21563	22799	20120229_0285bAgBe_TiO2_R07	13241	gi|24427164|emb|CAD55325.1|	gi|24427164|emb|CAD55325.1|	gi|24427164|emb|CAD55325.1|			>gi|24427164|emb|CAD55325.1| putative transpeptidase [Streptomyces coelicolor A3(2)]																	0.305336	0											0.305336
627	980	95	95		17436	18132	23441	24779	20120301_0285bAgBe_directMS_R08	13398	23441	24779	20120301_0285bAgBe_directMS_R08	13398	gi|24427164|emb|CAD55325.1|	gi|24427164|emb|CAD55325.1|	gi|24427164|emb|CAD55325.1|			>gi|24427164|emb|CAD55325.1| putative transpeptidase [Streptomyces coelicolor A3(2)]																	0.481308	0.602165
628	980	108	108		17436	18132	23441	24779	20120301_0285bAgBe_directMS_R08	13398	23441	24779	20120301_0285bAgBe_directMS_R08	13398	gi|24427164|emb|CAD55325.1|	gi|24427164|emb|CAD55325.1|	gi|24427164|emb|CAD55325.1|			>gi|24427164|emb|CAD55325.1| putative transpeptidase [Streptomyces coelicolor A3(2)]																	0.687052	4.00876
629	981	89	89		1829;8074	1895;8330	10996	11648	20120301_0285bAgBe_directMS_R06	7675	10996	11648	20120301_0285bAgBe_directMS_R06	7675	gi|24427165|emb|CAD55326.1|	gi|24427165|emb|CAD55326.1|	gi|24427165|emb|CAD55326.1|			>gi|24427165|emb|CAD55326.1| putative two-component system response regulator [Streptomyces coelicolor A3(2)]																	0.348086	3.13557						0.348086	3.13557	0.752402	8.68	5.3011
630	983	639	639		1162	1205	1589	1671	20120229_0285bAgBe_TiO2_R07	10359	1589	1671	20120229_0285bAgBe_TiO2_R07	10359	gi|24427167|emb|CAD55328.1|	gi|24427167|emb|CAD55328.1|	gi|24427167|emb|CAD55328.1|			>gi|24427167|emb|CAD55328.1| ATP-dependent protease ATP-binding subunit [Streptomyces coelicolor A3(2)]																	0.530373	4.06494											0.530373
631	983	766	766		9131	9443	12380	13078	20120301_0285bAgBe_directMS_R07	12581	12380	13078	20120301_0285bAgBe_directMS_R07	12581	gi|24427167|emb|CAD55328.1|	gi|24427167|emb|CAD55328.1|	gi|24427167|emb|CAD55328.1|			>gi|24427167|emb|CAD55328.1| ATP-dependent protease ATP-binding subunit [Streptomyces coelicolor A3(2)]																	0.868474	5.18717											0.868474
632	983	769	769		9131	9443	12380	13078	20120301_0285bAgBe_directMS_R07	12581	12380	13078	20120301_0285bAgBe_directMS_R07	12581	gi|24427167|emb|CAD55328.1|	gi|24427167|emb|CAD55328.1|	gi|24427167|emb|CAD55328.1|			>gi|24427167|emb|CAD55328.1| ATP-dependent protease ATP-binding subunit [Streptomyces coelicolor A3(2)]																	0.565763	0											0.565763
633	983	774	774		9131	9443	12380	13078	20120301_0285bAgBe_directMS_R07	12581	12380	13078	20120301_0285bAgBe_directMS_R07	12581	gi|24427167|emb|CAD55328.1|	gi|24427167|emb|CAD55328.1|	gi|24427167|emb|CAD55328.1|			>gi|24427167|emb|CAD55328.1| ATP-dependent protease ATP-binding subunit [Streptomyces coelicolor A3(2)]																	0.565763	0											0.565763
634	986	561	561		5567	5755	7678	8197	20120301_0285bAgBe_directMS_R08	10687	7678	8197	20120301_0285bAgBe_directMS_R08	10687	gi|24427171|emb|CAD55332.1|	gi|24427171|emb|CAD55332.1|	gi|24427171|emb|CAD55332.1|			>gi|24427171|emb|CAD55332.1| putative acyl-CoA dehydrogenase [Streptomyces coelicolor A3(2)]																	0.776077	5.39805
635	986	470	470		12279	12785	16764	17717	20120229_0285bAgBe_TiO2_R05	9595	16764	17717	20120229_0285bAgBe_TiO2_R05	9595	gi|24427171|emb|CAD55332.1|	gi|24427171|emb|CAD55332.1|	gi|24427171|emb|CAD55332.1|			>gi|24427171|emb|CAD55332.1| putative acyl-CoA dehydrogenase [Streptomyces coelicolor A3(2)]																	0.933611	11.4807	0.933611	11.4807	0.694654	0.32	21.039
636	994	296	296		12465	12976	17000	17964	20120301_0285bAgBe_directMS_R05	7352	17000	17964	20120301_0285bAgBe_directMS_R05	7352	gi|24427863|emb|CAD55481.1|	gi|24427863|emb|CAD55481.1|	gi|24427863|emb|CAD55481.1|			>gi|24427863|emb|CAD55481.1| hypothetical protein [Streptomyces coelicolor A3(2)]																	0.251433	0	0.251433	0	0.920555	7.18	0.11406
637	996	338	338		5171	5346	7056	7474	20120229_0285bAgBe_TiO2_R07	6919	7056	7474	20120229_0285bAgBe_TiO2_R07	6919	gi|24429534|emb|CAD55212.1|	gi|24429534|emb|CAD55212.1|	gi|24429534|emb|CAD55212.1|			>gi|24429534|emb|CAD55212.1| DNA-directed RNA polymerase beta' chain (fragment) [Streptomyces coelicolor A3(2)]																	0.333515	0											0.333515
638	996	820	820		6419	6632	8803	9372	20120301_0285bAgBe_directMS_R08	5248	8803	9372	20120301_0285bAgBe_directMS_R08	5248	gi|24429534|emb|CAD55212.1|	gi|24429534|emb|CAD55212.1|	gi|24429534|emb|CAD55212.1|			>gi|24429534|emb|CAD55212.1| DNA-directed RNA polymerase beta' chain (fragment) [Streptomyces coelicolor A3(2)]																	0.5	0
639	996	1067	1067		8460	8739	11499	12163	20120301_0285bAgBe_directMS_R06	8830	11499	12163	20120301_0285bAgBe_directMS_R06	8830	gi|24429534|emb|CAD55212.1|	gi|24429534|emb|CAD55212.1|	gi|24429534|emb|CAD55212.1|			>gi|24429534|emb|CAD55212.1| DNA-directed RNA polymerase beta' chain (fragment) [Streptomyces coelicolor A3(2)]																	0.538894	0						0.538894	0	0.835965	1.62	3.6121
640	996	1075	1075		8460	8739	11499	12163	20120301_0285bAgBe_directMS_R06	8830	11499	12163	20120301_0285bAgBe_directMS_R06	8830	gi|24429534|emb|CAD55212.1|	gi|24429534|emb|CAD55212.1|	gi|24429534|emb|CAD55212.1|			>gi|24429534|emb|CAD55212.1| DNA-directed RNA polymerase beta' chain (fragment) [Streptomyces coelicolor A3(2)]																	0.505022	0						0.505022	0	0.835965	1.62	3.6121
641	998	62	62		7169	7403	9717	10308	20120301_0285bAgBe_directMS_R06	3405	9717	10308	20120301_0285bAgBe_directMS_R06	3405	gi|24429537|emb|CAD55215.1|	gi|24429537|emb|CAD55215.1|	gi|24429537|emb|CAD55215.1|			>gi|24429537|emb|CAD55215.1| putative integral membrane protein [Streptomyces coelicolor A3(2)]																	1	13.9355						1	13.9355	0.547675	8.01	13.936
642	1004	120	120		11433	11867	15614	16517	20120229_0285bAgBe_TiO2_R05	12600	15614	16517	20120229_0285bAgBe_TiO2_R05	12600	gi|24429547|emb|CAD55238.1|	gi|24429547|emb|CAD55238.1|	gi|24429547|emb|CAD55238.1|			>gi|24429547|emb|CAD55238.1| phosphoenolpyruvate-utilizing enzyme [Streptomyces coelicolor A3(2)]																	0.36269	0.616034	0.36269	0.616034	0.730061	1.1	1.7296
643	1004	479	479		15597	16215	21059	22275	20120301_0285bAgBe_directMS_R08	14927	21059	22275	20120301_0285bAgBe_directMS_R08	14927	gi|24429547|emb|CAD55238.1|	gi|24429547|emb|CAD55238.1|	gi|24429547|emb|CAD55238.1|			>gi|24429547|emb|CAD55238.1| phosphoenolpyruvate-utilizing enzyme [Streptomyces coelicolor A3(2)]																	0.774224	5.53148
644	1004	660	660		19655	20429	26756	28575	20120301_0285bAgBe_directMS_R06	10452	26756	28575	20120301_0285bAgBe_directMS_R06	10452	gi|24429547|emb|CAD55238.1|	gi|24429547|emb|CAD55238.1|	gi|24429547|emb|CAD55238.1|			>gi|24429547|emb|CAD55238.1| phosphoenolpyruvate-utilizing enzyme [Streptomyces coelicolor A3(2)]																	1	19.7671						1	19.7671	0.681136	1.14	19.767
645	1007	25	25		7259	7495	9842	10442	20120301_0285bAgBe_directMS_R06	15173	9842	10442	20120301_0285bAgBe_directMS_R06	15173	gi|24429551|emb|CAD55244.1|	gi|24429551|emb|CAD55244.1|	gi|24429551|emb|CAD55244.1|			>gi|24429551|emb|CAD55244.1| putative secreted ATP/GTP binding protein [Streptomyces coelicolor A3(2)]																	0.513284	2.38398						0.513284	2.38398	0.741836	13.18	7.8238
646	1007	1247	1247		13685	14227	18631	19735	20120229_0285bAgBe_TiO2_R07	9466	18631	19735	20120229_0285bAgBe_TiO2_R07	9466	gi|24429551|emb|CAD55244.1|	gi|24429551|emb|CAD55244.1|	gi|24429551|emb|CAD55244.1|			>gi|24429551|emb|CAD55244.1| putative secreted ATP/GTP binding protein [Streptomyces coelicolor A3(2)]																	0.251949	0											0.251949
647	1008	2171	2171		7930	8183	10799	11445	20120301_0285bAgBe_directMS_R07	14630	10799	11445	20120301_0285bAgBe_directMS_R07	14630	gi|24429554|emb|CAD55506.1|	gi|24429554|emb|CAD55506.1|	gi|24429554|emb|CAD55506.1|			>gi|24429554|emb|CAD55506.1| putative type I polyketide synthase [Streptomyces coelicolor A3(2)]																	0.157995	0											0.157995
648	1009	42	42		4412	4575	5989	6319	20120301_0285bAgBe_directMS_R08	4433	5989	6319	20120301_0285bAgBe_directMS_R08	4433	gi|24429555|emb|CAD55507.1|	gi|24429555|emb|CAD55507.1|	gi|24429555|emb|CAD55507.1|			>gi|24429555|emb|CAD55507.1| putative TetR-family transcriptional regulator [Streptomyces coelicolor A3(2)]																	1	18.7305
649	1012	76	76		8094	8350	11028	11681	20120229_0285bAgBe_TiO2_R05	5069	11028	11681	20120229_0285bAgBe_TiO2_R05	5069	gi|24429559|emb|CAD55516.1|	gi|24429559|emb|CAD55516.1|	gi|24429559|emb|CAD55516.1|			>gi|24429559|emb|CAD55516.1| putative aminotransferase [Streptomyces coelicolor A3(2)]																	0.78535	3.88007	0.78535	3.88007	0.807054	3.73	15.1
650	1012	77	77		8094	8350	11028	11681	20120229_0285bAgBe_TiO2_R05	5069	11028	11681	20120229_0285bAgBe_TiO2_R05	5069	gi|24429559|emb|CAD55516.1|	gi|24429559|emb|CAD55516.1|	gi|24429559|emb|CAD55516.1|			>gi|24429559|emb|CAD55516.1| putative aminotransferase [Streptomyces coelicolor A3(2)]																	0.589732	0.468516	0.589732	0.468516	0.807054	3.73	15.1
651	1017	253	253		3041	3143	4125	4360	20120301_0285bAgBe_directMS_R08	3655	4125	4360	20120301_0285bAgBe_directMS_R08	3655	gi|24430036|emb|CAD55350.1|	gi|24430036|emb|CAD55350.1|	gi|24430036|emb|CAD55350.1|			>gi|24430036|emb|CAD55350.1| hypothetical protein [Streptomyces coelicolor A3(2)]																	1	14.6311
652	1019	4	4		15903	16538	21450	22686	20120301_0285bAgBe_directMS_R07	4341	21450	22686	20120301_0285bAgBe_directMS_R07	4341	gi|24430038|emb|CAD55352.1|	gi|24430038|emb|CAD55352.1|	gi|24430038|emb|CAD55352.1|			>gi|24430038|emb|CAD55352.1| phosphate acetyltransferase (fragment) [Streptomyces coelicolor A3(2)]																	0.425785	0.362298											0.425785
653	1020	225	225		18588	19329	25308	27043	20120301_0285bAgBe_directMS_R07	14315	25308	27043	20120301_0285bAgBe_directMS_R07	14315	gi|24430039|emb|CAD55353.1|	gi|24430039|emb|CAD55353.1|	gi|24430039|emb|CAD55353.1|			>gi|24430039|emb|CAD55353.1| putative glycogen phosphorylase [Streptomyces coelicolor A3(2)]																	1	12.6664											1
654	1025	93	93		13313	13843	18053	19074	20120301_0285bAgBe_directMS_R05	13655	18053	19074	20120301_0285bAgBe_directMS_R05	13655	gi|2661681|emb|CAA15786.1|	gi|2661681|emb|CAA15786.1|	gi|2661681|emb|CAA15786.1|			>gi|2661681|emb|CAA15786.1| solute-binding protein [Streptomyces coelicolor A3(2)]																	0.600223	0	0.600223	0	0.764213	6.18	0.043154
655	1025	123	123		13313	13843	18053	19074	20120301_0285bAgBe_directMS_R05	13655	18053	19074	20120301_0285bAgBe_directMS_R05	13655	gi|2661681|emb|CAA15786.1|	gi|2661681|emb|CAA15786.1|	gi|2661681|emb|CAA15786.1|			>gi|2661681|emb|CAA15786.1| solute-binding protein [Streptomyces coelicolor A3(2)]																	0.599665	0	0.599665	0	0.764213	6.18	0.043154
656	1025	320	320		17838	18551	24142	25702	20120301_0285bAgBe_directMS_R08	13801	24142	25702	20120301_0285bAgBe_directMS_R08	13801	gi|2661681|emb|CAA15786.1|	gi|2661681|emb|CAA15786.1|	gi|2661681|emb|CAA15786.1|			>gi|2661681|emb|CAA15786.1| solute-binding protein [Streptomyces coelicolor A3(2)]																	0.490143	0
657	1025	335	335		17838	18551	24142	25702	20120301_0285bAgBe_directMS_R08	13801	24142	25702	20120301_0285bAgBe_directMS_R08	13801	gi|2661681|emb|CAA15786.1|	gi|2661681|emb|CAA15786.1|	gi|2661681|emb|CAA15786.1|			>gi|2661681|emb|CAA15786.1| solute-binding protein [Streptomyces coelicolor A3(2)]																	0.888985	10.2274
658	1030	686	686		16421	17077	22100	23362	20120301_0285bAgBe_directMS_R06	9283	22100	23362	20120301_0285bAgBe_directMS_R06	9283	gi|2661689|emb|CAA15793.1|	gi|2661689|emb|CAA15793.1|	gi|2661689|emb|CAA15793.1|			>gi|2661689|emb|CAA15793.1| DNA gyrase-like protein [Streptomyces coelicolor A3(2)]																	0.839143	7.89568	0.687024	3.69219	0.659949	1.04	13.959	0.839143	7.89568	0.61173	0.58	18.163	0.665815
659	1030	642	642		19050	19806	25942	27713	20120301_0285bAgBe_directMS_R06	10857	25942	27713	20120301_0285bAgBe_directMS_R06	10857	gi|2661689|emb|CAA15793.1|	gi|2661689|emb|CAA15793.1|	gi|2661689|emb|CAA15793.1|			>gi|2661689|emb|CAA15793.1| DNA gyrase-like protein [Streptomyces coelicolor A3(2)]																	0.829106	6.85882						0.829106	6.85882	0.771841	1.04	21.528
660	1032	77	77		12726	13244	17308	18294	20120301_0285bAgBe_directMS_R06	13839	17308	18294	20120301_0285bAgBe_directMS_R06	13839	gi|2661691|emb|CAA15795.1|	gi|2661691|emb|CAA15795.1|	gi|2661691|emb|CAA15795.1|			>gi|2661691|emb|CAA15795.1| putative protease [Streptomyces coelicolor A3(2)]																	0.333333	0						0.333333	0	0.889548	3.38	0.82935
661	1036	18	18		11993	12480	16336	17259	20120301_0285bAgBe_directMS_R08	14409	16336	17259	20120301_0285bAgBe_directMS_R08	14409	gi|2661697|emb|CAA15801.1|	gi|2661697|emb|CAA15801.1|	gi|2661697|emb|CAA15801.1|			>gi|2661697|emb|CAA15801.1| hypothetical protein SC9B10.11 [Streptomyces coelicolor A3(2)]																	0.222419	0
662	1037	198	198		14290	14849	19350	20480	20120301_0285bAgBe_directMS_R08	15790	19350	20480	20120301_0285bAgBe_directMS_R08	15790	gi|2661698|emb|CAA15802.1|	gi|2661698|emb|CAA15802.1|	gi|2661698|emb|CAA15802.1|			>gi|2661698|emb|CAA15802.1| putative thimidine kinase [Streptomyces coelicolor A3(2)]																	0.594174	0.276359
663	1039	49	49		1479	1531	2004	2092	20120301_0285bAgBe_directMS_R08	5848	2004	2092	20120301_0285bAgBe_directMS_R08	5848	gi|2661700|emb|CAA15804.1|	gi|2661700|emb|CAA15804.1|	gi|2661700|emb|CAA15804.1|			>gi|2661700|emb|CAA15804.1| transcriptional regulator [Streptomyces coelicolor A3(2)]																	0.943968	11.3292
664	1042	293	293		8004	8259	10916	11566	20120301_0285bAgBe_directMS_R06	5685	10916	11566	20120301_0285bAgBe_directMS_R06	5685	gi|2661710|emb|CAA15814.1|	gi|2661710|emb|CAA15814.1|	gi|2661710|emb|CAA15814.1|			>gi|2661710|emb|CAA15814.1| FAD-dependent oxidoreductase [Streptomyces coelicolor A3(2)]																	0.989989	21.218						0.989989	21.218	0.516292	14.2	30.612
665	1042	243	243		14738	15309	19877	21030	20120301_0285bAgBe_directMS_R06	1100	19876	21029	20120301_0285bAgBe_directMS_R08	1208	gi|2661710|emb|CAA15814.1|	gi|2661710|emb|CAA15814.1|	gi|2661710|emb|CAA15814.1|			>gi|2661710|emb|CAA15814.1| FAD-dependent oxidoreductase [Streptomyces coelicolor A3(2)]																	1	27.7716						1	27.7716	0.714764	6.87	27.772
666	1049	86	86		4919	5091	6716	7118	20120229_0285bAgBe_TiO2_R07	2451	6716	7118	20120229_0285bAgBe_TiO2_R07	2451	gi|2687341|emb|CAA15882.1|	gi|2687341|emb|CAA15882.1|	gi|2687341|emb|CAA15882.1|			>gi|2687341|emb|CAA15882.1| glutamate binding protein [Streptomyces coelicolor A3(2)]																	0.898181	9.45534											0.898181
667	1052	194	194		3047	3149	4132	4367	20120301_0285bAgBe_directMS_R05	5186	4132	4367	20120301_0285bAgBe_directMS_R05	5186	gi|2808747|emb|CAA16177.1|	gi|2808747|emb|CAA16177.1|	gi|2808747|emb|CAA16177.1|			>gi|2808747|emb|CAA16177.1| 3-oxoacyl-[acyl-carrier-protein] synthase II [Streptomyces coelicolor A3(2)]																	0.334035	0	0.334035	0	0.949853	6.02	0.098849
668	1052	329	329		9850	10190	13491	14304	20120229_0285bAgBe_TiO2_R05	2446	13491	14304	20120229_0285bAgBe_TiO2_R05	2446	gi|2808747|emb|CAA16177.1|	gi|2808747|emb|CAA16177.1|	gi|2808747|emb|CAA16177.1|			>gi|2808747|emb|CAA16177.1| 3-oxoacyl-[acyl-carrier-protein] synthase II [Streptomyces coelicolor A3(2)]																	0.333333	0	0.333333	0	0.766255	7.02	9.8877
669	1056	5	5		3141	3247	4270	4513	20120229_0285bAgBe_TiO2_R07	12584	4270	4513	20120229_0285bAgBe_TiO2_R07	12584	gi|2808756|emb|CAA16186.1|	gi|2808756|emb|CAA16186.1|	gi|2808756|emb|CAA16186.1|			>gi|2808756|emb|CAA16186.1| putative methyltransferase [Streptomyces coelicolor A3(2)]																	0.622857	1.21144											0.622857
670	1056	12	12		3141	3247	4270	4513	20120229_0285bAgBe_TiO2_R07	12584	4270	4513	20120229_0285bAgBe_TiO2_R07	12584	gi|2808756|emb|CAA16186.1|	gi|2808756|emb|CAA16186.1|	gi|2808756|emb|CAA16186.1|			>gi|2808756|emb|CAA16186.1| putative methyltransferase [Streptomyces coelicolor A3(2)]																	0.875626	6.02922											0.875626
671	1057	347	347		8160	8419	11119	11775	20120229_0285bAgBe_TiO2_R07	9720	11119	11775	20120229_0285bAgBe_TiO2_R07	9720	gi|2808760|emb|CAA16189.1|	gi|2808760|emb|CAA16189.1|	gi|2808760|emb|CAA16189.1|			>gi|2808760|emb|CAA16189.1| arabinofuranosidase [Streptomyces coelicolor A3(2)]																	0.217927	0											0.217927
672	1057	353	353		8160	8419	11119	11775	20120229_0285bAgBe_TiO2_R07	9720	11119	11775	20120229_0285bAgBe_TiO2_R07	9720	gi|2808760|emb|CAA16189.1|	gi|2808760|emb|CAA16189.1|	gi|2808760|emb|CAA16189.1|			>gi|2808760|emb|CAA16189.1| arabinofuranosidase [Streptomyces coelicolor A3(2)]																	0.217927	0											0.217927
673	1058	39	39		16984	17660	22821	24112	20120301_0285bAgBe_directMS_R08	8801	22821	24112	20120301_0285bAgBe_directMS_R08	8801	gi|2808763|emb|CAA16192.1|	gi|2808763|emb|CAA16192.1|	gi|2808763|emb|CAA16192.1|			>gi|2808763|emb|CAA16192.1| putative membrane protein [Streptomyces coelicolor A3(2)]																	0.659713	3.63743
674	1060	70	70		6313	6524	8641	9207	20120229_0285bAgBe_TiO2_R05	2497	8641	9207	20120229_0285bAgBe_TiO2_R05	2497	gi|2808766|emb|CAA16195.1|	gi|2808766|emb|CAA16195.1|	gi|2808766|emb|CAA16195.1|			>gi|2808766|emb|CAA16195.1| conserved hypothetical protein SC7H1.08c [Streptomyces coelicolor A3(2)]																	0.67146	3.10432	0.67146	3.10432	0.747321	2.22	5.4706
675	1061	301	301		3468	3586	4709	4986	20120301_0285bAgBe_directMS_R08	8721	4709	4986	20120301_0285bAgBe_directMS_R08	8721	gi|2808769|emb|CAA16198.1|	gi|2808769|emb|CAA16198.1|	gi|2808769|emb|CAA16198.1|			>gi|2808769|emb|CAA16198.1| aminotransferase [Streptomyces coelicolor A3(2)]																	1	7.98432
676	1062	55	55		1066	1108	1428	1496	20120229_0285bAgBe_TiO2_R07	14143	1428	1496	20120229_0285bAgBe_TiO2_R07	14143	gi|2808771|emb|CAA16200.1|	gi|2808771|emb|CAA16200.1|	gi|2808771|emb|CAA16200.1|			>gi|2808771|emb|CAA16200.1| putative hydrolase [Streptomyces coelicolor A3(2)]																	0.332539	0											0.332539
677	1062	61	61		1066	1108	1428	1496	20120229_0285bAgBe_TiO2_R07	14143	1428	1496	20120229_0285bAgBe_TiO2_R07	14143	gi|2808771|emb|CAA16200.1|	gi|2808771|emb|CAA16200.1|	gi|2808771|emb|CAA16200.1|			>gi|2808771|emb|CAA16200.1| putative hydrolase [Streptomyces coelicolor A3(2)]																	0.336072	0											0.336072
678	1069	21	21		89;90	92;93	128	146	20120301_0285bAgBe_directMS_R08	3426	128	146	20120301_0285bAgBe_directMS_R08	3426	gi|2808781|emb|CAA16210.1|	gi|2808781|emb|CAA16210.1|	gi|2808781|emb|CAA16210.1|			>gi|2808781|emb|CAA16210.1| putative membrane protein [Streptomyces coelicolor A3(2)]																	0.897928	9.44334											1
679	1069	26	26		89;90	92;93	127	145	20120301_0285bAgBe_directMS_R07	9561	127	145	20120301_0285bAgBe_directMS_R07	9561	gi|2808781|emb|CAA16210.1|	gi|2808781|emb|CAA16210.1|	gi|2808781|emb|CAA16210.1|			>gi|2808781|emb|CAA16210.1| putative membrane protein [Streptomyces coelicolor A3(2)]																	1	20.9989											1
680	1073	269	269		1710	1769	2332	2483	20120301_0285bAgBe_directMS_R07	5920	2329	2479	20120229_0285bAgBe_TiO2_R07	7933	gi|2808786|emb|CAA16215.1|	gi|2808786|emb|CAA16215.1|	gi|2808786|emb|CAA16215.1|			>gi|2808786|emb|CAA16215.1| cobalt transport system ATP binding protein [Streptomyces coelicolor A3(2)]																	1	20.8064	1	26.3586	0.538498	5.47	32.218						1
681	1074	102	102		1790	1853	2447	2606	20120301_0285bAgBe_directMS_R06	9638	2447	2606	20120301_0285bAgBe_directMS_R06	9638	gi|2808788|emb|CAA16217.1|	gi|2808788|emb|CAA16217.1|	gi|2808788|emb|CAA16217.1|			>gi|2808788|emb|CAA16217.1| puative cobalt transport protein [Streptomyces coelicolor A3(2)]																	0.760964	5.1041						0.760964	5.1041	0.626549	8.67	27.005
682	1077	441	441		14538	15105	19652	20797	20120229_0285bAgBe_TiO2_R05	13411	19652	20797	20120229_0285bAgBe_TiO2_R05	13411	gi|2808792|emb|CAA16221.1|	gi|2808792|emb|CAA16221.1|	gi|2808792|emb|CAA16221.1|			>gi|2808792|emb|CAA16221.1| putative membrane protein [Streptomyces coelicolor A3(2)]																	0.726835	1.80706	0.726835	1.80706	0.839873	3.99	1.9635
683	1079	210	210		14348	14909	19422	20557	20120301_0285bAgBe_directMS_R07	11622	19422	20557	20120301_0285bAgBe_directMS_R07	11622	gi|2815313|emb|CAA16436.1|	gi|2815313|emb|CAA16436.1|	gi|2815313|emb|CAA16436.1|			>gi|2815313|emb|CAA16436.1| hypothetical protein [Streptomyces coelicolor A3(2)]																	0.530646	1.1264											0.530646
684	1080	2	2		11669	12126	15915	16827	20120301_0285bAgBe_directMS_R06	5728	15915	16827	20120301_0285bAgBe_directMS_R06	5728	gi|2815314|emb|CAA16437.1|	gi|2815314|emb|CAA16437.1|	gi|2815314|emb|CAA16437.1|			>gi|2815314|emb|CAA16437.1| probable membrane protein [Streptomyces coelicolor A3(2)]																	0.74797	4.97303						0.74797	4.97303	0.829395	5.12	14.461
685	1082	492	492		11190	11600	15284	16171	20120229_0285bAgBe_TiO2_R07	9870	15284	16171	20120229_0285bAgBe_TiO2_R07	9870	gi|2815318|emb|CAA16442.1|	gi|2815318|emb|CAA16442.1|	gi|2815318|emb|CAA16442.1|			>gi|2815318|emb|CAA16442.1| probable export protein [Streptomyces coelicolor A3(2)]																	0.399685	0											0.399685
686	1082	493	493		11190	11600	15284	16171	20120229_0285bAgBe_TiO2_R07	9870	15284	16171	20120229_0285bAgBe_TiO2_R07	9870	gi|2815318|emb|CAA16442.1|	gi|2815318|emb|CAA16442.1|	gi|2815318|emb|CAA16442.1|			>gi|2815318|emb|CAA16442.1| probable export protein [Streptomyces coelicolor A3(2)]																	0.39838	0											0.39838
687	1085	266	266		13525	14062	18350	19387	20120301_0285bAgBe_directMS_R05	13578	18350	19387	20120301_0285bAgBe_directMS_R05	13578	gi|2815324|emb|CAA16448.1|	gi|2815324|emb|CAA16448.1|	gi|2815324|emb|CAA16448.1|			>gi|2815324|emb|CAA16448.1| possible oligopeptide binding protein [Streptomyces coelicolor A3(2)]																	1	20.8064	1	20.8064	0.712783	0.09	20.806
688	1086	75	75		16972	17646	22807	24098	20120229_0285bAgBe_TiO2_R07	3838	22807	24098	20120229_0285bAgBe_TiO2_R07	3838	gi|2815325|emb|CAA16449.1|	gi|2815325|emb|CAA16449.1|	gi|2815325|emb|CAA16449.1|			>gi|2815325|emb|CAA16449.1| probable secreted protease [Streptomyces coelicolor A3(2)]																	0.655054	0											0.655054
689	1086	83	83		16972	17646	22807	24098	20120229_0285bAgBe_TiO2_R07	3838	22807	24098	20120229_0285bAgBe_TiO2_R07	3838	gi|2815325|emb|CAA16449.1|	gi|2815325|emb|CAA16449.1|	gi|2815325|emb|CAA16449.1|			>gi|2815325|emb|CAA16449.1| probable secreted protease [Streptomyces coelicolor A3(2)]																	0.689892	0.462388											0.689892
690	1087	39	39		1481	1535	2008	2096	20120301_0285bAgBe_directMS_R07	14703	2008	2096	20120301_0285bAgBe_directMS_R07	14703	gi|2815326|emb|CAA16450.1|	gi|2815326|emb|CAA16450.1|	gi|2815326|emb|CAA16450.1|			>gi|2815326|emb|CAA16450.1| probable secreted protease [Streptomyces coelicolor A3(2)]																	0.545445	0.0530779											0.545445
691	1087	42	42		1481	1535	2008	2096	20120301_0285bAgBe_directMS_R07	14703	2008	2096	20120301_0285bAgBe_directMS_R07	14703	gi|2815326|emb|CAA16450.1|	gi|2815326|emb|CAA16450.1|	gi|2815326|emb|CAA16450.1|			>gi|2815326|emb|CAA16450.1| probable secreted protease [Streptomyces coelicolor A3(2)]																	0.545445	0.0530779											0.545445
692	1087	44	44		1481	1535	2008	2096	20120301_0285bAgBe_directMS_R07	14703	2008	2096	20120301_0285bAgBe_directMS_R07	14703	gi|2815326|emb|CAA16450.1|	gi|2815326|emb|CAA16450.1|	gi|2815326|emb|CAA16450.1|			>gi|2815326|emb|CAA16450.1| probable secreted protease [Streptomyces coelicolor A3(2)]																	0.545392	0.0530779											0.545392
693	1087	59	59		1481	1535	2008	2096	20120301_0285bAgBe_directMS_R07	14703	2008	2096	20120301_0285bAgBe_directMS_R07	14703	gi|2815326|emb|CAA16450.1|	gi|2815326|emb|CAA16450.1|	gi|2815326|emb|CAA16450.1|			>gi|2815326|emb|CAA16450.1| probable secreted protease [Streptomyces coelicolor A3(2)]																	0.545473	0.0788293											0.545473
694	1089	17	17		5446	5625	7431	7856	20120301_0285bAgBe_directMS_R05	9822	7431	7856	20120301_0285bAgBe_directMS_R05	9822	gi|2815329|emb|CAA16453.1|	gi|2815329|emb|CAA16453.1|	gi|2815329|emb|CAA16453.1|			>gi|2815329|emb|CAA16453.1| hypothetical protein [Streptomyces coelicolor A3(2)]																	0.514676	0.255025	0.514676	0.255025	0.747321	2.16	5.4706
695	1102	24	24		19382	20150	26393	28182	20120301_0285bAgBe_directMS_R05	14290	26393	28182	20120301_0285bAgBe_directMS_R05	14290	gi|2815359|emb|CAA16482.1|	gi|2815359|emb|CAA16482.1|	gi|2815359|emb|CAA16482.1|			>gi|2815359|emb|CAA16482.1| hypothetical protein SC2E9.14 [Streptomyces coelicolor A3(2)]																	0.836307	3.76451	0.836307	3.76451	0.544997	3.17	8.745
696	1102	29	29		19382	20150	26393	28182	20120301_0285bAgBe_directMS_R05	14290	26393	28182	20120301_0285bAgBe_directMS_R05	14290	gi|2815359|emb|CAA16482.1|	gi|2815359|emb|CAA16482.1|	gi|2815359|emb|CAA16482.1|			>gi|2815359|emb|CAA16482.1| hypothetical protein SC2E9.14 [Streptomyces coelicolor A3(2)]																	0.912879	6.50358	0.912879	6.50358	0.544997	3.17	8.745
697	1103	189	189		6783	7005	9238	9822	20120229_0285bAgBe_TiO2_R07	1743	9238	9822	20120229_0285bAgBe_TiO2_R07	1743	gi|2815361|emb|CAA16484.1|	gi|2815361|emb|CAA16484.1|	gi|2815361|emb|CAA16484.1|			>gi|2815361|emb|CAA16484.1| putative potassium uptake protein [Streptomyces coelicolor A3(2)]																	0.956568	12.6152											0.956568
698	1104	41	41		9588	9922	13124	13929	20120301_0285bAgBe_directMS_R08	1235	13124	13929	20120301_0285bAgBe_directMS_R08	1235	gi|2815362|emb|CAA16485.1|	gi|2815362|emb|CAA16485.1|	gi|2815362|emb|CAA16485.1|			>gi|2815362|emb|CAA16485.1| potassium uptake protein [Streptomyces coelicolor A3(2)]																	0.552446	0.914448
699	1106	309	309		2935	3035	3977	4208	20120229_0285bAgBe_TiO2_R07	2020	3977	4208	20120229_0285bAgBe_TiO2_R07	2020	gi|2815364|emb|CAA16487.1|	gi|2815364|emb|CAA16487.1|	gi|2815364|emb|CAA16487.1|			>gi|2815364|emb|CAA16487.1| polyketide synthase RedX [Streptomyces coelicolor A3(2)]																	0.456568	0											0.456568
700	1109	116	116		16267	16913	21904	23152	20120229_0285bAgBe_TiO2_R05	2417	21905	23154	20120229_0285bAgBe_TiO2_R05	2520	gi|2995291|emb|CAA18320.1|	gi|2995291|emb|CAA18320.1|	gi|2995291|emb|CAA18320.1|			>gi|2995291|emb|CAA18320.1| conserved hypothetical protein SC4H2.04c [Streptomyces coelicolor A3(2)]																	0.411161	0	0.411161	0	0.37556	7.15	42.19	0.181194	-4.81824	0.616921	6.33	26.889	0.044062
701	1110	21	21		14756	15328	19901	21055	20120229_0285bAgBe_TiO2_R05	8265	19901	21055	20120229_0285bAgBe_TiO2_R05	8265	gi|2995292|emb|CAA18321.1|	gi|2995292|emb|CAA18321.1|	gi|2995292|emb|CAA18321.1|			>gi|2995292|emb|CAA18321.1| putative two-component sensor [Streptomyces coelicolor A3(2)]																	0.838419	7.15072	0.838419	7.15072	0.715457	6.8	18.789
702	1112	9	9		11711	12170	15962	16875	20120229_0285bAgBe_TiO2_R05	6607	15962	16875	20120229_0285bAgBe_TiO2_R05	6607	gi|2995295|emb|CAA18324.1|	gi|2995295|emb|CAA18324.1|	gi|2995295|emb|CAA18324.1|			>gi|2995295|emb|CAA18324.1| conserved hypothetical protein SC4H2.08 [Streptomyces coelicolor A3(2)]																	0.505161	1.33229	0.505161	1.33229	0.726792	0.81	13.063
703	1113	19	19		6274	6483	8591	9157	20120301_0285bAgBe_directMS_R06	2323	8591	9157	20120301_0285bAgBe_directMS_R06	2323	gi|2995297|emb|CAA18326.1|	gi|2995297|emb|CAA18326.1|	gi|2995297|emb|CAA18326.1|			>gi|2995297|emb|CAA18326.1| hypothetical protein SC4H2.10c [Streptomyces coelicolor A3(2)]																	1	13.4341						1	13.4341	0.547154	0.44	13.434
704	1114	289	289		18194	18919	24609	26190	20120301_0285bAgBe_directMS_R05	9211	24609	26190	20120301_0285bAgBe_directMS_R05	9211	gi|2995299|emb|CAA18328.1|	gi|2995299|emb|CAA18328.1|	gi|2995299|emb|CAA18328.1|			>gi|2995299|emb|CAA18328.1| putative tRNA delta(2)-isopentenylpyrophosphate transferase [Streptomyces coelicolor A3(2)]																	1	16.6192	1	16.6192	0.800122	7.38	16.619
705	1115	47	47		14181	14734	19220	20344	20120229_0285bAgBe_TiO2_R07	7737	19220	20344	20120229_0285bAgBe_TiO2_R07	7737	gi|2995302|emb|CAA18331.1|	gi|2995302|emb|CAA18331.1|	gi|2995302|emb|CAA18331.1|			>gi|2995302|emb|CAA18331.1| putative kinase/phosphohydrolase [Streptomyces coelicolor A3(2)]																	1	15.819											1
706	1116	144	144		8065	8321	10986	11637	20120301_0285bAgBe_directMS_R05	7109	10986	11637	20120301_0285bAgBe_directMS_R05	7109	gi|2995303|emb|CAA18332.1|	gi|2995303|emb|CAA18332.1|	gi|2995303|emb|CAA18332.1|			>gi|2995303|emb|CAA18332.1| zinc metalloprotease (putative membrane protein) [Streptomyces coelicolor A3(2)]																	0.392129	0	0.392129	0	0.560095	9.81	3.6301
707	1116	145	145		8065	8321	10986	11637	20120301_0285bAgBe_directMS_R05	7109	10986	11637	20120301_0285bAgBe_directMS_R05	7109	gi|2995303|emb|CAA18332.1|	gi|2995303|emb|CAA18332.1|	gi|2995303|emb|CAA18332.1|			>gi|2995303|emb|CAA18332.1| zinc metalloprotease (putative membrane protein) [Streptomyces coelicolor A3(2)]																	0.392129	0	0.392129	0	0.560095	9.81	3.6301
708	1116	150	150		8065	8321	10986	11637	20120301_0285bAgBe_directMS_R05	7109	10986	11637	20120301_0285bAgBe_directMS_R05	7109	gi|2995303|emb|CAA18332.1|	gi|2995303|emb|CAA18332.1|	gi|2995303|emb|CAA18332.1|			>gi|2995303|emb|CAA18332.1| zinc metalloprotease (putative membrane protein) [Streptomyces coelicolor A3(2)]																	0.411806	0	0.411806	0	0.560095	9.81	3.6301
709	1119	179	179		9845	10185	13483	14296	20120301_0285bAgBe_directMS_R07	11393	13483	14296	20120301_0285bAgBe_directMS_R07	11393	gi|2995306|emb|CAA18335.1|	gi|2995306|emb|CAA18335.1|	gi|2995306|emb|CAA18335.1|			>gi|2995306|emb|CAA18335.1| putative secreted protein [Streptomyces coelicolor A3(2)]																	0.464931	2.15698											0.464931
710	1120	7	7		11424	11858	15603	16506	20120229_0285bAgBe_TiO2_R07	8062	15603	16506	20120229_0285bAgBe_TiO2_R07	8062	gi|2995309|emb|CAA18337.1|	gi|2995309|emb|CAA18337.1|	gi|2995309|emb|CAA18337.1|			>gi|2995309|emb|CAA18337.1| conserved hypothetical protein [Streptomyces coelicolor A3(2)]																	0.316487	1.72192											0.316487
711	1121	438	438		6845	7070	9313	9898	20120301_0285bAgBe_directMS_R08	8300	9313	9898	20120301_0285bAgBe_directMS_R08	8300	gi|2995310|emb|CAA18338.1|	gi|2995310|emb|CAA18338.1|	gi|2995310|emb|CAA18338.1|			>gi|2995310|emb|CAA18338.1| putative ATP-dependent helicase [Streptomyces coelicolor A3(2)]																	0.714783	5.12394
712	1124	204	204		4686	4854	6414	6808	20120301_0285bAgBe_directMS_R05	5183	6414	6808	20120301_0285bAgBe_directMS_R05	5183	gi|2995313|emb|CAA18341.1|	gi|2995313|emb|CAA18341.1|	gi|2995313|emb|CAA18341.1|			>gi|2995313|emb|CAA18341.1| ribonucleotide reductase [Streptomyces coelicolor A3(2)]																	0.336761	0	0.336761	0	0.77021	4.22	0.24961
713	1124	205	205		4686	4854	6414	6808	20120301_0285bAgBe_directMS_R05	5183	6414	6808	20120301_0285bAgBe_directMS_R05	5183	gi|2995313|emb|CAA18341.1|	gi|2995313|emb|CAA18341.1|	gi|2995313|emb|CAA18341.1|			>gi|2995313|emb|CAA18341.1| ribonucleotide reductase [Streptomyces coelicolor A3(2)]																	0.336763	0	0.336763	0	0.77021	4.22	0.24961
714	1124	210	210		4686	4854	6414	6808	20120301_0285bAgBe_directMS_R05	5183	6414	6808	20120301_0285bAgBe_directMS_R05	5183	gi|2995313|emb|CAA18341.1|	gi|2995313|emb|CAA18341.1|	gi|2995313|emb|CAA18341.1|			>gi|2995313|emb|CAA18341.1| ribonucleotide reductase [Streptomyces coelicolor A3(2)]																	0.336731	0	0.336731	0	0.77021	4.22	0.24961
715	1124	214	214		4686	4854	6414	6808	20120301_0285bAgBe_directMS_R05	5183	6414	6808	20120301_0285bAgBe_directMS_R05	5183	gi|2995313|emb|CAA18341.1|	gi|2995313|emb|CAA18341.1|	gi|2995313|emb|CAA18341.1|			>gi|2995313|emb|CAA18341.1| ribonucleotide reductase [Streptomyces coelicolor A3(2)]																	0.336731	0	0.336731	0	0.77021	4.22	0.24961
716	1125	25	25		15859	16492;16493	21399	22635	20120229_0285bAgBe_TiO2_R05	6262	21400	22636	20120301_0285bAgBe_directMS_R06	6274	gi|2995314|emb|CAA18342.1|	gi|2995314|emb|CAA18342.1|	gi|2995314|emb|CAA18342.1|			>gi|2995314|emb|CAA18342.1| conserved hypothetical protein SC4H2.27c [Streptomyces coelicolor A3(2)]																	0.973661	17.255	0.973661	17.255	0.784377	3.39	18.225	0.0626741	-11.9855	0.723943	0.52	24.222
717	1125	30	30		15859	16492;16493	21400	22636	20120301_0285bAgBe_directMS_R06	6274	21400	22636	20120301_0285bAgBe_directMS_R06	6274	gi|2995314|emb|CAA18342.1|	gi|2995314|emb|CAA18342.1|	gi|2995314|emb|CAA18342.1|			>gi|2995314|emb|CAA18342.1| conserved hypothetical protein SC4H2.27c [Streptomyces coelicolor A3(2)]																	0.937326	11.9855	0.0263389	-17.255	0.784377	3.39	18.225	0.937326	11.9855	0.723943	0.52	24.222
718	1126	4	4		13844	14392	18821	19929	20120301_0285bAgBe_directMS_R07	6029	18821	19929	20120301_0285bAgBe_directMS_R07	6029	gi|2995315|emb|CAA18343.1|	gi|2995315|emb|CAA18343.1|	gi|2995315|emb|CAA18343.1|			>gi|2995315|emb|CAA18343.1| hypothetical protein SC4H2.28 [Streptomyces coelicolor A3(2)]																	1	11.2196											1
719	1126	9	9		13844	14392	18821	19929	20120301_0285bAgBe_directMS_R07	6029	18821	19929	20120301_0285bAgBe_directMS_R07	6029	gi|2995315|emb|CAA18343.1|	gi|2995315|emb|CAA18343.1|	gi|2995315|emb|CAA18343.1|			>gi|2995315|emb|CAA18343.1| hypothetical protein SC4H2.28 [Streptomyces coelicolor A3(2)]																	1	11.2196											1
720	1128	4	4		11931;11932	12414;12415	16248	17162	20120229_0285bAgBe_TiO2_R07	1519	16248	17162	20120229_0285bAgBe_TiO2_R07	1519	gi|2995318|emb|CAA18346.1|	gi|2995318|emb|CAA18346.1|	gi|2995318|emb|CAA18346.1|			>gi|2995318|emb|CAA18346.1| transmembrane efflux protein [Streptomyces coelicolor A3(2)]																	0.5	0											0.5
721	1128	5	5		11931;11932	12414;12415	16248	17162	20120229_0285bAgBe_TiO2_R07	1519	16248	17162	20120229_0285bAgBe_TiO2_R07	1519	gi|2995318|emb|CAA18346.1|	gi|2995318|emb|CAA18346.1|	gi|2995318|emb|CAA18346.1|			>gi|2995318|emb|CAA18346.1| transmembrane efflux protein [Streptomyces coelicolor A3(2)]																	0.5	0											0.5
722	1129	353	353		14014	14563	19024	20140	20120301_0285bAgBe_directMS_R06	4420	19024	20140	20120301_0285bAgBe_directMS_R06	4420	gi|3036874|emb|CAA18348.1|	gi|3036874|emb|CAA18348.1|	gi|3036874|emb|CAA18348.1|			>gi|3036874|emb|CAA18348.1| conserved hypothetical protein SC4H2.21 [Streptomyces coelicolor A3(2)]																	0.375229	0.748033						0.375229	0.748033	0.839666	0.15	2.051
723	1131	23	23		1623	1679	2191	2282	20120301_0285bAgBe_directMS_R05	4072	2191	2282	20120301_0285bAgBe_directMS_R05	4072	gi|3036878|emb|CAA18511.1|	gi|3036878|emb|CAA18511.1|	gi|3036878|emb|CAA18511.1|			>gi|3036878|emb|CAA18511.1| hypothetical protein [Streptomyces coelicolor A3(2)]																	0.5	0	0.5	0	0.777043	1.85	6.3784
724	1137	628	628		10005	10348	13690	14508	20120301_0285bAgBe_directMS_R07	9931	13690	14508	20120301_0285bAgBe_directMS_R07	9931	gi|3036887|emb|CAA18520.1|	gi|3036887|emb|CAA18520.1|	gi|3036887|emb|CAA18520.1|			>gi|3036887|emb|CAA18520.1| putative DNA gyrase subunit B [Streptomyces coelicolor A3(2)]																	1	8.04319											1
725	1138	11	11		19265	20031	26232	28015	20120229_0285bAgBe_TiO2_R07	5220	26232	28015	20120229_0285bAgBe_TiO2_R07	5220	gi|3036889|emb|CAA18522.1|	gi|3036889|emb|CAA18522.1|	gi|3036889|emb|CAA18522.1|			>gi|3036889|emb|CAA18522.1| putative two-component sensor [Streptomyces coelicolor A3(2)]																	0.582259	4.45239											0.582259
726	1141	422	422		2052;6825	2127;7049	9289	9874	20120301_0285bAgBe_directMS_R05	6482	9289	9874	20120301_0285bAgBe_directMS_R05	6482	gi|3036894|emb|CAA18527.1|	gi|3036894|emb|CAA18527.1|	gi|3036894|emb|CAA18527.1|			>gi|3036894|emb|CAA18527.1| putative two-component sensor [Streptomyces coelicolor A3(2)]																	0.995037	23.0213	0.995037	23.0213	0.538475	4.28	33.87						0.808274
727	1142	64	64		8127	8384	11074	11730	20120301_0285bAgBe_directMS_R05	10872	11074	11730	20120301_0285bAgBe_directMS_R05	10872	gi|3036898|emb|CAA18531.1|	gi|3036898|emb|CAA18531.1|	gi|3036898|emb|CAA18531.1|			>gi|3036898|emb|CAA18531.1| hypothetical protein [Streptomyces coelicolor A3(2)]																	1	20.2788	1	20.2788	0.676534	4.94	20.279
728	1143	154	154		8337	8607	11337	11998	20120301_0285bAgBe_directMS_R06	3089	11337	11998	20120301_0285bAgBe_directMS_R06	3089	gi|3127834|emb|CAA18900.1|	gi|3127834|emb|CAA18900.1|	gi|3127834|emb|CAA18900.1|			>gi|3127834|emb|CAA18900.1| putative DNA-binding protein [Streptomyces coelicolor A3(2)]																	0.729429	4.30702						0.729429	4.30702	0.526869	2.91	10.309
729	1147	449	449		12140	12642	16588	17530	20120301_0285bAgBe_directMS_R08	5687	16588	17530	20120301_0285bAgBe_directMS_R08	5687	gi|3127839|emb|CAA18905.1|	gi|3127839|emb|CAA18905.1|	gi|3127839|emb|CAA18905.1|			>gi|3127839|emb|CAA18905.1| hypothetical protein [Streptomyces coelicolor A3(2)]																	0.393569	1.1327
730	1155	343	343		1852	1920;1921	2522	2683	20120301_0285bAgBe_directMS_R05	2823	2523	2684	20120301_0285bAgBe_directMS_R06	3619	gi|3127849|emb|CAA18915.1|	gi|3127849|emb|CAA18915.1|	gi|3127849|emb|CAA18915.1|			>gi|3127849|emb|CAA18915.1| putative secreted protein [Streptomyces coelicolor A3(2)]																	0.549443	6.07953	0.549443	6.07953	0.738182	3.22	8.745	0.157383	-3.67509	0.544997	0.03	8.745
731	1155	350	350		1852	1920;1921	2523	2684	20120301_0285bAgBe_directMS_R06	3619	2523	2684	20120301_0285bAgBe_directMS_R06	3619	gi|3127849|emb|CAA18915.1|	gi|3127849|emb|CAA18915.1|	gi|3127849|emb|CAA18915.1|			>gi|3127849|emb|CAA18915.1| putative secreted protein [Streptomyces coelicolor A3(2)]																	0.260951	0	0.148448	-6.50358	0.738182	3.22	8.745	0.260951	0	0.544997	0.03	8.745
732	1155	868	868		8410	8683	11430	12091	20120301_0285bAgBe_directMS_R06	1251	11430	12091	20120301_0285bAgBe_directMS_R06	1251	gi|3127849|emb|CAA18915.1|	gi|3127849|emb|CAA18915.1|	gi|3127849|emb|CAA18915.1|			>gi|3127849|emb|CAA18915.1| putative secreted protein [Streptomyces coelicolor A3(2)]																	0.842469	10.2922						0.842469	10.2922	0.545844	7.55	40.362
733	1155	1550	1550		10261	10611	14021	14852	20120229_0285bAgBe_TiO2_R05	6293	14021	14852	20120229_0285bAgBe_TiO2_R05	6293	gi|3127849|emb|CAA18915.1|	gi|3127849|emb|CAA18915.1|	gi|3127849|emb|CAA18915.1|			>gi|3127849|emb|CAA18915.1| putative secreted protein [Streptomyces coelicolor A3(2)]																	0.50763	1.27786	0.50763	1.27786	0.728426	6.8	2.3914
734	1155	1649	1649		15780	16410	21308	22540	20120229_0285bAgBe_TiO2_R07	2532	21308	22540	20120229_0285bAgBe_TiO2_R07	2532	gi|3127849|emb|CAA18915.1|	gi|3127849|emb|CAA18915.1|	gi|3127849|emb|CAA18915.1|			>gi|3127849|emb|CAA18915.1| putative secreted protein [Streptomyces coelicolor A3(2)]																	0.754773	3.0191											0.754773
735	1155	850	850		15944	16579	21498	22734	20120229_0285bAgBe_TiO2_R05	7887	21498	22734	20120229_0285bAgBe_TiO2_R05	7887	gi|3127849|emb|CAA18915.1|	gi|3127849|emb|CAA18915.1|	gi|3127849|emb|CAA18915.1|			>gi|3127849|emb|CAA18915.1| putative secreted protein [Streptomyces coelicolor A3(2)]																	1	21.6712	1	21.6712	0.661488	2	21.671
736	1155	1588	1588		19341	20108	26345	28133	20120229_0285bAgBe_TiO2_R07	12668	26345	28133	20120229_0285bAgBe_TiO2_R07	12668	gi|3127849|emb|CAA18915.1|	gi|3127849|emb|CAA18915.1|	gi|3127849|emb|CAA18915.1|			>gi|3127849|emb|CAA18915.1| putative secreted protein [Streptomyces coelicolor A3(2)]																	0.215479	0											0.215479
737	1158	208	208		5027	5200	6860	7270	20120301_0285bAgBe_directMS_R08	12437	6860	7270	20120301_0285bAgBe_directMS_R08	12437	gi|3127852|emb|CAA18918.1|	gi|3127852|emb|CAA18918.1|	gi|3127852|emb|CAA18918.1|			>gi|3127852|emb|CAA18918.1| putative peptide synthase [Streptomyces coelicolor A3(2)]																	0.5	0
738	1158	2	2		11643;15028	12099;15617	15888	16800	20120301_0285bAgBe_directMS_R06	9904	20265	21432	20120301_0285bAgBe_directMS_R05	13585	gi|3127852|emb|CAA18918.1|	gi|3127852|emb|CAA18918.1|	gi|3127852|emb|CAA18918.1|			>gi|3127852|emb|CAA18918.1| putative peptide synthase [Streptomyces coelicolor A3(2)]																	0.347981	1.53585	0.0685495	-5.97585	0.801138	1.6	9.2304	0.347981	1.53585	0.873156	3.74	2.5513
739	1162	64	64		17553	18255	23583	24926	20120301_0285bAgBe_directMS_R05	5985	23583	24926	20120301_0285bAgBe_directMS_R05	5985	gi|3130008|emb|CAA18978.1|	gi|3130008|emb|CAA18978.1|	gi|3130008|emb|CAA18978.1|			>gi|3130008|emb|CAA18978.1| putative integral membrane protein [Streptomyces coelicolor A3(2)]																	0.817202	6.50358	0.817202	6.50358	0.544997	0.64	8.745
740	1166	259	259		6668	6886	9104	9679	20120301_0285bAgBe_directMS_R07	2999	9104	9679	20120301_0285bAgBe_directMS_R07	2999	gi|3130016|emb|CAA18986.1|	gi|3130016|emb|CAA18986.1|	gi|3130016|emb|CAA18986.1|			>gi|3130016|emb|CAA18986.1| putative membrane protein [Streptomyces coelicolor A3(2)]																	1	5.47062											1
741	1167	122	122		15179	15774	20447	21621	20120229_0285bAgBe_TiO2_R05	12825	20447	21621	20120229_0285bAgBe_TiO2_R05	12825	gi|3130017|emb|CAA18987.1|	gi|3130017|emb|CAA18987.1|	gi|3130017|emb|CAA18987.1|			>gi|3130017|emb|CAA18987.1| putative membrane protein [Streptomyces coelicolor A3(2)]																	0.827182	10.4523	0.827182	10.4523	0.804346	2.48	12.155
742	1167	127	127		15179	15774	20447	21621	20120229_0285bAgBe_TiO2_R05	12825	20447	21621	20120229_0285bAgBe_TiO2_R05	12825	gi|3130017|emb|CAA18987.1|	gi|3130017|emb|CAA18987.1|	gi|3130017|emb|CAA18987.1|			>gi|3130017|emb|CAA18987.1| putative membrane protein [Streptomyces coelicolor A3(2)]																	0.727066	7.08479	0.727066	7.08479	0.804346	2.48	12.155
743	1167	167	167		17915	18631	24255	25826	20120301_0285bAgBe_directMS_R07	8331	24255	25826	20120301_0285bAgBe_directMS_R07	8331	gi|3130017|emb|CAA18987.1|	gi|3130017|emb|CAA18987.1|	gi|3130017|emb|CAA18987.1|			>gi|3130017|emb|CAA18987.1| putative membrane protein [Streptomyces coelicolor A3(2)]																	0.889241	10.2507											0.889241
744	1169	209	209		1196	1239	1627	1709	20120229_0285bAgBe_TiO2_R05	6176	1627	1709	20120229_0285bAgBe_TiO2_R05	6176	gi|3169032|emb|CAA19230.1|	gi|3169032|emb|CAA19230.1|	gi|3169032|emb|CAA19230.1|			>gi|3169032|emb|CAA19230.1| conserved hypothetical protein SC1C3.06 [Streptomyces coelicolor A3(2)]																	0.489028	2.7869	0.489028	2.7869	0.705915	6.77	8.7589
745	1170	214	214		11056	11448	15101	15981	20120301_0285bAgBe_directMS_R06	14532	15101	15981	20120301_0285bAgBe_directMS_R06	14532	gi|3169034|emb|CAA19232.1|	gi|3169034|emb|CAA19232.1|	gi|3169034|emb|CAA19232.1|			>gi|3169034|emb|CAA19232.1| putative transcriptional regulator [Streptomyces coelicolor A3(2)]																	0.222233	0						0.222233	0	0.962953	7.1	0.0091579
746	1170	215	215		11056	11448	15101	15981	20120301_0285bAgBe_directMS_R06	14532	15101	15981	20120301_0285bAgBe_directMS_R06	14532	gi|3169034|emb|CAA19232.1|	gi|3169034|emb|CAA19232.1|	gi|3169034|emb|CAA19232.1|			>gi|3169034|emb|CAA19232.1| putative transcriptional regulator [Streptomyces coelicolor A3(2)]																	0.222233	0						0.222233	0	0.962953	7.1	0.0091579
747	1172	6	6		10936	11313	14918	15778	20120301_0285bAgBe_directMS_R08	8989	14918	15778	20120301_0285bAgBe_directMS_R08	8989	gi|3169036|emb|CAA19234.1|	gi|3169036|emb|CAA19234.1|	gi|3169036|emb|CAA19234.1|			>gi|3169036|emb|CAA19234.1| hypothetical protein SC1C3.10 [Streptomyces coelicolor A3(2)]																	0.30421	0
748	1172	8	8		10936	11313	14918	15778	20120301_0285bAgBe_directMS_R08	8989	14918	15778	20120301_0285bAgBe_directMS_R08	8989	gi|3169036|emb|CAA19234.1|	gi|3169036|emb|CAA19234.1|	gi|3169036|emb|CAA19234.1|			>gi|3169036|emb|CAA19234.1| hypothetical protein SC1C3.10 [Streptomyces coelicolor A3(2)]																	0.30421	0
749	1173	50	50		9651	9985;9986	13199	14005	20120301_0285bAgBe_directMS_R06	8379	13199	14005	20120301_0285bAgBe_directMS_R06	8379	gi|3169037|emb|CAA19235.1|	gi|3169037|emb|CAA19235.1|	gi|3169037|emb|CAA19235.1|			>gi|3169037|emb|CAA19235.1| conserved hypothetical protein SC1C3.11 [Streptomyces coelicolor A3(2)]																	0.90095	9.58844						0.90095	9.58844	0.747925	0.44	15.59
750	1173	53	53		9651	9985;9986	13200	14006	20120301_0285bAgBe_directMS_R06	15250	13200	14006	20120301_0285bAgBe_directMS_R06	15250	gi|3169037|emb|CAA19235.1|	gi|3169037|emb|CAA19235.1|	gi|3169037|emb|CAA19235.1|			>gi|3169037|emb|CAA19235.1| conserved hypothetical protein SC1C3.11 [Streptomyces coelicolor A3(2)]																	1	9.88767						1	9.88767	0.526411	0.05	9.8877
751	1174	495	495		15251	15851	20554	21734	20120229_0285bAgBe_TiO2_R05	3890	20554	21734	20120229_0285bAgBe_TiO2_R05	3890	gi|3169038|emb|CAA19236.1|	gi|3169038|emb|CAA19236.1|	gi|3169038|emb|CAA19236.1|			>gi|3169038|emb|CAA19236.1| putative transferase [Streptomyces coelicolor A3(2)]																	1	11.7135	1	11.7135	0.822501	0.31	11.714
752	1177	150	150		5534	5718	7553	7988	20120301_0285bAgBe_directMS_R07	8279	7553	7988	20120301_0285bAgBe_directMS_R07	8279	gi|3169041|emb|CAA19239.1|	gi|3169041|emb|CAA19239.1|	gi|3169041|emb|CAA19239.1|			>gi|3169041|emb|CAA19239.1| acetyl-coa acetyltransferase (thiolase) [Streptomyces coelicolor A3(2)]																	0.540115	3.41799											0.540115
753	1181	184	184		18458	19196	25137	26868	20120229_0285bAgBe_TiO2_R05	13984	25137	26868	20120229_0285bAgBe_TiO2_R05	13984	gi|3169049|emb|CAA19247.1|	gi|3169049|emb|CAA19247.1|	gi|3169049|emb|CAA19247.1|			>gi|3169049|emb|CAA19247.1| putative lysine/ornithine decarboxylase [Streptomyces coelicolor A3(2)]																	0.251094	0	0.251094	0	0.920578	15.75	0.098849
754	1181	189	189		18458	19196	25137	26868	20120229_0285bAgBe_TiO2_R05	13984	25137	26868	20120229_0285bAgBe_TiO2_R05	13984	gi|3169049|emb|CAA19247.1|	gi|3169049|emb|CAA19247.1|	gi|3169049|emb|CAA19247.1|			>gi|3169049|emb|CAA19247.1| putative lysine/ornithine decarboxylase [Streptomyces coelicolor A3(2)]																	0.251094	0	0.251094	0	0.920578	15.75	0.098849
755	1186	71	71		5903	6102	8110	8644	20120229_0285bAgBe_TiO2_R07	9191	8111	8645	20120301_0285bAgBe_directMS_R07	11001	gi|3191978|emb|CAA19377.1|	gi|3191978|emb|CAA19377.1|	gi|3191978|emb|CAA19377.1|			>gi|3191978|emb|CAA19377.1| putative protein pII uridylyltransferase [Streptomyces coelicolor A3(2)]																	0.613575	2.00802											0.613575
756	1186	74	74		5903	6102	8111	8645	20120301_0285bAgBe_directMS_R07	11001	8111	8645	20120301_0285bAgBe_directMS_R07	11001	gi|3191978|emb|CAA19377.1|	gi|3191978|emb|CAA19377.1|	gi|3191978|emb|CAA19377.1|			>gi|3191978|emb|CAA19377.1| putative protein pII uridylyltransferase [Streptomyces coelicolor A3(2)]																	0.768443	5.20955											0.768443
757	1187	328	328		10980	11365	15002	15876	20120301_0285bAgBe_directMS_R06	12257	15002	15876	20120301_0285bAgBe_directMS_R06	12257	gi|3191979|emb|CAA19378.1|	gi|3191979|emb|CAA19378.1|	gi|3191979|emb|CAA19378.1|			>gi|3191979|emb|CAA19378.1| signal recognition particle protein [Streptomyces coelicolor A3(2)]																	0.858217	7.81972						0.858217	7.81972	0.699017	3.05	19.319
758	1188	499	499		1290	1338	1764	1850	20120301_0285bAgBe_directMS_R05	7121	1764	1850	20120301_0285bAgBe_directMS_R05	7121	gi|3191980|emb|CAA19379.1|	gi|3191980|emb|CAA19379.1|	gi|3191980|emb|CAA19379.1|			>gi|3191980|emb|CAA19379.1| cell division protein FtsH homolog [Streptomyces coelicolor A3(2)]																	0.609089	0	0.609089	0	0.748155	5.61	4.5453
759	1188	598	598		18988	19744	25849	27616	20120301_0285bAgBe_directMS_R08	8063	25849	27616	20120301_0285bAgBe_directMS_R08	8063	gi|3191980|emb|CAA19379.1|	gi|3191980|emb|CAA19379.1|	gi|3191980|emb|CAA19379.1|			>gi|3191980|emb|CAA19379.1| cell division protein FtsH homolog [Streptomyces coelicolor A3(2)]																	0.826277	6.77269						0.235083	-5.12394	0.749784	0.73	15.012
760	1192	15	15		7939	8192	10810	11456	20120301_0285bAgBe_directMS_R08	15024	10810	11456	20120301_0285bAgBe_directMS_R08	15024	gi|3191984|emb|CAA19383.1|	gi|3191984|emb|CAA19383.1|	gi|3191984|emb|CAA19383.1|			>gi|3191984|emb|CAA19383.1| 30S ribosomal protein S16 [Streptomyces coelicolor A3(2)]																	0.700382	5.84802
761	1194	38	38		18211	18937	24635	26218	20120229_0285bAgBe_TiO2_R07	4955	24635	26218	20120229_0285bAgBe_TiO2_R07	4955	gi|3191988|emb|CAA19387.1|	gi|3191988|emb|CAA19387.1|	gi|3191988|emb|CAA19387.1|			>gi|3191988|emb|CAA19387.1| 50S ribosomal protein L19 [Streptomyces coelicolor A3(2)]																	1	2.3663											1
762	1196	34	34		15968	16603	21531	22767	20120301_0285bAgBe_directMS_R05	4619	21531	22767	20120301_0285bAgBe_directMS_R05	4619	gi|3191990|emb|CAA19389.1|	gi|3191990|emb|CAA19389.1|	gi|3191990|emb|CAA19389.1|			>gi|3191990|emb|CAA19389.1| putative signal peptidase I [Streptomyces coelicolor A3(2)]																	0.408592	0.255025	0.408592	0.255025	0.747321	3.66	5.4706
763	1201	366	366		9571	9905	13102	13906	20120229_0285bAgBe_TiO2_R07	10109	13102	13906	20120229_0285bAgBe_TiO2_R07	10109	gi|3191997|emb|CAA19396.1|	gi|3191997|emb|CAA19396.1|	gi|3191997|emb|CAA19396.1|			>gi|3191997|emb|CAA19396.1| conserved hypothetical protein SC2E1.21 [Streptomyces coelicolor A3(2)]																	1	0.544936											1
764	1202	56	56		9758	10097	13353	14164	20120301_0285bAgBe_directMS_R06	13026	13353	14164	20120301_0285bAgBe_directMS_R06	13026	gi|3191998|emb|CAA19397.1|	gi|3191998|emb|CAA19397.1|	gi|3191998|emb|CAA19397.1|			>gi|3191998|emb|CAA19397.1| hypothetical protein SC2E1.22 [Streptomyces coelicolor A3(2)]																	1	6.37835						1	6.37835	0.823847	0.74	6.3784
765	1207	61	61		13372	13902	18134	19157	20120301_0285bAgBe_directMS_R06	5913	18134	19157	20120301_0285bAgBe_directMS_R06	5913	gi|3192012|emb|CAA19411.1|	gi|3192012|emb|CAA19411.1|	gi|3192012|emb|CAA19411.1|			>gi|3192012|emb|CAA19411.1| hypothetical protein SC2E1.36 [Streptomyces coelicolor A3(2)]																	1	0.573929						1	0.573929	0.842313	2.85	0.57393
766	1208	570	570		2299	2377	3121	3318	20120229_0285bAgBe_TiO2_R07	6178	3121	3318	20120229_0285bAgBe_TiO2_R07	6178	gi|3192013|emb|CAA19412.1|	gi|3192013|emb|CAA19412.1|	gi|3192013|emb|CAA19412.1|			>gi|3192013|emb|CAA19412.1| putative recombinase [Streptomyces coelicolor A3(2)]																	1	19.7769											1
767	1208	383	383		11966	12450	16295	17212	20120229_0285bAgBe_TiO2_R05	6014	16295	17212	20120229_0285bAgBe_TiO2_R05	6014	gi|3192013|emb|CAA19412.1|	gi|3192013|emb|CAA19412.1|	gi|3192013|emb|CAA19412.1|			>gi|3192013|emb|CAA19412.1| putative recombinase [Streptomyces coelicolor A3(2)]																	0.5	0	0.5	0	0.748078	1.87	0.24961
768	1208	391	391		11966	12450	16295	17212	20120229_0285bAgBe_TiO2_R05	6014	16295	17212	20120229_0285bAgBe_TiO2_R05	6014	gi|3192013|emb|CAA19412.1|	gi|3192013|emb|CAA19412.1|	gi|3192013|emb|CAA19412.1|			>gi|3192013|emb|CAA19412.1| putative recombinase [Streptomyces coelicolor A3(2)]																	0.5	0	0.5	0	0.748078	1.87	0.24961
769	1210	139	139		4689	4857	6418	6812	20120301_0285bAgBe_directMS_R08	12088	6418	6812	20120301_0285bAgBe_directMS_R08	12088	gi|3192017|emb|CAA19416.1|	gi|3192017|emb|CAA19416.1|	gi|3192017|emb|CAA19416.1|			>gi|3192017|emb|CAA19416.1| 30S ribosomal protein S2 [Streptomyces coelicolor A3(2)]																	1	3.3001
770	1211	56	56		4481	4647	6114	6481	20120301_0285bAgBe_directMS_R05	6314	6114	6481	20120301_0285bAgBe_directMS_R05	6314	gi|3192018|emb|CAA19417.1|	gi|3192018|emb|CAA19417.1|	gi|3192018|emb|CAA19417.1|			>gi|3192018|emb|CAA19417.1| elongation factor Ts [Streptomyces coelicolor A3(2)]																	0.75	0	0.75	0	0.769287	9.83	0.68545
771	1211	64	64		4481	4647	6114	6481	20120301_0285bAgBe_directMS_R05	6314	6114	6481	20120301_0285bAgBe_directMS_R05	6314	gi|3192018|emb|CAA19417.1|	gi|3192018|emb|CAA19417.1|	gi|3192018|emb|CAA19417.1|			>gi|3192018|emb|CAA19417.1| elongation factor Ts [Streptomyces coelicolor A3(2)]																	0.75	0	0.75	0	0.769287	9.83	0.68545
772	1211	72	72		4481	4647	6114	6481	20120301_0285bAgBe_directMS_R05	6314	6114	6481	20120301_0285bAgBe_directMS_R05	6314	gi|3192018|emb|CAA19417.1|	gi|3192018|emb|CAA19417.1|	gi|3192018|emb|CAA19417.1|			>gi|3192018|emb|CAA19417.1| elongation factor Ts [Streptomyces coelicolor A3(2)]																	0.75	0	0.75	0	0.769287	9.83	0.68545
773	1211	256	256		15869	16503	21411	22647	20120301_0285bAgBe_directMS_R08	4145	21411	22647	20120301_0285bAgBe_directMS_R08	4145	gi|3192018|emb|CAA19417.1|	gi|3192018|emb|CAA19417.1|	gi|3192018|emb|CAA19417.1|			>gi|3192018|emb|CAA19417.1| elongation factor Ts [Streptomyces coelicolor A3(2)]																	1	16.1735
774	1211	267	267		15869	16503	21411	22647	20120301_0285bAgBe_directMS_R08	4145	21411	22647	20120301_0285bAgBe_directMS_R08	4145	gi|3192018|emb|CAA19417.1|	gi|3192018|emb|CAA19417.1|	gi|3192018|emb|CAA19417.1|			>gi|3192018|emb|CAA19417.1| elongation factor Ts [Streptomyces coelicolor A3(2)]																	1	16.1735
775	1212	251	251		2183	2261	2965	3151	20120301_0285bAgBe_directMS_R05	5960	2965	3151	20120301_0285bAgBe_directMS_R05	5960	gi|3192019|emb|CAA19418.1|	gi|3192019|emb|CAA19418.1|	gi|3192019|emb|CAA19418.1|			>gi|3192019|emb|CAA19418.1| uridylate kinase [Streptomyces coelicolor A3(2)]																	0.833864	7.91764	0.833864	7.91764	0.814403	1.06	10.828
776	1212	2	2		11714	12173	15965	16878	20120229_0285bAgBe_TiO2_R07	4061	15965	16878	20120229_0285bAgBe_TiO2_R07	4061	gi|3192019|emb|CAA19418.1|	gi|3192019|emb|CAA19418.1|	gi|3192019|emb|CAA19418.1|			>gi|3192019|emb|CAA19418.1| uridylate kinase [Streptomyces coelicolor A3(2)]																	0.423905	0											0.423905
777	1212	3	3		11714	12173	15965	16878	20120229_0285bAgBe_TiO2_R07	4061	15965	16878	20120229_0285bAgBe_TiO2_R07	4061	gi|3192019|emb|CAA19418.1|	gi|3192019|emb|CAA19418.1|	gi|3192019|emb|CAA19418.1|			>gi|3192019|emb|CAA19418.1| uridylate kinase [Streptomyces coelicolor A3(2)]																	0.423905	0											0.423905
778	1213	140	140		8649	8941	11756	12434	20120301_0285bAgBe_directMS_R07	3863	11756	12434	20120301_0285bAgBe_directMS_R07	3863	gi|3218334|emb|CAA19593.1|	gi|3218334|emb|CAA19593.1|	gi|3218334|emb|CAA19593.1|			>gi|3218334|emb|CAA19593.1| putative secreted protein [Streptomyces coelicolor A3(2)]																	0.5	0											0.5
779	1215	444	444		14358	14919	19436	20573	20120229_0285bAgBe_TiO2_R05	9224	19436	20573	20120229_0285bAgBe_TiO2_R05	9224	gi|3218336|emb|CAA19595.1|	gi|3218336|emb|CAA19595.1|	gi|3218336|emb|CAA19595.1|			>gi|3218336|emb|CAA19595.1| putative integral membrane lysyl-tRNA synthetase [Streptomyces coelicolor A3(2)]																	0.849894	9.97346	0.849894	9.97346	0.717057	3.21	11.421
780	1215	551	551		14705	15276	19841	20994	20120301_0285bAgBe_directMS_R05	7323	19841	20994	20120301_0285bAgBe_directMS_R05	7323	gi|3218336|emb|CAA19595.1|	gi|3218336|emb|CAA19595.1|	gi|3218336|emb|CAA19595.1|			>gi|3218336|emb|CAA19595.1| putative integral membrane lysyl-tRNA synthetase [Streptomyces coelicolor A3(2)]																	0.833007	8.70929	0.833007	8.70929	0.718061	2.65	14.18
781	1217	109	109		5302;5303	5480;5481	7240	7664	20120229_0285bAgBe_TiO2_R05	1846	7240	7664	20120229_0285bAgBe_TiO2_R05	1846	gi|3218340|emb|CAA19599.1|	gi|3218340|emb|CAA19599.1|	gi|3218340|emb|CAA19599.1|			>gi|3218340|emb|CAA19599.1| hypothetical protein SC3C8.07c [Streptomyces coelicolor A3(2)]																	1	27.7716	1	27.7716	0.543158	3.17	27.772
782	1218	35	35		16103	16741	21714	22956	20120301_0285bAgBe_directMS_R06	13852	21714	22956	20120301_0285bAgBe_directMS_R06	13852	gi|3218342|emb|CAA19601.1|	gi|3218342|emb|CAA19601.1|	gi|3218342|emb|CAA19601.1|			>gi|3218342|emb|CAA19601.1| putative integral membrane protein [Streptomyces coelicolor A3(2)]																	0.87866	8.59816						0.87866	8.59816	0.700194	2.67	9.482
783	1220	218	218		8198	8460	11167	11823	20120301_0285bAgBe_directMS_R07	11286	11167	11823	20120301_0285bAgBe_directMS_R07	11286	gi|3218345|emb|CAA19604.1|	gi|3218345|emb|CAA19604.1|	gi|3218345|emb|CAA19604.1|			>gi|3218345|emb|CAA19604.1| putative transposase [Streptomyces coelicolor A3(2)]																	0.984042	17.9003											0.984042
784	1221	2	2		14980	15564	20204	21369	20120301_0285bAgBe_directMS_R05	6411	20204	21369	20120301_0285bAgBe_directMS_R05	6411	gi|3218346|emb|CAA19605.1|	gi|3218346|emb|CAA19605.1|	gi|3218346|emb|CAA19605.1|			>gi|3218346|emb|CAA19605.1| putative IS element ATP binding protein [Streptomyces coelicolor A3(2)]																	0.227863	0.21202	0.227863	0.21202	0.763419	1.06	4.7573
785	1222	30	30		2391	2471	3236	3434	20120229_0285bAgBe_TiO2_R05	1485	3236	3434	20120229_0285bAgBe_TiO2_R05	1485	gi|3218351|emb|CAA19610.1|	gi|3218351|emb|CAA19610.1|	gi|3218351|emb|CAA19610.1|			>gi|3218351|emb|CAA19610.1| hypothetical protein SC3C8.18c [Streptomyces coelicolor A3(2)]																	1	1.72304	1	1.72304	0.80615	1.04	1.723
786	1226	135	135		8305	8573	11298	11957	20120301_0285bAgBe_directMS_R08	5298	11298	11957	20120301_0285bAgBe_directMS_R08	5298	gi|3218357|emb|CAA19616.1|	gi|3218357|emb|CAA19616.1|	gi|3218357|emb|CAA19616.1|			>gi|3218357|emb|CAA19616.1| putative DNA recombinase [Streptomyces coelicolor A3(2)]																	0.403128	0
787	1228	593	593		1167	1210	1594	1676	20120301_0285bAgBe_directMS_R05	9498	1594	1676	20120301_0285bAgBe_directMS_R05	9498	gi|3218360|emb|CAA19619.1|	gi|3218360|emb|CAA19619.1|	gi|3218360|emb|CAA19619.1|			>gi|3218360|emb|CAA19619.1| clp protease ATP binding subunit [Streptomyces coelicolor A3(2)]																	0.425592	1.91748	0.425592	1.91748	0.723465	9.85	4.4005
788	1242	300	300		15854	16487	21393	22629	20120301_0285bAgBe_directMS_R08	10357	21393	22629	20120301_0285bAgBe_directMS_R08	10357	gi|3288606|emb|CAA19778.1|	gi|3288606|emb|CAA19778.1|	gi|3288606|emb|CAA19778.1|			>gi|3288606|emb|CAA19778.1| succinyl-coa synthetase beta chain [Streptomyces coelicolor A3(2)]																	0.720233	2.5327
789	1244	122	122		19063	19819	25962	27738	20120301_0285bAgBe_directMS_R07	4549	25962	27738	20120301_0285bAgBe_directMS_R07	4549	gi|3288609|emb|CAA19781.1|	gi|3288609|emb|CAA19781.1|	gi|3288609|emb|CAA19781.1|			>gi|3288609|emb|CAA19781.1| conserved hypothetical protein [Streptomyces coelicolor A3(2)]																	1	15.3812											1
790	1247	738	738		17532	18233	23560	24901	20120229_0285bAgBe_TiO2_R05	10868	23560	24901	20120229_0285bAgBe_TiO2_R05	10868	gi|3288614|emb|CAA19786.1|	gi|3288614|emb|CAA19786.1|	gi|3288614|emb|CAA19786.1|			>gi|3288614|emb|CAA19786.1| hypothetical protein [Streptomyces coelicolor A3(2)]																	0.46669	0	0.46669	0	0.855506	1.27	4.3585
791	1253	278	278		18899	19655	25728	27490	20120301_0285bAgBe_directMS_R08	3261	25728	27490	20120301_0285bAgBe_directMS_R08	3261	gi|3294235|emb|CAA19848.1|	gi|3294235|emb|CAA19848.1|	gi|3294235|emb|CAA19848.1|			>gi|3294235|emb|CAA19848.1| putative regulatory protein [Streptomyces coelicolor A3(2)]																	0.441907	0
792	1254	805	805		5796	5992	7972	8500	20120301_0285bAgBe_directMS_R08	5762	7972	8500	20120301_0285bAgBe_directMS_R08	5762	gi|3294236|emb|CAA19849.1|	gi|3294236|emb|CAA19849.1|	gi|3294236|emb|CAA19849.1|			>gi|3294236|emb|CAA19849.1| putative sensory histidine kinase [Streptomyces coelicolor A3(2)]																	1	2.23787
793	1254	143	143		18433	19170	25106	26835	20120229_0285bAgBe_TiO2_R07	7040	25106	26835	20120229_0285bAgBe_TiO2_R07	7040	gi|3294236|emb|CAA19849.1|	gi|3294236|emb|CAA19849.1|	gi|3294236|emb|CAA19849.1|			>gi|3294236|emb|CAA19849.1| putative sensory histidine kinase [Streptomyces coelicolor A3(2)]																	1	22.5404											1
794	1254	151	151		18433	19170	25106	26835	20120229_0285bAgBe_TiO2_R07	7040	25106	26835	20120229_0285bAgBe_TiO2_R07	7040	gi|3294236|emb|CAA19849.1|	gi|3294236|emb|CAA19849.1|	gi|3294236|emb|CAA19849.1|			>gi|3294236|emb|CAA19849.1| putative sensory histidine kinase [Streptomyces coelicolor A3(2)]																	1	22.5404											1
795	1256	597	597		3950	4092;4093	5334	5622	20120229_0285bAgBe_TiO2_R05	5745	5335	5623	20120301_0285bAgBe_directMS_R07	9702	gi|3294238|emb|CAA19851.1|	gi|3294238|emb|CAA19851.1|	gi|3294238|emb|CAA19851.1|			>gi|3294238|emb|CAA19851.1| ftsK homolog [Streptomyces coelicolor A3(2)]																	0.703739	7.09796	0.703739	7.09796	0.745457	1.4	7.881						0.475846
796	1257	209	209		18942	19698	25776	27538	20120301_0285bAgBe_directMS_R08	1882	25776	27538	20120301_0285bAgBe_directMS_R08	1882	gi|3294239|emb|CAA19852.1|	gi|3294239|emb|CAA19852.1|	gi|3294239|emb|CAA19852.1|			>gi|3294239|emb|CAA19852.1| putative membrane protein [Streptomyces coelicolor A3(2)]																	0.849126	7.53858
797	1258	182	182		14401	14965	19493	20633	20120301_0285bAgBe_directMS_R08	6103	19493	20633	20120301_0285bAgBe_directMS_R08	6103	gi|3294240|emb|CAA19853.1|	gi|3294240|emb|CAA19853.1|	gi|3294240|emb|CAA19853.1|			>gi|3294240|emb|CAA19853.1| conserved hypothetical protein SC7C7.07 [Streptomyces coelicolor A3(2)]																	0.999695	35.1623
798	1261	6	6		12031;12032;15506;19680	12527;12528;16120;20454	20955	22168	20120301_0285bAgBe_directMS_R05	12499	20955	22168	20120301_0285bAgBe_directMS_R05	12499	gi|3294244|emb|CAA19857.1|	gi|3294244|emb|CAA19857.1|	gi|3294244|emb|CAA19857.1|			>gi|3294244|emb|CAA19857.1| hypothetical protein SC7C7.11 [Streptomyces coelicolor A3(2)]																	0.756658	2.20855	0.756658	2.20855	0.787483	1.14	6.0499						0.801011
799	1261	9	9		12031;12032;15506;19680	12527;12528;16120;20454	20955	22168	20120301_0285bAgBe_directMS_R05	12499	20955	22168	20120301_0285bAgBe_directMS_R05	12499	gi|3294244|emb|CAA19857.1|	gi|3294244|emb|CAA19857.1|	gi|3294244|emb|CAA19857.1|			>gi|3294244|emb|CAA19857.1| hypothetical protein SC7C7.11 [Streptomyces coelicolor A3(2)]																	0.751574	2.09302	0.751574	2.09302	0.787483	1.14	6.0499						0.799315
800	1269	11	11		11471	11911	15672	16576	20120301_0285bAgBe_directMS_R07	6263	15672	16576	20120301_0285bAgBe_directMS_R07	6263	gi|3319728|emb|CAA19894.1|	gi|3319728|emb|CAA19894.1|	gi|3319728|emb|CAA19894.1|			>gi|3319728|emb|CAA19894.1| putative polyamine-binding lipoprotein [Streptomyces coelicolor A3(2)]																	0.426324	1.72103											0.426324
801	1272	2	2		15719	16344	21226	22455	20120301_0285bAgBe_directMS_R07	5737	21226	22455	20120301_0285bAgBe_directMS_R07	5737	gi|3319731|emb|CAA19897.1|	gi|3319731|emb|CAA19897.1|	gi|3319731|emb|CAA19897.1|			>gi|3319731|emb|CAA19897.1| putative aminotransferase [Streptomyces coelicolor A3(2)]																	0.50516	0.348091											0.50516
802	1272	10	10		15719	16344	21226	22455	20120301_0285bAgBe_directMS_R07	5737	21226	22455	20120301_0285bAgBe_directMS_R07	5737	gi|3319731|emb|CAA19897.1|	gi|3319731|emb|CAA19897.1|	gi|3319731|emb|CAA19897.1|			>gi|3319731|emb|CAA19897.1| putative aminotransferase [Streptomyces coelicolor A3(2)]																	0.683631	3.78551											0.683631
803	1277	2	2		15201	15797	20489	21664	20120301_0285bAgBe_directMS_R07	5658	20489	21664	20120301_0285bAgBe_directMS_R07	5658	gi|3319740|emb|CAA19906.1|	gi|3319740|emb|CAA19906.1|	gi|3319740|emb|CAA19906.1|			>gi|3319740|emb|CAA19906.1| putative solute binding lipoprotein [Streptomyces coelicolor A3(2)]																	0.738576	5.70395											0.738576
804	1277	239	239		18989	19745	25851	27618	20120301_0285bAgBe_directMS_R05	7372	25851	27618	20120301_0285bAgBe_directMS_R05	7372	gi|3319740|emb|CAA19906.1|	gi|3319740|emb|CAA19906.1|	gi|3319740|emb|CAA19906.1|			>gi|3319740|emb|CAA19906.1| putative solute binding lipoprotein [Streptomyces coelicolor A3(2)]																	0.269682	0	0.269682	0	0.739053	4.63	2.8849
805	1277	241	241		18989	19745	25851	27618	20120301_0285bAgBe_directMS_R05	7372	25851	27618	20120301_0285bAgBe_directMS_R05	7372	gi|3319740|emb|CAA19906.1|	gi|3319740|emb|CAA19906.1|	gi|3319740|emb|CAA19906.1|			>gi|3319740|emb|CAA19906.1| putative solute binding lipoprotein [Streptomyces coelicolor A3(2)]																	0.269682	0	0.269682	0	0.739053	4.63	2.8849
806	1283	407	407		7918	8170	10779	11424	20120301_0285bAgBe_directMS_R07	10462	10779	11424	20120301_0285bAgBe_directMS_R07	10462	gi|3319753|emb|CAA19919.1|	gi|3319753|emb|CAA19919.1|	gi|3319753|emb|CAA19919.1|			>gi|3319753|emb|CAA19919.1| traSA:integrase fusion protein [Streptomyces coelicolor A3(2)]																	0.833706	10.0117											0.833706
807	1283;1768	74;74	74		11870	12347	16177	17091	20120301_0285bAgBe_directMS_R08	4816	16177	17091	20120301_0285bAgBe_directMS_R08	4816	gi|3319753|emb|CAA19919.1|;gi|4582368|emb|CAB40315.1|	gi|3319753|emb|CAA19919.1|;gi|4582368|emb|CAB40315.1|	gi|3319753|emb|CAA19919.1|			>gi|3319753|emb|CAA19919.1| traSA:integrase fusion protein [Streptomyces coelicolor A3(2)];>gi|4582368|emb|CAB40315.1| plasmid transfer protein [Streptomyces coelicolor A3(2)]																	0.974684	15.8546
808	1288	76	76		17607	18311	23669	25023	20120229_0285bAgBe_TiO2_R07	10784	23669	25023	20120229_0285bAgBe_TiO2_R07	10784	gi|3334787|emb|CAA19935.1|	gi|3334787|emb|CAA19935.1|	gi|3334787|emb|CAA19935.1|			>gi|3334787|emb|CAA19935.1| conserved hypothetical protein SC5A7.06c [Streptomyces coelicolor A3(2)]																	0.299234	0											0.299234
809	1292	11	11		11560	12005;12006	15774	16681	20120229_0285bAgBe_TiO2_R07	6415	15775	16682	20120301_0285bAgBe_directMS_R07	6258	gi|3334791|emb|CAA19939.1|	gi|3334791|emb|CAA19939.1|	gi|3334791|emb|CAA19939.1|			>gi|3334791|emb|CAA19939.1| hypothetical protein SC5A7.10c [Streptomyces coelicolor A3(2)]																	0.296654	0											0.296654
810	1297	191	191		14506	15071	19608	20752	20120301_0285bAgBe_directMS_R06	10490	19608	20752	20120301_0285bAgBe_directMS_R06	10490	gi|3334800|emb|CAA19948.1|	gi|3334800|emb|CAA19948.1|	gi|3334800|emb|CAA19948.1|			>gi|3334800|emb|CAA19948.1| putative transcriptional regulator [Streptomyces coelicolor A3(2)]																	0.5	0						0.5	0	0.670061	1.17	30.612
811	1304	489	489		14210	14766	19261	20391	20120229_0285bAgBe_TiO2_R05	13573	19261	20391	20120229_0285bAgBe_TiO2_R05	13573	gi|3334814|emb|CAA19962.1|	gi|3334814|emb|CAA19962.1|	gi|3334814|emb|CAA19962.1|			>gi|3334814|emb|CAA19962.1| putative ABC transporter [Streptomyces coelicolor A3(2)]																	0.714187	0.96699	0.714187	0.96699	0.766736	8.27	1.5119
812	1304	214	214		16949	17622	22778	24069	20120301_0285bAgBe_directMS_R06	9656	22778	24069	20120301_0285bAgBe_directMS_R06	9656	gi|3334814|emb|CAA19962.1|	gi|3334814|emb|CAA19962.1|	gi|3334814|emb|CAA19962.1|			>gi|3334814|emb|CAA19962.1| putative ABC transporter [Streptomyces coelicolor A3(2)]																	0.619312	0						0.619312	0	0.765666	0.96	2.395
813	1304	218	218		16949	17622	22778	24069	20120301_0285bAgBe_directMS_R06	9656	22778	24069	20120301_0285bAgBe_directMS_R06	9656	gi|3334814|emb|CAA19962.1|	gi|3334814|emb|CAA19962.1|	gi|3334814|emb|CAA19962.1|			>gi|3334814|emb|CAA19962.1| putative ABC transporter [Streptomyces coelicolor A3(2)]																	0.619312	0						0.619312	0	0.765666	0.96	2.395
814	1305	108	108		3009	3110	4086	4320	20120229_0285bAgBe_TiO2_R05	11594	4086	4320	20120229_0285bAgBe_TiO2_R05	11594	gi|3334815|emb|CAA19963.1|	gi|3334815|emb|CAA19963.1|	gi|3334815|emb|CAA19963.1|			>gi|3334815|emb|CAA19963.1| putative ABC transporter [Streptomyces coelicolor A3(2)]																	1	1.90775	1	1.90775	0.769866	2.44	1.9078
815	1307	11	11		11928	12411	16245	17159	20120301_0285bAgBe_directMS_R08	5694	16245	17159	20120301_0285bAgBe_directMS_R08	5694	gi|3355671|emb|CAA19971.1|	gi|3355671|emb|CAA19971.1|	gi|3355671|emb|CAA19971.1|			>gi|3355671|emb|CAA19971.1| branched-chain amino acid aminotransferase [Streptomyces coelicolor A3(2)]																	0.312428	2.47312
816	1312	327	327		6984	7213	9493	10081	20120301_0285bAgBe_directMS_R05	13628	9493	10081	20120301_0285bAgBe_directMS_R05	13628	gi|3355682|emb|CAA19982.1|	gi|3355682|emb|CAA19982.1|	gi|3355682|emb|CAA19982.1|			>gi|3355682|emb|CAA19982.1| putative secreted lyase [Streptomyces coelicolor A3(2)]																	0.253983	0	0.253983	0	0.793231	4.65	0.54868
817	1314	1036	1036		8590	8880;8881	11676	12351	20120229_0285bAgBe_TiO2_R05	3285	11677	12352	20120301_0285bAgBe_directMS_R05	4547	gi|3355688|emb|CAA19988.1|	gi|3355688|emb|CAA19988.1|	gi|3355688|emb|CAA19988.1|			>gi|3355688|emb|CAA19988.1| putative membrane protein SC1C2.21c [Streptomyces coelicolor A3(2)]																	0.333333	0	0.333333	0	0.729619	1.69	12.497
818	1314	1037	1037		8590	8880;8881	11676	12351	20120229_0285bAgBe_TiO2_R05	3285	11677	12352	20120301_0285bAgBe_directMS_R05	4547	gi|3355688|emb|CAA19988.1|	gi|3355688|emb|CAA19988.1|	gi|3355688|emb|CAA19988.1|			>gi|3355688|emb|CAA19988.1| putative membrane protein SC1C2.21c [Streptomyces coelicolor A3(2)]																	0.333333	0	0.333333	0	0.729619	1.69	12.497
819	1316	518	518		13532	14069	18358	19395	20120229_0285bAgBe_TiO2_R07	10347	18358	19395	20120229_0285bAgBe_TiO2_R07	10347	gi|3355692|emb|CAA19992.1|	gi|3355692|emb|CAA19992.1|	gi|3355692|emb|CAA19992.1|			>gi|3355692|emb|CAA19992.1| putative membrane protein SC1C2.25c [Streptomyces coelicolor A3(2)]																	0.777651	7.42696											0.777651
820	1318	412	412		4484	4650	6117	6485	20120229_0285bAgBe_TiO2_R07	5200	6117	6485	20120229_0285bAgBe_TiO2_R07	5200	gi|3355695|emb|CAA19995.1|	gi|3355695|emb|CAA19995.1|	gi|3355695|emb|CAA19995.1|			>gi|3355695|emb|CAA19995.1| glutamyl-tRNA synthetase [Streptomyces coelicolor A3(2)]																	0.946264	11.5101											0.946264
821	1319	4	4		11078	11475	15133	16013	20120229_0285bAgBe_TiO2_R07	1518	15133	16013	20120229_0285bAgBe_TiO2_R07	1518	gi|3355700|emb|CAA20000.1|	gi|3355700|emb|CAA20000.1|	gi|3355700|emb|CAA20000.1|			>gi|3355700|emb|CAA20000.1| putative regulator [Streptomyces coelicolor A3(2)]																	0.5	0											0.5
822	1319	5	5		11078	11475	15133	16013	20120229_0285bAgBe_TiO2_R07	1518	15133	16013	20120229_0285bAgBe_TiO2_R07	1518	gi|3355700|emb|CAA20000.1|	gi|3355700|emb|CAA20000.1|	gi|3355700|emb|CAA20000.1|			>gi|3355700|emb|CAA20000.1| putative regulator [Streptomyces coelicolor A3(2)]																	0.5	0											0.5
823	1322	91	91		884;885	918;919	1197	1263	20120229_0285bAgBe_TiO2_R05	5272	1197	1263	20120229_0285bAgBe_TiO2_R05	5272	gi|3355704|emb|CAA20004.1|	gi|3355704|emb|CAA20004.1|	gi|3355704|emb|CAA20004.1|			>gi|3355704|emb|CAA20004.1| histone-like DNA binding protein [Streptomyces coelicolor A3(2)]																	0.786824	5.67138	0.786824	5.67138	0.682577	0.01	19.607						0.546564
824	1322	203	203		8674	8966	11783	12462	20120301_0285bAgBe_directMS_R06	2489	11783	12462	20120301_0285bAgBe_directMS_R06	2489	gi|3355704|emb|CAA20004.1|	gi|3355704|emb|CAA20004.1|	gi|3355704|emb|CAA20004.1|			>gi|3355704|emb|CAA20004.1| histone-like DNA binding protein [Streptomyces coelicolor A3(2)]																	0.637616	2.93555						0.637616	2.93555	0.779326	0.12	8.5944
825	1323	235	235		13464	13996	18263	19294	20120229_0285bAgBe_TiO2_R05	10496	18263	19294	20120229_0285bAgBe_TiO2_R05	10496	gi|3367741|emb|CAA20066.1|	gi|3367741|emb|CAA20066.1|	gi|3367741|emb|CAA20066.1|			>gi|3367741|emb|CAA20066.1| very hypothetical protein SC3A7.03c [Streptomyces coelicolor A3(2)]																	0.338145	0	0.338145	0	0.795846	4.02	3.6121
826	1323	288	288		17011	17687	22852	24143	20120301_0285bAgBe_directMS_R07	11627	22852	24143	20120301_0285bAgBe_directMS_R07	11627	gi|3367741|emb|CAA20066.1|	gi|3367741|emb|CAA20066.1|	gi|3367741|emb|CAA20066.1|			>gi|3367741|emb|CAA20066.1| very hypothetical protein SC3A7.03c [Streptomyces coelicolor A3(2)]																	0.830779	6.9103											0.830779
827	1329	295	295		3905	4046	5272	5560	20120301_0285bAgBe_directMS_R07	4035	5272	5560	20120301_0285bAgBe_directMS_R07	4035	gi|3367750|emb|CAA20075.1|	gi|3367750|emb|CAA20075.1|	gi|3367750|emb|CAA20075.1|			>gi|3367750|emb|CAA20075.1| putative secreted amidase [Streptomyces coelicolor A3(2)]																	0.6305	3.99749											0.6305
828	1329	146	146		6499	6713	8901	9472	20120301_0285bAgBe_directMS_R07	14961	8901	9472	20120301_0285bAgBe_directMS_R07	14961	gi|3367750|emb|CAA20075.1|	gi|3367750|emb|CAA20075.1|	gi|3367750|emb|CAA20075.1|			>gi|3367750|emb|CAA20075.1| putative secreted amidase [Streptomyces coelicolor A3(2)]																	0.169913	0											0.169913
829	1330	199	199		8006;16622	8261;17284	10920	11570	20120301_0285bAgBe_directMS_R07	8687	22352	23624	20120301_0285bAgBe_directMS_R07	10844	gi|3367754|emb|CAA20079.1|	gi|3367754|emb|CAA20079.1|	gi|3367754|emb|CAA20079.1|			>gi|3367754|emb|CAA20079.1| putative membrane protein [Streptomyces coelicolor A3(2)]																	0.429503	0	0.121029	-6.35134	0.676461	2.99	20.287						0.429503
830	1330	202	202		8006;16622	8261;17284	10919	11569	20120301_0285bAgBe_directMS_R08	8724	22352	23624	20120301_0285bAgBe_directMS_R07	10844	gi|3367754|emb|CAA20079.1|	gi|3367754|emb|CAA20079.1|	gi|3367754|emb|CAA20079.1|			>gi|3367754|emb|CAA20079.1| putative membrane protein [Streptomyces coelicolor A3(2)]																	0.283137	0	0.121029	-6.35134	0.676461	2.99	20.287						0.101573
831	1330	783	783		9473	9797	12825	13532	20120229_0285bAgBe_TiO2_R07	4437	12825	13532	20120229_0285bAgBe_TiO2_R07	4437	gi|3367754|emb|CAA20079.1|	gi|3367754|emb|CAA20079.1|	gi|3367754|emb|CAA20079.1|			>gi|3367754|emb|CAA20079.1| putative membrane protein [Streptomyces coelicolor A3(2)]																	0.611144	1.96355											0.611144
832	1334	9	9		11256	11673	15384	16276	20120301_0285bAgBe_directMS_R07	15051	15384	16276	20120301_0285bAgBe_directMS_R07	15051	gi|3367762|emb|CAA20087.1|	gi|3367762|emb|CAA20087.1|	gi|3367762|emb|CAA20087.1|			>gi|3367762|emb|CAA20087.1| putative integral membrane protein [Streptomyces coelicolor A3(2)]																	0.718407	5.21259											0.718407
833	1337	65	65		19512	20281	26555	28346	20120229_0285bAgBe_TiO2_R05	6688	26555	28346	20120229_0285bAgBe_TiO2_R05	6688	gi|3367767|emb|CAA20092.1|	gi|3367767|emb|CAA20092.1|	gi|3367767|emb|CAA20092.1|			>gi|3367767|emb|CAA20092.1| putative integral membrane protein [Streptomyces coelicolor A3(2)]																	0.753763	3.21192	0.753763	3.21192	0.777069	11.02	6.0015
834	1338	20	20		17147	17834	23032	24333	20120229_0285bAgBe_TiO2_R07	6682	23032	24333	20120229_0285bAgBe_TiO2_R07	6682	gi|3367768|emb|CAA20093.1|	gi|3367768|emb|CAA20093.1|	gi|3367768|emb|CAA20093.1|			>gi|3367768|emb|CAA20093.1| putative two-component sensor [Streptomyces coelicolor A3(2)]																	0.193503	0.772631											0.193503
835	1341	168	168		844	878	1147	1213	20120301_0285bAgBe_directMS_R07	13990	1147	1213	20120301_0285bAgBe_directMS_R07	13990	gi|3395536|emb|CAA20155.1|	gi|3395536|emb|CAA20155.1|	gi|3395536|emb|CAA20155.1|			>gi|3395536|emb|CAA20155.1| ABC transporter ATP-binding protein [Streptomyces coelicolor A3(2)]																	0.401838	0											0.401838
836	1346	101	101		16221	16865	21847	23092	20120229_0285bAgBe_TiO2_R07	6183	21847	23092	20120229_0285bAgBe_TiO2_R07	6183	gi|3395544|emb|CAA20163.1|	gi|3395544|emb|CAA20163.1|	gi|3395544|emb|CAA20163.1|			>gi|3395544|emb|CAA20163.1| putative secreted protein [Streptomyces coelicolor A3(2)]																	0.726857	4.22629											0.726857
837	1348	28	28		18132	18853	24533	26114	20120229_0285bAgBe_TiO2_R07	10489	24533	26114	20120229_0285bAgBe_TiO2_R07	10489	gi|3395547|emb|CAA20166.1|	gi|3395547|emb|CAA20166.1|	gi|3395547|emb|CAA20166.1|			>gi|3395547|emb|CAA20166.1| putative membrane protein [Streptomyces coelicolor A3(2)]																	0.503466	0.175301											0.503466
838	1353	65	65		3469	3587	4710	4987	20120301_0285bAgBe_directMS_R06	12938	4710	4987	20120301_0285bAgBe_directMS_R06	12938	gi|3402240|emb|CAA20176.1|	gi|3402240|emb|CAA20176.1|	gi|3402240|emb|CAA20176.1|			>gi|3402240|emb|CAA20176.1| putative ATP/GTP binding protein [Streptomyces coelicolor A3(2)]																	0.779028	4.65659						0.779028	4.65659	0.388275	0.59	42.095
839	1353	68	68		3469	3587	4710	4987	20120301_0285bAgBe_directMS_R06	12938	4710	4987	20120301_0285bAgBe_directMS_R06	12938	gi|3402240|emb|CAA20176.1|	gi|3402240|emb|CAA20176.1|	gi|3402240|emb|CAA20176.1|			>gi|3402240|emb|CAA20176.1| putative ATP/GTP binding protein [Streptomyces coelicolor A3(2)]																	0.859405	6.6027						0.859405	6.6027	0.388275	0.59	42.095
840	1355	334	334		1501	1555	2035	2123	20120301_0285bAgBe_directMS_R08	6007	2035	2123	20120301_0285bAgBe_directMS_R08	6007	gi|3402244|emb|CAA20180.1|	gi|3402244|emb|CAA20180.1|	gi|3402244|emb|CAA20180.1|			>gi|3402244|emb|CAA20180.1| putative oligopeptide-binding lipoprotein [Streptomyces coelicolor A3(2)]																	0.531666	0.550836
841	1355	446	446		13145	13673	17827	18836	20120229_0285bAgBe_TiO2_R07	6093	17827	18836	20120229_0285bAgBe_TiO2_R07	6093	gi|3402244|emb|CAA20180.1|	gi|3402244|emb|CAA20180.1|	gi|3402244|emb|CAA20180.1|			>gi|3402244|emb|CAA20180.1| putative oligopeptide-binding lipoprotein [Streptomyces coelicolor A3(2)]																	0.83906	9.26853											0.83906
842	1355	450	450		13145	13673	17827	18836	20120229_0285bAgBe_TiO2_R07	6093	17827	18836	20120229_0285bAgBe_TiO2_R07	6093	gi|3402244|emb|CAA20180.1|	gi|3402244|emb|CAA20180.1|	gi|3402244|emb|CAA20180.1|			>gi|3402244|emb|CAA20180.1| putative oligopeptide-binding lipoprotein [Streptomyces coelicolor A3(2)]																	0.992338	22.4917											0.992338
843	1359	213	213		2308	2386	3136	3333	20120229_0285bAgBe_TiO2_R07	6255	3136	3333	20120229_0285bAgBe_TiO2_R07	6255	gi|3402248|emb|CAA20184.1|	gi|3402248|emb|CAA20184.1|	gi|3402248|emb|CAA20184.1|			>gi|3402248|emb|CAA20184.1| putative integral membrane protein [Streptomyces coelicolor A3(2)]																	1	9.48774											1
844	1360	331	331		10601	10961	14456	15298	20120301_0285bAgBe_directMS_R05	6199	14456	15298	20120301_0285bAgBe_directMS_R05	6199	gi|3402249|emb|CAA20185.1|	gi|3402249|emb|CAA20185.1|	gi|3402249|emb|CAA20185.1|			>gi|3402249|emb|CAA20185.1| hypothetical protein SC2A11.16 [Streptomyces coelicolor A3(2)]																	1	13.4341	1	13.4341	0.86599	2.98	13.434
845	1361	2	2		15162	15757	20427	21600	20120301_0285bAgBe_directMS_R05	2818	20427	21600	20120301_0285bAgBe_directMS_R05	2818	gi|3402250|emb|CAA20186.1|	gi|3402250|emb|CAA20186.1|	gi|3402250|emb|CAA20186.1|			>gi|3402250|emb|CAA20186.1| putative transcriptional regulator [Streptomyces coelicolor A3(2)]																	0.509177	0.159442	0.509177	0.159442	0.777286	2	2.949
846	1363	154	154		1814	1880	2476	2635	20120301_0285bAgBe_directMS_R08	11250	2476	2635	20120301_0285bAgBe_directMS_R08	11250	gi|3402255|emb|CAA20191.1|	gi|3402255|emb|CAA20191.1|	gi|3402255|emb|CAA20191.1|			>gi|3402255|emb|CAA20191.1| tRNA (5-methylaminomethyl-2-thiouridylate)-methyltransferase [Streptomyces coelicolor A3(2)]																	0.329839	0
847	1363	161	161		1814	1880	2476	2635	20120301_0285bAgBe_directMS_R08	11250	2476	2635	20120301_0285bAgBe_directMS_R08	11250	gi|3402255|emb|CAA20191.1|	gi|3402255|emb|CAA20191.1|	gi|3402255|emb|CAA20191.1|			>gi|3402255|emb|CAA20191.1| tRNA (5-methylaminomethyl-2-thiouridylate)-methyltransferase [Streptomyces coelicolor A3(2)]																	0.365844	0
848	1364	353	353		15574	16190	21033	22249	20120301_0285bAgBe_directMS_R08	2534	21033	22249	20120301_0285bAgBe_directMS_R08	2534	gi|3413301|emb|CAA20213.1|	gi|3413301|emb|CAA20213.1|	gi|3413301|emb|CAA20213.1|			>gi|3413301|emb|CAA20213.1| putative 4-aminobutyrate aminotransferase [Streptomyces coelicolor A3(2)]																	1	6.93105
849	1368	301	301		7980	8234	10879	11527	20120301_0285bAgBe_directMS_R07	7263	10879	11527	20120301_0285bAgBe_directMS_R07	7263	gi|3413309|emb|CAA20221.1|	gi|3413309|emb|CAA20221.1|	gi|3413309|emb|CAA20221.1|			>gi|3413309|emb|CAA20221.1| putative polyamine ABC-transporter ATP-binding p rotein [Streptomyces coelicolor A3(2)]																	0.285142	0											0.285142
850	1374	198	198		5597	5788	7721	8240	20120229_0285bAgBe_TiO2_R07	8379	7721	8240	20120229_0285bAgBe_TiO2_R07	8379	gi|3413396|emb|CAA20257.1|	gi|3413396|emb|CAA20257.1|	gi|3413396|emb|CAA20257.1|			>gi|3413396|emb|CAA20257.1| serine protease (putative secreted protein) [Streptomyces coelicolor A3(2)]																	0.641707	1.58748											0.641707
851	1375	6	6		12004	12492	16350	17273	20120301_0285bAgBe_directMS_R05	13957	16350	17273	20120301_0285bAgBe_directMS_R05	13957	gi|3413398|emb|CAA20259.1|	gi|3413398|emb|CAA20259.1|	gi|3413398|emb|CAA20259.1|			>gi|3413398|emb|CAA20259.1| hypothetical protein SC3C3.10 [Streptomyces coelicolor A3(2)]																	0.776723	0	0.776723	0	0.861997	3.78	1.9155
852	1375	8	8		12004	12492	16350	17273	20120301_0285bAgBe_directMS_R05	13957	16350	17273	20120301_0285bAgBe_directMS_R05	13957	gi|3413398|emb|CAA20259.1|	gi|3413398|emb|CAA20259.1|	gi|3413398|emb|CAA20259.1|			>gi|3413398|emb|CAA20259.1| hypothetical protein SC3C3.10 [Streptomyces coelicolor A3(2)]																	0.776723	0	0.776723	0	0.861997	3.78	1.9155
853	1375	16	16		12004	12492	16350	17273	20120301_0285bAgBe_directMS_R05	13957	16350	17273	20120301_0285bAgBe_directMS_R05	13957	gi|3413398|emb|CAA20259.1|	gi|3413398|emb|CAA20259.1|	gi|3413398|emb|CAA20259.1|			>gi|3413398|emb|CAA20259.1| hypothetical protein SC3C3.10 [Streptomyces coelicolor A3(2)]																	0.778977	0.959713	0.778977	0.959713	0.861997	3.78	1.9155
854	1376	93	93		1871	1940	2542	2703	20120301_0285bAgBe_directMS_R07	6028	2542	2703	20120301_0285bAgBe_directMS_R07	6028	gi|3413401|emb|CAA20262.1|	gi|3413401|emb|CAA20262.1|	gi|3413401|emb|CAA20262.1|			>gi|3413401|emb|CAA20262.1| hypothetical protein SC3C3.13 [Streptomyces coelicolor A3(2)]																	0.303363	0											0.303363
855	1378	95	95		15537	16152	20992	22207	20120301_0285bAgBe_directMS_R07	6769	20992	22207	20120301_0285bAgBe_directMS_R07	6769	gi|3413404|emb|CAA20265.1|	gi|3413404|emb|CAA20265.1|	gi|3413404|emb|CAA20265.1|			>gi|3413404|emb|CAA20265.1| hypothetical protein SC3C3.16c [Streptomyces coelicolor A3(2)]																	0.500176	0.00306241											0.500176
856	1378	115	115		15537	16152	20992	22207	20120301_0285bAgBe_directMS_R07	6769	20992	22207	20120301_0285bAgBe_directMS_R07	6769	gi|3413404|emb|CAA20265.1|	gi|3413404|emb|CAA20265.1|	gi|3413404|emb|CAA20265.1|			>gi|3413404|emb|CAA20265.1| hypothetical protein SC3C3.16c [Streptomyces coelicolor A3(2)]																	0.499941	0											0.499941
857	1380	590	590		1665	1723	2273	2419	20120301_0285bAgBe_directMS_R06	13279	2273	2419	20120301_0285bAgBe_directMS_R06	13279	gi|3413408|emb|CAA20269.1|	gi|3413408|emb|CAA20269.1|	gi|3413408|emb|CAA20269.1|			>gi|3413408|emb|CAA20269.1| putative ATP/GTP binding protein (putative membrane protein) [Streptomyces coelicolor A3(2)]																	0.56256	2.46662						0.56256	2.46662	0.769928	0.63	7.4757
858	1380	1278	1278		4658	4826	6377	6771	20120301_0285bAgBe_directMS_R05	5181	6377	6771	20120301_0285bAgBe_directMS_R05	5181	gi|3413408|emb|CAA20269.1|	gi|3413408|emb|CAA20269.1|	gi|3413408|emb|CAA20269.1|			>gi|3413408|emb|CAA20269.1| putative ATP/GTP binding protein (putative membrane protein) [Streptomyces coelicolor A3(2)]																	1	0.291988	1	0.291988	0.737994	5.51	0.29199
859	1380	1282	1282		4658	4826	6377	6771	20120301_0285bAgBe_directMS_R05	5181	6377	6771	20120301_0285bAgBe_directMS_R05	5181	gi|3413408|emb|CAA20269.1|	gi|3413408|emb|CAA20269.1|	gi|3413408|emb|CAA20269.1|			>gi|3413408|emb|CAA20269.1| putative ATP/GTP binding protein (putative membrane protein) [Streptomyces coelicolor A3(2)]																	1	0.291988	1	0.291988	0.737994	5.51	0.29199
860	1380	2	2		11698	12156	15948	16861	20120229_0285bAgBe_TiO2_R07	2652	15948	16861	20120229_0285bAgBe_TiO2_R07	2652	gi|3413408|emb|CAA20269.1|	gi|3413408|emb|CAA20269.1|	gi|3413408|emb|CAA20269.1|			>gi|3413408|emb|CAA20269.1| putative ATP/GTP binding protein (putative membrane protein) [Streptomyces coelicolor A3(2)]																	1	34.8923											1
861	1385	441	441		13043	13567	17701	18705	20120301_0285bAgBe_directMS_R05	9007	17701	18705	20120301_0285bAgBe_directMS_R05	9007	gi|3413821|emb|CAA20289.1|	gi|3413821|emb|CAA20289.1|	gi|3413821|emb|CAA20289.1|			>gi|3413821|emb|CAA20289.1| putative protease [Streptomyces coelicolor A3(2)]																	0.676902	3.21192	0.676902	3.21192	0.777069	2.13	6.0015
862	1387	192	192		15347	15950	20722	21924	20120301_0285bAgBe_directMS_R06	4900	20722	21924	20120301_0285bAgBe_directMS_R06	4900	gi|3413826|emb|CAA20294.1|	gi|3413826|emb|CAA20294.1|	gi|3413826|emb|CAA20294.1|			>gi|3413826|emb|CAA20294.1| conserved hypothetical protein SC9A10.07 [Streptomyces coelicolor A3(2)]																	0.509086	0.157865						0.509086	0.157865	0.83259	0.52	3.6301
863	1397	125	125		2888	2985	3915	4144	20120301_0285bAgBe_directMS_R07	3917	3915	4144	20120301_0285bAgBe_directMS_R07	3917	gi|3449244|emb|CAA20388.1|	gi|3449244|emb|CAA20388.1|	gi|3449244|emb|CAA20388.1|			>gi|3449244|emb|CAA20388.1| putative membrane protein [Streptomyces coelicolor A3(2)]																	0.5	0											0.5
864	1397	126	126		2888	2985	3915	4144	20120301_0285bAgBe_directMS_R07	3917	3915	4144	20120301_0285bAgBe_directMS_R07	3917	gi|3449244|emb|CAA20388.1|	gi|3449244|emb|CAA20388.1|	gi|3449244|emb|CAA20388.1|			>gi|3449244|emb|CAA20388.1| putative membrane protein [Streptomyces coelicolor A3(2)]																	0.5	0											0.5
865	1399	113	113		6442	6656	8835	9404	20120229_0285bAgBe_TiO2_R07	7568	8835	9404	20120229_0285bAgBe_TiO2_R07	7568	gi|3449246|emb|CAA20390.1|	gi|3449246|emb|CAA20390.1|	gi|3449246|emb|CAA20390.1|			>gi|3449246|emb|CAA20390.1| 50S ribosomal protein L13 [Streptomyces coelicolor A3(2)]																	0.5	0											0.5
866	1399	120	120		6442	6656	8835	9404	20120229_0285bAgBe_TiO2_R07	7568	8835	9404	20120229_0285bAgBe_TiO2_R07	7568	gi|3449246|emb|CAA20390.1|	gi|3449246|emb|CAA20390.1|	gi|3449246|emb|CAA20390.1|			>gi|3449246|emb|CAA20390.1| 50S ribosomal protein L13 [Streptomyces coelicolor A3(2)]																	0.5	0											0.5
867	1401	438	438		15796	16426	21324	22556	20120301_0285bAgBe_directMS_R07	3454	21324	22556	20120301_0285bAgBe_directMS_R07	3454	gi|3449248|emb|CAA20392.1|	gi|3449248|emb|CAA20392.1|	gi|3449248|emb|CAA20392.1|			>gi|3449248|emb|CAA20392.1| putative phospho-sugar mutase [Streptomyces coelicolor A3(2)]																	0.534787	0.605294											0.534787
868	1406	2	2		15180	15775	20448	21622	20120301_0285bAgBe_directMS_R05	11805	20448	21622	20120301_0285bAgBe_directMS_R05	11805	gi|3449256|emb|CAA20400.1|	gi|3449256|emb|CAA20400.1|	gi|3449256|emb|CAA20400.1|			>gi|3449256|emb|CAA20400.1| putative holo-[acyl-carrier protein] synthase [Streptomyces coelicolor A3(2)]																	1	9.27863	1	9.27863	0.767023	1.4	9.2786
869	1409	398	398		4373	4536	5943	6270	20120229_0285bAgBe_TiO2_R07	3601	5943	6270	20120229_0285bAgBe_TiO2_R07	3601	gi|3449269|emb|CAA20413.1|	gi|3449269|emb|CAA20413.1|	gi|3449269|emb|CAA20413.1|			>gi|3449269|emb|CAA20413.1| conserved hypothetical protein [Streptomyces coelicolor A3(2)]																	0.684817	3.37011											0.684817
870	1411	5	5		11934	12417	16251	17165	20120301_0285bAgBe_directMS_R07	9185	16251	17165	20120301_0285bAgBe_directMS_R07	9185	gi|3449273|emb|CAA20417.1|	gi|3449273|emb|CAA20417.1|	gi|3449273|emb|CAA20417.1|			>gi|3449273|emb|CAA20417.1| 10 kD chaperonin cpn10 [Streptomyces coelicolor A3(2)]																	0.407515	0.586978											0.407515
871	1412	226	226		11113	11514;11515	15182	16065	20120229_0285bAgBe_TiO2_R05	13809	15182	16065	20120229_0285bAgBe_TiO2_R05	13809	gi|3449274|emb|CAA20418.1|	gi|3449274|emb|CAA20418.1|	gi|3449274|emb|CAA20418.1|			>gi|3449274|emb|CAA20418.1| 60 kD chaperonin cpn60 [Streptomyces coelicolor A3(2)]																	0.499934	0	0.499934	0	0.794305	13.53	0.0061609
872	1412	227	227		11113	11514;11515	15182	16065	20120229_0285bAgBe_TiO2_R05	13809	15182	16065	20120229_0285bAgBe_TiO2_R05	13809	gi|3449274|emb|CAA20418.1|	gi|3449274|emb|CAA20418.1|	gi|3449274|emb|CAA20418.1|			>gi|3449274|emb|CAA20418.1| 60 kD chaperonin cpn60 [Streptomyces coelicolor A3(2)]																	0.499934	0	0.499934	0	0.794305	13.53	0.0061609
873	1412	244	244		11113	11514;11515	15182	16065	20120229_0285bAgBe_TiO2_R05	13809	15182	16065	20120229_0285bAgBe_TiO2_R05	13809	gi|3449274|emb|CAA20418.1|	gi|3449274|emb|CAA20418.1|	gi|3449274|emb|CAA20418.1|			>gi|3449274|emb|CAA20418.1| 60 kD chaperonin cpn60 [Streptomyces coelicolor A3(2)]																	0.49988	0	0.49988	0	0.794305	13.53	0.0061609
874	1414	220	220		15385	15990;15991	20780	21985	20120301_0285bAgBe_directMS_R06	14338	20780	21985	20120301_0285bAgBe_directMS_R06	14338	gi|3449276|emb|CAA20420.1|	gi|3449276|emb|CAA20420.1|	gi|3449276|emb|CAA20420.1|			>gi|3449276|emb|CAA20420.1| putative dehydrogenase [Streptomyces coelicolor A3(2)]																	0.50343	0.177664						0.50343	0.177664	0.864398	3.6	1.4474
875	1415	303	303		759	790	1021	1080	20120301_0285bAgBe_directMS_R05	4779	1021	1080	20120301_0285bAgBe_directMS_R05	4779	gi|3449278|emb|CAA20422.1|	gi|3449278|emb|CAA20422.1|	gi|3449278|emb|CAA20422.1|			>gi|3449278|emb|CAA20422.1| putative transcriptional regulator [Streptomyces coelicolor A3(2)]																	0.932985	11.437	0.932985	11.437	0.769791	5.57	21.746
876	1416	48	48		14645	15216	19772	20921	20120301_0285bAgBe_directMS_R05	8128	19772	20921	20120301_0285bAgBe_directMS_R05	8128	gi|3449280|emb|CAA20424.1|	gi|3449280|emb|CAA20424.1|	gi|3449280|emb|CAA20424.1|			>gi|3449280|emb|CAA20424.1| putative two-component regulator [Streptomyces coelicolor A3(2)]																	1	27.9138	1	27.9138	0.626871	1.97	27.914
877	1416	154	154		14724	15295	19860	21013	20120229_0285bAgBe_TiO2_R07	8988	19860	21013	20120229_0285bAgBe_TiO2_R07	8988	gi|3449280|emb|CAA20424.1|	gi|3449280|emb|CAA20424.1|	gi|3449280|emb|CAA20424.1|			>gi|3449280|emb|CAA20424.1| putative two-component regulator [Streptomyces coelicolor A3(2)]																	0.897776	7.67484											0.897776
878	1417	34	34		11902	12382	16214	17128	20120229_0285bAgBe_TiO2_R07	6589	16214	17128	20120229_0285bAgBe_TiO2_R07	6589	gi|3451435|emb|CAA20494.1|	gi|3451435|emb|CAA20494.1|	gi|3451435|emb|CAA20494.1|			>gi|3451435|emb|CAA20494.1| conserved hypothetical protein SC1F2.03c [Streptomyces coelicolor A3(2)]																	0.364629	1.29072											0.364629
879	1418	217	217		17038	17715	22881	24172	20120301_0285bAgBe_directMS_R08	12769	22881	24172	20120301_0285bAgBe_directMS_R08	12769	gi|3451436|emb|CAA20495.1|	gi|3451436|emb|CAA20495.1|	gi|3451436|emb|CAA20495.1|			>gi|3451436|emb|CAA20495.1| conserved hypothetical protein SC1F3.04 [Streptomyces coelicolor A3(2)]																	0.54144	0.721537
880	1419	368	368		18996	19752	25860	27627	20120301_0285bAgBe_directMS_R06	6850	25860	27627	20120301_0285bAgBe_directMS_R06	6850	gi|3451437|emb|CAA20496.1|	gi|3451437|emb|CAA20496.1|	gi|3451437|emb|CAA20496.1|			>gi|3451437|emb|CAA20496.1| putative secreted protein [Streptomyces coelicolor A3(2)]																	1	11.0691						1	11.0691	0.535131	3.84	11.069
881	1421	68	68		11370	11794	15529	16432	20120229_0285bAgBe_TiO2_R07	8980	15529	16432	20120229_0285bAgBe_TiO2_R07	8980	gi|3451442|emb|CAA20501.1|	gi|3451442|emb|CAA20501.1|	gi|3451442|emb|CAA20501.1|			>gi|3451442|emb|CAA20501.1| conserved hypothetical protein SC1F2.10 [Streptomyces coelicolor A3(2)]																	0.666667	0											0.666667
882	1424	118	118		12237	12742	16716	17668	20120229_0285bAgBe_TiO2_R05	11964	16716	17668	20120229_0285bAgBe_TiO2_R05	11964	gi|3451445|emb|CAA20504.1|	gi|3451445|emb|CAA20504.1|	gi|3451445|emb|CAA20504.1|			>gi|3451445|emb|CAA20504.1| putative secreted protein [Streptomyces coelicolor A3(2)]																	1	5.90555	1	5.90555	0.825351	2.4	5.9055
883	1424	124	124		12237	12742	16716	17668	20120229_0285bAgBe_TiO2_R05	11964	16716	17668	20120229_0285bAgBe_TiO2_R05	11964	gi|3451445|emb|CAA20504.1|	gi|3451445|emb|CAA20504.1|	gi|3451445|emb|CAA20504.1|			>gi|3451445|emb|CAA20504.1| putative secreted protein [Streptomyces coelicolor A3(2)]																	1	5.90555	1	5.90555	0.825351	2.4	5.9055
884	1424	187	187		16756	17424	22532	23815	20120301_0285bAgBe_directMS_R06	3639	22532	23815	20120301_0285bAgBe_directMS_R06	3639	gi|3451445|emb|CAA20504.1|	gi|3451445|emb|CAA20504.1|	gi|3451445|emb|CAA20504.1|			>gi|3451445|emb|CAA20504.1| putative secreted protein [Streptomyces coelicolor A3(2)]																	0.650119	2.69072						0.650119	2.69072	0.737875	3.05	8.8277
885	1425	39	39		14696	15267	19831	20984	20120229_0285bAgBe_TiO2_R05	4107	19831	20984	20120229_0285bAgBe_TiO2_R05	4107	gi|3451448|emb|CAA20507.1|	gi|3451448|emb|CAA20507.1|	gi|3451448|emb|CAA20507.1|			>gi|3451448|emb|CAA20507.1| putative dehydrogenase [Streptomyces coelicolor A3(2)]																	1	20.2869	1	20.2869	0.565642	6.4	20.287
886	1426	576	576		8676	8969	11786	12465	20120301_0285bAgBe_directMS_R05	4721	11786	12465	20120301_0285bAgBe_directMS_R05	4721	gi|3451451|emb|CAA20510.1|	gi|3451451|emb|CAA20510.1|	gi|3451451|emb|CAA20510.1|			>gi|3451451|emb|CAA20510.1| putative ATP/GTP binding protein [Streptomyces coelicolor A3(2)]																	0.333333	0	0.333333	0	0.711993	6.74	15.819
887	1426	578	578		8676	8969	11786	12465	20120301_0285bAgBe_directMS_R05	4721	11786	12465	20120301_0285bAgBe_directMS_R05	4721	gi|3451451|emb|CAA20510.1|	gi|3451451|emb|CAA20510.1|	gi|3451451|emb|CAA20510.1|			>gi|3451451|emb|CAA20510.1| putative ATP/GTP binding protein [Streptomyces coelicolor A3(2)]																	0.333333	0	0.333333	0	0.711993	6.74	15.819
888	1426	74	74		15904	16539	21451	22687	20120301_0285bAgBe_directMS_R07	14922	21451	22687	20120301_0285bAgBe_directMS_R07	14922	gi|3451451|emb|CAA20510.1|	gi|3451451|emb|CAA20510.1|	gi|3451451|emb|CAA20510.1|			>gi|3451451|emb|CAA20510.1| putative ATP/GTP binding protein [Streptomyces coelicolor A3(2)]																	0.621149	5.66083											0.621149
889	1427	289	289		13480	14012	18280	19311	20120301_0285bAgBe_directMS_R07	14428	18280	19311	20120301_0285bAgBe_directMS_R07	14428	gi|3451452|emb|CAA20511.1|	gi|3451452|emb|CAA20511.1|	gi|3451452|emb|CAA20511.1|			>gi|3451452|emb|CAA20511.1| putative ATP/GTP binding protein [Streptomyces coelicolor A3(2)]																	1	0.636608											1
890	1428	570	570		17026	17702	22868	24159	20120301_0285bAgBe_directMS_R06	8822	22868	24159	20120301_0285bAgBe_directMS_R06	8822	gi|3451455|emb|CAA20514.1|	gi|3451455|emb|CAA20514.1|	gi|3451455|emb|CAA20514.1|			>gi|3451455|emb|CAA20514.1| putative protein kinase [Streptomyces coelicolor A3(2)]																	0.905451	10.19						0.905451	10.19	0.694654	2.58	21.039
891	1431	192	192		6868	7094	9341	9926	20120301_0285bAgBe_directMS_R07	12404	9341	9926	20120301_0285bAgBe_directMS_R07	12404	gi|3483031|emb|CAA20542.1|	gi|3483031|emb|CAA20542.1|	gi|3483031|emb|CAA20542.1|			>gi|3483031|emb|CAA20542.1| putative membrane protein [Streptomyces coelicolor A3(2)]																	0.351604	0											0.351604
892	1431	37	37		14759	15331	19904	21058	20120229_0285bAgBe_TiO2_R05	8280	19904	21058	20120229_0285bAgBe_TiO2_R05	8280	gi|3483031|emb|CAA20542.1|	gi|3483031|emb|CAA20542.1|	gi|3483031|emb|CAA20542.1|			>gi|3483031|emb|CAA20542.1| putative membrane protein [Streptomyces coelicolor A3(2)]																	0.558205	1.01573	0.558205	1.01573	0.509242	9.46	34.206
893	1433	955	955		15529	16144	20984	22199	20120301_0285bAgBe_directMS_R06	8592	20984	22199	20120301_0285bAgBe_directMS_R06	8592	gi|3483035|emb|CAA20546.1|	gi|3483035|emb|CAA20546.1|	gi|3483035|emb|CAA20546.1|			>gi|3483035|emb|CAA20546.1| bacteriophage (phiC31) resistance gene pglY [Streptomyces coelicolor A3(2)]																	0.18958	0						0.18958	0	0.783724	2.04	3.7291
894	1437	552	552		14603	15172	19725	20871	20120229_0285bAgBe_TiO2_R07	5712	19725	20871	20120229_0285bAgBe_TiO2_R07	5712	gi|3483040|emb|CAA20551.1|	gi|3483040|emb|CAA20551.1|	gi|3483040|emb|CAA20551.1|			>gi|3483040|emb|CAA20551.1| putative ATP-dependent helicase [Streptomyces coelicolor A3(2)]																	1	2.23787											1
895	1438	347	347		7387	7624	10017	10622	20120301_0285bAgBe_directMS_R08	4402	10017	10622	20120301_0285bAgBe_directMS_R08	4402	gi|3483041|emb|CAA20552.1|	gi|3483041|emb|CAA20552.1|	gi|3483041|emb|CAA20552.1|			>gi|3483041|emb|CAA20552.1| conserved hypothetical protein [Streptomyces coelicolor A3(2)]																	0.734827	4.42657
896	1438	329	329		8781	9084	11919	12602	20120301_0285bAgBe_directMS_R07	9707	11919	12602	20120301_0285bAgBe_directMS_R07	9707	gi|3483041|emb|CAA20552.1|	gi|3483041|emb|CAA20552.1|	gi|3483041|emb|CAA20552.1|			>gi|3483041|emb|CAA20552.1| conserved hypothetical protein [Streptomyces coelicolor A3(2)]																	1	11.2196											1
897	1438	333	333		8781	9084	11919	12602	20120301_0285bAgBe_directMS_R07	9707	11919	12602	20120301_0285bAgBe_directMS_R07	9707	gi|3483041|emb|CAA20552.1|	gi|3483041|emb|CAA20552.1|	gi|3483041|emb|CAA20552.1|			>gi|3483041|emb|CAA20552.1| conserved hypothetical protein [Streptomyces coelicolor A3(2)]																	1	11.2196											1
898	1438	36	36		17958	18675	24309	25883	20120229_0285bAgBe_TiO2_R05	13002	24309	25883	20120229_0285bAgBe_TiO2_R05	13002	gi|3483041|emb|CAA20552.1|	gi|3483041|emb|CAA20552.1|	gi|3483041|emb|CAA20552.1|			>gi|3483041|emb|CAA20552.1| conserved hypothetical protein [Streptomyces coelicolor A3(2)]																	0.639964	2.96709	0.639964	2.96709	0.729418	1.2	3.9871
899	1440	103	103		2934	3034	3976	4207	20120229_0285bAgBe_TiO2_R07	6886	3976	4207	20120229_0285bAgBe_TiO2_R07	6886	gi|3483044|emb|CAA20555.1|	gi|3483044|emb|CAA20555.1|	gi|3483044|emb|CAA20555.1|			>gi|3483044|emb|CAA20555.1| putative solute-binding lipoprotein [Streptomyces coelicolor A3(2)]																	0.974632	15.8455	0.974632	15.8455	0.471861	8.8	40.067						0.974632
900	1440	384	384		5122	5297	6991	7406	20120301_0285bAgBe_directMS_R05	4143	6992	7407	20120301_0285bAgBe_directMS_R07	4292	gi|3483044|emb|CAA20555.1|	gi|3483044|emb|CAA20555.1|	gi|3483044|emb|CAA20555.1|			>gi|3483044|emb|CAA20555.1| putative solute-binding lipoprotein [Streptomyces coelicolor A3(2)]																	0.5	0	0.5	0	0.694018	7.19	18.335						0.224656
901	1442	107	107		15303	15905	20664	21863	20120301_0285bAgBe_directMS_R06	14356	20664	21863	20120301_0285bAgBe_directMS_R06	14356	gi|3483049|emb|CAA20560.1|	gi|3483049|emb|CAA20560.1|	gi|3483049|emb|CAA20560.1|			>gi|3483049|emb|CAA20560.1| hypothetical protein SC4G2.23 [Streptomyces coelicolor A3(2)]																	0.380562	1.58162						0.380562	1.58162	0.796382	0.53	3.3814
902	1443	1099	1099		2860	2956	3870	4098	20120229_0285bAgBe_TiO2_R07	8598	3870	4098	20120229_0285bAgBe_TiO2_R07	8598	gi|3559958|emb|CAA20596.1|	gi|3559958|emb|CAA20596.1|	gi|3559958|emb|CAA20596.1|			>gi|3559958|emb|CAA20596.1| conserved hypothetical protein SC2H4.02 [Streptomyces coelicolor A3(2)]																	0.430209	0											0.430209
903	1443	1103	1103		2860	2956	3870	4098	20120229_0285bAgBe_TiO2_R07	8598	3870	4098	20120229_0285bAgBe_TiO2_R07	8598	gi|3559958|emb|CAA20596.1|	gi|3559958|emb|CAA20596.1|	gi|3559958|emb|CAA20596.1|			>gi|3559958|emb|CAA20596.1| conserved hypothetical protein SC2H4.02 [Streptomyces coelicolor A3(2)]																	0.408096	0											0.408096
904	1443	2124	2124		8000	8255	10912	11562	20120301_0285bAgBe_directMS_R07	7076	10912	11562	20120301_0285bAgBe_directMS_R07	7076	gi|3559958|emb|CAA20596.1|	gi|3559958|emb|CAA20596.1|	gi|3559958|emb|CAA20596.1|			>gi|3559958|emb|CAA20596.1| conserved hypothetical protein SC2H4.02 [Streptomyces coelicolor A3(2)]																	0.912274	11.8978											0.912274
905	1443	955	955		12075	12572	16459	17382	20120229_0285bAgBe_TiO2_R07	5805	16459	17382	20120229_0285bAgBe_TiO2_R07	5805	gi|3559958|emb|CAA20596.1|	gi|3559958|emb|CAA20596.1|	gi|3559958|emb|CAA20596.1|			>gi|3559958|emb|CAA20596.1| conserved hypothetical protein SC2H4.02 [Streptomyces coelicolor A3(2)]																	0.972909	15.5524											0.972909
906	1443	1326	1326		13733	14276	18686	19791	20120301_0285bAgBe_directMS_R05	11403	18686	19791	20120301_0285bAgBe_directMS_R05	11403	gi|3559958|emb|CAA20596.1|	gi|3559958|emb|CAA20596.1|	gi|3559958|emb|CAA20596.1|			>gi|3559958|emb|CAA20596.1| conserved hypothetical protein SC2H4.02 [Streptomyces coelicolor A3(2)]																	0.176677	0.263465	0.176677	0.263465	0.733489	4.45	0.34143
907	1443	1109	1109		18925	19681	25755	27517	20120301_0285bAgBe_directMS_R08	14965	25755	27517	20120301_0285bAgBe_directMS_R08	14965	gi|3559958|emb|CAA20596.1|	gi|3559958|emb|CAA20596.1|	gi|3559958|emb|CAA20596.1|			>gi|3559958|emb|CAA20596.1| conserved hypothetical protein SC2H4.02 [Streptomyces coelicolor A3(2)]																	0.837163	7.11057
908	1444	293	293		13644	14184	18574	19677	20120229_0285bAgBe_TiO2_R07	7747	18574	19677	20120229_0285bAgBe_TiO2_R07	7747	gi|3559960|emb|CAA20598.1|	gi|3559960|emb|CAA20598.1|	gi|3559960|emb|CAA20598.1|			>gi|3559960|emb|CAA20598.1| putative aminotransferase [Streptomyces coelicolor A3(2)]																	1	1.0154											1
909	1447	48	48		17820	18531	24121	25681	20120301_0285bAgBe_directMS_R08	15953	24121	25681	20120301_0285bAgBe_directMS_R08	15953	gi|3559963|emb|CAA20601.1|	gi|3559963|emb|CAA20601.1|	gi|3559963|emb|CAA20601.1|			>gi|3559963|emb|CAA20601.1| putative secreted protein [Streptomyces coelicolor A3(2)]																	0.250616	0
910	1447	50	50		17820	18531	24121	25681	20120301_0285bAgBe_directMS_R08	15953	24121	25681	20120301_0285bAgBe_directMS_R08	15953	gi|3559963|emb|CAA20601.1|	gi|3559963|emb|CAA20601.1|	gi|3559963|emb|CAA20601.1|			>gi|3559963|emb|CAA20601.1| putative secreted protein [Streptomyces coelicolor A3(2)]																	0.250616	0
911	1448	248	248		12845	13364	17455	18453	20120229_0285bAgBe_TiO2_R05	10532	17455	18453	20120229_0285bAgBe_TiO2_R05	10532	gi|3559964|emb|CAA20602.1|	gi|3559964|emb|CAA20602.1|	gi|3559964|emb|CAA20602.1|			>gi|3559964|emb|CAA20602.1| hypothetical protein SC2H4.08c [Streptomyces coelicolor A3(2)]																	0.509062	0	0.509062	0	0.734585	0.96	4.6994
912	1448	257	257		12845	13364	17455	18453	20120229_0285bAgBe_TiO2_R05	10532	17455	18453	20120229_0285bAgBe_TiO2_R05	10532	gi|3559964|emb|CAA20602.1|	gi|3559964|emb|CAA20602.1|	gi|3559964|emb|CAA20602.1|			>gi|3559964|emb|CAA20602.1| hypothetical protein SC2H4.08c [Streptomyces coelicolor A3(2)]																	0.537813	0	0.537813	0	0.734585	0.96	4.6994
913	1448	265	265		12845	13364	17455	18453	20120229_0285bAgBe_TiO2_R05	10532	17455	18453	20120229_0285bAgBe_TiO2_R05	10532	gi|3559964|emb|CAA20602.1|	gi|3559964|emb|CAA20602.1|	gi|3559964|emb|CAA20602.1|			>gi|3559964|emb|CAA20602.1| hypothetical protein SC2H4.08c [Streptomyces coelicolor A3(2)]																	0.754462	4.02905	0.754462	4.02905	0.734585	0.96	4.6994
914	1454	11	11		15699	16322	21200	22429	20120301_0285bAgBe_directMS_R07	14234	21200	22429	20120301_0285bAgBe_directMS_R07	14234	gi|3559973|emb|CAA20611.1|	gi|3559973|emb|CAA20611.1|	gi|3559973|emb|CAA20611.1|			>gi|3559973|emb|CAA20611.1| hypothetical protein SC2H4.17c [Streptomyces coelicolor A3(2)]																	0.820001	0.737891											0.820001
915	1454	12	12		15699	16322	21200	22429	20120301_0285bAgBe_directMS_R07	14234	21200	22429	20120301_0285bAgBe_directMS_R07	14234	gi|3559973|emb|CAA20611.1|	gi|3559973|emb|CAA20611.1|	gi|3559973|emb|CAA20611.1|			>gi|3559973|emb|CAA20611.1| hypothetical protein SC2H4.17c [Streptomyces coelicolor A3(2)]																	0.820001	0.737891											0.820001
916	1454	14	14		15699	16322	21200	22429	20120301_0285bAgBe_directMS_R07	14234	21200	22429	20120301_0285bAgBe_directMS_R07	14234	gi|3559973|emb|CAA20611.1|	gi|3559973|emb|CAA20611.1|	gi|3559973|emb|CAA20611.1|			>gi|3559973|emb|CAA20611.1| hypothetical protein SC2H4.17c [Streptomyces coelicolor A3(2)]																	0.786666	0											0.786666
917	1454	15	15		15699	16322	21200	22429	20120301_0285bAgBe_directMS_R07	14234	21200	22429	20120301_0285bAgBe_directMS_R07	14234	gi|3559973|emb|CAA20611.1|	gi|3559973|emb|CAA20611.1|	gi|3559973|emb|CAA20611.1|			>gi|3559973|emb|CAA20611.1| hypothetical protein SC2H4.17c [Streptomyces coelicolor A3(2)]																	0.786666	0											0.786666
918	1457	132	132		18684	19431	25437	27173	20120301_0285bAgBe_directMS_R05	11580	25437	27173	20120301_0285bAgBe_directMS_R05	11580	gi|3559995|emb|CAA20617.1|	gi|3559995|emb|CAA20617.1|	gi|3559995|emb|CAA20617.1|			>gi|3559995|emb|CAA20617.1| putative RNA polymerase sigma factor [Streptomyces coelicolor A3(2)]																	0.513716	0.238326	0.513716	0.238326	0.842313	0.76	0.57393
919	1459	309	309		10944	11321	14926	15786	20120301_0285bAgBe_directMS_R08	12924	14926	15786	20120301_0285bAgBe_directMS_R08	12924	gi|3559998|emb|CAA20620.1|	gi|3559998|emb|CAA20620.1|	gi|3559998|emb|CAA20620.1|			>gi|3559998|emb|CAA20620.1| conserved hypothetical protein SC5C7.08 [Streptomyces coelicolor A3(2)]																	1	1.16341
920	1459	103	103		17295	17985	23220	24536	20120229_0285bAgBe_TiO2_R07	12249	23220	24536	20120229_0285bAgBe_TiO2_R07	12249	gi|3559998|emb|CAA20620.1|	gi|3559998|emb|CAA20620.1|	gi|3559998|emb|CAA20620.1|			>gi|3559998|emb|CAA20620.1| conserved hypothetical protein SC5C7.08 [Streptomyces coelicolor A3(2)]																	0.473011	0											0.473011
921	1462	188	188		12552	13064	17097	18063	20120301_0285bAgBe_directMS_R08	1957	17097	18063	20120301_0285bAgBe_directMS_R08	1957	gi|3560004|emb|CAA20626.1|	gi|3560004|emb|CAA20626.1|	gi|3560004|emb|CAA20626.1|			>gi|3560004|emb|CAA20626.1| putative ATP/GTP binding protein [Streptomyces coelicolor A3(2)]																	1	6.9103
922	1462	198	198		12928	13448	17554	18554	20120301_0285bAgBe_directMS_R05	4407	17554	18554	20120301_0285bAgBe_directMS_R05	4407	gi|3560004|emb|CAA20626.1|	gi|3560004|emb|CAA20626.1|	gi|3560004|emb|CAA20626.1|			>gi|3560004|emb|CAA20626.1| putative ATP/GTP binding protein [Streptomyces coelicolor A3(2)]																	0.498373	0	0.498373	0	0.531104	7.44	32.159
923	1463	2	2		11694	12152	15944	16857	20120301_0285bAgBe_directMS_R08	4371	15944	16857	20120301_0285bAgBe_directMS_R08	4371	gi|3560005|emb|CAA20627.1|	gi|3560005|emb|CAA20627.1|	gi|3560005|emb|CAA20627.1|			>gi|3560005|emb|CAA20627.1| hypothetical protein SC5C7.15 [Streptomyces coelicolor A3(2)]																	0.887927	8.98878
924	1466	127	127		12234	12739	16713	17665	20120229_0285bAgBe_TiO2_R07	13721	16713	17665	20120229_0285bAgBe_TiO2_R07	13721	gi|3560009|emb|CAA20631.1|	gi|3560009|emb|CAA20631.1|	gi|3560009|emb|CAA20631.1|			>gi|3560009|emb|CAA20631.1| putative nitrate reductase beta chain NarH [Streptomyces coelicolor A3(2)]																	0.677873	6.36603											0.677873
925	1466	330	330		15516	16131	20968	22183	20120301_0285bAgBe_directMS_R07	8506	20968	22183	20120301_0285bAgBe_directMS_R07	8506	gi|3560009|emb|CAA20631.1|	gi|3560009|emb|CAA20631.1|	gi|3560009|emb|CAA20631.1|			>gi|3560009|emb|CAA20631.1| putative nitrate reductase beta chain NarH [Streptomyces coelicolor A3(2)]																	0.999169	27.7907											0.999169
926	1466	337	337		15516	16131	20968	22183	20120301_0285bAgBe_directMS_R07	8506	20968	22183	20120301_0285bAgBe_directMS_R07	8506	gi|3560009|emb|CAA20631.1|	gi|3560009|emb|CAA20631.1|	gi|3560009|emb|CAA20631.1|			>gi|3560009|emb|CAA20631.1| putative nitrate reductase beta chain NarH [Streptomyces coelicolor A3(2)]																	0.500415	0											0.500415
927	1467	535	535		16008	16644	21593	22831	20120301_0285bAgBe_directMS_R05	4930	21593	22831	20120301_0285bAgBe_directMS_R05	4930	gi|3560010|emb|CAA20632.1|	gi|3560010|emb|CAA20632.1|	gi|3560010|emb|CAA20632.1|			>gi|3560010|emb|CAA20632.1| putative nitrate reductase alpha chain NarG [Streptomyces coelicolor A3(2)]																	1	16.1979	1	16.1979	0.788064	0.3	16.198
928	1468	188	188		14666	15237	19797	20947	20120301_0285bAgBe_directMS_R08	13716	19797	20947	20120301_0285bAgBe_directMS_R08	13716	gi|3560011|emb|CAA20633.1|	gi|3560011|emb|CAA20633.1|	gi|3560011|emb|CAA20633.1|			>gi|3560011|emb|CAA20633.1| conserved hypothetical protein SC5C7.21c [Streptomyces coelicolor A3(2)]																	0.314377	0
929	1469	53	53		14266	14824;14825	19323	20453	20120301_0285bAgBe_directMS_R05	5247	19323	20453	20120301_0285bAgBe_directMS_R05	5247	gi|3560012|emb|CAA20634.1|	gi|3560012|emb|CAA20634.1|	gi|3560012|emb|CAA20634.1|			>gi|3560012|emb|CAA20634.1| conserved DNA-binding protein SC5C7.22c [Streptomyces coelicolor A3(2)]																	1	22.3285	1	22.3285	0.526349	1.66	22.329
930	1469	2	2		14996	15582	20225	21391	20120301_0285bAgBe_directMS_R06	3862	20225	21391	20120301_0285bAgBe_directMS_R06	3862	gi|3560012|emb|CAA20634.1|	gi|3560012|emb|CAA20634.1|	gi|3560012|emb|CAA20634.1|			>gi|3560012|emb|CAA20634.1| conserved DNA-binding protein SC5C7.22c [Streptomyces coelicolor A3(2)]																	0.76263	5.06887						0.76263	5.06887	0.823355	0.72	6.5328
931	1471	361	361		14653	15224	19784	20934	20120301_0285bAgBe_directMS_R06	13721	19784	20934	20120301_0285bAgBe_directMS_R06	13721	gi|3560017|emb|CAA20639.1|	gi|3560017|emb|CAA20639.1|	gi|3560017|emb|CAA20639.1|			>gi|3560017|emb|CAA20639.1| putative secreted glycosyl hydrolase [Streptomyces coelicolor A3(2)]																	0.706665	3.4521						0.706665	3.4521	0.55827	0.18	3.9695
932	1471	362	362		14653	15224	19784	20934	20120301_0285bAgBe_directMS_R06	13721	19784	20934	20120301_0285bAgBe_directMS_R06	13721	gi|3560017|emb|CAA20639.1|	gi|3560017|emb|CAA20639.1|	gi|3560017|emb|CAA20639.1|			>gi|3560017|emb|CAA20639.1| putative secreted glycosyl hydrolase [Streptomyces coelicolor A3(2)]																	0.681197	2.25431						0.681197	2.25431	0.55827	0.18	3.9695
933	1473	776	776		17571	18273	23608	24955	20120301_0285bAgBe_directMS_R06	6384	23608	24955	20120301_0285bAgBe_directMS_R06	6384	gi|3560021|emb|CAA20643.1|	gi|3560021|emb|CAA20643.1|	gi|3560021|emb|CAA20643.1|			>gi|3560021|emb|CAA20643.1| putative secreted cellulase [Streptomyces coelicolor A3(2)]																	0.523111	3.41206						0.523111	3.41206	0.753301	2.83	7.7558
934	1476	210	210		17106	17789	22979	24278	20120301_0285bAgBe_directMS_R08	13794	22979	24278	20120301_0285bAgBe_directMS_R08	13794	gi|3581838|emb|CAA20794.1|	gi|3581838|emb|CAA20794.1|	gi|3581838|emb|CAA20794.1|			>gi|3581838|emb|CAA20794.1| putative secreted arabinosidase [Streptomyces coelicolor A3(2)]																	0.334289	0
935	1483	820	820		3721	3849	5052	5335	20120301_0285bAgBe_directMS_R05	8402	5052	5335	20120301_0285bAgBe_directMS_R05	8402	gi|3581849|emb|CAA20805.1|	gi|3581849|emb|CAA20805.1|	gi|3581849|emb|CAA20805.1|			>gi|3581849|emb|CAA20805.1| putative phenylalanyl-tRNA synthetase beta chain [Streptomyces coelicolor A3(2)]																	0.936603	13.1237	0.936603	13.1237	0.624667	4.38	26.045						0.0430202
936	1490	113	113		9013	9321	12226	12915	20120229_0285bAgBe_TiO2_R05	10168	12226	12915	20120229_0285bAgBe_TiO2_R05	10168	gi|3581864|emb|CAA20820.1|	gi|3581864|emb|CAA20820.1|	gi|3581864|emb|CAA20820.1|			>gi|3581864|emb|CAA20820.1| conserved hypothetical protein SCI35.31 [Streptomyces coelicolor A3(2)]																	0.5	0	0.5	0	0.767451	1.81	1.2064
937	1497	180	180		10143	10492	13881	14710	20120301_0285bAgBe_directMS_R06	8763	13881	14710	20120301_0285bAgBe_directMS_R06	8763	gi|3861430|emb|CAA22035.1|	gi|3861430|emb|CAA22035.1|	gi|3861430|emb|CAA22035.1|			>gi|3861430|emb|CAA22035.1| conserved hypothetical protein SC1E6.07 [Streptomyces coelicolor A3(2)]																	0.639348	5.79894						0.639348	5.79894	0.791555	5.87	17.512
938	1498	178	178		12447	12958	16976	17938	20120301_0285bAgBe_directMS_R06	3942	16976	17938	20120301_0285bAgBe_directMS_R06	3942	gi|3861435|emb|CAA22040.1|	gi|3861435|emb|CAA22040.1|	gi|3861435|emb|CAA22040.1|			>gi|3861435|emb|CAA22040.1| hypothetical protein SC1E6.12 [Streptomyces coelicolor A3(2)]																	0.5	0						0.5	0	0.895933	0.28	8.745
939	1499	2	2		14933	15513	20142	21304	20120301_0285bAgBe_directMS_R05	8202	20142	21304	20120301_0285bAgBe_directMS_R05	8202	gi|3861436|emb|CAA22041.1|	gi|3861436|emb|CAA22041.1|	gi|3861436|emb|CAA22041.1|			>gi|3861436|emb|CAA22041.1| conserved hypothetical protein SC1E6.13 [Streptomyces coelicolor A3(2)]																	0.939241	12.6112	0.939241	12.6112	0.624667	0.74	26.045
940	1502	222	222		684	710	914	970	20120301_0285bAgBe_directMS_R05	8460	914	970	20120301_0285bAgBe_directMS_R05	8460	gi|3861443|emb|CAA22048.1|	gi|3861443|emb|CAA22048.1|	gi|3861443|emb|CAA22048.1|			>gi|3861443|emb|CAA22048.1| conserved hypothetical protein SC1E6.20c [Streptomyces coelicolor A3(2)]																	1	8.32336	1	8.32336	0.741695	0.55	8.3234
941	1502	225	225		684	710	914	970	20120301_0285bAgBe_directMS_R05	8460	914	970	20120301_0285bAgBe_directMS_R05	8460	gi|3861443|emb|CAA22048.1|	gi|3861443|emb|CAA22048.1|	gi|3861443|emb|CAA22048.1|			>gi|3861443|emb|CAA22048.1| conserved hypothetical protein SC1E6.20c [Streptomyces coelicolor A3(2)]																	1	8.32336	1	8.32336	0.741695	0.55	8.3234
942	1506	15	15		14381	14942	19466	20606	20120301_0285bAgBe_directMS_R06	1912	19466	20606	20120301_0285bAgBe_directMS_R06	1912	gi|3928714|emb|CAA22210.1|	gi|3928714|emb|CAA22210.1|	gi|3928714|emb|CAA22210.1|			>gi|3928714|emb|CAA22210.1| putative thiamin biosynthesis protein ThiC [Streptomyces coelicolor A3(2)]																	0.978616	16.6053						0.978616	16.6053	0.578839	1.04	38.133
943	1507	256	256		4845	5017	6625	7026	20120229_0285bAgBe_TiO2_R05	12393	6625	7026	20120229_0285bAgBe_TiO2_R05	12393	gi|3928715|emb|CAA22211.1|	gi|3928715|emb|CAA22211.1|	gi|3928715|emb|CAA22211.1|			>gi|3928715|emb|CAA22211.1| conserved hypothetical protein SCD78.06 [Streptomyces coelicolor A3(2)]																	0.474049	0	0.474049	0	0.769395	3.42	16.725
944	1507	258	258		4845	5017	6625	7026	20120229_0285bAgBe_TiO2_R05	12393	6625	7026	20120229_0285bAgBe_TiO2_R05	12393	gi|3928715|emb|CAA22211.1|	gi|3928715|emb|CAA22211.1|	gi|3928715|emb|CAA22211.1|			>gi|3928715|emb|CAA22211.1| conserved hypothetical protein SCD78.06 [Streptomyces coelicolor A3(2)]																	0.474049	0	0.474049	0	0.769395	3.42	16.725
945	1510	222	222		8422	8696	11444	12105	20120301_0285bAgBe_directMS_R07	3395	11444	12105	20120301_0285bAgBe_directMS_R07	3395	gi|3928721|emb|CAA22217.1|	gi|3928721|emb|CAA22217.1|	gi|3928721|emb|CAA22217.1|			>gi|3928721|emb|CAA22217.1| putative cytochrome oxidase subunit I [Streptomyces coelicolor A3(2)]																	0.824168	6.70917											0.824168
946	1511	133	133		6836	7060	9301	9886	20120229_0285bAgBe_TiO2_R05	13905	9301	9886	20120229_0285bAgBe_TiO2_R05	13905	gi|3928723|emb|CAA22219.1|	gi|3928723|emb|CAA22219.1|	gi|3928723|emb|CAA22219.1|			>gi|3928723|emb|CAA22219.1| putative ABC transporter [Streptomyces coelicolor A3(2)]																	1	0.789534	1	0.789534	0.849359	0.89	0.78953
947	1511	1015	1015		10655	11016	14546	15399	20120301_0285bAgBe_directMS_R07	6814	14546	15399	20120301_0285bAgBe_directMS_R07	6814	gi|3928723|emb|CAA22219.1|	gi|3928723|emb|CAA22219.1|	gi|3928723|emb|CAA22219.1|			>gi|3928723|emb|CAA22219.1| putative ABC transporter [Streptomyces coelicolor A3(2)]																	0.5	0											0.5
948	1511	1016	1016		10655	11016	14546	15399	20120301_0285bAgBe_directMS_R07	6814	14546	15399	20120301_0285bAgBe_directMS_R07	6814	gi|3928723|emb|CAA22219.1|	gi|3928723|emb|CAA22219.1|	gi|3928723|emb|CAA22219.1|			>gi|3928723|emb|CAA22219.1| putative ABC transporter [Streptomyces coelicolor A3(2)]																	0.5	0											0.5
949	1515	114	114		7236	7472	9816	10416	20120301_0285bAgBe_directMS_R06	9101	9816	10416	20120301_0285bAgBe_directMS_R06	9101	gi|3928727|emb|CAA22223.1|	gi|3928727|emb|CAA22223.1|	gi|3928727|emb|CAA22223.1|			>gi|3928727|emb|CAA22223.1| hypothetical protein SCD78.18c [Streptomyces coelicolor A3(2)]																	0.342478	0.177533						0.342478	0.177533	0.867909	2.29	0.17753
950	1516	110	110		13152	13680	17835	18844	20120229_0285bAgBe_TiO2_R07	9823	17835	18844	20120229_0285bAgBe_TiO2_R07	9823	gi|3928730|emb|CAA22226.1|	gi|3928730|emb|CAA22226.1|	gi|3928730|emb|CAA22226.1|			>gi|3928730|emb|CAA22226.1| putative oxidoreductase [Streptomyces coelicolor A3(2)]																	1	0.100836											1
951	1516	113	113		13152	13680	17835	18844	20120229_0285bAgBe_TiO2_R07	9823	17835	18844	20120229_0285bAgBe_TiO2_R07	9823	gi|3928730|emb|CAA22226.1|	gi|3928730|emb|CAA22226.1|	gi|3928730|emb|CAA22226.1|			>gi|3928730|emb|CAA22226.1| putative oxidoreductase [Streptomyces coelicolor A3(2)]																	1	0.100836											1
952	1516	471	471		18417	19154	25090	26818	20120301_0285bAgBe_directMS_R06	2467	25090	26818	20120301_0285bAgBe_directMS_R06	2467	gi|3928730|emb|CAA22226.1|	gi|3928730|emb|CAA22226.1|	gi|3928730|emb|CAA22226.1|			>gi|3928730|emb|CAA22226.1| putative oxidoreductase [Streptomyces coelicolor A3(2)]																	0.333333	0						0.333333	0	0.564708	0.78	-7.6153e-12
953	1520	42	42		19189	19948	26130	27911	20120301_0285bAgBe_directMS_R05	13045	26130	27911	20120301_0285bAgBe_directMS_R05	13045	gi|3928734|emb|CAA22230.1|	gi|3928734|emb|CAA22230.1|	gi|3928734|emb|CAA22230.1|			>gi|3928734|emb|CAA22230.1| ABC transporter ATP-binding protein [Streptomyces coelicolor A3(2)]																	0.222222	0	0.222222	0	0.998449	14.66	1.8799e-11
954	1520	55	55		19189	19948	26130	27911	20120301_0285bAgBe_directMS_R05	13045	26130	27911	20120301_0285bAgBe_directMS_R05	13045	gi|3928734|emb|CAA22230.1|	gi|3928734|emb|CAA22230.1|	gi|3928734|emb|CAA22230.1|			>gi|3928734|emb|CAA22230.1| ABC transporter ATP-binding protein [Streptomyces coelicolor A3(2)]																	0.222222	0	0.222222	0	0.998449	14.66	1.8799e-11
955	1520	58	58		19189	19948	26130	27911	20120301_0285bAgBe_directMS_R05	13045	26130	27911	20120301_0285bAgBe_directMS_R05	13045	gi|3928734|emb|CAA22230.1|	gi|3928734|emb|CAA22230.1|	gi|3928734|emb|CAA22230.1|			>gi|3928734|emb|CAA22230.1| ABC transporter ATP-binding protein [Streptomyces coelicolor A3(2)]																	0.222222	0	0.222222	0	0.998449	14.66	1.8799e-11
956	1522	328	328		18210	18936	24634	26217	20120229_0285bAgBe_TiO2_R07	7647	24634	26217	20120229_0285bAgBe_TiO2_R07	7647	gi|3928737|emb|CAA22233.1|	gi|3928737|emb|CAA22233.1|	gi|3928737|emb|CAA22233.1|			>gi|3928737|emb|CAA22233.1| seryl-tRNA synthase [Streptomyces coelicolor A3(2)]																	0.419341	0											0.419341
957	1522	329	329		18210	18936	24634	26217	20120229_0285bAgBe_TiO2_R07	7647	24634	26217	20120229_0285bAgBe_TiO2_R07	7647	gi|3928737|emb|CAA22233.1|	gi|3928737|emb|CAA22233.1|	gi|3928737|emb|CAA22233.1|			>gi|3928737|emb|CAA22233.1| seryl-tRNA synthase [Streptomyces coelicolor A3(2)]																	0.419341	0											0.419341
958	1532	483	483		9389	9709	12725	13431	20120301_0285bAgBe_directMS_R07	2521	12725	13431	20120301_0285bAgBe_directMS_R07	2521	gi|4007678|emb|CAA22364.1|	gi|4007678|emb|CAA22364.1|	gi|4007678|emb|CAA22364.1|			>gi|4007678|emb|CAA22364.1| putative respiratory chain oxidoreductase [Streptomyces coelicolor A3(2)]																	0.973069	15.5788											0.973069
959	1534	165	165		5449	5628	7435	7860	20120301_0285bAgBe_directMS_R06	5172	7435	7860	20120301_0285bAgBe_directMS_R06	5172	gi|4007680|emb|CAA22366.1|	gi|4007680|emb|CAA22366.1|	gi|4007680|emb|CAA22366.1|			>gi|4007680|emb|CAA22366.1| putative oxidoreductase [Streptomyces coelicolor A3(2)]																	0.918162	10.4996						0.918162	10.4996	0.563719	3.48	19.607
960	1534	131	131		9358	9676	12675	13379	20120301_0285bAgBe_directMS_R07	13120	12675	13379	20120301_0285bAgBe_directMS_R07	13120	gi|4007680|emb|CAA22366.1|	gi|4007680|emb|CAA22366.1|	gi|4007680|emb|CAA22366.1|			>gi|4007680|emb|CAA22366.1| putative oxidoreductase [Streptomyces coelicolor A3(2)]																	0.864675	8.05473											0.864675
961	1535	132	132		906	942	1226	1293	20120301_0285bAgBe_directMS_R05	6976	1226	1293	20120301_0285bAgBe_directMS_R05	6976	gi|4007682|emb|CAA22368.1|	gi|4007682|emb|CAA22368.1|	gi|4007682|emb|CAA22368.1|			>gi|4007682|emb|CAA22368.1| 3-oxoacyl-[acyl-carrier-protein] synthase II [Streptomyces coelicolor A3(2)]																	0.559639	0	0.559639	0	0.71823	3.17	6.5201
962	1535	134	134		906	942	1226	1293	20120301_0285bAgBe_directMS_R05	6976	1226	1293	20120301_0285bAgBe_directMS_R05	6976	gi|4007682|emb|CAA22368.1|	gi|4007682|emb|CAA22368.1|	gi|4007682|emb|CAA22368.1|			>gi|4007682|emb|CAA22368.1| 3-oxoacyl-[acyl-carrier-protein] synthase II [Streptomyces coelicolor A3(2)]																	0.559639	0	0.559639	0	0.71823	3.17	6.5201
963	1535	145	145		906	942	1226	1293	20120301_0285bAgBe_directMS_R05	6976	1226	1293	20120301_0285bAgBe_directMS_R05	6976	gi|4007682|emb|CAA22368.1|	gi|4007682|emb|CAA22368.1|	gi|4007682|emb|CAA22368.1|			>gi|4007682|emb|CAA22368.1| 3-oxoacyl-[acyl-carrier-protein] synthase II [Streptomyces coelicolor A3(2)]																	0.57798	0	0.57798	0	0.71823	3.17	6.5201
964	1535	83	83		1193;7369;7370	1236;7605;7606	9995	10599	20120301_0285bAgBe_directMS_R05	14184	9995	10599	20120301_0285bAgBe_directMS_R05	14184	gi|4007682|emb|CAA22368.1|	gi|4007682|emb|CAA22368.1|	gi|4007682|emb|CAA22368.1|			>gi|4007682|emb|CAA22368.1| 3-oxoacyl-[acyl-carrier-protein] synthase II [Streptomyces coelicolor A3(2)]																	0.668448	3.40702	0.668448	3.40702	0.794985	2.32	20.285
965	1535	89	89		7370	7606	9996	10600	20120301_0285bAgBe_directMS_R08	15061	9996	10600	20120301_0285bAgBe_directMS_R08	15061	gi|4007682|emb|CAA22368.1|	gi|4007682|emb|CAA22368.1|	gi|4007682|emb|CAA22368.1|			>gi|4007682|emb|CAA22368.1| 3-oxoacyl-[acyl-carrier-protein] synthase II [Streptomyces coelicolor A3(2)]																	0.292672	1.03337
966	1540	232	232		3942	4084	5319	5607	20120301_0285bAgBe_directMS_R06	11773	5319	5607	20120301_0285bAgBe_directMS_R06	11773	gi|4007697|emb|CAA22382.1|	gi|4007697|emb|CAA22382.1|	gi|4007697|emb|CAA22382.1|			>gi|4007697|emb|CAA22382.1| hypothetical protein SC1A9.12 [Streptomyces coelicolor A3(2)]																	0.3333	0						0.3333	0	0.752306	8.25	0.070049
967	1545	4	4		11287	11706	15420	16316	20120301_0285bAgBe_directMS_R08	2112	15420	16316	20120301_0285bAgBe_directMS_R08	2112	gi|4007708|emb|CAA22393.1|	gi|4007708|emb|CAA22393.1|	gi|4007708|emb|CAA22393.1|			>gi|4007708|emb|CAA22393.1| putative gntR family transcriptional regulator [Streptomyces coelicolor A3(2)]																	1	25.2382
968	1546	549	549		2279	2357	3098	3285	20120301_0285bAgBe_directMS_R08	6251	3098	3285	20120301_0285bAgBe_directMS_R08	6251	gi|4007709|emb|CAA22394.1|	gi|4007709|emb|CAA22394.1|	gi|4007709|emb|CAA22394.1|			>gi|4007709|emb|CAA22394.1| putative SecDF protein-export membrane protein [Streptomyces coelicolor A3(2)]																	0.715335	1.96355
969	1546	550	550		2279	2357	3098	3285	20120301_0285bAgBe_directMS_R08	6251	3098	3285	20120301_0285bAgBe_directMS_R08	6251	gi|4007709|emb|CAA22394.1|	gi|4007709|emb|CAA22394.1|	gi|4007709|emb|CAA22394.1|			>gi|4007709|emb|CAA22394.1| putative SecDF protein-export membrane protein [Streptomyces coelicolor A3(2)]																	0.677279	1.41861
970	1548	181	181		14220	14776	19272	20402	20120301_0285bAgBe_directMS_R05	13008	19272	20402	20120301_0285bAgBe_directMS_R05	13008	gi|4007712|emb|CAA22397.1|	gi|4007712|emb|CAA22397.1|	gi|4007712|emb|CAA22397.1|			>gi|4007712|emb|CAA22397.1| putative sensor kinase [Streptomyces coelicolor A3(2)]																	0.337442	0.117468	0.337442	0.117468	0.802732	1.22	0.13995
971	1548	184	184		14220	14776	19272	20402	20120301_0285bAgBe_directMS_R05	13008	19272	20402	20120301_0285bAgBe_directMS_R05	13008	gi|4007712|emb|CAA22397.1|	gi|4007712|emb|CAA22397.1|	gi|4007712|emb|CAA22397.1|			>gi|4007712|emb|CAA22397.1| putative sensor kinase [Streptomyces coelicolor A3(2)]																	0.332111	0	0.332111	0	0.802732	1.22	0.13995
972	1548	185	185		14220	14776	19272	20402	20120301_0285bAgBe_directMS_R05	13008	19272	20402	20120301_0285bAgBe_directMS_R05	13008	gi|4007712|emb|CAA22397.1|	gi|4007712|emb|CAA22397.1|	gi|4007712|emb|CAA22397.1|			>gi|4007712|emb|CAA22397.1| putative sensor kinase [Streptomyces coelicolor A3(2)]																	0.332111	0	0.332111	0	0.802732	1.22	0.13995
973	1556	129	129		11044	11433	15081	15959	20120229_0285bAgBe_TiO2_R07	12239	15081	15959	20120229_0285bAgBe_TiO2_R07	12239	gi|4007733|emb|CAA22417.1|	gi|4007733|emb|CAA22417.1|	gi|4007733|emb|CAA22417.1|			>gi|4007733|emb|CAA22417.1| conserved hypothetical protein SC7A1.18c [Streptomyces coelicolor A3(2)]																	1	26.0454											1
974	1558	13	13		5957	6158	8170	8704	20120229_0285bAgBe_TiO2_R07	8398	8170	8704	20120229_0285bAgBe_TiO2_R07	8398	gi|4007736|emb|CAA22420.1|	gi|4007736|emb|CAA22420.1|	gi|4007736|emb|CAA22420.1|			>gi|4007736|emb|CAA22420.1| putative chromosome associated protein [Streptomyces coelicolor A3(2)]																	0.837692	5.98732											0.837692
975	1558	16	16		5957	6158	8170	8704	20120229_0285bAgBe_TiO2_R07	8398	8170	8704	20120229_0285bAgBe_TiO2_R07	8398	gi|4007736|emb|CAA22420.1|	gi|4007736|emb|CAA22420.1|	gi|4007736|emb|CAA22420.1|			>gi|4007736|emb|CAA22420.1| putative chromosome associated protein [Streptomyces coelicolor A3(2)]																	0.41992	0											0.41992
976	1559	120	120		10400	10756	14194	15030	20120301_0285bAgBe_directMS_R07	5454	14194	15030	20120301_0285bAgBe_directMS_R07	5454	gi|4007739|emb|CAA22423.1|	gi|4007739|emb|CAA22423.1|	gi|4007739|emb|CAA22423.1|			>gi|4007739|emb|CAA22423.1| putative prokaryotic docking protein [Streptomyces coelicolor A3(2)]																	1	7.64917											1
977	1559	122	122		10400	10756	14194	15030	20120301_0285bAgBe_directMS_R07	5454	14194	15030	20120301_0285bAgBe_directMS_R07	5454	gi|4007739|emb|CAA22423.1|	gi|4007739|emb|CAA22423.1|	gi|4007739|emb|CAA22423.1|			>gi|4007739|emb|CAA22423.1| putative prokaryotic docking protein [Streptomyces coelicolor A3(2)]																	1	7.64917											1
978	1560	182	182		6334	6546	8676	9242	20120229_0285bAgBe_TiO2_R05	3311	8676	9242	20120229_0285bAgBe_TiO2_R05	3311	gi|4007740|emb|CAA22424.1|	gi|4007740|emb|CAA22424.1|	gi|4007740|emb|CAA22424.1|			>gi|4007740|emb|CAA22424.1| conserved hypothetical protein [Streptomyces coelicolor A3(2)]																	0.608271	5.57868	0.608271	5.57868	0.688806	2.1	21.671
979	1560	9	9		11183	11592	15275	16162	20120301_0285bAgBe_directMS_R06	5764	15274	16161	20120229_0285bAgBe_TiO2_R05	4613	gi|4007740|emb|CAA22424.1|	gi|4007740|emb|CAA22424.1|	gi|4007740|emb|CAA22424.1|			>gi|4007740|emb|CAA22424.1| conserved hypothetical protein [Streptomyces coelicolor A3(2)]																	0.333333	0	0.00333775	-24.7374	0.538475	4.42	33.87	0.333333	0	0.791555	0.69	17.512
980	1560	10	10		11183	11592	15275	16162	20120301_0285bAgBe_directMS_R06	5764	15274	16161	20120229_0285bAgBe_TiO2_R05	4613	gi|4007740|emb|CAA22424.1|	gi|4007740|emb|CAA22424.1|	gi|4007740|emb|CAA22424.1|			>gi|4007740|emb|CAA22424.1| conserved hypothetical protein [Streptomyces coelicolor A3(2)]																	0.333333	0	0.00311137	-25.0424	0.538475	4.42	33.87	0.333333	0	0.791555	0.69	17.512
981	1561	458	458		8775	9078	11911	12592	20120301_0285bAgBe_directMS_R05	3544	11911	12592	20120301_0285bAgBe_directMS_R05	3544	gi|4007741|emb|CAA22425.1|	gi|4007741|emb|CAA22425.1|	gi|4007741|emb|CAA22425.1|			>gi|4007741|emb|CAA22425.1| putative regulator [Streptomyces coelicolor A3(2)]																	1	25.8266	1	25.8266	0.533104	0.99	25.827
982	1563	132	132		826	860	1119	1184	20120301_0285bAgBe_directMS_R05	7064	1119	1184	20120301_0285bAgBe_directMS_R05	7064	gi|4008532|emb|CAA22501.1|	gi|4008532|emb|CAA22501.1|	gi|4008532|emb|CAA22501.1|			>gi|4008532|emb|CAA22501.1| proline rich protein (putative membrane protein) [Streptomyces coelicolor A3(2)]																	1	8.39966	1	8.39966	0.544838	0.19	8.3997
983	1572	27	27		9363	9681	12680	13384	20120301_0285bAgBe_directMS_R06	4987	12680	13384	20120301_0285bAgBe_directMS_R06	4987	gi|4008543|emb|CAA22512.1|	gi|4008543|emb|CAA22512.1|	gi|4008543|emb|CAA22512.1|			>gi|4008543|emb|CAA22512.1| putative deacetylase (putative secreted protein) [Streptomyces coelicolor A3(2)]																	0.75	0						0.75	0	0.531728	0.73	3.4936
984	1572	29	29		9363	9681	12680	13384	20120301_0285bAgBe_directMS_R06	4987	12680	13384	20120301_0285bAgBe_directMS_R06	4987	gi|4008543|emb|CAA22512.1|	gi|4008543|emb|CAA22512.1|	gi|4008543|emb|CAA22512.1|			>gi|4008543|emb|CAA22512.1| putative deacetylase (putative secreted protein) [Streptomyces coelicolor A3(2)]																	0.75	0						0.75	0	0.531728	0.73	3.4936
985	1572	30	30		9363	9681	12680	13384	20120301_0285bAgBe_directMS_R06	4987	12680	13384	20120301_0285bAgBe_directMS_R06	4987	gi|4008543|emb|CAA22512.1|	gi|4008543|emb|CAA22512.1|	gi|4008543|emb|CAA22512.1|			>gi|4008543|emb|CAA22512.1| putative deacetylase (putative secreted protein) [Streptomyces coelicolor A3(2)]																	0.75	0						0.75	0	0.531728	0.73	3.4936
986	1573	17	17		6671;18457	6889;19195	9107	9682	20120229_0285bAgBe_TiO2_R07	9928	9107	9682	20120229_0285bAgBe_TiO2_R07	9928	gi|4154061|emb|CAA22714.1|	gi|4154061|emb|CAA22714.1|	gi|4154061|emb|CAA22714.1|			>gi|4154061|emb|CAA22714.1| putative transferase [Streptomyces coelicolor A3(2)]																	0.503433	1.96951	0.5	0	0.842671	3.1	0.78326						0.503433
987	1575	128	128		10859	11226	14819	15677	20120301_0285bAgBe_directMS_R08	14321	14819	15677	20120301_0285bAgBe_directMS_R08	14321	gi|4154064|emb|CAA22717.1|	gi|4154064|emb|CAA22717.1|	gi|4154064|emb|CAA22717.1|			>gi|4154064|emb|CAA22717.1| putative acyl-CoA dehydrogenase [Streptomyces coelicolor A3(2)]																	0.414168	5.68273
988	1577	594	594		10543	10901	14386	15228	20120301_0285bAgBe_directMS_R08	15198	14386	15228	20120301_0285bAgBe_directMS_R08	15198	gi|4154067|emb|CAA22720.1|	gi|4154067|emb|CAA22720.1|	gi|4154067|emb|CAA22720.1|			>gi|4154067|emb|CAA22720.1| coenzyme B12-dependent mutase [Streptomyces coelicolor A3(2)]																	0.660001	0
989	1577	597	597		10543	10901	14386	15228	20120301_0285bAgBe_directMS_R08	15198	14386	15228	20120301_0285bAgBe_directMS_R08	15198	gi|4154067|emb|CAA22720.1|	gi|4154067|emb|CAA22720.1|	gi|4154067|emb|CAA22720.1|			>gi|4154067|emb|CAA22720.1| coenzyme B12-dependent mutase [Streptomyces coelicolor A3(2)]																	0.74863	2.09365
990	1577	599	599		10543	10901	14386	15228	20120301_0285bAgBe_directMS_R08	15198	14386	15228	20120301_0285bAgBe_directMS_R08	15198	gi|4154067|emb|CAA22720.1|	gi|4154067|emb|CAA22720.1|	gi|4154067|emb|CAA22720.1|			>gi|4154067|emb|CAA22720.1| coenzyme B12-dependent mutase [Streptomyces coelicolor A3(2)]																	0.690442	0
991	1579	240	240		15710	16334	21213	22442	20120301_0285bAgBe_directMS_R05	9743	21213	22442	20120301_0285bAgBe_directMS_R05	9743	gi|4154069|emb|CAA22722.1|	gi|4154069|emb|CAA22722.1|	gi|4154069|emb|CAA22722.1|			>gi|4154069|emb|CAA22722.1| putative transcriptional regulator [Streptomyces coelicolor A3(2)]																	0.333087	0.00697692	0.333087	0.00697692	0.748293	6.31	0.15153
992	1579	242	242		15710	16334	21213	22442	20120301_0285bAgBe_directMS_R05	9743	21213	22442	20120301_0285bAgBe_directMS_R05	9743	gi|4154069|emb|CAA22722.1|	gi|4154069|emb|CAA22722.1|	gi|4154069|emb|CAA22722.1|			>gi|4154069|emb|CAA22722.1| putative transcriptional regulator [Streptomyces coelicolor A3(2)]																	0.333087	0.00697692	0.333087	0.00697692	0.748293	6.31	0.15153
993	1592	87	87		6996	7227	9508	10096	20120301_0285bAgBe_directMS_R06	15090	9508	10096	20120301_0285bAgBe_directMS_R06	15090	gi|4158183|emb|CAA22746.1|	gi|4158183|emb|CAA22746.1|	gi|4158183|emb|CAA22746.1|			>gi|4158183|emb|CAA22746.1| hypothetical protein SC9B5.04 [Streptomyces coelicolor A3(2)]																	0.205995	0						0.205995	0	0.920242	5.51	0.32247
994	1596	154	154		3093;15262	3197;15862	20565	21745	20120229_0285bAgBe_TiO2_R05	5695	20565	21745	20120229_0285bAgBe_TiO2_R05	5695	gi|4158190|emb|CAA22753.1|	gi|4158190|emb|CAA22753.1|	gi|4158190|emb|CAA22753.1|			>gi|4158190|emb|CAA22753.1| putative gamma-glutamyl transferase [Streptomyces coelicolor A3(2)]																	1	13.2077	1	13.2077	0.551958	1.73	13.208	1	23.0918	0.687265	0.7	23.092	1
995	1596	615	615		14022	14571	19032	20148	20120301_0285bAgBe_directMS_R05	14293	19032	20148	20120301_0285bAgBe_directMS_R05	14293	gi|4158190|emb|CAA22753.1|	gi|4158190|emb|CAA22753.1|	gi|4158190|emb|CAA22753.1|			>gi|4158190|emb|CAA22753.1| putative gamma-glutamyl transferase [Streptomyces coelicolor A3(2)]																	0.67623	3.19858	0.67623	3.19858	0.547102	2.16	7.1681
996	1602	398	398		13322	13852	18064	19086	20120301_0285bAgBe_directMS_R06	8560	18064	19086	20120301_0285bAgBe_directMS_R06	8560	gi|4158197|emb|CAA22760.1|	gi|4158197|emb|CAA22760.1|	gi|4158197|emb|CAA22760.1|			>gi|4158197|emb|CAA22760.1| putative substrate binding protein [Streptomyces coelicolor A3(2)]																	0.675107	4.16254						0.675107	4.16254	0.766255	3.19	9.8877
997	1602	236	236		15037	15628	20278	21445	20120229_0285bAgBe_TiO2_R07	1534	20278	21445	20120229_0285bAgBe_TiO2_R07	1534	gi|4158197|emb|CAA22760.1|	gi|4158197|emb|CAA22760.1|	gi|4158197|emb|CAA22760.1|			>gi|4158197|emb|CAA22760.1| putative substrate binding protein [Streptomyces coelicolor A3(2)]																	0.410638	0.157865											0.410638
998	1603	14	14		14693	15264	19828	20981	20120229_0285bAgBe_TiO2_R07	3870	19828	20981	20120229_0285bAgBe_TiO2_R07	3870	gi|4158199|emb|CAA22762.1|	gi|4158199|emb|CAA22762.1|	gi|4158199|emb|CAA22762.1|			>gi|4158199|emb|CAA22762.1| putative transport permease protein [Streptomyces coelicolor A3(2)]																	0.357376	2.16076											0.357376
999	1607	1033	1033		14512	15077	19615	20760	20120301_0285bAgBe_directMS_R07	6309	19616	20761	20120301_0285bAgBe_directMS_R07	6326	gi|4158203|emb|CAA22766.1|	gi|4158203|emb|CAA22766.1|	gi|4158203|emb|CAA22766.1|			>gi|4158203|emb|CAA22766.1| putative beta-galactosidase [Streptomyces coelicolor A3(2)]																	0.269717	0											0.269717
1000	1610	263	263		10522	10880	14360	15201	20120301_0285bAgBe_directMS_R06	6269	14360	15201	20120301_0285bAgBe_directMS_R06	6269	gi|4158207|emb|CAA22770.1|	gi|4158207|emb|CAA22770.1|	gi|4158207|emb|CAA22770.1|			>gi|4158207|emb|CAA22770.1| putative ADA-like regulatory protein [Streptomyces coelicolor A3(2)]																	0.496464	0.333866						0.496464	0.333866	0.806926	0.8	1.4474
1001	1611	91	91		13661	14201;14202	18594	19698	20120229_0285bAgBe_TiO2_R05	3376	18594	19698	20120229_0285bAgBe_TiO2_R05	3376	gi|4158209|emb|CAA22772.1|	gi|4158209|emb|CAA22772.1|	gi|4158209|emb|CAA22772.1|			>gi|4158209|emb|CAA22772.1| conserved hypothetical protein SC9B5.30 [Streptomyces coelicolor A3(2)]																	0.954562	17.8209	0.954562	17.8209	0.705955	4.42	20.999						0.688737
1002	1617	104	104		8861	9167	12019	12706	20120301_0285bAgBe_directMS_R06	7690	12019	12706	20120301_0285bAgBe_directMS_R06	7690	gi|4160327|emb|CAA22798.1|	gi|4160327|emb|CAA22798.1|	gi|4160327|emb|CAA22798.1|			>gi|4160327|emb|CAA22798.1| putative carboxypeptidase [Streptomyces coelicolor A3(2)]																	0.285881	0						0.285881	0	0.859505	5.3	0.13789
1003	1617	114	114		8861	9167	12019	12706	20120301_0285bAgBe_directMS_R06	7690	12019	12706	20120301_0285bAgBe_directMS_R06	7690	gi|4160327|emb|CAA22798.1|	gi|4160327|emb|CAA22798.1|	gi|4160327|emb|CAA22798.1|			>gi|4160327|emb|CAA22798.1| putative carboxypeptidase [Streptomyces coelicolor A3(2)]																	0.285547	0						0.285547	0	0.859505	5.3	0.13789
1004	1617	121	121		8861	9167	12019	12706	20120301_0285bAgBe_directMS_R06	7690	12019	12706	20120301_0285bAgBe_directMS_R06	7690	gi|4160327|emb|CAA22798.1|	gi|4160327|emb|CAA22798.1|	gi|4160327|emb|CAA22798.1|			>gi|4160327|emb|CAA22798.1| putative carboxypeptidase [Streptomyces coelicolor A3(2)]																	0.286302	0						0.286302	0	0.859505	5.3	0.13789
1005	1621	208	208		16983	17659	22820	24111	20120229_0285bAgBe_TiO2_R05	13165	22820	24111	20120229_0285bAgBe_TiO2_R05	13165	gi|4455729|emb|CAB36592.1|	gi|4455729|emb|CAB36592.1|	gi|4455729|emb|CAB36592.1|			>gi|4455729|emb|CAB36592.1| putative transferase [Streptomyces coelicolor A3(2)]																	0.792924	4.51655	0.792924	4.51655	0.825351	2.81	5.9055
1006	1623	24	24		1793	1858	2452	2611	20120229_0285bAgBe_TiO2_R07	7749	2452	2611	20120229_0285bAgBe_TiO2_R07	7749	gi|4455731|emb|CAB36594.1|	gi|4455731|emb|CAB36594.1|	gi|4455731|emb|CAB36594.1|			>gi|4455731|emb|CAB36594.1| putative phosphoheptose isomerase [Streptomyces coelicolor A3(2)]																	0.966755	14.6359											0.966755
1007	1624	451	451		15683	16306	21181	22410	20120301_0285bAgBe_directMS_R06	2430	21182	22411	20120301_0285bAgBe_directMS_R06	2499	gi|4455732|emb|CAB36595.1|	gi|4455732|emb|CAB36595.1|	gi|4455732|emb|CAB36595.1|			>gi|4455732|emb|CAB36595.1| putative bifunctional synthase/transferase [Streptomyces coelicolor A3(2)]																	0.420475	0						0.420475	0	0.488027	8.65	32.892
1008	1625	470	470		10311	10662	14078	14910	20120301_0285bAgBe_directMS_R05	4163	14078	14910	20120301_0285bAgBe_directMS_R05	4163	gi|4455733|emb|CAB36596.1|	gi|4455733|emb|CAB36596.1|	gi|4455733|emb|CAB36596.1|			>gi|4455733|emb|CAB36596.1| putative transferase [Streptomyces coelicolor A3(2)]																	1	29.3762	1	29.3762	0.687038	0.38	29.376
1009	1627	216	216		3799	3929	5137	5421	20120229_0285bAgBe_TiO2_R05	7074	5137	5421	20120229_0285bAgBe_TiO2_R05	7074	gi|4455735|emb|CAB36598.1|	gi|4455735|emb|CAB36598.1|	gi|4455735|emb|CAB36598.1|			>gi|4455735|emb|CAB36598.1| putative transferase [Streptomyces coelicolor A3(2)]																	0.986584	17.7214	0.986584	17.7214	0.537285	1.34	24.352
1010	1629	222	222		1660	1718	2265	2411	20120301_0285bAgBe_directMS_R05	11264	2265	2411	20120301_0285bAgBe_directMS_R05	11264	gi|4455738|emb|CAB36601.1|	gi|4455738|emb|CAB36601.1|	gi|4455738|emb|CAB36601.1|			>gi|4455738|emb|CAB36601.1| putative transcriptional regulator [Streptomyces coelicolor A3(2)]																	0.728771	3.26776	0.728771	3.26776	0.831785	1.37	8.534
1011	1629	590	590		5435	5614	7413	7838	20120301_0285bAgBe_directMS_R08	6411	7413	7838	20120301_0285bAgBe_directMS_R08	6411	gi|4455738|emb|CAB36601.1|	gi|4455738|emb|CAB36601.1|	gi|4455738|emb|CAB36601.1|			>gi|4455738|emb|CAB36601.1| putative transcriptional regulator [Streptomyces coelicolor A3(2)]																	1	42.1905
1012	1630	255	255		15925	16560	21475	22711	20120301_0285bAgBe_directMS_R06	7619	21475	22711	20120301_0285bAgBe_directMS_R06	7619	gi|4455739|emb|CAB36602.1|	gi|4455739|emb|CAB36602.1|	gi|4455739|emb|CAB36602.1|			>gi|4455739|emb|CAB36602.1| putative response regulator [Streptomyces coelicolor A3(2)]																	0.716537	1.1517						0.716537	1.1517	0.879652	0.92	2.6398
1013	1633	809	809		15736	16362	21250	22480	20120301_0285bAgBe_directMS_R08	8526	21250	22480	20120301_0285bAgBe_directMS_R08	8526	gi|4455743|emb|CAB36606.1|	gi|4455743|emb|CAB36606.1|	gi|4455743|emb|CAB36606.1|			>gi|4455743|emb|CAB36606.1| putative secreted protein [Streptomyces coelicolor A3(2)]																	0.530277	0.526609
1014	1637	108	108		1494	1548	2028	2116	20120301_0285bAgBe_directMS_R08	10833	2028	2116	20120301_0285bAgBe_directMS_R08	10833	gi|4455751|emb|CAB36614.1|	gi|4455751|emb|CAB36614.1|	gi|4455751|emb|CAB36614.1|			>gi|4455751|emb|CAB36614.1| putative oxidoreductase [Streptomyces coelicolor A3(2)]																	0.748313	1.72192
1015	1639	1035	1035		6298	6508	8624	9190	20120229_0285bAgBe_TiO2_R07	3108	8624	9190	20120229_0285bAgBe_TiO2_R07	3108	gi|4464270|emb|CAB37473.1|	gi|4464270|emb|CAB37473.1|	gi|4464270|emb|CAB37473.1|			>gi|4464270|emb|CAB37473.1| putative large Pro/Ala/Gly-rich protein [Streptomyces coelicolor A3(2)]																	0.447235	0											0.447235
1016	1641	33	33		3606	3730	4905	5186	20120229_0285bAgBe_TiO2_R07	9493	4905	5186	20120229_0285bAgBe_TiO2_R07	9493	gi|4464272|emb|CAB37475.1|	gi|4464272|emb|CAB37475.1|	gi|4464272|emb|CAB37475.1|			>gi|4464272|emb|CAB37475.1| putative ribosome-binding factor [Streptomyces coelicolor A3(2)]																	0.230828	0											0.230828
1017	1644	515	515		2353	2432	3193	3391	20120301_0285bAgBe_directMS_R06	3753	3193	3391	20120301_0285bAgBe_directMS_R06	3753	gi|4467245|emb|CAB37570.1|	gi|4467245|emb|CAB37570.1|	gi|4467245|emb|CAB37570.1|			>gi|4467245|emb|CAB37570.1| putative DNA ligase [Streptomyces coelicolor A3(2)]																	0.875278	8.46201						0.875278	8.46201	0.73684	0.18	9.1073
1018	1644	697	697		17080	17760	22932	24225	20120301_0285bAgBe_directMS_R07	7476	22932	24225	20120301_0285bAgBe_directMS_R07	7476	gi|4467245|emb|CAB37570.1|	gi|4467245|emb|CAB37570.1|	gi|4467245|emb|CAB37570.1|			>gi|4467245|emb|CAB37570.1| putative DNA ligase [Streptomyces coelicolor A3(2)]																	0.528425	3.0211											0.528425
1019	1645	257	257		12154	12656	16603	17546	20120301_0285bAgBe_directMS_R05	7375	16603	17546	20120301_0285bAgBe_directMS_R05	7375	gi|4467250|emb|CAB37575.1|	gi|4467250|emb|CAB37575.1|	gi|4467250|emb|CAB37575.1|			>gi|4467250|emb|CAB37575.1| probable Glu-tRNA Gln amidotransferase subunit [Streptomyces coelicolor A3(2)]																	1	8.4913	1	8.4913	0.528848	0.05	8.4913
1020	1648	57	57		9838	10178	13473	14286	20120301_0285bAgBe_directMS_R07	4382	13473	14286	20120301_0285bAgBe_directMS_R07	4382	gi|4467253|emb|CAB37578.1|	gi|4467253|emb|CAB37578.1|	gi|4467253|emb|CAB37578.1|			>gi|4467253|emb|CAB37578.1| putative integral membrane export protein [Streptomyces coelicolor A3(2)]																	0.299397	1.05202											0.299397
1021	1648	66	66		9838	10178	13473	14286	20120301_0285bAgBe_directMS_R07	4382	13473	14286	20120301_0285bAgBe_directMS_R07	4382	gi|4467253|emb|CAB37578.1|	gi|4467253|emb|CAB37578.1|	gi|4467253|emb|CAB37578.1|			>gi|4467253|emb|CAB37578.1| putative integral membrane export protein [Streptomyces coelicolor A3(2)]																	0.297354	1.05202											0.297354
1022	1652	28	28		1227	1274	1677	1759	20120301_0285bAgBe_directMS_R05	7334	1677	1759	20120301_0285bAgBe_directMS_R05	7334	gi|4467260|emb|CAB37585.1|	gi|4467260|emb|CAB37585.1|	gi|4467260|emb|CAB37585.1|			>gi|4467260|emb|CAB37585.1| putative oxidoreductase [Streptomyces coelicolor A3(2)]																	0.506659	0.241228	0.506659	0.241228	0.747985	2.59	0.29199
1023	1654	990	990		9639	9973	13186	13992	20120301_0285bAgBe_directMS_R05	2206	13186	13992	20120301_0285bAgBe_directMS_R05	2206	gi|4467262|emb|CAB37587.1|	gi|4467262|emb|CAB37587.1|	gi|4467262|emb|CAB37587.1|			>gi|4467262|emb|CAB37587.1| putative membrane associated phophodiesterase [Streptomyces coelicolor A3(2)]																	1	7.75577	1	7.75577	0.521248	2.37	7.7558
1024	1654	634	634		14629	15199	19754	20903	20120301_0285bAgBe_directMS_R05	338	19754	20903	20120301_0285bAgBe_directMS_R05	338	gi|4467262|emb|CAB37587.1|	gi|4467262|emb|CAB37587.1|	gi|4467262|emb|CAB37587.1|			>gi|4467262|emb|CAB37587.1| putative membrane associated phophodiesterase [Streptomyces coelicolor A3(2)]																	1	30.6121	1	30.6121	0.670061	1.47	30.612
1025	1655	223	223		4155	4309	5611	5919	20120301_0285bAgBe_directMS_R07	5190	5611	5919	20120301_0285bAgBe_directMS_R07	5190	gi|4467263|emb|CAB37588.1|	gi|4467263|emb|CAB37588.1|	gi|4467263|emb|CAB37588.1|			>gi|4467263|emb|CAB37588.1| acetolactate synthase [Streptomyces coelicolor A3(2)]																	1	19.7769											1
1026	1656	94	94		4736	4905	6483	6882	20120229_0285bAgBe_TiO2_R07	6745	6483	6882	20120229_0285bAgBe_TiO2_R07	6745	gi|4467264|emb|CAB37589.1|	gi|4467264|emb|CAB37589.1|	gi|4467264|emb|CAB37589.1|			>gi|4467264|emb|CAB37589.1| acetolactate synthase small subunit [Streptomyces coelicolor A3(2)]																	0.5	0											0.5
1027	1657;4500	310;310	310		13339	13869	18091	19113	20120229_0285bAgBe_TiO2_R05	13079	18091	19113	20120229_0285bAgBe_TiO2_R05	13079	gi|4467265|emb|CAB37590.1|;gi|9716974|emb|CAC01643.1|	gi|4467265|emb|CAB37590.1|;gi|9716974|emb|CAC01643.1|	gi|4467265|emb|CAB37590.1|			>gi|4467265|emb|CAB37590.1| acetolactate synthase small subunit [Streptomyces coelicolor A3(2)];>gi|9716974|emb|CAC01643.1| ketol-acid reductoisomerase [Streptomyces coelicolor A3(2)]																	0.533163	3.38835	0.533163	3.38835	0.800313	1.01	3.7957
1028	1657;4500	27;27	27		17710	18421	23987	25537	20120301_0285bAgBe_directMS_R05	9797	23987	25537	20120301_0285bAgBe_directMS_R05	9797	gi|4467265|emb|CAB37590.1|;gi|9716974|emb|CAC01643.1|	gi|4467265|emb|CAB37590.1|;gi|9716974|emb|CAC01643.1|	gi|4467265|emb|CAB37590.1|			>gi|4467265|emb|CAB37590.1| acetolactate synthase small subunit [Streptomyces coelicolor A3(2)];>gi|9716974|emb|CAC01643.1| ketol-acid reductoisomerase [Streptomyces coelicolor A3(2)]																	0.294387	0	0.294387	0	0.7244	2.96	6.1494
1029	1657;4500	35;35	35		17710	18421	23987	25537	20120301_0285bAgBe_directMS_R05	9797	23987	25537	20120301_0285bAgBe_directMS_R05	9797	gi|4467265|emb|CAB37590.1|;gi|9716974|emb|CAC01643.1|	gi|4467265|emb|CAB37590.1|;gi|9716974|emb|CAC01643.1|	gi|4467265|emb|CAB37590.1|			>gi|4467265|emb|CAB37590.1| acetolactate synthase small subunit [Streptomyces coelicolor A3(2)];>gi|9716974|emb|CAC01643.1| ketol-acid reductoisomerase [Streptomyces coelicolor A3(2)]																	0.294387	0	0.294387	0	0.7244	2.96	6.1494
1030	1658	420	420		12383	12891	16894	17852	20120229_0285bAgBe_TiO2_R07	9131	16894	17852	20120229_0285bAgBe_TiO2_R07	9131	gi|4467266|emb|CAB37591.1|	gi|4467266|emb|CAB37591.1|	gi|4467266|emb|CAB37591.1|			>gi|4467266|emb|CAB37591.1| probable D-3-phosphoglycerate dehydrogenase [Streptomyces coelicolor A3(2)]																	0.727851	5.82529											0.727851
1031	1658	426	426		12383	12891	16894	17852	20120229_0285bAgBe_TiO2_R07	9131	16894	17852	20120229_0285bAgBe_TiO2_R07	9131	gi|4467266|emb|CAB37591.1|	gi|4467266|emb|CAB37591.1|	gi|4467266|emb|CAB37591.1|			>gi|4467266|emb|CAB37591.1| probable D-3-phosphoglycerate dehydrogenase [Streptomyces coelicolor A3(2)]																	0.601214	2.29134											0.601214
1032	1661	179	179		8879	9185	12040	12727	20120301_0285bAgBe_directMS_R05	13209	12041	12728	20120301_0285bAgBe_directMS_R07	12185	gi|4467270|emb|CAB37595.1|	gi|4467270|emb|CAB37595.1|	gi|4467270|emb|CAB37595.1|			>gi|4467270|emb|CAB37595.1| conserved hypothetical protein [Streptomyces coelicolor A3(2)]																	0.670496	3.08536	0.670496	3.08536	0.777089	0.29	5.7251						0.607764
1033	1661	181	181		8879	9185	12041	12728	20120301_0285bAgBe_directMS_R07	12185	12041	12728	20120301_0285bAgBe_directMS_R07	12185	gi|4467270|emb|CAB37595.1|	gi|4467270|emb|CAB37595.1|	gi|4467270|emb|CAB37595.1|			>gi|4467270|emb|CAB37595.1| conserved hypothetical protein [Streptomyces coelicolor A3(2)]																	0.5	0	0.329504	-3.08536	0.777089	0.29	5.7251						0.5
1034	1661	226	226		16734	17401	22501	23783	20120229_0285bAgBe_TiO2_R07	6864	22501	23783	20120229_0285bAgBe_TiO2_R07	6864	gi|4467270|emb|CAB37595.1|	gi|4467270|emb|CAB37595.1|	gi|4467270|emb|CAB37595.1|			>gi|4467270|emb|CAB37595.1| conserved hypothetical protein [Streptomyces coelicolor A3(2)]																	0.488677	0											0.488677
1035	1662	92	92		14850	15426	20030	21190	20120301_0285bAgBe_directMS_R07	6693	20030	21190	20120301_0285bAgBe_directMS_R07	6693	gi|4468679|emb|CAB38133.1|	gi|4468679|emb|CAB38133.1|	gi|4468679|emb|CAB38133.1|			>gi|4468679|emb|CAB38133.1| putative electron transport protein [Streptomyces coelicolor A3(2)]																	1	18.7305											1
1036	1663	73	73		7739	7984	10503	11135	20120301_0285bAgBe_directMS_R08	7867	10503	11135	20120301_0285bAgBe_directMS_R08	7867	gi|4468681|emb|CAB38135.1|	gi|4468681|emb|CAB38135.1|	gi|4468681|emb|CAB38135.1|			>gi|4468681|emb|CAB38135.1| triosephosphate isomerase [Streptomyces coelicolor A3(2)]																	0.408225	1.4655
1037	1664	9	9		16563	17221	22278	23550	20120229_0285bAgBe_TiO2_R07	5683	22278	23550	20120229_0285bAgBe_TiO2_R07	5683	gi|4468682|emb|CAB38136.1|	gi|4468682|emb|CAB38136.1|	gi|4468682|emb|CAB38136.1|			>gi|4468682|emb|CAB38136.1| phosphoglycerate kinase [Streptomyces coelicolor A3(2)]																	1	4.54526											1
1038	1671	348	348		15079	15671	20327	21495	20120301_0285bAgBe_directMS_R06	3246	20327	21495	20120301_0285bAgBe_directMS_R06	3246	gi|4468692|emb|CAB38146.1|	gi|4468692|emb|CAB38146.1|	gi|4468692|emb|CAB38146.1|			>gi|4468692|emb|CAB38146.1| putative transcriptional regulator (lacI family) [Streptomyces coelicolor A3(2)]																	1	12.0582						1	12.0582	0.548147	5.63	12.058
1039	1671	355	355		15079	15671	20327	21495	20120301_0285bAgBe_directMS_R06	3246	20327	21495	20120301_0285bAgBe_directMS_R06	3246	gi|4468692|emb|CAB38146.1|	gi|4468692|emb|CAB38146.1|	gi|4468692|emb|CAB38146.1|			>gi|4468692|emb|CAB38146.1| putative transcriptional regulator (lacI family) [Streptomyces coelicolor A3(2)]																	1	12.0582						1	12.0582	0.548147	5.63	12.058
1040	1673	950	950		18729	19479	25493	27229	20120229_0285bAgBe_TiO2_R07	10303	25493	27229	20120229_0285bAgBe_TiO2_R07	10303	gi|4468694|emb|CAB38148.1|	gi|4468694|emb|CAB38148.1|	gi|4468694|emb|CAB38148.1|			>gi|4468694|emb|CAB38148.1| ABC excision nuclease subunit A [Streptomyces coelicolor A3(2)]																	1	2.44209											1
1041	1675	214	214		14107	14659	19126	20243	20120301_0285bAgBe_directMS_R08	15127	19126	20243	20120301_0285bAgBe_directMS_R08	15127	gi|4468699|emb|CAB38153.1|	gi|4468699|emb|CAB38153.1|	gi|4468699|emb|CAB38153.1|			>gi|4468699|emb|CAB38153.1| putative integral membrane export protein [Streptomyces coelicolor A3(2)]																	0.281473	0
1042	1678	6718	6718		2354	2433	3194	3392	20120301_0285bAgBe_directMS_R08	7477	3194	3392	20120301_0285bAgBe_directMS_R08	7477	gi|4481934|emb|CAB38518.1|	gi|4481934|emb|CAB38518.1|	gi|4481934|emb|CAB38518.1|			>gi|4481934|emb|CAB38518.1| CDA peptide synthetase I [Streptomyces coelicolor A3(2)]																	0.40089	0
1043	1678	6720	6720		2354	2433	3194	3392	20120301_0285bAgBe_directMS_R08	7477	3194	3392	20120301_0285bAgBe_directMS_R08	7477	gi|4481934|emb|CAB38518.1|	gi|4481934|emb|CAB38518.1|	gi|4481934|emb|CAB38518.1|			>gi|4481934|emb|CAB38518.1| CDA peptide synthetase I [Streptomyces coelicolor A3(2)]																	0.40089	0
1044	1678	3862	3862		4084	4235	5515	5812	20120229_0285bAgBe_TiO2_R07	13068	5515	5812	20120229_0285bAgBe_TiO2_R07	13068	gi|4481934|emb|CAB38518.1|	gi|4481934|emb|CAB38518.1|	gi|4481934|emb|CAB38518.1|			>gi|4481934|emb|CAB38518.1| CDA peptide synthetase I [Streptomyces coelicolor A3(2)]																	0.340823	0.145576											0.340823
1045	1678	5842	5842		10728	11092	14652	15505	20120229_0285bAgBe_TiO2_R07	6000	14652	15505	20120229_0285bAgBe_TiO2_R07	6000	gi|4481934|emb|CAB38518.1|	gi|4481934|emb|CAB38518.1|	gi|4481934|emb|CAB38518.1|			>gi|4481934|emb|CAB38518.1| CDA peptide synthetase I [Streptomyces coelicolor A3(2)]																	1	1.98085											1
1046	1678	5853	5853		10728	11092	14652	15505	20120229_0285bAgBe_TiO2_R07	6000	14652	15505	20120229_0285bAgBe_TiO2_R07	6000	gi|4481934|emb|CAB38518.1|	gi|4481934|emb|CAB38518.1|	gi|4481934|emb|CAB38518.1|			>gi|4481934|emb|CAB38518.1| CDA peptide synthetase I [Streptomyces coelicolor A3(2)]																	1	1.98085											1
1047	1678	7307	7307		15863	16497	21404	22640	20120301_0285bAgBe_directMS_R07	12097	21404	22640	20120301_0285bAgBe_directMS_R07	12097	gi|4481934|emb|CAB38518.1|	gi|4481934|emb|CAB38518.1|	gi|4481934|emb|CAB38518.1|			>gi|4481934|emb|CAB38518.1| CDA peptide synthetase I [Streptomyces coelicolor A3(2)]																	1	3.1661											1
1048	1678	5148	5148		16272	16919	21918	23173	20120301_0285bAgBe_directMS_R08	2758	21918	23173	20120301_0285bAgBe_directMS_R08	2758	gi|4481934|emb|CAB38518.1|	gi|4481934|emb|CAB38518.1|	gi|4481934|emb|CAB38518.1|			>gi|4481934|emb|CAB38518.1| CDA peptide synthetase I [Streptomyces coelicolor A3(2)]																	0.43723	0
1049	1678	4245	4245		18339	19074	24975	26698	20120301_0285bAgBe_directMS_R08	15245	24975	26698	20120301_0285bAgBe_directMS_R08	15245	gi|4481934|emb|CAB38518.1|	gi|4481934|emb|CAB38518.1|	gi|4481934|emb|CAB38518.1|			>gi|4481934|emb|CAB38518.1| CDA peptide synthetase I [Streptomyces coelicolor A3(2)]																	0.63019	2.31493
1050	1679	210	210		9272	9589	12568	13269	20120301_0285bAgBe_directMS_R08	2412	12568	13269	20120301_0285bAgBe_directMS_R08	2412	gi|4481936|emb|CAB38520.1|	gi|4481936|emb|CAB38520.1|	gi|4481936|emb|CAB38520.1|			>gi|4481936|emb|CAB38520.1| putative glycolate oxidase [Streptomyces coelicolor A3(2)]																	1	11.0691
1051	1681	135	135		13833	14380	18806	19913	20120229_0285bAgBe_TiO2_R07	765	18806	19913	20120229_0285bAgBe_TiO2_R07	765	gi|4490618|emb|CAB38580.1|	gi|4490618|emb|CAB38580.1|	gi|4490618|emb|CAB38580.1|			>gi|4490618|emb|CAB38580.1| putative transcriptional regulator [Streptomyces coelicolor A3(2)]																	0.757935	4.95699											0.757935
1052	1682	194	194		12483	12994	17021	17986	20120229_0285bAgBe_TiO2_R07	3086	17021	17986	20120229_0285bAgBe_TiO2_R07	3086	gi|4490623|emb|CAB38585.1|	gi|4490623|emb|CAB38585.1|	gi|4490623|emb|CAB38585.1|			>gi|4490623|emb|CAB38585.1| probable anthranilate synthase component I [Streptomyces coelicolor A3(2)]																	0.5	0											0.5
1053	1683	215	215		13987	14536	18990	20105	20120301_0285bAgBe_directMS_R08	12725	18990	20105	20120301_0285bAgBe_directMS_R08	12725	gi|4490625|emb|CAB38587.1|	gi|4490625|emb|CAB38587.1|	gi|4490625|emb|CAB38587.1|			>gi|4490625|emb|CAB38587.1| putative integral membrane ATPase [Streptomyces coelicolor A3(2)]																	0.977095	16.3001
1054	1684	528	528		15058	15650	20301	21469	20120301_0285bAgBe_directMS_R08	8939	20302	21470	20120301_0285bAgBe_directMS_R06	9060	gi|4490626|emb|CAB38588.1|	gi|4490626|emb|CAB38588.1|	gi|4490626|emb|CAB38588.1|			>gi|4490626|emb|CAB38588.1| putative transcriptional regulator [Streptomyces coelicolor A3(2)]																	0.273048	0						0.193605	-2.72752	0.825351	3.12	5.9055
1055	1687	122	122		13223	13751	17919	18930	20120229_0285bAgBe_TiO2_R07	13694	17919	18930	20120229_0285bAgBe_TiO2_R07	13694	gi|4490629|emb|CAB38591.1|	gi|4490629|emb|CAB38591.1|	gi|4490629|emb|CAB38591.1|			>gi|4490629|emb|CAB38591.1| putative secreted protein [Streptomyces coelicolor A3(2)]																	0.62768	1.23344											0.62768
1056	1693	145	145		14509	15074	19612	20757	20120301_0285bAgBe_directMS_R05	13241	19612	20757	20120301_0285bAgBe_directMS_R05	13241	gi|4490982|emb|CAB38879.1|	gi|4490982|emb|CAB38879.1|	gi|4490982|emb|CAB38879.1|			>gi|4490982|emb|CAB38879.1| putative ABC transporter [Streptomyces coelicolor A3(2)]																	0.521223	0	0.521223	0	0.859806	2.23	2.7849
1057	1693	325	325		17686	18396	23952	25502	20120301_0285bAgBe_directMS_R08	15073	23952	25502	20120301_0285bAgBe_directMS_R08	15073	gi|4490982|emb|CAB38879.1|	gi|4490982|emb|CAB38879.1|	gi|4490982|emb|CAB38879.1|			>gi|4490982|emb|CAB38879.1| putative ABC transporter [Streptomyces coelicolor A3(2)]																	0.621412	1.11887
1058	1696	237	237		9360	9678	12677	13381	20120229_0285bAgBe_TiO2_R07	10611	12677	13381	20120229_0285bAgBe_TiO2_R07	10611	gi|4490992|emb|CAB38889.1|	gi|4490992|emb|CAB38889.1|	gi|4490992|emb|CAB38889.1|			>gi|4490992|emb|CAB38889.1| putative salicylate hydroxylase (putative secreted protein) [Streptomyces coelicolor A3(2)]																	0.370281	1.12289											0.370281
1059	1697	50	50		9905	10247	13565	14379	20120301_0285bAgBe_directMS_R05	4704	13565	14379	20120301_0285bAgBe_directMS_R05	4704	gi|4490994|emb|CAB38891.1|	gi|4490994|emb|CAB38891.1|	gi|4490994|emb|CAB38891.1|			>gi|4490994|emb|CAB38891.1| putative acyl CoA oxidase [Streptomyces coelicolor A3(2)]																	1	3.47225	1	3.47225	0.833092	1.35	3.4722
1060	1698	229	229		2968	3068	4033	4266	20120229_0285bAgBe_TiO2_R05	12904	4033	4266	20120229_0285bAgBe_TiO2_R05	12904	gi|4490995|emb|CAB38892.1|	gi|4490995|emb|CAB38892.1|	gi|4490995|emb|CAB38892.1|			>gi|4490995|emb|CAB38892.1| putative 3-oxoacyl-[acyl carrier protein] synthase II [Streptomyces coelicolor A3(2)]																	1	1.79974	1	1.79974	0.800058	1.17	1.7997
1061	1704	230	230		11166	11573;11574	15249	16135	20120301_0285bAgBe_directMS_R05	13649	15250	16137	20120301_0285bAgBe_directMS_R07	13846	gi|4539161|emb|CAB39690.1|	gi|4539161|emb|CAB39690.1|	gi|4539161|emb|CAB39690.1|			>gi|4539161|emb|CAB39690.1| putative ABC transporter membrane component [Streptomyces coelicolor A3(2)]																	0.199981	0	0.199981	0	0.752462	7.75	0.011445						0.198352
1062	1704	235	235		11166	11573;11574	15249	16135	20120301_0285bAgBe_directMS_R05	13649	15250	16137	20120301_0285bAgBe_directMS_R07	13846	gi|4539161|emb|CAB39690.1|	gi|4539161|emb|CAB39690.1|	gi|4539161|emb|CAB39690.1|			>gi|4539161|emb|CAB39690.1| putative ABC transporter membrane component [Streptomyces coelicolor A3(2)]																	0.200086	0	0.200086	0	0.752462	7.75	0.011445						0.198322
1063	1705	24	24		16459	17116	22154	23422	20120301_0285bAgBe_directMS_R07	7560	22154	23422	20120301_0285bAgBe_directMS_R07	7560	gi|4539162|emb|CAB39691.1|	gi|4539162|emb|CAB39691.1|	gi|4539162|emb|CAB39691.1|			>gi|4539162|emb|CAB39691.1| putative ABC transporter ATP-binding component [Streptomyces coelicolor A3(2)]																	0.525463	0											0.525463
1064	1705	30	30		16459	17116	22154	23422	20120301_0285bAgBe_directMS_R07	7560	22154	23422	20120301_0285bAgBe_directMS_R07	7560	gi|4539162|emb|CAB39691.1|	gi|4539162|emb|CAB39691.1|	gi|4539162|emb|CAB39691.1|			>gi|4539162|emb|CAB39691.1| putative ABC transporter ATP-binding component [Streptomyces coelicolor A3(2)]																	0.693321	3.08536											0.693321
1065	1709	167	167		6300	6510	8626	9192	20120229_0285bAgBe_TiO2_R07	6245	8626	9192	20120229_0285bAgBe_TiO2_R07	6245	gi|4539166|emb|CAB39695.1|	gi|4539166|emb|CAB39695.1|	gi|4539166|emb|CAB39695.1|			>gi|4539166|emb|CAB39695.1| putative phytoene dehydrogenase [Streptomyces coelicolor A3(2)]																	0.400497	0.047698											0.400497
1066	1709	451	451		15136	15730	20398	21568	20120301_0285bAgBe_directMS_R06	12630	20398	21568	20120301_0285bAgBe_directMS_R06	12630	gi|4539166|emb|CAB39695.1|	gi|4539166|emb|CAB39695.1|	gi|4539166|emb|CAB39695.1|			>gi|4539166|emb|CAB39695.1| putative phytoene dehydrogenase [Streptomyces coelicolor A3(2)]																	0.999012	30.0459						0.999012	30.0459	0.609467	7.19	30.563
1067	1714	427	427		958	996;997	1291	1358	20120229_0285bAgBe_TiO2_R07	8600	1291	1358	20120229_0285bAgBe_TiO2_R07	8600	gi|4539172|emb|CAB39701.1|	gi|4539172|emb|CAB39701.1|	gi|4539172|emb|CAB39701.1|			>gi|4539172|emb|CAB39701.1| probable transketolase [Streptomyces coelicolor A3(2)]																	0.669195	1.53609	0.657601	0	0.767133	6.15	1.7024						0.669195
1068	1714	435	435		958	996;997	1291	1358	20120229_0285bAgBe_TiO2_R07	8600	1291	1358	20120229_0285bAgBe_TiO2_R07	8600	gi|4539172|emb|CAB39701.1|	gi|4539172|emb|CAB39701.1|	gi|4539172|emb|CAB39701.1|			>gi|4539172|emb|CAB39701.1| probable transketolase [Streptomyces coelicolor A3(2)]																	0.899956	6.52365	0.684798	0	0.767133	6.15	1.7024						0.899956
1069	1714	92	92		10279	10629	14042	14873	20120301_0285bAgBe_directMS_R05	10253	14042	14873	20120301_0285bAgBe_directMS_R05	10253	gi|4539172|emb|CAB39701.1|	gi|4539172|emb|CAB39701.1|	gi|4539172|emb|CAB39701.1|			>gi|4539172|emb|CAB39701.1| probable transketolase [Streptomyces coelicolor A3(2)]																	0.348675	0	0.348675	0	0.747551	1.85	5.2156
1070	1714	97	97		10279	10629	14042	14873	20120301_0285bAgBe_directMS_R05	10253	14042	14873	20120301_0285bAgBe_directMS_R05	10253	gi|4539172|emb|CAB39701.1|	gi|4539172|emb|CAB39701.1|	gi|4539172|emb|CAB39701.1|			>gi|4539172|emb|CAB39701.1| probable transketolase [Streptomyces coelicolor A3(2)]																	0.348675	0	0.348675	0	0.747551	1.85	5.2156
1071	1722	153	153		823	857	1112	1177	20120301_0285bAgBe_directMS_R06	14276	1112	1177	20120301_0285bAgBe_directMS_R06	14276	gi|4539189|emb|CAB39718.1|	gi|4539189|emb|CAB39718.1|	gi|4539189|emb|CAB39718.1|			>gi|4539189|emb|CAB39718.1| probable fatty acid co-A racemase [Streptomyces coelicolor A3(2)]																	0.0947918	0.306281						0.0947918	0.306281	0.998449	1.8	0.59859
1072	1724	320	320		16380	17034	22046	23306	20120301_0285bAgBe_directMS_R07	8851	22046	23306	20120301_0285bAgBe_directMS_R07	8851	gi|4539191|emb|CAB39720.1|	gi|4539191|emb|CAB39720.1|	gi|4539191|emb|CAB39720.1|			>gi|4539191|emb|CAB39720.1| probable acyl-CoA dehydrogenase [Streptomyces coelicolor A3(2)]																	0.678004	0.764297											0.678004
1073	1725	293	293		8114	8370	11058	11713	20120301_0285bAgBe_directMS_R06	7518	11058	11713	20120301_0285bAgBe_directMS_R06	7518	gi|4539192|emb|CAB39721.1|;gi|4584478|emb|CAB40681.1|	gi|4539192|emb|CAB39721.1|	gi|4539192|emb|CAB39721.1|			>gi|4539192|emb|CAB39721.1| probable acetyl coA acetyltransferase (thiolase) [Streptomyces coelicolor A3(2)];>gi|4584478|emb|CAB40681.1| putative thiolase [Streptomyces coelicolor A3(2)]																	0.178466	0						0.178466	0	0.79023	3.82	0.71658
1074	1725	295	295		8114	8370	11058	11713	20120301_0285bAgBe_directMS_R06	7518	11058	11713	20120301_0285bAgBe_directMS_R06	7518	gi|4539192|emb|CAB39721.1|;gi|4584478|emb|CAB40681.1|	gi|4539192|emb|CAB39721.1|	gi|4539192|emb|CAB39721.1|			>gi|4539192|emb|CAB39721.1| probable acetyl coA acetyltransferase (thiolase) [Streptomyces coelicolor A3(2)];>gi|4584478|emb|CAB40681.1| putative thiolase [Streptomyces coelicolor A3(2)]																	0.178466	0						0.178466	0	0.79023	3.82	0.71658
1075	1726	481	481		8323	8591	11320	11981	20120229_0285bAgBe_TiO2_R05	12243	11320	11981	20120229_0285bAgBe_TiO2_R05	12243	gi|4539194|emb|CAB39723.1|	gi|4539194|emb|CAB39723.1|	gi|4539194|emb|CAB39723.1|			>gi|4539194|emb|CAB39723.1| putative long chain fatty acid coA ligase [Streptomyces coelicolor A3(2)]																	0.535353	0	0.535353	0	0.741718	0.07	8.2448
1076	1732	170	170		3410;9726	3526;10064	4636	4902	20120229_0285bAgBe_TiO2_R05	7462	4636	4902	20120229_0285bAgBe_TiO2_R05	7462	gi|4539205|emb|CAB39863.1|	gi|4539205|emb|CAB39863.1|	gi|4539205|emb|CAB39863.1|			>gi|4539205|emb|CAB39863.1| putative secreted protein [Streptomyces coelicolor A3(2)]																	1	2.3663	1	2.3663	0.777327	2.89	2.3663
1077	1732	226	226		13724	14266	18673	19778	20120301_0285bAgBe_directMS_R06	7729	18673	19778	20120301_0285bAgBe_directMS_R06	7729	gi|4539205|emb|CAB39863.1|	gi|4539205|emb|CAB39863.1|	gi|4539205|emb|CAB39863.1|			>gi|4539205|emb|CAB39863.1| putative secreted protein [Streptomyces coelicolor A3(2)]																	0.56022	0.279427						0.56022	0.279427	0.744298	3.04	9.5581
1078	1733	191	191		14774	15346	19922	21077	20120229_0285bAgBe_TiO2_R05	3734	19922	21077	20120229_0285bAgBe_TiO2_R05	3734	gi|4539206|emb|CAB39864.1|	gi|4539206|emb|CAB39864.1|	gi|4539206|emb|CAB39864.1|			>gi|4539206|emb|CAB39864.1| hypothetical protein [Streptomyces coelicolor A3(2)]																	1	12.0582	1	12.0582	0.73181	0.59	12.058
1079	1733	194	194		14774	15346	19922	21077	20120229_0285bAgBe_TiO2_R05	3734	19922	21077	20120229_0285bAgBe_TiO2_R05	3734	gi|4539206|emb|CAB39864.1|	gi|4539206|emb|CAB39864.1|	gi|4539206|emb|CAB39864.1|			>gi|4539206|emb|CAB39864.1| hypothetical protein [Streptomyces coelicolor A3(2)]																	1	12.0582	1	12.0582	0.73181	0.59	12.058
1080	1735	30	30		17994	18711	24352	25926	20120301_0285bAgBe_directMS_R07	14752	24352	25926	20120301_0285bAgBe_directMS_R07	14752	gi|4539210|emb|CAB39868.1|	gi|4539210|emb|CAB39868.1|	gi|4539210|emb|CAB39868.1|			>gi|4539210|emb|CAB39868.1| putative small secreted hydrophilic protein [Streptomyces coelicolor A3(2)]																	0.417479	0											0.417479
1081	1737	145	145		1762	1824	2397	2548	20120301_0285bAgBe_directMS_R05	2709	2397	2548	20120301_0285bAgBe_directMS_R05	2709	gi|4539212|emb|CAB39870.1|	gi|4539212|emb|CAB39870.1|	gi|4539212|emb|CAB39870.1|			>gi|4539212|emb|CAB39870.1| putative two component system response regulator [Streptomyces coelicolor A3(2)]																	0.445111	0	0.445111	0	0.738182	4.93	8.745
1082	1740	109	109		17301	17992	23245	24571	20120301_0285bAgBe_directMS_R05	11492	23245	24571	20120301_0285bAgBe_directMS_R05	11492	gi|4539216|emb|CAB39874.1|	gi|4539216|emb|CAB39874.1|	gi|4539216|emb|CAB39874.1|			>gi|4539216|emb|CAB39874.1| phosphoribosylanthranilate transferase [Streptomyces coelicolor A3(2)]																	0.199471	2.0943	0.199471	2.0943	0.73458	8.05	6.6049						0.144833
1083	1741	9	9		15702	16325	21203	22432	20120301_0285bAgBe_directMS_R07	5078	21203	22432	20120301_0285bAgBe_directMS_R07	5078	gi|4539217|emb|CAB39875.1|	gi|4539217|emb|CAB39875.1|	gi|4539217|emb|CAB39875.1|			>gi|4539217|emb|CAB39875.1| cytochrome B subunit [Streptomyces coelicolor A3(2)]																	0.634313	2.40374											0.634313
1084	1743	2	2		11662	12119	15908	16820	20120301_0285bAgBe_directMS_R06	9644	15908	16820	20120301_0285bAgBe_directMS_R06	9644	gi|4539224|emb|CAB39882.1|	gi|4539224|emb|CAB39882.1|	gi|4539224|emb|CAB39882.1|			>gi|4539224|emb|CAB39882.1| putative cytochrome c oxidase subunit I [Streptomyces coelicolor A3(2)]																	0.266519	0						0.266519	0	0.733327	0.27	2.3032
1085	1743	16	16		11662	12119	15908	16820	20120301_0285bAgBe_directMS_R06	9644	15908	16820	20120301_0285bAgBe_directMS_R06	9644	gi|4539224|emb|CAB39882.1|	gi|4539224|emb|CAB39882.1|	gi|4539224|emb|CAB39882.1|			>gi|4539224|emb|CAB39882.1| putative cytochrome c oxidase subunit I [Streptomyces coelicolor A3(2)]																	0.266519	0						0.266519	0	0.733327	0.27	2.3032
1086	1745	422	422		18218	18944	24645	26229	20120301_0285bAgBe_directMS_R08	5459	24645	26229	20120301_0285bAgBe_directMS_R08	5459	gi|4539226|emb|CAB39884.1|	gi|4539226|emb|CAB39884.1|	gi|4539226|emb|CAB39884.1|			>gi|4539226|emb|CAB39884.1| putative aminotransferase [Streptomyces coelicolor A3(2)]																	0.561614	1.52791	0.512142	0.604459	0.802836	2.48	0.60446
1087	1748	2	2		11745;15879	12209;16513;16514	21422	22658	20120229_0285bAgBe_TiO2_R05	12419	21423	22659	20120301_0285bAgBe_directMS_R05	13234	gi|4539230|emb|CAB39888.1|	gi|4539230|emb|CAB39888.1|	gi|4539230|emb|CAB39888.1|			>gi|4539230|emb|CAB39888.1| conserved hypothetical protein [Streptomyces coelicolor A3(2)]																	0.362937	3.35353	0.362937	3.35353	0.61173	0.52	18.163						0.143847
1088	1750	362	362		8997	9305	12207	12896	20120229_0285bAgBe_TiO2_R07	6822	12207	12896	20120229_0285bAgBe_TiO2_R07	6822	gi|4539558|emb|CAB38477.1|	gi|4539558|emb|CAB38477.1|	gi|4539558|emb|CAB38477.1|			>gi|4539558|emb|CAB38477.1| putative DNA polymerase [Streptomyces coelicolor A3(2)]																	0.810478	6.88849											0.810478
1089	1750	366	366		8997	9305	12207	12896	20120229_0285bAgBe_TiO2_R07	6822	12207	12896	20120229_0285bAgBe_TiO2_R07	6822	gi|4539558|emb|CAB38477.1|	gi|4539558|emb|CAB38477.1|	gi|4539558|emb|CAB38477.1|			>gi|4539558|emb|CAB38477.1| putative DNA polymerase [Streptomyces coelicolor A3(2)]																	0.571951	3.02198											0.571951
1090	1751	557	557		14223	14779	19275	20405	20120301_0285bAgBe_directMS_R05	8393	19275	20405	20120301_0285bAgBe_directMS_R05	8393	gi|4539560|emb|CAB38479.1|	gi|4539560|emb|CAB38479.1|	gi|4539560|emb|CAB38479.1|			>gi|4539560|emb|CAB38479.1| integral membrane protein with kinase activity [Streptomyces coelicolor A3(2)]																	0.586145	0	0.586145	0	0.859806	2.53	2.7849
1091	1751	563	563		14223	14779	19275	20405	20120301_0285bAgBe_directMS_R05	8393	19275	20405	20120301_0285bAgBe_directMS_R05	8393	gi|4539560|emb|CAB38479.1|	gi|4539560|emb|CAB38479.1|	gi|4539560|emb|CAB38479.1|			>gi|4539560|emb|CAB38479.1| integral membrane protein with kinase activity [Streptomyces coelicolor A3(2)]																	0.413855	0	0.413855	0	0.859806	2.53	2.7849
1092	1751	564	564		14223	14779	19275	20405	20120301_0285bAgBe_directMS_R05	8393	19275	20405	20120301_0285bAgBe_directMS_R05	8393	gi|4539560|emb|CAB38479.1|	gi|4539560|emb|CAB38479.1|	gi|4539560|emb|CAB38479.1|			>gi|4539560|emb|CAB38479.1| integral membrane protein with kinase activity [Streptomyces coelicolor A3(2)]																	0.5	0	0.5	0	0.859806	2.53	2.7849
1093	1751	568	568		14223	14779	19275	20405	20120301_0285bAgBe_directMS_R05	8393	19275	20405	20120301_0285bAgBe_directMS_R05	8393	gi|4539560|emb|CAB38479.1|	gi|4539560|emb|CAB38479.1|	gi|4539560|emb|CAB38479.1|			>gi|4539560|emb|CAB38479.1| integral membrane protein with kinase activity [Streptomyces coelicolor A3(2)]																	0.5	0	0.5	0	0.859806	2.53	2.7849
[truncated: 13,468 more rows]
[truncated: 32 more columns]

## Sheet: without_con_rev
id	Protein Group IDs	Positions	Position	Known Site	Peptide IDs	Mod. Peptide IDs	Best Localization Evidence ID	Best Localization MS/MS ID	Best Localization Raw File	Best Localization Scan Number	Best Identification Evidence ID	Best Identification MS/MS ID	Best Identification Raw File	Best Identification Scan Number	Proteins	Leading Proteins	Protein	Protein Names	Gene Names	Protein Descriptions	Uniprot	ENSEMBL	Pfam	Pfam Names	Pfam Descriptions	PDB	GOCC	GOCC Names	GOMF	GOMF Names	GOBP	GOBP Names	KEGG	KEGG Pathways	KEGG Pathway Names	KEGG Ortholog	Localization Prob	Score Diff	Localization Prob R05	Score Diff R05	PEP R05	Mascot Score R05	PTM Score R05	Localization Prob R06	Score Diff R06	PEP R06	Mascot Score R06	PTM Score R06	Localization Prob R07
[truncated: 7,145 more rows]
[truncated: 32 more columns]

[truncated: 2 more sheets: filtered, GlnR]
