# Supplementary material for: Post-translational Serine/Threonine Phosphorylation and Lysine Acetylation: A Novel Regulatory Aspect of the Global Nitrogen Response Regulator GlnR in S. coelicolor M145
Source: Front Mol Biosci. 2016 Aug 9;3:38. doi: 10.3389/fmolb.2016.00038 (PMC4977719; doi:10.3389/fmolb.2016.00038)
Supplement: Supplementary file 3 [file DataSheet3.XLS]

## Sheet: Acetyl (K)Sites
id	Protein Group IDs	Positions	Position	Known Site	Peptide IDs	Mod. Peptide IDs	Best Localization Evidence ID	Best Localization MS/MS ID	Best Localization Raw File	Best Localization Scan Number	Best Identification Evidence ID	Best Identification MS/MS ID	Best Identification Raw File	Best Identification Scan Number	Proteins	Leading Proteins	Protein	Protein Names	Gene Names	Protein Descriptions	Uniprot	ENSEMBL	Pfam	Pfam Names	Pfam Descriptions	PDB	GOCC	GOCC Names	GOMF	GOMF Names	GOBP	GOBP Names	KEGG	KEGG Pathways	KEGG Pathway Names	KEGG Ortholog	Localization Prob	Score Diff	Localization Prob R03	Score Diff R03	PEP R03	Mascot Score R03	PTM Score R03	Number of Acetyl (K)	Amino Acid	Sequence Window	PEP	Mascot Score	PTM Score
0	1	168	168		1344	1400	2342	2936	20110907_MF_CO_0285AgBe_TiO2_R03_1	2994	2342	2936	20110907_MF_CO_0285AgBe_TiO2_R03_1	2994	gi|10129734|emb|CAC08290.1|	gi|10129734|emb|CAC08290.1|	gi|10129734|emb|CAC08290.1|			>gi|10129734|emb|CAC08290.1| putative aminopeptidase (putative secreted protein) [Streptomyces coelicolor A3(2)]																	1	0.0651224	1	0.0651224	0.771899	5.26	0.065122	1	K	SGYQPTKHLRFAW	0.771899	5.26	0.065122
1	16	254	254		199	211	360	420	20110907_MF_CO_0285AgBe_TiO2_R03_2	9439	360	420	20110907_MF_CO_0285AgBe_TiO2_R03_2	9439	gi|10303280|emb|CAC10118.1|	gi|10303280|emb|CAC10118.1|	gi|10303280|emb|CAC10118.1|			>gi|10303280|emb|CAC10118.1| putative membrane protein [Streptomyces coelicolor A3(2)]																	1	16.046	1	16.046	0.824035	3.39	16.046	1	K	DPAFDNKLLAPAI	0.824035	3.39	16.046
2	53	4	4		1126	1173	1927	2380	20110907_MF_CO_0285AgBe_TiO2_R03_2	1771	1927	2380	20110907_MF_CO_0285AgBe_TiO2_R03_2	1771	gi|13276819|emb|CAC33937.1|	gi|13276819|emb|CAC33937.1|	gi|13276819|emb|CAC33937.1|			>gi|13276819|emb|CAC33937.1| conserved hypothetical protein [Streptomyces coelicolor A3(2)]																	1	0	1	0	0.579591	12.94	-1.721e-11	1	K	___MTTKYAALLR	0.579591	12.94	-1.721e-11
3	54	186	186		1508	1568	2594	3256	20110907_MF_CO_0285AgBe_TiO2_R03_1	4303	2594	3256	20110907_MF_CO_0285AgBe_TiO2_R03_1	4303	gi|13276823|emb|CAC33941.1|	gi|13276823|emb|CAC33941.1|	gi|13276823|emb|CAC33941.1|			>gi|13276823|emb|CAC33941.1| putative lipoprotein [Streptomyces coelicolor A3(2)]																	1	42.5652	1	42.5652	0.539743	6.32	42.565	1	K	VDAQSGKGDVTVV	0.539743	6.32	42.565
4	56	7	7		1069	1109	1842	2291	20110907_MF_CO_0285AgBe_TiO2_R03_1	2471	1842	2291	20110907_MF_CO_0285AgBe_TiO2_R03_1	2471	gi|13276835|emb|CAC33953.1|	gi|13276835|emb|CAC33953.1|	gi|13276835|emb|CAC33953.1|			>gi|13276835|emb|CAC33953.1| esterase [Streptomyces coelicolor A3(2)]																	0.685307	0	0.685307	0	0.623283	1.16	1.6267	2	K	MATLIPKKGSTLL	0.623283	1.16	1.6267
5	56	8	8		1069	1109	1842	2291	20110907_MF_CO_0285AgBe_TiO2_R03_1	2471	1842	2291	20110907_MF_CO_0285AgBe_TiO2_R03_1	2471	gi|13276835|emb|CAC33953.1|	gi|13276835|emb|CAC33953.1|	gi|13276835|emb|CAC33953.1|			>gi|13276835|emb|CAC33953.1| esterase [Streptomyces coelicolor A3(2)]																	0.657346	0	0.657346	0	0.623283	1.16	1.6267	2	K	ATLIPKKGSTLLN	0.623283	1.16	1.6267
6	56	15	15		1069	1109	1842	2291	20110907_MF_CO_0285AgBe_TiO2_R03_1	2471	1842	2291	20110907_MF_CO_0285AgBe_TiO2_R03_1	2471	gi|13276835|emb|CAC33953.1|	gi|13276835|emb|CAC33953.1|	gi|13276835|emb|CAC33953.1|			>gi|13276835|emb|CAC33953.1| esterase [Streptomyces coelicolor A3(2)]																	0.657346	0	0.657346	0	0.623283	1.16	1.6267	2	K	GSTLLNKGIRTRR	0.623283	1.16	1.6267
7	65	675	675		741	772	1319	1637	20110907_MF_CO_0285AgBe_TiO2_R03_1	10228	1319	1637	20110907_MF_CO_0285AgBe_TiO2_R03_1	10228	gi|13620707|emb|CAC36747.1|	gi|13620707|emb|CAC36747.1|	gi|13620707|emb|CAC36747.1|			>gi|13620707|emb|CAC36747.1| putative DNA polymerase III, alpha chain (EC 2.7.7.7) [Streptomyces coelicolor A3(2)]																	1	13.3605	1	13.3605	0.730527	1.79	13.36	1	K	GMRALLKLMEPSR	0.730527	1.79	13.36
8	106	232	232		703	732	1250	1493	20110907_MF_CO_0285AgBe_TiO2_R03_1	6057	1250	1493	20110907_MF_CO_0285AgBe_TiO2_R03_1	6057	gi|24413719|emb|CAD55416.1|	gi|24413719|emb|CAD55416.1|	gi|24413719|emb|CAD55416.1|			>gi|24413719|emb|CAD55416.1| putative secreted protein [Streptomyces coelicolor A3(2)]																	0.725404	4.61735	0.725404	4.61735	0.608399	2.95	18.789	1	K	GYSKDLKKNADGS	0.608399	2.95	18.789
9	114	292	292		927	960	1611	1999	20110907_MF_CO_0285AgBe_TiO2_R03_1	8478	1611	1999	20110907_MF_CO_0285AgBe_TiO2_R03_1	8478	gi|24413780|emb|CAD55462.1|	gi|24413780|emb|CAD55462.1|	gi|24413780|emb|CAD55462.1|			>gi|24413780|emb|CAD55462.1| conserved hypothetical protein [Streptomyces coelicolor A3(2)]																	0.992009	20.9391	0.992009	20.9391	0.637625	5.95	38.189	1	K	LSDELRKVKPERI	0.637625	5.95	38.189
10	115	9	9		1125	1172	1926	2379	20110907_MF_CO_0285AgBe_TiO2_R03_1	9462	1926	2379	20110907_MF_CO_0285AgBe_TiO2_R03_1	9462	gi|24413784|emb|CAD55313.1|	gi|24413784|emb|CAD55313.1|	gi|24413784|emb|CAD55313.1|			>gi|24413784|emb|CAD55313.1| tryptophanyl tRNA synthetase [Streptomyces coelicolor A3(2)]																	1	28.6965	1	28.6965	0.728958	2.37	28.696	1	K	RVFSGVKPTGHLT	0.728958	2.37	28.696
11	127	117	117		1633	1696	2839	3571	20110907_MF_CO_0285AgBe_TiO2_R03_1	11966	2839	3571	20110907_MF_CO_0285AgBe_TiO2_R03_1	11966	gi|24418976|emb|CAD55393.1|	gi|24418976|emb|CAD55393.1|	gi|24418976|emb|CAD55393.1|			>gi|24418976|emb|CAD55393.1| hypothetical protein [Streptomyces coelicolor A3(2)]																	1	4.15199	1	4.15199	0.668487	3.09	4.152	1	K	LDRYVTKAIRDRL	0.668487	3.09	4.152
12	144	264	264		563	587	987	1191	20110907_MF_CO_0285AgBe_TiO2_R03_2	2993	986	1190	20110907_MF_CO_0285AgBe_TiO2_R03_1	3780	gi|24430035|emb|CAD55347.1|	gi|24430035|emb|CAD55347.1|	gi|24430035|emb|CAD55347.1|			>gi|24430035|emb|CAD55347.1| putative two component sensor kinase [Streptomyces coelicolor A3(2)]																	1	27.1205	1	27.1205	0.585784	2	36.556	1	K	FREGAPKEARGSF	0.585784	2	36.556
13	147	405	405		943	976	1633	2024	20110907_MF_CO_0285AgBe_TiO2_R03_1	4242	1633	2024	20110907_MF_CO_0285AgBe_TiO2_R03_1	4242	gi|2661677|emb|CAA15782.1|	gi|2661677|emb|CAA15782.1|	gi|2661677|emb|CAA15782.1|			>gi|2661677|emb|CAA15782.1| putative lipoprotein [Streptomyces coelicolor A3(2)]																	0.594036	3.70881	0.594036	3.70881	0.761019	4.94	4.685	1	K	ALVSQTKMLEAAG	0.761019	4.94	4.685
14	160	58	58		22	25	50	58	20110907_MF_CO_0285AgBe_TiO2_R03_2	3524	50	58	20110907_MF_CO_0285AgBe_TiO2_R03_2	3524	gi|2808782|emb|CAA16211.1|	gi|2808782|emb|CAA16211.1|	gi|2808782|emb|CAA16211.1|			>gi|2808782|emb|CAA16211.1| chitinase (putative secreted protein) [Streptomyces coelicolor A3(2)]																	1	3.61214	1	3.61214	0.661639	2.89	3.6121	1	K	GSGWTGKYVVRND	0.661639	2.89	3.6121
15	164	86	86		1567	1628	2724	3420	20110907_MF_CO_0285AgBe_TiO2_R03_1	12532	2724	3420	20110907_MF_CO_0285AgBe_TiO2_R03_1	12532	gi|2815361|emb|CAA16484.1|	gi|2815361|emb|CAA16484.1|	gi|2815361|emb|CAA16484.1|			>gi|2815361|emb|CAA16484.1| putative potassium uptake protein [Streptomyces coelicolor A3(2)]																	1	8.82769	1	8.82769	0.582438	1.57	8.8277	1	K	VVSLLAKTEYGVP	0.582438	1.57	8.8277
16	186	4	4		1119	1166	1919	2372	20110907_MF_CO_0285AgBe_TiO2_R03_2	6350	1919	2372	20110907_MF_CO_0285AgBe_TiO2_R03_2	6350	gi|3288604|emb|CAA19776.1|	gi|3288604|emb|CAA19776.1|	gi|3288604|emb|CAA19776.1|			>gi|3288604|emb|CAA19776.1| putative transferase [Streptomyces coelicolor A3(2)]																	1	76.0346	1	76.0346	0.0396598	18.16	76.035	1	K	___MTAKALEGIR	0.0396598	18.16	76.035
17	190	531	531		1171	1221	2062	2570	20110907_MF_CO_0285AgBe_TiO2_R03_1	12844	2062	2570	20110907_MF_CO_0285AgBe_TiO2_R03_1	12844	gi|3294236|emb|CAA19849.1|	gi|3294236|emb|CAA19849.1|	gi|3294236|emb|CAA19849.1|			>gi|3294236|emb|CAA19849.1| putative sensory histidine kinase [Streptomyces coelicolor A3(2)]																	1	7.11891	1	7.11891	0.744465	1.05	7.1189	1	K	NGDLSQKVTVDVS	0.744465	1.05	7.1189
18	190	268	268		1604	1667	2791	3506	20110907_MF_CO_0285AgBe_TiO2_R03_2	10713	2791	3506	20110907_MF_CO_0285AgBe_TiO2_R03_2	10713	gi|3294236|emb|CAA19849.1|	gi|3294236|emb|CAA19849.1|	gi|3294236|emb|CAA19849.1|			>gi|3294236|emb|CAA19849.1| putative sensory histidine kinase [Streptomyces coelicolor A3(2)]																	1	5.1003	1	5.1003	0.857028	3.23	5.1003	1	K	GEMLELKNTVNTM	0.857028	3.23	5.1003
19	198	5	5		1351	1408	2354	2948	20110907_MF_CO_0285AgBe_TiO2_R03_2	7903	2354	2948	20110907_MF_CO_0285AgBe_TiO2_R03_2	7903	gi|3319740|emb|CAA19906.1|	gi|3319740|emb|CAA19906.1|	gi|3319740|emb|CAA19906.1|			>gi|3319740|emb|CAA19906.1| putative solute binding lipoprotein [Streptomyces coelicolor A3(2)]																	1	2.3663	1	2.3663	0.738221	0.22	2.3663	1	K	__MSITKRGTTRK	0.738221	0.22	2.3663
20	208	152	152		1231	1282	2146	2665	20110907_MF_CO_0285AgBe_TiO2_R03_1	12347	2146	2665	20110907_MF_CO_0285AgBe_TiO2_R03_1	12347	gi|3355692|emb|CAA19992.1|	gi|3355692|emb|CAA19992.1|	gi|3355692|emb|CAA19992.1|			>gi|3355692|emb|CAA19992.1| putative membrane protein SC1C2.25c [Streptomyces coelicolor A3(2)]																	1	9.73648	1	9.73648	0.749123	0.76	9.7365	1	K	PLAHGSKSSAIAV	0.749123	0.76	9.7365
21	219	203	203		526	550	917	1105	20110907_MF_CO_0285AgBe_TiO2_R03_1	7433	917	1105	20110907_MF_CO_0285AgBe_TiO2_R03_1	7433	gi|3413403|emb|CAA20264.1|	gi|3413403|emb|CAA20264.1|	gi|3413403|emb|CAA20264.1|			>gi|3413403|emb|CAA20264.1| conserved hypothetical protein SC3C3.15c [Streptomyces coelicolor A3(2)]																	1	42.5652	1	42.5652	0.539743	5.37	42.565	1	K	EARAMVKLAELGD	0.539743	5.37	42.565
22	237	202	202		913	946	1597	1985	20110907_MF_CO_0285AgBe_TiO2_R03_1	4859	1597	1985	20110907_MF_CO_0285AgBe_TiO2_R03_1	4859	gi|3861427|emb|CAA22032.1|	gi|3861427|emb|CAA22032.1|	gi|3861427|emb|CAA22032.1|			>gi|3861427|emb|CAA22032.1| putative dehydrogenase [Streptomyces coelicolor A3(2)]																	0.930007	11.2126	0.930007	11.2126	0.62265	2.9	29.534	2	K	MVEQYRKGGGGGK	0.62265	2.9	29.534
23	237	215	215		913	946	1597	1985	20110907_MF_CO_0285AgBe_TiO2_R03_1	4859	1597	1985	20110907_MF_CO_0285AgBe_TiO2_R03_1	4859	gi|3861427|emb|CAA22032.1|	gi|3861427|emb|CAA22032.1|	gi|3861427|emb|CAA22032.1|			>gi|3861427|emb|CAA22032.1| putative dehydrogenase [Streptomyces coelicolor A3(2)]																	0.995363	23.0007	0.995363	23.0007	0.62265	2.9	29.534	2	K	LVSGGTKVCYDTD	0.62265	2.9	29.534
24	262	71	71		76	82	147	186	20110907_MF_CO_0285AgBe_TiO2_R03_1	7969	147	186	20110907_MF_CO_0285AgBe_TiO2_R03_1	7969	gi|4468683|emb|CAB38137.1|	gi|4468683|emb|CAB38137.1|	gi|4468683|emb|CAB38137.1|			>gi|4468683|emb|CAB38137.1| glyceraldehyde-3-phosphate dehydrogenase [Streptomyces coelicolor A3(2)]																	1	11.2352	1	11.2352	1	3.48	11.235	1	K	TITVDGKTIKVLS	1	3.48	11.235
25	266	717	717		1448	1506	2489	3107	20110907_MF_CO_0285AgBe_TiO2_R03_1	374	2489	3107	20110907_MF_CO_0285AgBe_TiO2_R03_1	374	gi|4468694|emb|CAB38148.1|	gi|4468694|emb|CAB38148.1|	gi|4468694|emb|CAB38148.1|			>gi|4468694|emb|CAB38148.1| ABC excision nuclease subunit A [Streptomyces coelicolor A3(2)]																	1	0.915167	1	0.915167	0.579591	0.59	0.91517	1	K	VFDHIRKLFAETT	0.579591	0.59	0.91517
26	278	611	611		1204	1255	2109	2623	20110907_MF_CO_0285AgBe_TiO2_R03_1	1981	2109	2623	20110907_MF_CO_0285AgBe_TiO2_R03_1	1981	gi|4539565|emb|CAB38484.1|	gi|4539565|emb|CAB38484.1|	gi|4539565|emb|CAB38484.1|			>gi|4539565|emb|CAB38484.1| putative pyrophosphate synthase [Streptomyces coelicolor A3(2)]																	0.58952	2.01259	0.58952	2.01259	0.668487	1.71	2.0126	1	K	IMDYSEKPEYGKV	0.668487	1.71	2.0126
27	307	140	140		968	1003	1678	2077	20110907_MF_CO_0285AgBe_TiO2_R03_1	6846	1678	2077	20110907_MF_CO_0285AgBe_TiO2_R03_1	6846	gi|4808396|emb|CAB42728.1|	gi|4808396|emb|CAB42728.1|	gi|4808396|emb|CAB42728.1|			>gi|4808396|emb|CAB42728.1| conserved hypothetical protein [Streptomyces coelicolor A3(2)]																	1	19.7769	1	19.7769	0.682959	0.03	19.777	1	K	LEERLEKMRASLA	0.682959	0.03	19.777
28	308	425	425		1482	1542	2545	3176	20110907_MF_CO_0285AgBe_TiO2_R03_1	3810	2545	3176	20110907_MF_CO_0285AgBe_TiO2_R03_1	3810	gi|4808397|emb|CAB42729.1|	gi|4808397|emb|CAB42729.1|	gi|4808397|emb|CAB42729.1|			>gi|4808397|emb|CAB42729.1| putative secreted penicillin-binding protein [Streptomyces coelicolor A3(2)]																	1	16.062	1	16.062	0.864059	2.94	16.062	1	K	RTVVSPKSLYSGK	0.864059	2.94	16.062
29	320	302	302		716	747	1285	1588	20110907_MF_CO_0285AgBe_TiO2_R03_1	8408	1285	1588	20110907_MF_CO_0285AgBe_TiO2_R03_1	8408	gi|5042280|emb|CAB44534.1|	gi|5042280|emb|CAB44534.1|	gi|5042280|emb|CAB44534.1|			>gi|5042280|emb|CAB44534.1| putative electron transfer oxidoreductase [Streptomyces coelicolor A3(2)]																	1	3.47925	1	3.47925	0.596976	5.55	3.4792	1	K	RQPHYTKGLLLVG	0.596976	5.55	3.4792
30	330	4	4		1121	1168	1922	2375	20110907_MF_CO_0285AgBe_TiO2_R03_1	8588	1921	2374	20110907_MF_CO_0285AgBe_TiO2_R03_1	8503	gi|5123663|emb|CAB45352.1|	gi|5123663|emb|CAB45352.1|	gi|5123663|emb|CAB45352.1|			>gi|5123663|emb|CAB45352.1| putative porphobilinogen deaminase [Streptomyces coelicolor A3(2)]																	1	31.7689	1	31.7689	0.539743	7.27	42.565	1	K	___MTEKALRLGT	0.539743	7.27	42.565
31	339	22	22		724	755	1295	1602	20110907_MF_CO_0285AgBe_TiO2_R03_1	3673	1295	1602	20110907_MF_CO_0285AgBe_TiO2_R03_1	3673	gi|5139622|emb|CAB45548.1|	gi|5139622|emb|CAB45548.1|	gi|5139622|emb|CAB45548.1|			>gi|5139622|emb|CAB45548.1| conserved hypothetical protein [Streptomyces coelicolor A3(2)]																	1	0	1	0	0.911898	4.8	-9.1418e-13	1	K	RGAMLSKEGLPGW	0.911898	4.8	-9.1418e-13
32	341	393	393		1477	1537	2535	3161	20110907_MF_CO_0285AgBe_TiO2_R03_2	9085	2533	3159	20110907_MF_CO_0285AgBe_TiO2_R03_2	8891	gi|5420012|emb|CAB46404.1|	gi|5420012|emb|CAB46404.1|	gi|5420012|emb|CAB46404.1|			>gi|5420012|emb|CAB46404.1| putative transport associated protein [Streptomyces coelicolor A3(2)]																	1	31.7689	1	31.7689	0.539743	7.25	42.565	1	K	TVRGMVKPAAQAL	0.539743	7.25	42.565
33	348	112	112		1057	1096	1826	2271	20110907_MF_CO_0285AgBe_TiO2_R03_1	5993	1826	2271	20110907_MF_CO_0285AgBe_TiO2_R03_1	5993	gi|5459220|emb|CAB48893.1|	gi|5459220|emb|CAB48893.1|	gi|5459220|emb|CAB48893.1|			>gi|5459220|emb|CAB48893.1| putative iron-sulfur protein [Streptomyces coelicolor A3(2)]																	1	25.7007	1	25.7007	0.956513	2.84	25.701	1	K	GESEVVKVKSMAT	0.956513	2.84	25.701
34	353	417	417		538	562	950	1141	20110907_MF_CO_0285AgBe_TiO2_R03_2	1134	950	1141	20110907_MF_CO_0285AgBe_TiO2_R03_2	1134	gi|5459392|emb|CAB50750.1|	gi|5459392|emb|CAB50750.1|	gi|5459392|emb|CAB50750.1|			>gi|5459392|emb|CAB50750.1| conserved hypothetical protein [Streptomyces coelicolor A3(2)]																	1	4.54526	1	4.54526	0.668487	1.78	4.5453	1	K	HEATVSKVSEDQL	0.668487	1.78	4.5453
35	361	80	80		157	167	295	348	20110907_MF_CO_0285AgBe_TiO2_R03_2	4020	295	348	20110907_MF_CO_0285AgBe_TiO2_R03_2	4020	gi|5531437|emb|CAB50942.1|	gi|5531437|emb|CAB50942.1|	gi|5531437|emb|CAB50942.1|			>gi|5531437|emb|CAB50942.1| conserved hypothetical protein [Streptomyces coelicolor A3(2)]																	1	34.0887	1	34.0887	0.702536	6.24	34.089	1	K	RYLTHIKRLRDPA	0.702536	6.24	34.089
36	378	238	238		1627	1690	2831	3562	20110907_MF_CO_0285AgBe_TiO2_R03_2	6953	2831	3562	20110907_MF_CO_0285AgBe_TiO2_R03_2	6953	gi|5689896|emb|CAB52059.1|	gi|5689896|emb|CAB52059.1|	gi|5689896|emb|CAB52059.1|			>gi|5689896|emb|CAB52059.1| DNA polymerase I [Streptomyces coelicolor A3(2)]																	1	2.44209	1	2.44209	0.606459	2.75	2.4421	1	K	ERVDEVKGKAGQN	0.606459	2.75	2.4421
37	408	14	14		730	761	1302	1618	20110907_MF_CO_0285AgBe_TiO2_R03_1	8072	1302	1618	20110907_MF_CO_0285AgBe_TiO2_R03_1	8072	gi|5881913|emb|CAB55706.1|	gi|5881913|emb|CAB55706.1|	gi|5881913|emb|CAB55706.1|			>gi|5881913|emb|CAB55706.1| putative GntR family DNA-binding regulator [Streptomyces coelicolor A3(2)]																	1	5.90555	1	5.90555	0.596976	1.87	5.9055	1	K	SRPVSHKFTHPRK	0.596976	1.87	5.9055
38	424	10	10		1068	1108	1841	2290	20110907_MF_CO_0285AgBe_TiO2_R03_1	5763	1841	2290	20110907_MF_CO_0285AgBe_TiO2_R03_1	5763	gi|6117866|emb|CAB59439.1|	gi|6117866|emb|CAB59439.1|	gi|6117866|emb|CAB59439.1|			>gi|6117866|emb|CAB59439.1| putative integral membrane protein [Streptomyces coelicolor A3(2)]																	1	15.0996	1	15.0996	0.682959	4.29	15.1	1	K	DAPPPSKEEPPSQ	0.682959	4.29	15.1
39	444	269	269		1441	1499	2479	3093	20110907_MF_CO_0285AgBe_TiO2_R03_1	11986	2479	3093	20110907_MF_CO_0285AgBe_TiO2_R03_1	11986	gi|6138842|emb|CAB59653.1|	gi|6138842|emb|CAB59653.1|	gi|6138842|emb|CAB59653.1|			>gi|6138842|emb|CAB59653.1| putative penicillin-binding protein (putative secreted protein) [Streptomyces coelicolor A3(2)]																	0.868482	8.19775	0.868482	8.19775	0.657176	2.75	12.955	1	K	GTPGTLKTTLDPA	0.657176	2.75	12.955
40	450	228	228		1026	1065	1778	2216	20110907_MF_CO_0285AgBe_TiO2_R03_2	9714	1778	2216	20110907_MF_CO_0285AgBe_TiO2_R03_2	9714	gi|6273662|emb|CAB60176.1|	gi|6273662|emb|CAB60176.1|	gi|6273662|emb|CAB60176.1|			>gi|6273662|emb|CAB60176.1| putative ABC transport system sugar binding lipoprotein [Streptomyces coelicolor A3(2)]																	0.996719	26.8382	0.996719	26.8382	0.32979	1.21	29.723	1	K	AKLQTDKSVDAVV	0.32979	1.21	29.723
41	462	394	394		1405	1462	2424	3020	20110907_MF_CO_0285AgBe_TiO2_R03_1	11963	2424	3020	20110907_MF_CO_0285AgBe_TiO2_R03_1	11963	gi|6522837|emb|CAB61918.1|	gi|6522837|emb|CAB61918.1|	gi|6522837|emb|CAB61918.1|			>gi|6522837|emb|CAB61918.1| putative solute-binding protein [Streptomyces coelicolor A3(2)]																	1	33.547	1	33.547	0.228805	0.03	33.547	2	K	LFSEQMKTELRNE	0.228805	0.03	33.547
42	462	403	403		1405	1462	2424	3020	20110907_MF_CO_0285AgBe_TiO2_R03_1	11963	2424	3020	20110907_MF_CO_0285AgBe_TiO2_R03_1	11963	gi|6522837|emb|CAB61918.1|	gi|6522837|emb|CAB61918.1|	gi|6522837|emb|CAB61918.1|			>gi|6522837|emb|CAB61918.1| putative solute-binding protein [Streptomyces coelicolor A3(2)]																	1	33.547	1	33.547	0.228805	0.03	33.547	2	K	LRNEVAKALQGKQ	0.228805	0.03	33.547
43	474	259	259		691	720	1229	1466	20110907_MF_CO_0285AgBe_TiO2_R03_2	7952	1229	1466	20110907_MF_CO_0285AgBe_TiO2_R03_2	7952	gi|6689183|emb|CAB65580.1|	gi|6689183|emb|CAB65580.1|	gi|6689183|emb|CAB65580.1|			>gi|6689183|emb|CAB65580.1| putative 2-hydroxyhepta-2,4-diene-1,7-dioate isomerase. [Streptomyces coelicolor A3(2)]																	1	11.7803	1	11.7803	0.745978	2.97	11.78	1	K	MGQPEPKPYLRAG	0.745978	2.97	11.78
44	477	737	737		1586	1647	2760	3467	20110907_MF_CO_0285AgBe_TiO2_R03_2	10058	2760	3467	20110907_MF_CO_0285AgBe_TiO2_R03_2	10058	gi|6714677|emb|CAB66249.1|	gi|6714677|emb|CAB66249.1|	gi|6714677|emb|CAB66249.1|			>gi|6714677|emb|CAB66249.1| leucyl-tRNA synthetase. [Streptomyces coelicolor A3(2)]																	0.652647	2.73907	0.652647	2.73907	0.682959	1.5	4.9805	1	K	LLGKMGKSLKNAV	0.682959	1.5	4.9805
45	479	386	386		747	778	1330	1660	20110907_MF_CO_0285AgBe_TiO2_R03_1	5467	1330	1660	20110907_MF_CO_0285AgBe_TiO2_R03_1	5467	gi|6714684|emb|CAB66256.1|	gi|6714684|emb|CAB66256.1|	gi|6714684|emb|CAB66256.1|			>gi|6714684|emb|CAB66256.1| putative membrane protein. [Streptomyces coelicolor A3(2)]																	1	16.144	1	16.144	0.738221	2.6	16.144	1	K	GQTLSGKMAVAYA	0.738221	2.6	16.144
46	491	316	316		1445	1503	2485	3103	20110907_MF_CO_0285AgBe_TiO2_R03_2	9661	2485	3103	20110907_MF_CO_0285AgBe_TiO2_R03_2	9661	gi|6752322|emb|CAB69678.1|	gi|6752322|emb|CAB69678.1|	gi|6752322|emb|CAB69678.1|			>gi|6752322|emb|CAB69678.1| putative lipoprotein. [Streptomyces coelicolor A3(2)]																	0.5	0	0.5	0	0.75703	2.63	9.4854	1	K	SDLPGVKKMVASY	0.75703	2.63	9.4854
47	491	317	317		1445	1503	2485	3103	20110907_MF_CO_0285AgBe_TiO2_R03_2	9661	2485	3103	20110907_MF_CO_0285AgBe_TiO2_R03_2	9661	gi|6752322|emb|CAB69678.1|	gi|6752322|emb|CAB69678.1|	gi|6752322|emb|CAB69678.1|			>gi|6752322|emb|CAB69678.1| putative lipoprotein. [Streptomyces coelicolor A3(2)]																	0.5	0	0.5	0	0.75703	2.63	9.4854	1	K	DLPGVKKMVASYQ	0.75703	2.63	9.4854
48	493	394	394		475	497	846	1028	20110907_MF_CO_0285AgBe_TiO2_R03_2	1461	846	1028	20110907_MF_CO_0285AgBe_TiO2_R03_2	1461	gi|6752359|emb|CAB69737.1|	gi|6752359|emb|CAB69737.1|	gi|6752359|emb|CAB69737.1|			>gi|6752359|emb|CAB69737.1| putative secreted protein [Streptomyces coelicolor A3(2)]																	1	3.04091	1	3.04091	0.582438	16.64	3.0409	1	K	VAESRAKYPLTAG	0.582438	16.64	3.0409
49	499	133	133		906	939	1586	1974	20110907_MF_CO_0285AgBe_TiO2_R03_1	5896	1586	1974	20110907_MF_CO_0285AgBe_TiO2_R03_1	5896	gi|6822213|emb|CAB70919.1|	gi|6822213|emb|CAB70919.1|	gi|6822213|emb|CAB70919.1|			>gi|6822213|emb|CAB70919.1| putative secreted protein [Streptomyces coelicolor A3(2)]																	1	50.8046	1	50.8046	0.156816	9.35	50.805	2	K	SVDLGKKAEPADE	0.156816	9.35	50.805
50	499	145	145		906	939	1586	1974	20110907_MF_CO_0285AgBe_TiO2_R03_1	5896	1586	1974	20110907_MF_CO_0285AgBe_TiO2_R03_1	5896	gi|6822213|emb|CAB70919.1|	gi|6822213|emb|CAB70919.1|	gi|6822213|emb|CAB70919.1|			>gi|6822213|emb|CAB70919.1| putative secreted protein [Streptomyces coelicolor A3(2)]																	1	50.8046	1	50.8046	0.156816	9.35	50.805	2	K	ETADEPKADAAPA	0.156816	9.35	50.805
51	505	127	127		1264	1318	2229	2782	20110907_MF_CO_0285AgBe_TiO2_R03_2	1574	2229	2782	20110907_MF_CO_0285AgBe_TiO2_R03_2	1574	gi|6855372|emb|CAB71263.1|	gi|6855372|emb|CAB71263.1|	gi|6855372|emb|CAB71263.1|			>gi|6855372|emb|CAB71263.1| putative ABC transporter binding lipoprotein. [Streptomyces coelicolor A3(2)]																	1	1.54308	1	1.54308	0.596976	4.15	1.5431	1	K	VADAGVKNLTADQ	0.596976	4.15	1.5431
52	511	135	135		41	46	92	105	20110907_MF_CO_0285AgBe_TiO2_R03_2	6635	92	105	20110907_MF_CO_0285AgBe_TiO2_R03_2	6635	gi|6900936|emb|CAB71812.1|	gi|6900936|emb|CAB71812.1|	gi|6900936|emb|CAB71812.1|			>gi|6900936|emb|CAB71812.1| putative serine protease (putative secreted protein) [Streptomyces coelicolor A3(2)]																	1	9.84656	1	9.84656	0.631949	1.03	9.8466	1	K	AIAAAAKLSSVHG	0.631949	1.03	9.8466
53	534	117	117		813	844	1427	1775	20110907_MF_CO_0285AgBe_TiO2_R03_2	6859	1427	1775	20110907_MF_CO_0285AgBe_TiO2_R03_2	6859	gi|7160127|emb|CAB76313.1|	gi|7160127|emb|CAB76313.1|	gi|7160127|emb|CAB76313.1|			>gi|7160127|emb|CAB76313.1| putative secreted protein [Streptomyces coelicolor A3(2)]																	0.694218	6.15298	0.694218	6.15298	0.589641	0.57	15.387	1	K	AGHVDTKTSAAVF	0.589641	0.57	15.387
54	549	167	167		486	509	861	1044	20110907_MF_CO_0285AgBe_TiO2_R03_1	11753	862	1045	20110907_MF_CO_0285AgBe_TiO2_R03_2	9961	gi|7248345|emb|CAB77425.1|	gi|7248345|emb|CAB77425.1|	gi|7248345|emb|CAB77425.1|			>gi|7248345|emb|CAB77425.1| putative lipoprotein [Streptomyces coelicolor A3(2)]																	0.997256	27.1817	0.997256	27.1817	0.376515	1.53	31.708	2	K	GAKDVEKVGTETV	0.376515	1.53	31.708
55	549	182	182		486	509	862	1045	20110907_MF_CO_0285AgBe_TiO2_R03_2	9961	862	1045	20110907_MF_CO_0285AgBe_TiO2_R03_2	9961	gi|7248345|emb|CAB77425.1|	gi|7248345|emb|CAB77425.1|	gi|7248345|emb|CAB77425.1|			>gi|7248345|emb|CAB77425.1| putative lipoprotein [Streptomyces coelicolor A3(2)]																	0.968195	16.3203	0.968195	16.3203	0.376515	1.53	31.708	2	K	VKTTHYKGTVTLA	0.376515	1.53	31.708
56	553	53	53		588	614	1025	1231	20110907_MF_CO_0285AgBe_TiO2_R03_1	5385	1025	1231	20110907_MF_CO_0285AgBe_TiO2_R03_1	5385	gi|7288056|emb|CAB81851.1|	gi|7288056|emb|CAB81851.1|	gi|7288056|emb|CAB81851.1|			>gi|7288056|emb|CAB81851.1| 30S ribosomal protein S7 [Streptomyces coelicolor A3(2)]																	0.99937	34.9175	0.99937	34.9175	0.54846	5.1	36.381	1	K	MEGLREKTGNDPV	0.54846	5.1	36.381
57	556	40	40		506	530	888	1075	20110907_MF_CO_0285AgBe_TiO2_R03_1	11642	888	1075	20110907_MF_CO_0285AgBe_TiO2_R03_1	11642	gi|7288065|emb|CAB81860.1|	gi|7288065|emb|CAB81860.1|	gi|7288065|emb|CAB81860.1|			>gi|7288065|emb|CAB81860.1| putative membrane protein [Streptomyces coelicolor A3(2)]																	1	29.6669	1	29.6669	0.774927	0.7	29.667	1	K	GGGSAPKEPSARA	0.774927	0.7	29.667
58	562	20	20		1654	1718	2872	3621	20110907_MF_CO_0285AgBe_TiO2_R03_2	6539	2872	3621	20110907_MF_CO_0285AgBe_TiO2_R03_2	6539	gi|7321304|emb|CAB82082.1|	gi|7321304|emb|CAB82082.1|	gi|7321304|emb|CAB82082.1|			>gi|7321304|emb|CAB82082.1| 50S ribosomal protein L5 [Streptomyces coelicolor A3(2)]																	1	46.0157	1	46.0157	0.420869	6.32	46.016	1	K	REEIAGKLREEFS	0.420869	6.32	46.016
59	576	115	115		1595	1656	2773	3482	20110907_MF_CO_0285AgBe_TiO2_R03_1	3359	2773	3482	20110907_MF_CO_0285AgBe_TiO2_R03_1	3359	gi|7546668|emb|CAB87328.1|	gi|7546668|emb|CAB87328.1|	gi|7546668|emb|CAB87328.1|			>gi|7546668|emb|CAB87328.1| putative secreted protein [Streptomyces coelicolor A3(2)]																	1	3.17803	1	3.17803	0.582438	2.12	3.178	1	K	INFLGSKIAGGAP	0.582438	2.12	3.178
60	581	266	266		9	11	25	30	20110907_MF_CO_0285AgBe_TiO2_R03_1	3914	25	30	20110907_MF_CO_0285AgBe_TiO2_R03_1	3914	gi|7636032|emb|CAB88492.1|	gi|7636032|emb|CAB88492.1|	gi|7636032|emb|CAB88492.1|			>gi|7636032|emb|CAB88492.1| transcriptional regulatory protein [Streptomyces coelicolor A3(2)]																	1	84.8919	1	84.8919	4.49797e-05	18.96	84.892	1	K	AGARSSKV_____	4.49797e-05	18.96	84.892
61	581	142	142		1154;1254	1203;1308	2215	2767	20110907_MF_CO_0285AgBe_TiO2_R03_1	10102	2033	2530	20110907_MF_CO_0285AgBe_TiO2_R03_1	7698	gi|7636032|emb|CAB88492.1|	gi|7636032|emb|CAB88492.1|	gi|7636032|emb|CAB88492.1|			>gi|7636032|emb|CAB88492.1| transcriptional regulatory protein [Streptomyces coelicolor A3(2)]																	1	11.4994	1	11.4994	1.65767e-06	60.27	93.556	1	K	EATYSAKLKGRVL	1.65767e-06	60.27	93.556
62	584	124	124		1450	1508	2491	3109	20110907_MF_CO_0285AgBe_TiO2_R03_1	12172	2491	3109	20110907_MF_CO_0285AgBe_TiO2_R03_1	12172	gi|7649500|emb|CAB88920.1|	gi|7649500|emb|CAB88920.1|	gi|7649500|emb|CAB88920.1|			>gi|7649500|emb|CAB88920.1| conserved hypothetical protein SCE34.18 [Streptomyces coelicolor A3(2)]																	1	12.3771	1	12.3771	0.686294	5.11	12.377	1	K	ALCDRWKPGVRLI	0.686294	5.11	12.377
63	613	206	206		686	715	1223	1460	20110907_MF_CO_0285AgBe_TiO2_R03_1	10400	1223	1460	20110907_MF_CO_0285AgBe_TiO2_R03_1	10400	gi|7799519|emb|CAB90983.1|	gi|7799519|emb|CAB90983.1|	gi|7799519|emb|CAB90983.1|			>gi|7799519|emb|CAB90983.1| putative transmembrane efflux protein [Streptomyces coelicolor A3(2)]																	1	39.1792	1	39.1792	0.454097	8.63	39.179	1	K	RFITESKAPRALR	0.454097	8.63	39.179
64	626	234	234		1594	1655	2772	3481	20110907_MF_CO_0285AgBe_TiO2_R03_2	6752	2772	3481	20110907_MF_CO_0285AgBe_TiO2_R03_2	6752	gi|8052442|emb|CAB92383.1|	gi|8052442|emb|CAB92383.1|	gi|8052442|emb|CAB92383.1|			>gi|8052442|emb|CAB92383.1| putative integral membrane protein [Streptomyces coelicolor A3(2)]																	0.684763	5.0621	0.684763	5.0621	0.784251	6.29	5.3117	1	K	VTETSQKNGPTPV	0.784251	6.29	5.3117
65	628	96	96		1207	1258	2112	2626	20110907_MF_CO_0285AgBe_TiO2_R03_2	1870	2112	2626	20110907_MF_CO_0285AgBe_TiO2_R03_2	1870	gi|8218167|emb|CAB92598.1|	gi|8218167|emb|CAB92598.1|	gi|8218167|emb|CAB92598.1|			>gi|8218167|emb|CAB92598.1| hypothetical proten SCK15.07 [Streptomyces coelicolor A3(2)]																	1	0	1	0	0.606459	16.64	-1.7644e-11	1	K	ATGVAGKITPGST	0.606459	16.64	-1.7644e-11
66	629	314	314		905	938	1585	1973	20110907_MF_CO_0285AgBe_TiO2_R03_2	3686	1584	1972	20110907_MF_CO_0285AgBe_TiO2_R03_1	4527	gi|8218168|emb|CAB92599.1|	gi|8218168|emb|CAB92599.1|	gi|8218168|emb|CAB92599.1|			>gi|8218168|emb|CAB92599.1| putative septum site-determining protein [Streptomyces coelicolor A3(2)]																	1	16.8378	1	16.8378	0.988058	8.11	26.412	1	K	ERLQIRKAAETTV	0.988058	8.11	26.412
67	630	182	182		349	368	656	813	20110907_MF_CO_0285AgBe_TiO2_R03_2	7696	656	813	20110907_MF_CO_0285AgBe_TiO2_R03_2	7696	gi|8218183|emb|CAB92614.1|	gi|8218183|emb|CAB92614.1|	gi|8218183|emb|CAB92614.1|			>gi|8218183|emb|CAB92614.1| putative lipoprotein [Streptomyces coelicolor A3(2)]																	0.983258	19.0236	0.983258	19.0236	0.881584	0.16	23.724	2	K	ETGEVTKTPVTKD	0.881584	0.16	23.724
68	630	187	187		349	368	656	813	20110907_MF_CO_0285AgBe_TiO2_R03_2	7696	656	813	20110907_MF_CO_0285AgBe_TiO2_R03_2	7696	gi|8218183|emb|CAB92614.1|	gi|8218183|emb|CAB92614.1|	gi|8218183|emb|CAB92614.1|			>gi|8218183|emb|CAB92614.1| putative lipoprotein [Streptomyces coelicolor A3(2)]																	0.988566	21.2816	0.988566	21.2816	0.881584	0.16	23.724	2	K	TKTPVTKDSYVQY	0.881584	0.16	23.724
69	652	100	100		911	944	1595	1983	20110907_MF_CO_0285AgBe_TiO2_R03_1	5940	1595	1983	20110907_MF_CO_0285AgBe_TiO2_R03_1	5940	gi|8249969|emb|CAB93390.1|	gi|8249969|emb|CAB93390.1|	gi|8249969|emb|CAB93390.1|			>gi|8249969|emb|CAB93390.1| putative peptidyl-prolyl cis-trans isomerase [Streptomyces coelicolor A3(2)]																	0.997382	25.9069	0.997382	25.9069	0.809321	6.42	28.696	2	K	KTQTWKKEPAMTV	0.809321	6.42	28.696
70	652	108	108		911	944	1595	1983	20110907_MF_CO_0285AgBe_TiO2_R03_1	5940	1595	1983	20110907_MF_CO_0285AgBe_TiO2_R03_1	5940	gi|8249969|emb|CAB93390.1|	gi|8249969|emb|CAB93390.1|	gi|8249969|emb|CAB93390.1|			>gi|8249969|emb|CAB93390.1| putative peptidyl-prolyl cis-trans isomerase [Streptomyces coelicolor A3(2)]																	0.984836	16.165	0.984836	16.165	0.809321	6.42	28.696	2	K	PAMTVDKSAKYTM	0.809321	6.42	28.696
71	653	4	4		1106	1152	1902	2355	20110907_MF_CO_0285AgBe_TiO2_R03_1	8681	1902	2355	20110907_MF_CO_0285AgBe_TiO2_R03_1	8681	gi|8249972|emb|CAB93393.1|	gi|8249972|emb|CAB93393.1|	gi|8249972|emb|CAB93393.1|			>gi|8249972|emb|CAB93393.1| putative integral membrane protein [Streptomyces coelicolor A3(2)]																	1	36.3815	1	36.3815	0.54846	2.82	36.381	1	K	___MRGKTPTPGP	0.54846	2.82	36.381
72	681	42	42		919	952	1603	1991	20110907_MF_CO_0285AgBe_TiO2_R03_2	10318	1603	1991	20110907_MF_CO_0285AgBe_TiO2_R03_2	10318	gi|8744958|emb|CAB95284.1|	gi|8744958|emb|CAB95284.1|	gi|8744958|emb|CAB95284.1|			>gi|8744958|emb|CAB95284.1| putative sugar transport sugar binding protein [Streptomyces coelicolor A3(2)]																	1	22.3285	1	22.3285	0.685633	2.67	22.329	2	K	SGSEPRKLTGTPS	0.685633	2.67	22.329
73	681	52	52		919	952	1603	1991	20110907_MF_CO_0285AgBe_TiO2_R03_2	10318	1603	1991	20110907_MF_CO_0285AgBe_TiO2_R03_2	10318	gi|8744958|emb|CAB95284.1|	gi|8744958|emb|CAB95284.1|	gi|8744958|emb|CAB95284.1|			>gi|8744958|emb|CAB95284.1| putative sugar transport sugar binding protein [Streptomyces coelicolor A3(2)]																	1	22.3285	1	22.3285	0.685633	2.67	22.329	2	K	TPSASAKGEITIW	0.685633	2.67	22.329
74	697	6	6		922	955	1606	1994	20110907_MF_CO_0285AgBe_TiO2_R03_1	9709	1606	1994	20110907_MF_CO_0285AgBe_TiO2_R03_1	9709	gi|8977942|emb|CAB95809.1|	gi|8977942|emb|CAB95809.1|	gi|8977942|emb|CAB95809.1|			>gi|8977942|emb|CAB95809.1| Xaa-Pro aminopeptidase II (EC 3.4.11.9) [Streptomyces coelicolor A3(2)]																	1	3.85804	1	3.85804	0.762967	0.22	3.858	1	K	_MSNRRKNSLYPT	0.762967	0.22	3.858
75	718	86	86		198	210	359	418	20110907_MF_CO_0285AgBe_TiO2_R03_2	3221	359	418	20110907_MF_CO_0285AgBe_TiO2_R03_2	3221	gi|9716227|emb|CAC01588.1|	gi|9716227|emb|CAC01588.1|	gi|9716227|emb|CAC01588.1|			>gi|9716227|emb|CAC01588.1| putative secreted peptidase [Streptomyces coelicolor A3(2)]																	1	36.5564	1	36.5564	0.585784	6.67	36.556	1	K	VRDADGKPARARL	0.585784	6.67	36.556
76	724	411	411		1012	1050	1756	2189	20110907_MF_CO_0285AgBe_TiO2_R03_1	5236	1756	2189	20110907_MF_CO_0285AgBe_TiO2_R03_1	5236	gi|9857170|emb|CAC04049.1|	gi|9857170|emb|CAC04049.1|	gi|9857170|emb|CAC04049.1|			>gi|9857170|emb|CAC04049.1| hypothetical protein [Streptomyces coelicolor A3(2)]																	1	10.7703	1	10.7703	0.606459	0.5	10.77	1	K	SRPVLVKLTPTEF	0.606459	0.5	10.77
77	734	201	201		1336	1392	2332	2926	20110907_MF_CO_0285AgBe_TiO2_R03_1	3512	2332	2926	20110907_MF_CO_0285AgBe_TiO2_R03_1	3512	gi|9967671|emb|CAC05889.1|	gi|9967671|emb|CAC05889.1|	gi|9967671|emb|CAC05889.1|			>gi|9967671|emb|CAC05889.1| fumarate hydratase class I [Streptomyces coelicolor A3(2)]																	0.691244	0.930021	0.691244	0.930021	0.725824	3.13	1.4474	2	K	FLYQETKAVLNES	0.725824	3.13	1.4474
78	734	211	211		1336	1392	2332	2926	20110907_MF_CO_0285AgBe_TiO2_R03_1	3512	2332	2926	20110907_MF_CO_0285AgBe_TiO2_R03_1	3512	gi|9967671|emb|CAC05889.1|	gi|9967671|emb|CAC05889.1|	gi|9967671|emb|CAC05889.1|			>gi|9967671|emb|CAC05889.1| fumarate hydratase class I [Streptomyces coelicolor A3(2)]																	0.654378	0	0.654378	0	0.725824	3.13	1.4474	2	K	NESSMMKFLEEKI	0.725824	3.13	1.4474
79	734	216	216		1336	1392	2332	2926	20110907_MF_CO_0285AgBe_TiO2_R03_1	3512	2332	2926	20110907_MF_CO_0285AgBe_TiO2_R03_1	3512	gi|9967671|emb|CAC05889.1|	gi|9967671|emb|CAC05889.1|	gi|9967671|emb|CAC05889.1|			>gi|9967671|emb|CAC05889.1| fumarate hydratase class I [Streptomyces coelicolor A3(2)]																	0.654378	0	0.654378	0	0.725824	3.13	1.4474	2	K	MKFLEEKIRSLGT	0.725824	3.13	1.4474
80	741	53	53		939	972	1629	2020	20110907_MF_CO_0285AgBe_TiO2_R03_2	10242	1629	2020	20110907_MF_CO_0285AgBe_TiO2_R03_2	10242	gi|9968714|emb|CAC05955.1|	gi|9968714|emb|CAC05955.1|	gi|9968714|emb|CAC05955.1|			>gi|9968714|emb|CAC05955.1| hypothetical protein SC7G11.26c [Streptomyces coelicolor A3(2)]																	1	8.25097	1	8.25097	0.579591	4.5	8.251	1	K	VYPRLAKLEAEGL	0.579591	4.5	8.251
81	746	629	629		828	859	1448	1803	20110907_MF_CO_0285AgBe_TiO2_R03_1	8312	1448	1803	20110907_MF_CO_0285AgBe_TiO2_R03_1	8312	IPI:CON_00021304.1|SWISS-PROT:P35908	IPI:CON_00021304.1|SWISS-PROT:P35908	IPI:CON_00021304.1|SWISS-PROT:P35908	Keratin, type II cytoskeletal 2 epidermal;Cytokeratin-2e	KRT2;KRT2A;KRT2E	Keratin, type II cytoskeletal 2 epidermal	P35908	ENSG00000172867	PF00038	Filament	Intermediate filament protein		GO:0005813;GO:0005815;GO:0005882;GO:0043226;GO:0043228;GO:0043229;GO:0043232;GO:0044422;GO:0044424;GO:0044430;GO:0044444;GO:0044446;GO:0044464;GO:0045095	centrosome;microtubule organizing center;intermediate filament;organelle;non-membrane-bounded organelle;intracellular organelle;intracellular non-membrane-bounded organelle;organelle part;intracellular part;cytoskeletal part;cytoplasmic part	GO:0005198;GO:0005200;GO:0005488;GO:0005515	structural molecule activity;structural constituent of cytoskeleton;binding;protein binding	GO:0001775;GO:0006928;GO:0008283;GO:0009987;GO:0016477;GO:0031424;GO:0032502;GO:0032980;GO:0043616;GO:0048870;GO:0051546	cell activation;cell motion;cell proliferation;cellular process;cell migration;keratinization;developmental process;keratinocyte activation;keratinocyte proliferation;cell motility;keratinocyte migration	hsa:3849			K07605	1	6.89668	1	6.89668	0.774667	1.35	6.8967	1	K	GGSSSVKGSSGEA	0.774667	1.35	6.8967
82	749	222	222		1522	1582	2614	3279	20110907_MF_CO_0285AgBe_TiO2_R03_2	4885	2614	3279	20110907_MF_CO_0285AgBe_TiO2_R03_2	4885	IPI:CON_00702590.1|SWISS-PROT:Q28065	IPI:CON_00702590.1|SWISS-PROT:Q28065	IPI:CON_00702590.1|SWISS-PROT:Q28065			>IPI:CON_00702590.1|SWISS-PROT:Q28065 (Bos taurus) C4b-binding protein alpha chain precursor	Q28065																0.958163	15.8811	0.958163	15.8811	0.531533	5.59	21.351	2	K	SCRVENKTIGVWS	0.531533	5.59	21.351
83	749	235	235		1522	1582	2614	3279	20110907_MF_CO_0285AgBe_TiO2_R03_2	4885	2614	3279	20110907_MF_CO_0285AgBe_TiO2_R03_2	4885	IPI:CON_00702590.1|SWISS-PROT:Q28065	IPI:CON_00702590.1|SWISS-PROT:Q28065	IPI:CON_00702590.1|SWISS-PROT:Q28065			>IPI:CON_00702590.1|SWISS-PROT:Q28065 (Bos taurus) C4b-binding protein alpha chain precursor	Q28065																0.520919	0	0.520919	0	0.531533	5.59	21.351	2	K	PSPPSCKKVICVQ	0.531533	5.59	21.351
84	749	236	236		1522	1582	2614	3279	20110907_MF_CO_0285AgBe_TiO2_R03_2	4885	2614	3279	20110907_MF_CO_0285AgBe_TiO2_R03_2	4885	IPI:CON_00702590.1|SWISS-PROT:Q28065	IPI:CON_00702590.1|SWISS-PROT:Q28065	IPI:CON_00702590.1|SWISS-PROT:Q28065			>IPI:CON_00702590.1|SWISS-PROT:Q28065 (Bos taurus) C4b-binding protein alpha chain precursor	Q28065																0.520919	0	0.520919	0	0.531533	5.59	21.351	2	K	SPPSCKKVICVQP	0.531533	5.59	21.351
85	750	2265	2265		1276	1330	2244	2806	20110907_MF_CO_0285AgBe_TiO2_R03_1	5290	2245	2807	20110907_MF_CO_0285AgBe_TiO2_R03_2	4308	IPI:CON_00702736.3|ENSEMBL:ENSBTAP00000008967	IPI:CON_00702736.3|ENSEMBL:ENSBTAP00000008967	IPI:CON_00702736.3|ENSEMBL:ENSBTAP00000008967			>IPI:CON_00702736.3|ENSEMBL:ENSBTAP00000008967 (Bos taurus) similar to cardiomyopathy associated 5																	1	26.0454	1	26.0454	0.702867	5.9	29.071	1	K	SAGSLVKSGEHQD	0.702867	5.9	29.071
86	752	1551	1551		898	931	1573	1960	20110907_MF_CO_0285AgBe_TiO2_R03_1	9154	1573	1960	20110907_MF_CO_0285AgBe_TiO2_R03_1	9154	IPI:CON_00711422.1|ENSEMBL:ENSBTAP00000011213	IPI:CON_00711422.1|ENSEMBL:ENSBTAP00000011213	IPI:CON_00711422.1|ENSEMBL:ENSBTAP00000011213			>IPI:CON_00711422.1|ENSEMBL:ENSBTAP00000011213 (Bos taurus) similar to apolipoprotein B, partial																	0.5	0	0.5	0	0.802584	1.35	19.76	1	K	TSVTYMKAKFQET	0.802584	1.35	19.76
87	752	1553	1553		898	931	1573	1960	20110907_MF_CO_0285AgBe_TiO2_R03_1	9154	1573	1960	20110907_MF_CO_0285AgBe_TiO2_R03_1	9154	IPI:CON_00711422.1|ENSEMBL:ENSBTAP00000011213	IPI:CON_00711422.1|ENSEMBL:ENSBTAP00000011213	IPI:CON_00711422.1|ENSEMBL:ENSBTAP00000011213			>IPI:CON_00711422.1|ENSEMBL:ENSBTAP00000011213 (Bos taurus) similar to apolipoprotein B, partial																	0.5	0	0.5	0	0.802584	1.35	19.76	1	K	VTYMKAKFQETLE	0.802584	1.35	19.76
88	753	1337	1337		55	60	110	124	20110907_MF_CO_0285AgBe_TiO2_R03_1	2077	110	124	20110907_MF_CO_0285AgBe_TiO2_R03_1	2077	IPI:CON_00713505.1|SWISS-PROT:Q2UVX4	IPI:CON_00713505.1|SWISS-PROT:Q2UVX4	IPI:CON_00713505.1|SWISS-PROT:Q2UVX4			>IPI:CON_00713505.1|SWISS-PROT:Q2UVX4 (Bos taurus) Complement C3 precursor	Q2UVX4																0.601263	2.66545	0.601263	2.66545	0.579591	0.59	2.6654	1	K	TVKAEGKGQGTLS	0.579591	0.59	2.6654
89	755	36	36		907	940	1587	1975	20110907_MF_CO_0285AgBe_TiO2_R03_2	9888	1587	1975	20110907_MF_CO_0285AgBe_TiO2_R03_2	9888	IPI:CON_00717369.1|SWISS-PROT:Q2KIS7	IPI:CON_00717369.1|SWISS-PROT:Q2KIS7	IPI:CON_00717369.1|SWISS-PROT:Q2KIS7			>IPI:CON_00717369.1|SWISS-PROT:Q2KIS7 (Bos taurus) Tetranectin precursor	Q2KIS7																0.782625	5.62122	0.782625	5.62122	0.9245	0.58	24.352	1	K	KAANAKKDAVSPK	0.9245	0.58	24.352
90	759	88	88		128	134	235	281	20110907_MF_CO_0285AgBe_TiO2_R03_1	8263	235	281	20110907_MF_CO_0285AgBe_TiO2_R03_1	8263	IPI:CON_ENO2|SWISS-PROT:P00925	IPI:CON_ENO2|SWISS-PROT:P00925	IPI:CON_ENO2|SWISS-PROT:P00925	Enolase 2;2-phosphoglycerate dehydratase 2;2-phospho-D-glycerate hydro-lyase 2	ENO2;ENOB;YHR174W	>IPI:CON_ENO2|SWISS-PROT:P00925 Enolase 2 - Saccharomyces cerevisiae (Baker's yeast).	P00925	YHR174W	PF00113;PF03952	Enolase_C;Enolase_N	Enolase, C-terminal TIM barrel domain;Enolase, N-terminal domain		GO:0000015;GO:0000267;GO:0000322;GO:0000323;GO:0000324;GO:0001950;GO:0005625;GO:0005739;GO:0005773;GO:0009898;GO:0032991;GO:0043226;GO:0043227;GO:0043229;GO:0043231;GO:0043234;GO:0044424;GO:0044425;GO:0044444;GO:0044445;GO:0044459;GO:0044464	phosphopyruvate hydratase complex;cell fraction;storage vacuole;lytic vacuole;fungal-type vacuole;plasma membrane enriched fraction;soluble fraction;mitochondrion;vacuole;internal side of plasma membrane;macromolecular complex;organelle	GO:0000287;GO:0003824;GO:0004634;GO:0005488;GO:0005515;GO:0016829;GO:0016835;GO:0016836;GO:0043167;GO:0043169;GO:0046872	magnesium ion binding;catalytic activity;phosphopyruvate hydratase activity;binding;protein binding;lyase activity;carbon-oxygen lyase activity;hydro-lyase activity;ion binding;cation binding;metal ion binding	GO:0005975;GO:0005996;GO:0006006;GO:0006007;GO:0006066;GO:0006082;GO:0006090;GO:0006091;GO:0006094;GO:0006096;GO:0008152;GO:0009056;GO:0009058;GO:0009987;GO:0016051;GO:0016052;GO:0019318;GO:0019319;GO:0019320;GO:0019752;GO:0032787;GO:0032889;GO:0033043;GO:0042180;GO:0043436;GO:0044237;GO:0044238;GO:0046164;GO:0046165;GO:0046364;GO:0046365;GO:0050789;GO:0050794;GO:0051128;GO:0065007	carbohydrate metabolic process;monosaccharide metabolic process;glucose metabolic process;glucose catabolic process;alcohol metabolic process;organic acid metabolic process;pyruvate metabolic process;generation of precursor metabolites and energy	sce:YHR174W	ko00010	Glycolysis / Gluconeogenesis	K01689	0.986183	18.5353	0.986183	18.5353	0.991888	2.07	23.523	1	K	LDVKDQKAVDDFL	0.991888	2.07	23.523
91	762	73	73		893	926	1566	1948	20110907_MF_CO_0285AgBe_TiO2_R03_1	10064	1566	1948	20110907_MF_CO_0285AgBe_TiO2_R03_1	10064	IPI:CON_IPI00311493.5|SWISS-PROT:P05784	IPI:CON_IPI00311493.5|SWISS-PROT:P05784	IPI:CON_IPI00311493.5|SWISS-PROT:P05784	Keratin, type I cytoskeletal 18;Cytokeratin-18;Keratin-18;Cytokeratin endo B	Krt18;Kerd;Krt1-18	Keratin, type I cytoskeletal 18	P05784	ENSMUSG00000023043	PF00038	Filament	Intermediate filament protein		GO:0005882;GO:0044422;GO:0044424;GO:0044430;GO:0044446;GO:0044464	intermediate filament;organelle part;intracellular part;cytoskeletal part;intracellular organelle part;cell part	GO:0005198;GO:0005488;GO:0005515	structural molecule activity;binding;protein binding	GO:0006915;GO:0007154;GO:0007165;GO:0007166;GO:0008219;GO:0009987;GO:0012501;GO:0016265;GO:0019221;GO:0033209;GO:0050789;GO:0050794;GO:0065007	apoptosis;cell communication;signal transduction;cell surface receptor linked signal transduction;cell death;cellular process;programmed cell death;death;cytokine-mediated signaling pathway;tumor necrosis factor-mediated signaling pathway	mmu:16668			K07604	1	0.85535	1	0.85535	0.805357	0.47	0.85535	1	K	GGIQTEKETMQDL	0.805357	0.47	0.85535
92	767	401	401		159	169	297	350	20110907_MF_CO_0285AgBe_TiO2_R03_1	8598	297	350	20110907_MF_CO_0285AgBe_TiO2_R03_1	8598	IPI:REV_CON_00135197.5|SWISS-PROT:Q9D312	IPI:REV_CON_00135197.5|SWISS-PROT:Q9D312	IPI:REV_CON_00135197.5|SWISS-PROT:Q9D312	Keratin, type I cytoskeletal 20;Cytokeratin-20;Keratin-20	Krt20	Keratin, type I cytoskeletal 20	Q9D312	ENSMUSG00000035775	PF00038	Filament	Intermediate filament protein		GO:0005882;GO:0044422;GO:0044424;GO:0044430;GO:0044446;GO:0044464	intermediate filament;organelle part;intracellular part;cytoskeletal part;intracellular organelle part;cell part	GO:0005198;GO:0005488;GO:0005515	structural molecule activity;binding;protein binding	GO:0006915;GO:0006950;GO:0006996;GO:0007010;GO:0008219;GO:0009987;GO:0012501;GO:0016043;GO:0016265;GO:0032879;GO:0032880;GO:0033554;GO:0045103;GO:0045104;GO:0045109;GO:0050708;GO:0050789;GO:0050794;GO:0050896;GO:0051046;GO:0051049;GO:0051223;GO:0051716;GO:0060341;GO:0065007;GO:0070201	apoptosis;response to stress;organelle organization;cytoskeleton organization;cell death;cellular process;programmed cell death;cellular component organization;death;regulation of localization;regulation of protein localization;cellular response to stress	mmu:66809			K07604	1	18.1551	1	18.1551	0.885427	1.53	18.155	1	K	GRLQVTKRGYLSG	0.885427	1.53	18.155
93	768	393	393		687	716	1224	1461	20110907_MF_CO_0285AgBe_TiO2_R03_1	12352	1224	1461	20110907_MF_CO_0285AgBe_TiO2_R03_1	12352	IPI:REV_CON_IPI00166205.2|SWISS-PROT:Q8N1N4-2;IPI:REV_CON_00166205.2|TREMBL:Q7RTT2	IPI:REV_CON_IPI00166205.2|SWISS-PROT:Q8N1N4-2	IPI:REV_CON_IPI00166205.2|SWISS-PROT:Q8N1N4-2	Keratin, type II cytoskeletal 78;Cytokeratin-78;Keratin-78;Type II keratin-40;Keratin-5b;Keratin, type II cytoskeletal 78;Cytokeratin-78;Keratin-78;Type II keratin-40;Keratin-5b	KRT78;K5B;KB40;KRT78;K5B;KB40	Isoform 2 of Keratin, type II cytoskeletal 78;Keratin-78	Q8N1N4-2;Q8N1N4;Q7RTT2	ENSG00000170423;ENSG00000170423	PF00038;PF00038	Filament;Filament	Intermediate filament protein;Intermediate filament protein		GO:0005882;GO:0044422;GO:0044424;GO:0044430;GO:0044446;GO:0044464;GO:0045095;GO:0005882;GO:0044422;GO:0044424;GO:0044430;GO:0044446;GO:0044464;GO:0045095	intermediate filament;organelle part;intracellular part;cytoskeletal part;intracellular organelle part;cell part;keratin filament;intermediate filament;organelle part;intracellular part;cytoskeletal part;intracellular organelle part;cell part	GO:0005198;GO:0005488;GO:0005515;GO:0005198;GO:0005488;GO:0005515	structural molecule activity;binding;protein binding;structural molecule activity;binding;protein binding			hsa:196374;hsa:196374			K07605	1	16.579	1	16.579	0.669107	6.24	16.579	1	K	QQELRFKVDIFSA	0.669107	6.24	16.579
94	771	276	276		1061	1100	1833	2282	20110907_MF_CO_0285AgBe_TiO2_R03_1	3207	1833	2282	20110907_MF_CO_0285AgBe_TiO2_R03_1	3207	IPI:REV_CON_00687777.1|TREMBL:Q1A7A4	IPI:REV_CON_00687777.1|TREMBL:Q1A7A4	IPI:REV_CON_00687777.1|TREMBL:Q1A7A4			>IPI:REV_CON_00687777.1|TREMBL:Q1A7A4 (Bos taurus) similar to complement component C5	Q1A7A4																1	39.6629	1	39.6629	0.525754	1.99	39.663	1	K	SACAVRKIYESSS	0.525754	1.99	39.663
95	772	766	766		1337	1393	2333	2927	20110907_MF_CO_0285AgBe_TiO2_R03_2	4701	2333	2927	20110907_MF_CO_0285AgBe_TiO2_R03_2	4701	IPI:REV_CON_00692205.1|SWISS-PROT:P06868	IPI:REV_CON_00692205.1|SWISS-PROT:P06868	IPI:REV_CON_00692205.1|SWISS-PROT:P06868			>IPI:REV_CON_00692205.1|SWISS-PROT:P06868 (Bos taurus) Plasminogen precursor	P06868																1	0	1	0	0.8086	12.18	-1.3189e-11	2	K	VRSGALKRNSLSL	0.8086	12.18	-1.3189e-11
96	772	790	790		1337	1393	2333	2927	20110907_MF_CO_0285AgBe_TiO2_R03_2	4701	2333	2927	20110907_MF_CO_0285AgBe_TiO2_R03_2	4701	IPI:REV_CON_00692205.1|SWISS-PROT:P06868	IPI:REV_CON_00692205.1|SWISS-PROT:P06868	IPI:REV_CON_00692205.1|SWISS-PROT:P06868			>IPI:REV_CON_00692205.1|SWISS-PROT:P06868 (Bos taurus) Plasminogen precursor	P06868																1	0	1	0	0.8086	12.18	-1.3189e-11	2	K	LLDGLGKSLFLLL	0.8086	12.18	-1.3189e-11
97	773	364	364		1018	1056	1768	2204	20110907_MF_CO_0285AgBe_TiO2_R03_2	8119	1768	2204	20110907_MF_CO_0285AgBe_TiO2_R03_2	8119	IPI:REV_CON_00694304.1|SWISS-PROT:P17697	IPI:REV_CON_00694304.1|SWISS-PROT:P17697	IPI:REV_CON_00694304.1|SWISS-PROT:P17697			>IPI:REV_CON_00694304.1|SWISS-PROT:P17697 (Bos taurus) Clusterin precursor	P17697																1	38.7503	1	38.7503	0.336841	0.6	38.75	2	K	TDNLADKKKKEAE	0.336841	0.6	38.75
98	773	365	365		1018	1056	1768	2204	20110907_MF_CO_0285AgBe_TiO2_R03_2	8119	1768	2204	20110907_MF_CO_0285AgBe_TiO2_R03_2	8119	IPI:REV_CON_00694304.1|SWISS-PROT:P17697	IPI:REV_CON_00694304.1|SWISS-PROT:P17697	IPI:REV_CON_00694304.1|SWISS-PROT:P17697			>IPI:REV_CON_00694304.1|SWISS-PROT:P17697 (Bos taurus) Clusterin precursor	P17697																1	38.7503	1	38.7503	0.336841	0.6	38.75	2	K	DNLADKKKKEAEE	0.336841	0.6	38.75
99	774	245	245		928	961	1612	2001	20110907_MF_CO_0285AgBe_TiO2_R03_2	2105	1612	2001	20110907_MF_CO_0285AgBe_TiO2_R03_2	2105	IPI:REV_CON_00694561.1|ENSEMBL:ENSBTAP00000001528	IPI:REV_CON_00694561.1|ENSEMBL:ENSBTAP00000001528	IPI:REV_CON_00694561.1|ENSEMBL:ENSBTAP00000001528			>IPI:REV_CON_00694561.1|ENSEMBL:ENSBTAP00000001528 (Bos taurus) similar to intersectin long isoform 4																	0.513483	0.4204	0.513483	0.4204	0.579591	4.95	0.4204	1	K	GSDMSTKRSIPGS	0.579591	4.95	0.4204
100	775	194	194		1305	1359	2284	2868	20110907_MF_CO_0285AgBe_TiO2_R03_2	4523	2284	2868	20110907_MF_CO_0285AgBe_TiO2_R03_2	4523	IPI:REV_CON_00703333.3|TREMBL:Q0V8M9;Q9TRI0	IPI:REV_CON_00703333.3|TREMBL:Q0V8M9;Q9TRI0	IPI:REV_CON_00703333.3|TREMBL:Q0V8M9;Q9TRI0			>IPI:REV_CON_00703333.3|TREMBL:Q0V8M9;Q9TRI0 (Bos taurus) similar to inter-alpha (globulin) inhibitor H3 isoform 2	Q0V8M9;Q9TRI0																1	44.3948	1	44.3948	0.453474	8.39	44.395	1	K	QSDRSGKTEGIIQ	0.453474	8.39	44.395
101	778	54	54		925	958	1609	1997	20110907_MF_CO_0285AgBe_TiO2_R03_1	6084	1609	1997	20110907_MF_CO_0285AgBe_TiO2_R03_1	6084	IPI:REV_CON_00718067.1|TREMBL:Q3KUS7	IPI:REV_CON_00718067.1|TREMBL:Q3KUS7	IPI:REV_CON_00718067.1|TREMBL:Q3KUS7			>IPI:REV_CON_00718067.1|TREMBL:Q3KUS7 (Bos taurus) Complement factor B	Q3KUS7																0.999929	41.4847	0.999929	41.4847	0.203073	0.03	52.255	1	K	VQIRFRKSHIILP	0.203073	0.03	52.255
102	782	91	91		102	108	194	236	20110907_MF_CO_0285AgBe_TiO2_R03_1	9246	194	236	20110907_MF_CO_0285AgBe_TiO2_R03_1	9246	IPI:REV_CON_ENO1|SWISS-PROT:P00924;IPI:REV_CON_ENO2|SWISS-PROT:P00925	IPI:REV_CON_ENO1|SWISS-PROT:P00924	IPI:REV_CON_ENO1|SWISS-PROT:P00924	Enolase 1;2-phosphoglycerate dehydratase 1;2-phospho-D-glycerate hydro-lyase 1;Enolase 2;2-phosphoglycerate dehydratase 2;2-phospho-D-glycerate hydro-lyase 2	ENO1;ENOA;HSP48;YGR254W;G9160;ENO2;ENOB;YHR174W	>IPI:REV_CON_ENO1|SWISS-PROT:P00924 Enolase 1 - Saccharomyces cerevisiae (Baker's yeast).;>IPI:REV_CON_ENO2|SWISS-PROT:P00925 Enolase 2 - Saccharomyces cerevisiae (Baker's yeast).	P00924;P00925	YGR254W;YHR174W	PF00113;PF03952;PF00113;PF03952	Enolase_C;Enolase_N;Enolase_C;Enolase_N	Enolase, C-terminal TIM barrel domain;Enolase, N-terminal domain;Enolase, C-terminal TIM barrel domain;Enolase, N-terminal domain	1EBG;1EBH;1ELS;1L8P;1NEL;1ONE;1P43;1P48;2AL1;2AL2;2ONE;3ENL;4ENL;5ENL;6ENL;7ENL	GO:0000015;GO:0000267;GO:0000322;GO:0000323;GO:0000324;GO:0001950;GO:0005739;GO:0005773;GO:0032991;GO:0043226;GO:0043227;GO:0043229;GO:0043231;GO:0043234;GO:0044424;GO:0044444;GO:0044445;GO:0044464;GO:0000015;GO:0000267;GO:0000322;GO:0000323;GO:0000324;GO:0001950;GO:0005625;GO:0005739;GO:0005773;GO:0009898;GO:0032991;GO:0043226;GO:0043227;GO:0043229;GO:0043231;GO:0043234;GO:0044424;GO:0044425;GO:…	phosphopyruvate hydratase complex;cell fraction;storage vacuole;lytic vacuole;fungal-type vacuole;plasma membrane enriched fraction;mitochondrion;vacuole;macromolecular complex;organelle;membrane-bounded organelle;intracellular organelle	GO:0000287;GO:0003824;GO:0004634;GO:0005488;GO:0005515;GO:0016829;GO:0016835;GO:0016836;GO:0043167;GO:0043169;GO:0046872;GO:0000287;GO:0003824;GO:0004634;GO:0005488;GO:0005515;GO:0016829;GO:0016835;GO:0016836;GO:0043167;GO:0043169;GO:0046872	magnesium ion binding;catalytic activity;phosphopyruvate hydratase activity;binding;protein binding;lyase activity;carbon-oxygen lyase activity;hydro-lyase activity;ion binding;cation binding;metal ion binding;magnesium ion binding;catalytic activity	GO:0005975;GO:0005996;GO:0006006;GO:0006007;GO:0006066;GO:0006082;GO:0006090;GO:0006091;GO:0006094;GO:0006096;GO:0008152;GO:0009056;GO:0009058;GO:0009987;GO:0016051;GO:0016052;GO:0019318;GO:0019319;GO:0019320;GO:0019752;GO:0032787;GO:0032889;GO:0033043;GO:0042180;GO:0043436;GO:0044237;GO:0044238;GO:0046164;GO:0046165;GO:0046364;GO:0046365;GO:0050789;GO:0050794;GO:0051128;GO:0065007;GO:0005975;GO:…	carbohydrate metabolic process;monosaccharide metabolic process;glucose metabolic process;glucose catabolic process;alcohol metabolic process;organic acid metabolic process;pyruvate metabolic process;generation of precursor metabolites and energy	sce:YGR254W;sce:YHR174W	ko00010	Glycolysis / Gluconeogenesis	K01689	1	23.956	1	23.956	0.690171	4.24	23.956	2	K	LTGIQNKVLLLAD	0.690171	4.24	23.956
103	782	99	99		102	108	194	236	20110907_MF_CO_0285AgBe_TiO2_R03_1	9246	194	236	20110907_MF_CO_0285AgBe_TiO2_R03_1	9246	IPI:REV_CON_ENO1|SWISS-PROT:P00924;IPI:REV_CON_ENO2|SWISS-PROT:P00925	IPI:REV_CON_ENO1|SWISS-PROT:P00924	IPI:REV_CON_ENO1|SWISS-PROT:P00924	Enolase 1;2-phosphoglycerate dehydratase 1;2-phospho-D-glycerate hydro-lyase 1;Enolase 2;2-phosphoglycerate dehydratase 2;2-phospho-D-glycerate hydro-lyase 2	ENO1;ENOA;HSP48;YGR254W;G9160;ENO2;ENOB;YHR174W	>IPI:REV_CON_ENO1|SWISS-PROT:P00924 Enolase 1 - Saccharomyces cerevisiae (Baker's yeast).;>IPI:REV_CON_ENO2|SWISS-PROT:P00925 Enolase 2 - Saccharomyces cerevisiae (Baker's yeast).	P00924;P00925	YGR254W;YHR174W	PF00113;PF03952;PF00113;PF03952	Enolase_C;Enolase_N;Enolase_C;Enolase_N	Enolase, C-terminal TIM barrel domain;Enolase, N-terminal domain;Enolase, C-terminal TIM barrel domain;Enolase, N-terminal domain	1EBG;1EBH;1ELS;1L8P;1NEL;1ONE;1P43;1P48;2AL1;2AL2;2ONE;3ENL;4ENL;5ENL;6ENL;7ENL	GO:0000015;GO:0000267;GO:0000322;GO:0000323;GO:0000324;GO:0001950;GO:0005739;GO:0005773;GO:0032991;GO:0043226;GO:0043227;GO:0043229;GO:0043231;GO:0043234;GO:0044424;GO:0044444;GO:0044445;GO:0044464;GO:0000015;GO:0000267;GO:0000322;GO:0000323;GO:0000324;GO:0001950;GO:0005625;GO:0005739;GO:0005773;GO:0009898;GO:0032991;GO:0043226;GO:0043227;GO:0043229;GO:0043231;GO:0043234;GO:0044424;GO:0044425;GO:…	phosphopyruvate hydratase complex;cell fraction;storage vacuole;lytic vacuole;fungal-type vacuole;plasma membrane enriched fraction;mitochondrion;vacuole;macromolecular complex;organelle;membrane-bounded organelle;intracellular organelle	GO:0000287;GO:0003824;GO:0004634;GO:0005488;GO:0005515;GO:0016829;GO:0016835;GO:0016836;GO:0043167;GO:0043169;GO:0046872;GO:0000287;GO:0003824;GO:0004634;GO:0005488;GO:0005515;GO:0016829;GO:0016835;GO:0016836;GO:0043167;GO:0043169;GO:0046872	magnesium ion binding;catalytic activity;phosphopyruvate hydratase activity;binding;protein binding;lyase activity;carbon-oxygen lyase activity;hydro-lyase activity;ion binding;cation binding;metal ion binding;magnesium ion binding;catalytic activity	GO:0005975;GO:0005996;GO:0006006;GO:0006007;GO:0006066;GO:0006082;GO:0006090;GO:0006091;GO:0006094;GO:0006096;GO:0008152;GO:0009056;GO:0009058;GO:0009987;GO:0016051;GO:0016052;GO:0019318;GO:0019319;GO:0019320;GO:0019752;GO:0032787;GO:0032889;GO:0033043;GO:0042180;GO:0043436;GO:0044237;GO:0044238;GO:0046164;GO:0046165;GO:0046364;GO:0046365;GO:0050789;GO:0050794;GO:0051128;GO:0065007;GO:0005975;GO:…	carbohydrate metabolic process;monosaccharide metabolic process;glucose metabolic process;glucose catabolic process;alcohol metabolic process;organic acid metabolic process;pyruvate metabolic process;generation of precursor metabolites and energy	sce:YGR254W;sce:YHR174W	ko00010	Glycolysis / Gluconeogenesis	K01689	1	23.956	1	23.956	0.690171	4.24	23.956	2	K	LLLADAKKAEIAT	0.690171	4.24	23.956
104	783	3	3		1354	1411	2357	2951	20110907_MF_CO_0285AgBe_TiO2_R03_1	7132	2357	2951	20110907_MF_CO_0285AgBe_TiO2_R03_1	7132	IPI:REV_CON_IPI00061200.4|SWISS-PROT:Q3SY84	IPI:REV_CON_IPI00061200.4|SWISS-PROT:Q3SY84	IPI:REV_CON_IPI00061200.4|SWISS-PROT:Q3SY84	Keratin, type II cytoskeletal 71;Cytokeratin-71;Keratin-71;Type II keratin-34;Type II inner root sheath-specific keratin-K6irs1	KRT71;K6IRS1;KB34;KRT6IRS1	Keratin, type II cytoskeletal 71	Q3SY84	ENSG00000139648	PF00038	Filament	Intermediate filament protein				GO:0005198	structural molecule activity			hsa:112802			K07605	1	28.3607	1	28.3607	0.825819	8.11	28.361	3	K	____RSKKTSPAS	0.825819	8.11	28.361
105	783	4	4		1354	1411	2357	2951	20110907_MF_CO_0285AgBe_TiO2_R03_1	7132	2357	2951	20110907_MF_CO_0285AgBe_TiO2_R03_1	7132	IPI:REV_CON_IPI00061200.4|SWISS-PROT:Q3SY84	IPI:REV_CON_IPI00061200.4|SWISS-PROT:Q3SY84	IPI:REV_CON_IPI00061200.4|SWISS-PROT:Q3SY84	Keratin, type II cytoskeletal 71;Cytokeratin-71;Keratin-71;Type II keratin-34;Type II inner root sheath-specific keratin-K6irs1	KRT71;K6IRS1;KB34;KRT6IRS1	Keratin, type II cytoskeletal 71	Q3SY84	ENSG00000139648	PF00038	Filament	Intermediate filament protein				GO:0005198	structural molecule activity			hsa:112802			K07605	1	28.3607	1	28.3607	0.825819	8.11	28.361	3	K	___RSKKTSPASL	0.825819	8.11	28.361
106	783	13	13		1354	1411	2357	2951	20110907_MF_CO_0285AgBe_TiO2_R03_1	7132	2357	2951	20110907_MF_CO_0285AgBe_TiO2_R03_1	7132	IPI:REV_CON_IPI00061200.4|SWISS-PROT:Q3SY84	IPI:REV_CON_IPI00061200.4|SWISS-PROT:Q3SY84	IPI:REV_CON_IPI00061200.4|SWISS-PROT:Q3SY84	Keratin, type II cytoskeletal 71;Cytokeratin-71;Keratin-71;Type II keratin-34;Type II inner root sheath-specific keratin-K6irs1	KRT71;K6IRS1;KB34;KRT6IRS1	Keratin, type II cytoskeletal 71	Q3SY84	ENSG00000139648	PF00038	Filament	Intermediate filament protein				GO:0005198	structural molecule activity			hsa:112802			K07605	1	28.3607	1	28.3607	0.825819	8.11	28.361	3	K	PASLSSKGGLTKD	0.825819	8.11	28.361
107	786	327	327		1649	1713	2864	3596	20110907_MF_CO_0285AgBe_TiO2_R03_1	4891	2864	3596	20110907_MF_CO_0285AgBe_TiO2_R03_1	4891	IPI:REV_CON_IPI00376379.3|SWISS-PROT:Q7Z794	IPI:REV_CON_IPI00376379.3|SWISS-PROT:Q7Z794	IPI:REV_CON_IPI00376379.3|SWISS-PROT:Q7Z794	Keratin, type II cytoskeletal 1b;Cytokeratin-1B;Keratin-77	KRT77;KRT1B	Keratin 77	Q7Z794	ENSG00000189182	PF00038	Filament	Intermediate filament protein		GO:0005882;GO:0044422;GO:0044424;GO:0044430;GO:0044446;GO:0044464;GO:0045095	intermediate filament;organelle part;intracellular part;cytoskeletal part;intracellular organelle part;cell part;keratin filament	GO:0005198	structural molecule activity							1	16.7254	1	16.7254	0.55291	7.94	16.725	1	K	IEDEKYKSYDEVV	0.55291	7.94	16.725
108	787	43	43		1473	1533	2523	3147	20110907_MF_CO_0285AgBe_TiO2_R03_1	4931	2523	3147	20110907_MF_CO_0285AgBe_TiO2_R03_1	4931	IPI:REV_CON_IPI00418663.3|SWISS-PROT:Q7Z3Y7	IPI:REV_CON_IPI00418663.3|SWISS-PROT:Q7Z3Y7	IPI:REV_CON_IPI00418663.3|SWISS-PROT:Q7Z3Y7	Keratin, type I cytoskeletal 28;Cytokeratin-28;Keratin-28;Type I inner root sheath-specific keratin-K25irs4	KRT28;KRT25D	Keratin 25D	Q7Z3Y7	ENSG00000173908	PF00038	Filament	Intermediate filament protein		GO:0005737;GO:0005882;GO:0044422;GO:0044424;GO:0044430;GO:0044446;GO:0044464	cytoplasm;intermediate filament;organelle part;intracellular part;cytoskeletal part;intracellular organelle part;cell part	GO:0005198	structural molecule activity			hsa:162605			K07604	0.35581	0	0.35581	0	0.661838	0.8	1.5119	1	K	VKTVLTKTSLKDS	0.661838	0.8	1.5119
109	787	47	47		1473	1533	2523	3147	20110907_MF_CO_0285AgBe_TiO2_R03_1	4931	2523	3147	20110907_MF_CO_0285AgBe_TiO2_R03_1	4931	IPI:REV_CON_IPI00418663.3|SWISS-PROT:Q7Z3Y7	IPI:REV_CON_IPI00418663.3|SWISS-PROT:Q7Z3Y7	IPI:REV_CON_IPI00418663.3|SWISS-PROT:Q7Z3Y7	Keratin, type I cytoskeletal 28;Cytokeratin-28;Keratin-28;Type I inner root sheath-specific keratin-K25irs4	KRT28;KRT25D	Keratin 25D	Q7Z3Y7	ENSG00000173908	PF00038	Filament	Intermediate filament protein		GO:0005737;GO:0005882;GO:0044422;GO:0044424;GO:0044430;GO:0044446;GO:0044464	cytoplasm;intermediate filament;organelle part;intracellular part;cytoskeletal part;intracellular organelle part;cell part	GO:0005198	structural molecule activity			hsa:162605			K07604	0.338019	0	0.338019	0	0.661838	0.8	1.5119	1	K	LTKTSLKDSSNGP	0.661838	0.8	1.5119
110	791	233	233		908	941	1588	1976	20110907_MF_CO_0285AgBe_TiO2_R03_2	4743	1588	1976	20110907_MF_CO_0285AgBe_TiO2_R03_2	4743	REV_gi|10129721|emb|CAC08278.1|	REV_gi|10129721|emb|CAC08278.1|	REV_gi|10129721|emb|CAC08278.1|			>REV_gi|10129721|emb|CAC08278.1| conserved hypothetical protein [Streptomyces coelicolor A3(2)]																	1	19.7671	1	19.7671	0.573033	9.21	19.767	1	K	AVGVLKKDLASDA	0.573033	9.21	19.767
111	794	221	221		946	979	1636	2027	20110907_MF_CO_0285AgBe_TiO2_R03_1	6166	1636	2027	20110907_MF_CO_0285AgBe_TiO2_R03_1	6166	REV_gi|10241793|emb|CAC09551.1|	REV_gi|10241793|emb|CAC09551.1|	REV_gi|10241793|emb|CAC09551.1|			>REV_gi|10241793|emb|CAC09551.1| putative ABC transport system integral membrane protein [Streptomyces coelicolor A3(2)]																	1	18.3209	1	18.3209	0.609805	2.24	18.321	2	K	KLATEGKGFAVSV	0.609805	2.24	18.321
112	794	235	235		946	979	1636	2027	20110907_MF_CO_0285AgBe_TiO2_R03_1	6166	1636	2027	20110907_MF_CO_0285AgBe_TiO2_R03_1	6166	REV_gi|10241793|emb|CAC09551.1|	REV_gi|10241793|emb|CAC09551.1|	REV_gi|10241793|emb|CAC09551.1|			>REV_gi|10241793|emb|CAC09551.1| putative ABC transport system integral membrane protein [Streptomyces coelicolor A3(2)]																	1	18.3209	1	18.3209	0.609805	2.24	18.321	2	K	DGVHVGKHEAYDS	0.609805	2.24	18.321
113	796	91	91		1484	1544	2547	3178	20110907_MF_CO_0285AgBe_TiO2_R03_1	5103	2547	3178	20110907_MF_CO_0285AgBe_TiO2_R03_1	5103	REV_gi|10303270|emb|CAC10108.1|	REV_gi|10303270|emb|CAC10108.1|	REV_gi|10303270|emb|CAC10108.1|			>REV_gi|10303270|emb|CAC10108.1| putative secreted sugar hydrolase [Streptomyces coelicolor A3(2)]																	1	53.7748	1	53.7748	0.18388	9.92	53.775	1	K	DRSGLVKGIQAQT	0.18388	9.92	53.775
114	799	106	106		918	951	1602	1990	20110907_MF_CO_0285AgBe_TiO2_R03_1	12659	1602	1990	20110907_MF_CO_0285AgBe_TiO2_R03_1	12659	REV_gi|10432467|emb|CAC10301.1|	REV_gi|10432467|emb|CAC10301.1|	REV_gi|10432467|emb|CAC10301.1|			>REV_gi|10432467|emb|CAC10301.1| conserved hypothetical protein [Streptomyces coelicolor A3(2)]																	1	17.784	1	17.784	0.639076	2.58	17.784	2	K	ARRLIRKLSWTLP	0.639076	2.58	17.784
115	799	126	126		918	951	1602	1990	20110907_MF_CO_0285AgBe_TiO2_R03_1	12659	1602	1990	20110907_MF_CO_0285AgBe_TiO2_R03_1	12659	REV_gi|10432467|emb|CAC10301.1|	REV_gi|10432467|emb|CAC10301.1|	REV_gi|10432467|emb|CAC10301.1|			>REV_gi|10432467|emb|CAC10301.1| conserved hypothetical protein [Streptomyces coelicolor A3(2)]																	1	17.784	1	17.784	0.639076	2.58	17.784	2	K	IDFSRTKLGRTLD	0.639076	2.58	17.784
116	808	94	94		122	128	227	273	20110907_MF_CO_0285AgBe_TiO2_R03_1	2643	227	273	20110907_MF_CO_0285AgBe_TiO2_R03_1	2643	REV_gi|11493175|emb|CAC17501.1|	REV_gi|11493175|emb|CAC17501.1|	REV_gi|11493175|emb|CAC17501.1|			>REV_gi|11493175|emb|CAC17501.1| conserved hypothetical protein [Streptomyces coelicolor A3(2)]																	1	0.291988	1	0.291988	0.790047	7.48	0.29199	1	K	FDMVYWKRPGALD	0.790047	7.48	0.29199
117	811	197	197		1393	1450	2411	3007	20110907_MF_CO_0285AgBe_TiO2_R03_2	10405	2411	3007	20110907_MF_CO_0285AgBe_TiO2_R03_2	10405	REV_gi|11493384|emb|CAC17560.1|	REV_gi|11493384|emb|CAC17560.1|	REV_gi|11493384|emb|CAC17560.1|			>REV_gi|11493384|emb|CAC17560.1| putative integral membrane protein [Streptomyces coelicolor A3(2)]																	1	0.201471	1	0.201471	0.606459	1.25	0.20147	1	K	NGIMDSKWIHQDF	0.606459	1.25	0.20147
118	812	510	510		1475	1535	2525	3149	20110907_MF_CO_0285AgBe_TiO2_R03_1	7443	2525	3149	20110907_MF_CO_0285AgBe_TiO2_R03_1	7443	REV_gi|12274801|emb|CAC22144.1|	REV_gi|12274801|emb|CAC22144.1|	REV_gi|12274801|emb|CAC22144.1|			>REV_gi|12274801|emb|CAC22144.1| putative type I polyketide synthase [Streptomyces coelicolor A3(2)]																	1	31.7689	1	31.7689	0.714853	1.2	31.769	1	K	TVPRTAKLSLLVP	0.714853	1.2	31.769
119	830	452	452		1428	1485	2457	3066	20110907_MF_CO_0285AgBe_TiO2_R03_1	6761	2457	3066	20110907_MF_CO_0285AgBe_TiO2_R03_1	6761	REV_gi|13810424|emb|CAC37452.1|	REV_gi|13810424|emb|CAC37452.1|	REV_gi|13810424|emb|CAC37452.1|			>REV_gi|13810424|emb|CAC37452.1| putative bifunctional protein [Streptomyces coelicolor A3(2)]																	1	46.1286	1	46.1286	0.310803	7.7	46.129	1	K	MEDGLIKRVQALA	0.310803	7.7	46.129
120	831	173	173		1252	1304	2184	2716	20110907_MF_CO_0285AgBe_TiO2_R03_1	883	2184	2716	20110907_MF_CO_0285AgBe_TiO2_R03_1	883	REV_gi|13940334|emb|CAC37897.1|;REV_gi|7105981|emb|CAB76006.1|	REV_gi|13940334|emb|CAC37897.1|	REV_gi|13940334|emb|CAC37897.1|			>REV_gi|13940334|emb|CAC37897.1| putative ABC transporter ATP-binding protein [Streptomyces coelicolor A3(2)];>REV_gi|7105981|emb|CAB76006.1| putative ABC transporter, ATP-binding subunit [Streptomyces coelicolor A3(2)]																	1	9.29637	1	9.29637	0.87441	4.65	9.2964	1	K	RQQGGSKLVRGEG	0.87441	4.65	9.2964
121	835	165	165		133	139	243	290	20110907_MF_CO_0285AgBe_TiO2_R03_1	6099	243	290	20110907_MF_CO_0285AgBe_TiO2_R03_1	6099	REV_gi|14285278|emb|CAC40597.1|	REV_gi|14285278|emb|CAC40597.1|	REV_gi|14285278|emb|CAC40597.1|			>REV_gi|14285278|emb|CAC40597.1| putative aminotransferase [Streptomyces coelicolor A3(2)]																	1	4.88133	1	4.88133	0.579591	0.99	4.8813	1	K	YGARVYKASMGNF	0.579591	0.99	4.8813
122	837	24	24		1286	1340	2260	2835	20110907_MF_CO_0285AgBe_TiO2_R03_1	9744	2260	2835	20110907_MF_CO_0285AgBe_TiO2_R03_1	9744	REV_gi|14575553|emb|CAC42843.1|	REV_gi|14575553|emb|CAC42843.1|	REV_gi|14575553|emb|CAC42843.1|			>REV_gi|14575553|emb|CAC42843.1| conserved hypothetical protein [Streptomyces coelicolor A3(2)]																	1	4.40045	1	4.40045	0.747433	0.29	4.4005	1	K	LAAMHWKAPDFAD	0.747433	0.29	4.4005
123	838	55	55		1335	1391	2331	2925	20110907_MF_CO_0285AgBe_TiO2_R03_1	6247	2331	2925	20110907_MF_CO_0285AgBe_TiO2_R03_1	6247	REV_gi|14575575|emb|CAC42865.1|	REV_gi|14575575|emb|CAC42865.1|	REV_gi|14575575|emb|CAC42865.1|			>REV_gi|14575575|emb|CAC42865.1| putative membrane protein [Streptomyces coelicolor A3(2)]																	0.99912	30.9753	0.99912	30.9753	0.229559	3.07	42.21	2	K	KAGNVDKCKKGAV	0.229559	3.07	42.21
124	838	57	57		1335	1391	2331	2925	20110907_MF_CO_0285AgBe_TiO2_R03_1	6247	2331	2925	20110907_MF_CO_0285AgBe_TiO2_R03_1	6247	REV_gi|14575575|emb|CAC42865.1|	REV_gi|14575575|emb|CAC42865.1|	REV_gi|14575575|emb|CAC42865.1|			>REV_gi|14575575|emb|CAC42865.1| putative membrane protein [Streptomyces coelicolor A3(2)]																	0.999712	36.0957	0.999712	36.0957	0.229559	3.07	42.21	2	K	GNVDKCKKGAVGA	0.229559	3.07	42.21
125	851	1	1		914	947	1598	1986	20110907_MF_CO_0285AgBe_TiO2_R03_1	10112	1598	1986	20110907_MF_CO_0285AgBe_TiO2_R03_1	10112	REV_gi|24413883|emb|CAD55223.1|	REV_gi|24413883|emb|CAD55223.1|	REV_gi|24413883|emb|CAD55223.1|			>REV_gi|24413883|emb|CAD55223.1| putative peptide transport system ATP-binding subunit [Streptomyces coelicolor A3(2)]																	0.816594	6.48593	0.816594	6.48593	0.623283	1.92	6.8933	1	K	______KGSLTAG	0.623283	1.92	6.8933
126	860	20	20		1449	1507	2490	3108	20110907_MF_CO_0285AgBe_TiO2_R03_1	3257	2490	3108	20110907_MF_CO_0285AgBe_TiO2_R03_1	3257	REV_gi|24430037|emb|CAD55351.1|	REV_gi|24430037|emb|CAD55351.1|	REV_gi|24430037|emb|CAD55351.1|			>REV_gi|24430037|emb|CAD55351.1| transcription termination factor Rho [Streptomyces coelicolor A3(2)]																	0.334194	0	0.334194	0	0.596976	2.11	3.3217	1	K	MLFEANKSTKQKM	0.596976	2.11	3.3217
127	860	23	23		1449	1507	2490	3108	20110907_MF_CO_0285AgBe_TiO2_R03_1	3257	2490	3108	20110907_MF_CO_0285AgBe_TiO2_R03_1	3257	REV_gi|24430037|emb|CAD55351.1|	REV_gi|24430037|emb|CAD55351.1|	REV_gi|24430037|emb|CAD55351.1|			>REV_gi|24430037|emb|CAD55351.1| transcription termination factor Rho [Streptomyces coelicolor A3(2)]																	0.332903	0	0.332903	0	0.596976	2.11	3.3217	1	K	EANKSTKQKMDLL	0.596976	2.11	3.3217
128	860	25	25		1449	1507	2490	3108	20110907_MF_CO_0285AgBe_TiO2_R03_1	3257	2490	3108	20110907_MF_CO_0285AgBe_TiO2_R03_1	3257	REV_gi|24430037|emb|CAD55351.1|	REV_gi|24430037|emb|CAD55351.1|	REV_gi|24430037|emb|CAD55351.1|			>REV_gi|24430037|emb|CAD55351.1| transcription termination factor Rho [Streptomyces coelicolor A3(2)]																	0.332903	0	0.332903	0	0.596976	2.11	3.3217	1	K	NKSTKQKMDLLLE	0.596976	2.11	3.3217
129	861	168	168		566	590	990	1194	20110907_MF_CO_0285AgBe_TiO2_R03_2	8511	990	1194	20110907_MF_CO_0285AgBe_TiO2_R03_2	8511	REV_gi|2661681|emb|CAA15786.1|	REV_gi|2661681|emb|CAA15786.1|	REV_gi|2661681|emb|CAA15786.1|			>REV_gi|2661681|emb|CAA15786.1| solute-binding protein [Streptomyces coelicolor A3(2)]																	0.872096	9.78455	0.872096	9.78455	0.821298	1.73	23.956	1	K	YREGKIKVGDLVS	0.821298	1.73	23.956
130	866	279	279		474	496	845	1027	20110907_MF_CO_0285AgBe_TiO2_R03_1	5937	845	1027	20110907_MF_CO_0285AgBe_TiO2_R03_1	5937	REV_gi|2995305|emb|CAA18334.1|	REV_gi|2995305|emb|CAA18334.1|	REV_gi|2995305|emb|CAA18334.1|			>REV_gi|2995305|emb|CAA18334.1| putative secreted protein [Streptomyces coelicolor A3(2)]																	0.996286	26.26	0.996286	26.26	0.510118	3.67	36.381	2	K	AKDTTVKTDAKEA	0.510118	3.67	36.381
131	866	283	283		474	496	845	1027	20110907_MF_CO_0285AgBe_TiO2_R03_1	5937	845	1027	20110907_MF_CO_0285AgBe_TiO2_R03_1	5937	REV_gi|2995305|emb|CAA18334.1|	REV_gi|2995305|emb|CAA18334.1|	REV_gi|2995305|emb|CAA18334.1|			>REV_gi|2995305|emb|CAA18334.1| putative secreted protein [Streptomyces coelicolor A3(2)]																	0.956557	16.5388	0.956557	16.5388	0.510118	3.67	36.381	2	K	TVKTDAKEAKSRM	0.510118	3.67	36.381
132	875	593	593		1169	1219	2059	2567	20110907_MF_CO_0285AgBe_TiO2_R03_2	3779	2059	2567	20110907_MF_CO_0285AgBe_TiO2_R03_2	3779	REV_gi|3367753|emb|CAA20078.1|	REV_gi|3367753|emb|CAA20078.1|	REV_gi|3367753|emb|CAA20078.1|			>REV_gi|3367753|emb|CAA20078.1| beta-galactosidase [Streptomyces coelicolor A3(2)]																	1	18.9569	1	18.9569	0.665971	4.27	18.957	1	K	TYSLTRKSM____	0.665971	4.27	18.957
133	876	25	25		590;1659	616;1723	1027	1233	20110907_MF_CO_0285AgBe_TiO2_R03_2	3836	1027	1233	20110907_MF_CO_0285AgBe_TiO2_R03_2	3836	REV_gi|3402236|emb|CAA20172.1|	REV_gi|3402236|emb|CAA20172.1|	REV_gi|3402236|emb|CAA20172.1|			>REV_gi|3402236|emb|CAA20172.1| L-serine dehydratase [Streptomyces coelicolor A3(2)]																	0.788328	6.13031	0.788328	6.13031	0.8471	3.2	24.465	1	K	SMDAGTKEMKTIK	0.8471	3.2	24.465
134	876	28	28		590;1659	616;1723	2878	3627	20110907_MF_CO_0285AgBe_TiO2_R03_1	8918	1027	1233	20110907_MF_CO_0285AgBe_TiO2_R03_2	3836	REV_gi|3402236|emb|CAA20172.1|	REV_gi|3402236|emb|CAA20172.1|	REV_gi|3402236|emb|CAA20172.1|			>REV_gi|3402236|emb|CAA20172.1| L-serine dehydratase [Streptomyces coelicolor A3(2)]																	0.694837	5.70937	0.694837	5.70937	0.8471	3.2	24.465	1	K	AGTKEMKTIKVDL	0.8471	3.2	24.465
135	885	86	86		1459	1518	2504	3123	20110907_MF_CO_0285AgBe_TiO2_R03_2	9039	2503	3122	20110907_MF_CO_0285AgBe_TiO2_R03_1	10718	REV_gi|3560019|emb|CAA20641.1|	REV_gi|3560019|emb|CAA20641.1|	REV_gi|3560019|emb|CAA20641.1|			>REV_gi|3560019|emb|CAA20641.1| putative membrane protein [Streptomyces coelicolor A3(2)]																	1	18.2248	1	18.2248	0.741928	2.61	32.892	1	K	TTGSRNKVVTRFA	0.741928	2.61	32.892
136	887	206	206		734	765	1307	1623	20110907_MF_CO_0285AgBe_TiO2_R03_2	5419	1307	1623	20110907_MF_CO_0285AgBe_TiO2_R03_2	5419	REV_gi|3581848|emb|CAA20804.1|	REV_gi|3581848|emb|CAA20804.1|	REV_gi|3581848|emb|CAA20804.1|			>REV_gi|3581848|emb|CAA20804.1| putative transcriptional regulator [Streptomyces coelicolor A3(2)]																	1	36.5564	1	36.5564	0.585784	5.27	36.556	1	K	LRGDGSKAARLLA	0.585784	5.27	36.556
137	890	173	173		1412	1469	2433	3030	20110907_MF_CO_0285AgBe_TiO2_R03_1	8729	2433	3030	20110907_MF_CO_0285AgBe_TiO2_R03_1	8729	REV_gi|4007682|emb|CAA22368.1|	REV_gi|4007682|emb|CAA22368.1|	REV_gi|4007682|emb|CAA22368.1|			>REV_gi|4007682|emb|CAA22368.1| 3-oxoacyl-[acyl-carrier-protein] synthase II [Streptomyces coelicolor A3(2)]																	1	22.4926	1	22.4926	0.824539	1.79	22.493	1	K	WDVVESKMDAGVV	0.824539	1.79	22.493
138	895	54	54		903	936	1582	1970	20110907_MF_CO_0285AgBe_TiO2_R03_2	8830	1582	1970	20110907_MF_CO_0285AgBe_TiO2_R03_2	8830	REV_gi|4160327|emb|CAA22798.1|	REV_gi|4160327|emb|CAA22798.1|	REV_gi|4160327|emb|CAA22798.1|			>REV_gi|4160327|emb|CAA22798.1| putative carboxypeptidase [Streptomyces coelicolor A3(2)]																	0.5	0	0.5	0	0.760649	4.03	8.5306	1	K	AGTLTGKTAHKVG	0.760649	4.03	8.5306
139	895	58	58		903	936	1582	1970	20110907_MF_CO_0285AgBe_TiO2_R03_2	8830	1582	1970	20110907_MF_CO_0285AgBe_TiO2_R03_2	8830	REV_gi|4160327|emb|CAA22798.1|	REV_gi|4160327|emb|CAA22798.1|	REV_gi|4160327|emb|CAA22798.1|			>REV_gi|4160327|emb|CAA22798.1| putative carboxypeptidase [Streptomyces coelicolor A3(2)]																	0.5	0	0.5	0	0.760649	4.03	8.5306	1	K	TGKTAHKVGVACE	0.760649	4.03	8.5306
140	900	583	583		229	242	414	485	20110907_MF_CO_0285AgBe_TiO2_R03_1	5605	414	485	20110907_MF_CO_0285AgBe_TiO2_R03_1	5605	REV_gi|4468694|emb|CAB38148.1|	REV_gi|4468694|emb|CAB38148.1|	REV_gi|4468694|emb|CAB38148.1|			>REV_gi|4468694|emb|CAB38148.1| ABC excision nuclease subunit A [Streptomyces coelicolor A3(2)]																	1	1.02003	1	1.02003	0.76965	8.39	1.02	1	K	ASVEAIKSGMVTV	0.76965	8.39	1.02
141	902	168	168		20	23	47	55	20110907_MF_CO_0285AgBe_TiO2_R03_2	7351	47	55	20110907_MF_CO_0285AgBe_TiO2_R03_2	7351	REV_gi|4490990|emb|CAB38887.1|	REV_gi|4490990|emb|CAB38887.1|	REV_gi|4490990|emb|CAB38887.1|			>REV_gi|4490990|emb|CAB38887.1| putative myo-inositol phosphate synthase [Streptomyces coelicolor A3(2)]																	0.998595	31.2021	0.998595	31.2021	0.443042	18.09	32.925	1	K	SVLTEGKTGDSGA	0.443042	18.09	32.925
142	906	58	58		1644	1708	2859	3591	20110907_MF_CO_0285AgBe_TiO2_R03_1	8821	2859	3591	20110907_MF_CO_0285AgBe_TiO2_R03_1	8821	REV_gi|4539225|emb|CAB39883.1|	REV_gi|4539225|emb|CAB39883.1|	REV_gi|4539225|emb|CAB39883.1|			>REV_gi|4539225|emb|CAB39883.1| putative cytochrome c oxidase subunit II [Streptomyces coelicolor A3(2)]																	0.968996	18.0578	0.968996	18.0578	0.818344	0.7	19.443	1	K	VGCLEAKCGLFTG	0.818344	0.7	19.443
143	907	122	122		1433	1491	2466	3078	20110907_MF_CO_0285AgBe_TiO2_R03_2	8397	2466	3078	20110907_MF_CO_0285AgBe_TiO2_R03_2	8397	REV_gi|4582385|emb|CAB40332.1|	REV_gi|4582385|emb|CAB40332.1|	REV_gi|4582385|emb|CAB40332.1|			>REV_gi|4582385|emb|CAB40332.1| hypothetical protein [Streptomyces coelicolor A3(2)]																	1	7.30166	1	7.30166	0.744265	2.88	7.3017	1	K	REDGQVKASLAES	0.744265	2.88	7.3017
144	913	6	6		1355	1412	2358	2952	20110907_MF_CO_0285AgBe_TiO2_R03_1	12062	2358	2952	20110907_MF_CO_0285AgBe_TiO2_R03_1	12062	REV_gi|4678915|emb|CAB41287.1|	REV_gi|4678915|emb|CAB41287.1|	REV_gi|4678915|emb|CAB41287.1|			>REV_gi|4678915|emb|CAB41287.1| putative secreted protein [Streptomyces coelicolor A3(2)]																	0.556925	3.35086	0.556925	3.35086	0.620531	0.45	19.443	1	K	_SKSSPKASSTES	0.620531	0.45	19.443
145	921	311	311		470	491	839	1020	20110907_MF_CO_0285AgBe_TiO2_R03_2	6475	839	1020	20110907_MF_CO_0285AgBe_TiO2_R03_2	6475	REV_gi|5123870|emb|CAB45462.1|	REV_gi|5123870|emb|CAB45462.1|	REV_gi|5123870|emb|CAB45462.1|			>REV_gi|5123870|emb|CAB45462.1| putative D-alanine:D-lactate ligase [Streptomyces coelicolor A3(2)]																	1	8.72736	1	8.72736	0.722831	2.37	8.7274	2	K	GVFFPQKYETDLR	0.722831	2.37	8.7274
146	921	324	324		470	491	839	1020	20110907_MF_CO_0285AgBe_TiO2_R03_2	6475	839	1020	20110907_MF_CO_0285AgBe_TiO2_R03_2	6475	REV_gi|5123870|emb|CAB45462.1|	REV_gi|5123870|emb|CAB45462.1|	REV_gi|5123870|emb|CAB45462.1|			>REV_gi|5123870|emb|CAB45462.1| putative D-alanine:D-lactate ligase [Streptomyces coelicolor A3(2)]																	1	8.72736	1	8.72736	0.722831	2.37	8.7274	2	K	NAVEQAKSVSVAH	0.722831	2.37	8.7274
147	931	81	81		1474	1534	2524	3148	20110907_MF_CO_0285AgBe_TiO2_R03_1	5645	2524	3148	20110907_MF_CO_0285AgBe_TiO2_R03_1	5645	REV_gi|5531382|emb|CAB51014.1|	REV_gi|5531382|emb|CAB51014.1|	REV_gi|5531382|emb|CAB51014.1|			>REV_gi|5531382|emb|CAB51014.1| putative permease binding-protein component [Streptomyces coelicolor A3(2)]																	0.3717	1.96951	0.3717	1.96951	0.747273	4.57	4.5475	1	K	MVVLNMKSRIGDT	0.747273	4.57	4.5475
148	951	19	19		1343	1399	2341	2935	20110907_MF_CO_0285AgBe_TiO2_R03_2	10167	2341	2935	20110907_MF_CO_0285AgBe_TiO2_R03_2	10167	REV_gi|6119690|emb|CAB59501.1|	REV_gi|6119690|emb|CAB59501.1|	REV_gi|6119690|emb|CAB59501.1|			>REV_gi|6119690|emb|CAB59501.1| AAA ATPase [Streptomyces coelicolor A3(2)]																	1	4.88133	1	4.88133	0.579591	1.24	4.8813	1	K	SGTDAGKQGTVLR	0.579591	1.24	4.8813
149	957	126	126		125	131	230	276	20110907_MF_CO_0285AgBe_TiO2_R03_2	8674	230	276	20110907_MF_CO_0285AgBe_TiO2_R03_2	8674	REV_gi|6448744|emb|CAB61303.1|	REV_gi|6448744|emb|CAB61303.1|	REV_gi|6448744|emb|CAB61303.1|			>REV_gi|6448744|emb|CAB61303.1| putative integral membrane protein [Streptomyces coelicolor A3(2)]																	0.565251	1.90158	0.565251	1.90158	0.784283	1	1.9074	1	K	GLCGRAKAGVRRP	0.784283	1	1.9074
150	965	97	97		917	950	1601	1989	20110907_MF_CO_0285AgBe_TiO2_R03_1	2654	1601	1989	20110907_MF_CO_0285AgBe_TiO2_R03_1	2654	REV_gi|6491808|emb|CAB61854.1|	REV_gi|6491808|emb|CAB61854.1|	REV_gi|6491808|emb|CAB61854.1|			>REV_gi|6491808|emb|CAB61854.1| putative dehalogenase [Streptomyces coelicolor A3(2)]																	1	1.18719	1	1.18719	0.582438	6.95	1.1872	1	K	GRAGLRKLSLDSS	0.582438	6.95	1.1872
151	969	75	75		986	1024	1714	2134	20110907_MF_CO_0285AgBe_TiO2_R03_2	10662	1714	2134	20110907_MF_CO_0285AgBe_TiO2_R03_2	10662	REV_gi|6580648|emb|CAB63183.1|	REV_gi|6580648|emb|CAB63183.1|	REV_gi|6580648|emb|CAB63183.1|			>REV_gi|6580648|emb|CAB63183.1| putative integral membrane protein [Streptomyces coelicolor A3(2)]																	0.875526	8.47191	0.875526	8.47191	0.677746	0.37	19.893	1	K	SGRPADKQITATK	0.677746	0.37	19.893
152	975	2100	2100		843	874	1474	1833	20110907_MF_CO_0285AgBe_TiO2_R03_2	5385	1474	1833	20110907_MF_CO_0285AgBe_TiO2_R03_2	5385	REV_gi|6900923|emb|CAB71915.1|	REV_gi|6900923|emb|CAB71915.1|	REV_gi|6900923|emb|CAB71915.1|			>REV_gi|6900923|emb|CAB71915.1| polyketide synthase. [Streptomyces coelicolor A3(2)]																	1	50.7033	1	50.7033	0.306434	8.41	50.703	1	K	ALAASLKPLIVAG	0.306434	8.41	50.703
153	978	53	53		1406	1463	2425	3022	20110907_MF_CO_0285AgBe_TiO2_R03_2	8665	2425	3022	20110907_MF_CO_0285AgBe_TiO2_R03_2	8665	REV_gi|6983735|emb|CAB75374.1|	REV_gi|6983735|emb|CAB75374.1|	REV_gi|6983735|emb|CAB75374.1|			>REV_gi|6983735|emb|CAB75374.1| hypothetical protein SCC88.04c [Streptomyces coelicolor A3(2)]																	1	51.0043	1	51.0043	0.457234	2.32	51.004	1	K	DRRRTCKLLRSRG	0.457234	2.32	51.004
154	979	1	1		910	943	1591	1979	20110907_MF_CO_0285AgBe_TiO2_R03_1	6333	1590	1978	20110907_MF_CO_0285AgBe_TiO2_R03_1	4790	REV_gi|6983743|emb|CAB75382.1|	REV_gi|6983743|emb|CAB75382.1|	REV_gi|6983743|emb|CAB75382.1|			>REV_gi|6983743|emb|CAB75382.1| putative integral membrane protein [Streptomyces coelicolor A3(2)]																	1	10.1214	1	10.1214	0.809321	5.08	28.696	1	K	______KDTLATT	0.809321	5.08	28.696
155	984	87	87		1310	1364	2290	2874	20110907_MF_CO_0285AgBe_TiO2_R03_1	8257	2290	2874	20110907_MF_CO_0285AgBe_TiO2_R03_1	8257	REV_gi|7211000|emb|CAB76980.1|	REV_gi|7211000|emb|CAB76980.1|	REV_gi|7211000|emb|CAB76980.1|			>REV_gi|7211000|emb|CAB76980.1| conserved hypothetical protein [Streptomyces coelicolor A3(2)]																	1	16.2303	1	16.2303	0.96493	0.55	16.23	2	K	VPEPTVKGMSDLV	0.96493	0.55	16.23
156	984	95	95		1310	1364	2290	2874	20110907_MF_CO_0285AgBe_TiO2_R03_1	8257	2290	2874	20110907_MF_CO_0285AgBe_TiO2_R03_1	8257	REV_gi|7211000|emb|CAB76980.1|	REV_gi|7211000|emb|CAB76980.1|	REV_gi|7211000|emb|CAB76980.1|			>REV_gi|7211000|emb|CAB76980.1| conserved hypothetical protein [Streptomyces coelicolor A3(2)]																	1	16.2303	1	16.2303	0.96493	0.55	16.23	2	K	MSDLVGKSTLDFP	0.96493	0.55	16.23
157	985	348	348		1486	1546	2550	3181	20110907_MF_CO_0285AgBe_TiO2_R03_1	4471	2550	3181	20110907_MF_CO_0285AgBe_TiO2_R03_1	4471	REV_gi|7242735|emb|CAB77309.1|	REV_gi|7242735|emb|CAB77309.1|	REV_gi|7242735|emb|CAB77309.1|			>REV_gi|7242735|emb|CAB77309.1| putative integral membrane protein [Streptomyces coelicolor A3(2)]																	1	32.8924	1	32.8924	0.741928	3.76	32.892	1	K	EAAEEEKRLRATQ	0.741928	3.76	32.892
158	993	159	159		1493	1553	2559	3191	20110907_MF_CO_0285AgBe_TiO2_R03_2	10200	2559	3191	20110907_MF_CO_0285AgBe_TiO2_R03_2	10200	REV_gi|7546668|emb|CAB87328.1|	REV_gi|7546668|emb|CAB87328.1|	REV_gi|7546668|emb|CAB87328.1|			>REV_gi|7546668|emb|CAB87328.1| putative secreted protein [Streptomyces coelicolor A3(2)]																	0.891548	12.045	0.891548	12.045	0.74173	3.87	12.364	1	K	GEYVMGKAPQDGG	0.74173	3.87	12.364
159	1001	343	343		693	722	1233	1473	20110907_MF_CO_0285AgBe_TiO2_R03_2	4033	1232	1472	20110907_MF_CO_0285AgBe_TiO2_R03_1	4839	REV_gi|7649643|emb|CAB88975.1|	REV_gi|7649643|emb|CAB88975.1|	REV_gi|7649643|emb|CAB88975.1|			>REV_gi|7649643|emb|CAB88975.1| putative cytochrome P450. [Streptomyces coelicolor A3(2)]																	1	31.7689	1	31.7689	0.539743	10.18	42.565	1	K	FPDNTIKAVDDRY	0.539743	10.18	42.565
160	1002	141	141		100	106	187	229	20110907_MF_CO_0285AgBe_TiO2_R03_1	10802	187	229	20110907_MF_CO_0285AgBe_TiO2_R03_1	10802	REV_gi|7799203|emb|CAB90919.1|	REV_gi|7799203|emb|CAB90919.1|	REV_gi|7799203|emb|CAB90919.1|			>REV_gi|7799203|emb|CAB90919.1| putative two-component system response regulator [Streptomyces coelicolor A3(2)]																	0.843816	8.33372	0.843816	8.33372	0.733859	3.56	21	1	K	SITLMIKIASPAV	0.733859	3.56	21
161	1007	202	202		1599	1661	2782	3496	20110907_MF_CO_0285AgBe_TiO2_R03_1	3416	2782	3496	20110907_MF_CO_0285AgBe_TiO2_R03_1	3416	REV_gi|7799526|emb|CAB90990.1|	REV_gi|7799526|emb|CAB90990.1|	REV_gi|7799526|emb|CAB90990.1|			>REV_gi|7799526|emb|CAB90990.1| putative transmembrane efflux protein [Streptomyces coelicolor A3(2)]																	1	0.934169	1	0.934169	0.787756	0.1	0.93417	1	K	PLFAFGKTVPTYK	0.787756	0.1	0.93417
162	1014	222	222		601	628	1059	1280	20110907_MF_CO_0285AgBe_TiO2_R03_1	10240	1059	1280	20110907_MF_CO_0285AgBe_TiO2_R03_1	10240	REV_gi|8247655|emb|CAB92993.1|	REV_gi|8247655|emb|CAB92993.1|	REV_gi|8247655|emb|CAB92993.1|			>REV_gi|8247655|emb|CAB92993.1| DNA gyrase subunit A [Streptomyces coelicolor A3(2)]																	0.790894	5.77753	0.790894	5.77753	0.378824	3.35	30.308	1	K	RSPSDYKDLPKKT	0.378824	3.35	30.308
163	1019	1	1		921	954	1605	1993	20110907_MF_CO_0285AgBe_TiO2_R03_2	7098	1605	1993	20110907_MF_CO_0285AgBe_TiO2_R03_2	7098	REV_gi|8546914|emb|CAB94626.1|	REV_gi|8546914|emb|CAB94626.1|	REV_gi|8546914|emb|CAB94626.1|			>REV_gi|8546914|emb|CAB94626.1| putative integral membrane protein. [Streptomyces coelicolor A3(2)]																	0.983328	17.7072	0.983328	17.7072	0.877404	8.36	31.769	1	K	______KMKEWGR	0.877404	8.36	31.769
164	1021	158	158		1201	1252	2105	2619	20110907_MF_CO_0285AgBe_TiO2_R03_1	3749	2105	2619	20110907_MF_CO_0285AgBe_TiO2_R03_1	3749	REV_gi|8568807|emb|CAB94556.1|	REV_gi|8568807|emb|CAB94556.1|	REV_gi|8568807|emb|CAB94556.1|			>REV_gi|8568807|emb|CAB94556.1| putative 3-hydroxybutyryl-coA dehydrogenase [Streptomyces coelicolor A3(2)]																	0.68298	0.843157	0.68298	0.843157	0.787899	1.53	0.89392	2	K	PETVAAKITIPIA	0.787899	1.53	0.89392
165	1021	174	174		1201	1252	2105	2619	20110907_MF_CO_0285AgBe_TiO2_R03_1	3749	2105	2619	20110907_MF_CO_0285AgBe_TiO2_R03_1	3749	REV_gi|8568807|emb|CAB94556.1|	REV_gi|8568807|emb|CAB94556.1|	REV_gi|8568807|emb|CAB94556.1|			>REV_gi|8568807|emb|CAB94556.1| putative 3-hydroxybutyryl-coA dehydrogenase [Streptomyces coelicolor A3(2)]																	0.65851	0	0.65851	0	0.787899	1.53	0.89392	2	K	SALIAGKDVKLDL	0.787899	1.53	0.89392
166	1021	177	177		1201	1252	2105	2619	20110907_MF_CO_0285AgBe_TiO2_R03_1	3749	2105	2619	20110907_MF_CO_0285AgBe_TiO2_R03_1	3749	REV_gi|8568807|emb|CAB94556.1|	REV_gi|8568807|emb|CAB94556.1|	REV_gi|8568807|emb|CAB94556.1|			>REV_gi|8568807|emb|CAB94556.1| putative 3-hydroxybutyryl-coA dehydrogenase [Streptomyces coelicolor A3(2)]																	0.65851	0	0.65851	0	0.787899	1.53	0.89392	2	K	IAGKDVKLDLRTF	0.787899	1.53	0.89392
167	1022	69	69		1385	1442	2401	2997	20110907_MF_CO_0285AgBe_TiO2_R03_1	3390	2401	2997	20110907_MF_CO_0285AgBe_TiO2_R03_1	3390	REV_gi|8894759|emb|CAB95919.1|	REV_gi|8894759|emb|CAB95919.1|	REV_gi|8894759|emb|CAB95919.1|			>REV_gi|8894759|emb|CAB95919.1| putative membrane protein [Streptomyces coelicolor A3(2)]																	0.618888	2.64268	0.618888	2.64268	0.582438	4.51	5.6836	1	K	VVSYRTKGAVAVS	0.582438	4.51	5.6836
168	1023	222	222		1135	1182	1936	2390	20110907_MF_CO_0285AgBe_TiO2_R03_2	4080	1936	2390	20110907_MF_CO_0285AgBe_TiO2_R03_2	4080	REV_gi|8894778|emb|CAB95938.1|	REV_gi|8894778|emb|CAB95938.1|	REV_gi|8894778|emb|CAB95938.1|			>REV_gi|8894778|emb|CAB95938.1| putative secreted protein [Streptomyces coelicolor A3(2)]																	0.5	0	0.5	0	0.738221	6.01	5.4635	1	K	KMYETIKVGKSPD	0.738221	6.01	5.4635
169	1023	225	225		1135	1182	1936	2390	20110907_MF_CO_0285AgBe_TiO2_R03_2	4080	1936	2390	20110907_MF_CO_0285AgBe_TiO2_R03_2	4080	REV_gi|8894778|emb|CAB95938.1|	REV_gi|8894778|emb|CAB95938.1|	REV_gi|8894778|emb|CAB95938.1|			>REV_gi|8894778|emb|CAB95938.1| putative secreted protein [Streptomyces coelicolor A3(2)]																	0.5	0	0.5	0	0.738221	6.01	5.4635	1	K	ETIKVGKSPDITQ	0.738221	6.01	5.4635
170	1024	258	258		1014	1052	1761	2195	20110907_MF_CO_0285AgBe_TiO2_R03_1	9425	1760	2194	20110907_MF_CO_0285AgBe_TiO2_R03_1	9149	REV_gi|8894793|emb|CAB95980.1|	REV_gi|8894793|emb|CAB95980.1|	REV_gi|8894793|emb|CAB95980.1|			>REV_gi|8894793|emb|CAB95980.1| putative hydroxylase [Streptomyces coelicolor A3(2)]																	1	7.41322	1	7.41322	1	3.44	22.237	1	K	KLMTSAKRRDRPL	1	3.44	22.237
171	1029	101	101		0	0	0	0	20110907_MF_CO_0285AgBe_TiO2_R03_1	1435	0	0	20110907_MF_CO_0285AgBe_TiO2_R03_1	1435	REV_gi|9714451|emb|CAC01367.1|	REV_gi|9714451|emb|CAC01367.1|	REV_gi|9714451|emb|CAC01367.1|			>REV_gi|9714451|emb|CAC01367.1| putative helicase [Streptomyces coelicolor A3(2)]																	0.5	0	0.5	0	0.682959	0.41	1.1154	1	K	EKAAAAKTTATKR	0.682959	0.41	1.1154
172	1029	106	106		0	0	0	0	20110907_MF_CO_0285AgBe_TiO2_R03_1	1435	0	0	20110907_MF_CO_0285AgBe_TiO2_R03_1	1435	REV_gi|9714451|emb|CAC01367.1|	REV_gi|9714451|emb|CAC01367.1|	REV_gi|9714451|emb|CAC01367.1|			>REV_gi|9714451|emb|CAC01367.1| putative helicase [Streptomyces coelicolor A3(2)]																	0.5	0	0.5	0	0.682959	0.41	1.1154	1	K	AKTTATKRTRRTK	0.682959	0.41	1.1154
173	1030	20	20		891	924	1564	1946	20110907_MF_CO_0285AgBe_TiO2_R03_1	11405	1564	1946	20110907_MF_CO_0285AgBe_TiO2_R03_1	11405	REV_gi|9714452|emb|CAC01368.1|	REV_gi|9714452|emb|CAC01368.1|	REV_gi|9714452|emb|CAC01368.1|			>REV_gi|9714452|emb|CAC01368.1| conserved hypothetical protein [Streptomyces coelicolor A3(2)]																	1	19.725	1	19.725	0.800775	5.34	19.725	1	K	ETRISFKMGVEAL	0.800775	5.34	19.725
174	1032	686	686		105	111	198	241	20110907_MF_CO_0285AgBe_TiO2_R03_2	8194	198	241	20110907_MF_CO_0285AgBe_TiO2_R03_2	8194	REV_gi|9714476|emb|CAC01318.1|	REV_gi|9714476|emb|CAC01318.1|	REV_gi|9714476|emb|CAC01318.1|			>REV_gi|9714476|emb|CAC01318.1| putative ATP-dependent DNA helicase [Streptomyces coelicolor A3(2)]																	1	6.72593	1	6.72593	0.693206	0.5	6.7259	1	K	IHTIRAKTGTGAG	0.693206	0.5	6.7259
175	1035	179	179		950	984	1648	2045	20110907_MF_CO_0285AgBe_TiO2_R03_1	4767	1648	2045	20110907_MF_CO_0285AgBe_TiO2_R03_1	4767	REV_gi|9716233|emb|CAC01594.1|	REV_gi|9716233|emb|CAC01594.1|	REV_gi|9716233|emb|CAC01594.1|			>REV_gi|9716233|emb|CAC01594.1| putative polysaccharide biosynthesis protein [Streptomyces coelicolor A3(2)]																	1	41.4293	1	41.4293	0.492005	3.85	41.429	1	K	HVRLCDKYVATMA	0.492005	3.85	41.429
176	1037	13	13		798	829	1406	1750	20110907_MF_CO_0285AgBe_TiO2_R03_1	3429	1406	1750	20110907_MF_CO_0285AgBe_TiO2_R03_1	3429	REV_gi|9885201|emb|CAC04209.1|	REV_gi|9885201|emb|CAC04209.1|	REV_gi|9885201|emb|CAC04209.1|			>REV_gi|9885201|emb|CAC04209.1| hypothetical protein SC4B10.04c [Streptomyces coelicolor A3(2)]																	1	22.4917	1	22.4917	0.738221	2.99	22.492	1	K	SDPGTRKRGEEPT	0.738221	2.99	22.492
[truncated: 11 more columns]

## Sheet: GlnR
id	Protein Group IDs	Positions	Position	Proteins	Protein	Protein Names	Gene Names	Protein Descriptions	Localization Prob	Number of Acetyl (K)	Amino Acid	PEP	Mascot Score	Modified Sequence	Acetyl (K) Probabilities	Position in peptide	Charge	m/z	Mass Error [ppm]	Intensity
60	581	266	266	gi|7636032|emb|CAB88492.1|	gi|7636032|emb|CAB88492.1|			>gi|7636032|emb|CAB88492.1| transcriptional regulatory protein [Streptomyces coelicolor A3(2)]	1	1	K	4.49797e-05	18.96	_AAAETNEAAGARS(ph)SK(ac)V_	AAAETNEAAGARSSK(1)V	15	2	827.875	0.035595	90475
61	581	142	142	gi|7636032|emb|CAB88492.1|	gi|7636032|emb|CAB88492.1|			>gi|7636032|emb|CAB88492.1| transcriptional regulatory protein [Streptomyces coelicolor A3(2)]	1	1	K	1.65767e-06	60.27	_QQLGGDDSPM(ox)EIRNGDLSVDEATYSAK(ac)_	QQLGGDDSPMEIRNGDLSVDEATYSAK(1)	27	3	985.449	-0.25918	199570
