# Supplementary material for: Post-translational Serine/Threonine Phosphorylation and Lysine Acetylation: A Novel Regulatory Aspect of the Global Nitrogen Response Regulator GlnR in S. coelicolor M145
Source: Front Mol Biosci. 2016 Aug 9;3:38. doi: 10.3389/fmolb.2016.00038 (PMC4977719; doi:10.3389/fmolb.2016.00038)
Supplement: Supplementary file 4 [file DataSheet4.XLS]

## Sheet: Phospho (STY)Sites
id	Protein Group IDs	Positions	Position	Known Site	Peptide IDs	Mod. Peptide IDs	Best Localization Evidence ID	Best Localization MS/MS ID	Best Localization Raw File	Best Localization Scan Number	Best Identification Evidence ID	Best Identification MS/MS ID	Best Identification Raw File	Best Identification Scan Number	Proteins	Leading Proteins	Protein	Protein Names	Gene Names	Protein Descriptions	Uniprot	ENSEMBL	Pfam	Pfam Names	Pfam Descriptions	PDB	GOCC	GOCC Names	GOMF	GOMF Names	GOBP	GOBP Names	KEGG	KEGG Pathways	KEGG Pathway Names	KEGG Ortholog	Localization Prob	Score Diff	Localization Prob R03	Score Diff R03	PEP R03	Mascot Score R03	PTM Score R03	Number of Phospho (STY)	Amino Acid	Sequence Window	Motifs	Best Motif	Random Match
0	1	162	162		1344	1400	2342	2936	20110907_MF_CO_0285AgBe_TiO2_R03_1	2994	2342	2936	20110907_MF_CO_0285AgBe_TiO2_R03_1	2994	gi|10129734|emb|CAC08290.1|	gi|10129734|emb|CAC08290.1|	gi|10129734|emb|CAC08290.1|			>gi|10129734|emb|CAC08290.1| putative aminopeptidase (putative secreted protein) [Streptomyces coelicolor A3(2)]																	0.501069	0.003935	0.501069	0.003935	0.771899	5.26	0.065122	2	S	ALAVARSGYQPTK
1	6	36	36		961	995	1666	2065	20110907_MF_CO_0285AgBe_TiO2_R03_2	3306	1666	2065	20110907_MF_CO_0285AgBe_TiO2_R03_2	3306	gi|10178378|emb|CAC08416.1|	gi|10178378|emb|CAC08416.1|	gi|10178378|emb|CAC08416.1|			>gi|10178378|emb|CAC08416.1| hypothetical protein [Streptomyces coelicolor A3(2)]																	0.956735	15.1104	0.956735	15.1104	0.702536	2.67	34.089	2	S	RLDRPTSTITREV	CAMK2;CHK1;CHK1/2;PKD	CHK1/2	0.003192
2	15	3	3		1067	1107	1840	2289	20110907_MF_CO_0285AgBe_TiO2_R03_1	330	1840	2289	20110907_MF_CO_0285AgBe_TiO2_R03_1	330	gi|10303276|emb|CAC10114.1|	gi|10303276|emb|CAC10114.1|	gi|10303276|emb|CAC10114.1|			>gi|10303276|emb|CAC10114.1| conserved hypothetical protein [Streptomyces coelicolor A3(2)]																	0.45503	1.0534	0.45503	1.0534	0.596976	7.21	1.389	2	S	____MASSTVTSA
3	15	8	8		1067	1107	1840	2289	20110907_MF_CO_0285AgBe_TiO2_R03_1	330	1840	2289	20110907_MF_CO_0285AgBe_TiO2_R03_1	330	gi|10303276|emb|CAC10114.1|	gi|10303276|emb|CAC10114.1|	gi|10303276|emb|CAC10114.1|			>gi|10303276|emb|CAC10114.1| conserved hypothetical protein [Streptomyces coelicolor A3(2)]																	0.389209	0	0.389209	0	0.596976	7.21	1.389	2	S	ASSTVTSAQPERP	CK1	CK1	0.143
4	18	9	9		1098	1143	1890	2342	20110907_MF_CO_0285AgBe_TiO2_R03_1	5257	1890	2342	20110907_MF_CO_0285AgBe_TiO2_R03_1	5257	gi|10432475|emb|CAC10309.1|	gi|10432475|emb|CAC10309.1|	gi|10432475|emb|CAC10309.1|			>gi|10432475|emb|CAC10309.1| putative secreted penicillin binding protein [Streptomyces coelicolor A3(2)]																	0.5	0	0.5	0	0.468532	14.64	39.179	1	S	DAPPFTSPRRRRP	CDK1;CDK2;Proline-directed	CDK2	0.0057
5	24	3	3		1114	1161	1913	2366	20110907_MF_CO_0285AgBe_TiO2_R03_1	10092	1913	2366	20110907_MF_CO_0285AgBe_TiO2_R03_1	10092	gi|10803140|emb|CAC13068.1|	gi|10803140|emb|CAC13068.1|	gi|10803140|emb|CAC13068.1|			>gi|10803140|emb|CAC13068.1| hypothetical protein [Streptomyces coelicolor A3(2)]																	0.766744	4.18273	0.766744	4.18273	0.664614	8.66	11.638	3	S	____MSSPTGPAS	Polo box;Proline-directed	Polo box	0.00405
6	24	9	9		1114	1161	1913	2366	20110907_MF_CO_0285AgBe_TiO2_R03_1	10092	1913	2366	20110907_MF_CO_0285AgBe_TiO2_R03_1	10092	gi|10803140|emb|CAC13068.1|	gi|10803140|emb|CAC13068.1|	gi|10803140|emb|CAC13068.1|			>gi|10803140|emb|CAC13068.1| hypothetical protein [Streptomyces coelicolor A3(2)]																	0.953366	11.1741	0.953366	11.1741	0.664614	8.66	11.638	3	S	SPTGPASGLPVRM	CK1	CK1	0.143
7	25	126	126		191	203	352	411	20110907_MF_CO_0285AgBe_TiO2_R03_2	5755	352	411	20110907_MF_CO_0285AgBe_TiO2_R03_2	5755	gi|10803157|emb|CAC13085.1|	gi|10803157|emb|CAC13085.1|	gi|10803157|emb|CAC13085.1|			>gi|10803157|emb|CAC13085.1| putative oxidoreductase, molybdopterin binding subunit [Streptomyces coelicolor A3(2)]																	1	0	1	0	0.701054	0.62	-1.4889e-11	3	S	GYFTDLSKPCNKR
8	26	51	51		1287	1341	2261	2836	20110907_MF_CO_0285AgBe_TiO2_R03_1	10001	2261	2836	20110907_MF_CO_0285AgBe_TiO2_R03_1	10001	gi|11061557|emb|CAC14493.1|	gi|11061557|emb|CAC14493.1|	gi|11061557|emb|CAC14493.1|			>gi|11061557|emb|CAC14493.1| putative transcriptional regulator [Streptomyces coelicolor A3(2)]																	0.492527	0	0.492527	0	0.701054	3.67	5.2156	1	S	MADLAASLGMTKN	NEK6	NEK6	0.076
9	30	2	2		1319	1373	2299	2883	20110907_MF_CO_0285AgBe_TiO2_R03_2	2089	2299	2883	20110907_MF_CO_0285AgBe_TiO2_R03_2	2089	gi|11323224|emb|CAC16971.1|	gi|11323224|emb|CAC16971.1|	gi|11323224|emb|CAC16971.1|			>gi|11323224|emb|CAC16971.1| enolase [Streptomyces coelicolor A3(2)]																	0.522238	1.06964	0.522238	1.06964	0.579591	14.79	1.0696	2	S	_____MSATAVEP
10	33	297	297		1418	1475	2440	3038	20110907_MF_CO_0285AgBe_TiO2_R03_1	11893	2440	3038	20110907_MF_CO_0285AgBe_TiO2_R03_1	11893	gi|11493171|emb|CAC17497.1|	gi|11493171|emb|CAC17497.1|	gi|11493171|emb|CAC17497.1|			>gi|11493171|emb|CAC17497.1| putative ABC transporter ATP-binding protein [Streptomyces coelicolor A3(2)]																	0.999856	38.4396	0.999856	38.4396	0.000137189	19.47	68.413	1	S	GSGGALSVRGLHA
11	39	1246	1246		1311	1365	2291	2875	20110907_MF_CO_0285AgBe_TiO2_R03_2	6249	2291	2875	20110907_MF_CO_0285AgBe_TiO2_R03_2	6249	gi|12274801|emb|CAC22144.1|	gi|12274801|emb|CAC22144.1|	gi|12274801|emb|CAC22144.1|			>gi|12274801|emb|CAC22144.1| putative type I polyketide synthase [Streptomyces coelicolor A3(2)]																	0.5	0	0.5	0	0.667407	8.28	35.356	1	S	RYPDVASLARAVA
12	42	2	2		1118	1165	1917	2370	20110907_MF_CO_0285AgBe_TiO2_R03_2	2829	1917	2370	20110907_MF_CO_0285AgBe_TiO2_R03_2	2829	gi|12311736|emb|CAC22754.1|	gi|12311736|emb|CAC22754.1|	gi|12311736|emb|CAC22754.1|			>gi|12311736|emb|CAC22754.1| putative insertion element transposase [Streptomyces coelicolor A3(2)]																	0.520883	0.36299	0.520883	0.36299	0.668487	1.65	2.0126	1	S	_____MSVRLVIT
13	46	28	28		1492	1552	2558	3190	20110907_MF_CO_0285AgBe_TiO2_R03_1	4362	2558	3190	20110907_MF_CO_0285AgBe_TiO2_R03_1	4362	gi|13122175|emb|CAC32351.1|	gi|13122175|emb|CAC32351.1|	gi|13122175|emb|CAC32351.1|			>gi|13122175|emb|CAC32351.1| putative integral membrane protein [Streptomyces coelicolor A3(2)]																	0.550827	3.89632	0.550827	3.89632	0.639076	3.4	17.784	1	S	FDATTGSGRRRRA
14	49	18	18		1397	1454	2416	3012	20110907_MF_CO_0285AgBe_TiO2_R03_1	8606	2416	3012	20110907_MF_CO_0285AgBe_TiO2_R03_1	8606	gi|13162078|emb|CAC33054.1|	gi|13162078|emb|CAC33054.1|	gi|13162078|emb|CAC33054.1|			>gi|13162078|emb|CAC33054.1| putative cytidine deaminase [Streptomyces coelicolor A3(2)]																	0.999013	30.053	0.999013	30.053	0.632596	6.51	35.269	1	S	AARDAMSRAYAPY
15	53	17	17		1126	1173	1927	2380	20110907_MF_CO_0285AgBe_TiO2_R03_2	1771	1927	2380	20110907_MF_CO_0285AgBe_TiO2_R03_2	1771	gi|13276819|emb|CAC33937.1|	gi|13276819|emb|CAC33937.1|	gi|13276819|emb|CAC33937.1|			>gi|13276819|emb|CAC33937.1| conserved hypothetical protein [Streptomyces coelicolor A3(2)]																	0.5	0	0.5	0	0.579591	12.94	-1.721e-11	2	S	GINVGGSRKVPMA
16	56	10	10		1069	1109	1842	2291	20110907_MF_CO_0285AgBe_TiO2_R03_1	2471	1842	2291	20110907_MF_CO_0285AgBe_TiO2_R03_1	2471	gi|13276835|emb|CAC33953.1|	gi|13276835|emb|CAC33953.1|	gi|13276835|emb|CAC33953.1|			>gi|13276835|emb|CAC33953.1| esterase [Streptomyces coelicolor A3(2)]																	0.657346	0	0.657346	0	0.623283	1.16	1.6267	2	S	LIPKKGSTLLNKG	CHK1;PKD	PKD	0.020748
17	63	62	62		1391	1448	2409	3005	20110907_MF_CO_0285AgBe_TiO2_R03_1	4888	2409	3005	20110907_MF_CO_0285AgBe_TiO2_R03_1	4888	gi|13620642|emb|CAC36681.1|	gi|13620642|emb|CAC36681.1|	gi|13620642|emb|CAC36681.1|			>gi|13620642|emb|CAC36681.1| putative oxidoreductase [Streptomyces coelicolor A3(2)]																	0.894264	9.27242	0.894264	9.27242	0.803106	3.03	27.121	1	S	FHKKLRSVTEAAI	CK2	CK2	0.117
18	65	680	680		741	772	1319	1637	20110907_MF_CO_0285AgBe_TiO2_R03_1	10228	1319	1637	20110907_MF_CO_0285AgBe_TiO2_R03_1	10228	gi|13620707|emb|CAC36747.1|	gi|13620707|emb|CAC36747.1|	gi|13620707|emb|CAC36747.1|			>gi|13620707|emb|CAC36747.1| putative DNA polymerase III, alpha chain (EC 2.7.7.7) [Streptomyces coelicolor A3(2)]																	1	13.3605	1	13.3605	0.730527	1.79	13.36	2	S	LKLMEPSRFEDIA	CK2	CK2	0.117
19	71	14	14		1470	1529	2518	3139	20110907_MF_CO_0285AgBe_TiO2_R03_1	8093	2518	3139	20110907_MF_CO_0285AgBe_TiO2_R03_1	8093	gi|13872764|emb|CAC37521.1|	gi|13872764|emb|CAC37521.1|	gi|13872764|emb|CAC37521.1|			>gi|13872764|emb|CAC37521.1| putative secreted hydrolase [Streptomyces coelicolor A3(2)]																	0.570177	0	0.570177	0	0.875139	0.96	16.046	4	S	RRTVIASATVVAA	CK1	CK1	0.143
20	71	21	21		1470	1529	2518	3139	20110907_MF_CO_0285AgBe_TiO2_R03_1	8093	2518	3139	20110907_MF_CO_0285AgBe_TiO2_R03_1	8093	gi|13872764|emb|CAC37521.1|	gi|13872764|emb|CAC37521.1|	gi|13872764|emb|CAC37521.1|			>gi|13872764|emb|CAC37521.1| putative secreted hydrolase [Streptomyces coelicolor A3(2)]																	0.506807	0	0.506807	0	0.875139	0.96	16.046	4	S	ATVVAASATGVVG
21	82	686	686		1186	1237	2084	2598	20110907_MF_CO_0285AgBe_TiO2_R03_1	3521	2084	2598	20110907_MF_CO_0285AgBe_TiO2_R03_1	3521	gi|14495032|emb|CAC42149.1|	gi|14495032|emb|CAC42149.1|	gi|14495032|emb|CAC42149.1|			>gi|14495032|emb|CAC42149.1| putative DNA ligase [Streptomyces coelicolor A3(2)]																	0.734878	2.6331	0.734878	2.6331	0.582438	2.91	2.91	2	S	SVSKNTSLVVAGE	CHK1;CK1;PKD	PKD	0.020748
22	98	183	183		193	205	354	413	20110907_MF_CO_0285AgBe_TiO2_R03_2	8592	354	413	20110907_MF_CO_0285AgBe_TiO2_R03_2	8592	gi|20520709|emb|CAD30900.1|	gi|20520709|emb|CAD30900.1|	gi|20520709|emb|CAD30900.1|			>gi|20520709|emb|CAD30900.1| putative ATP-binding protein [Streptomyces coelicolor A3(2)]																	1	27.9138	1	27.9138	0.640577	0.64	27.914	1	S	ADALCLSRGPLTT	NEK6	NEK6	0.076
23	105	113	113		1360	1417	2364	2958	20110907_MF_CO_0285AgBe_TiO2_R03_1	6778	2364	2958	20110907_MF_CO_0285AgBe_TiO2_R03_1	6778	gi|20520965|emb|CAD30949.1|	gi|20520965|emb|CAD30949.1|	gi|20520965|emb|CAD30949.1|			>gi|20520965|emb|CAD30949.1| putative integral membrane transport protein [Streptomyces coelicolor A3(2)]																	1	13.9355	1	13.9355	0.687979	4.74	13.936	2	S	LVDRFRSLPMARG	CAMK2;CHK1;PKD	PKD	0.020748
24	106	228	228		703	732	1250	1493	20110907_MF_CO_0285AgBe_TiO2_R03_1	6057	1250	1493	20110907_MF_CO_0285AgBe_TiO2_R03_1	6057	gi|24413719|emb|CAD55416.1|	gi|24413719|emb|CAD55416.1|	gi|24413719|emb|CAD55416.1|			>gi|24413719|emb|CAD55416.1| putative secreted protein [Streptomyces coelicolor A3(2)]																	0.365569	0	0.365569	0	0.608399	2.95	18.789	1	S	TTPAGYSKDLKKN
25	111	90	90		378	397	696	856	20110907_MF_CO_0285AgBe_TiO2_R03_1	12050	696	856	20110907_MF_CO_0285AgBe_TiO2_R03_1	12050	gi|24413752|emb|CAD55174.1|	gi|24413752|emb|CAD55174.1|	gi|24413752|emb|CAD55174.1|			>gi|24413752|emb|CAD55174.1| ATP phosphoribosyltransferase [Streptomyces coelicolor A3(2)]																	0.462461	0	0.462461	0	0.876182	0.65	18.163	1	S	PLGFARSTFRFAG
26	113	337	337		1216	1267	2122	2636	20110907_MF_CO_0285AgBe_TiO2_R03_2	8033	2122	2636	20110907_MF_CO_0285AgBe_TiO2_R03_2	8033	gi|24413779|emb|CAD55461.1|	gi|24413779|emb|CAD55461.1|	gi|24413779|emb|CAD55461.1|			>gi|24413779|emb|CAD55461.1| conserved hypothetical protein [Streptomyces coelicolor A3(2)]																	0.39464	0	0.39464	0	0.682959	1.82	3.9223	1	S	ATVHRPSYLDYVG	CK2;PKA	PKA	0.042
27	116	303	303		1331	1385	2321	2910	20110907_MF_CO_0285AgBe_TiO2_R03_1	4820	2321	2910	20110907_MF_CO_0285AgBe_TiO2_R03_1	4820	gi|24413865|emb|CAD55466.1|	gi|24413865|emb|CAD55466.1|	gi|24413865|emb|CAD55466.1|			>gi|24413865|emb|CAD55466.1| ftsK/spoIIIE family protein [Streptomyces coelicolor A3(2)]																	0.486322	0	0.486322	0	0.624347	1.56	28.696	1	S	SEAEQCSTLLLRL
28	117	609	609		1138	1185	1939	2393	20110907_MF_CO_0285AgBe_TiO2_R03_1	9472	1939	2393	20110907_MF_CO_0285AgBe_TiO2_R03_1	9472	gi|24413874|emb|CAD55485.1|	gi|24413874|emb|CAD55485.1|	gi|24413874|emb|CAD55485.1|			>gi|24413874|emb|CAD55485.1| putative serine/threonine protein kinase (fragment) [Streptomyces coelicolor A3(2)]																	0.269138	0	0.269138	0	0.606459	0.3	4.526	1	S	GGCVTVSAMSGTG
29	124	434	434		99	105	186	228	20110907_MF_CO_0285AgBe_TiO2_R03_1	9308	186	228	20110907_MF_CO_0285AgBe_TiO2_R03_1	9308	gi|24413895|emb|CAD55365.1|	gi|24413895|emb|CAD55365.1|	gi|24413895|emb|CAD55365.1|			>gi|24413895|emb|CAD55365.1| probable 1-deoxyxylulose-5-phosphate synthase [Streptomyces coelicolor A3(2)]																	0.940773	15.541	0.940773	15.541	0.845467	0.1	18.922	1	S	NGMWDMSILQVVP	PLK1	PLK1	0.033462
30	129	17	17		1390	1447	2408	3004	20110907_MF_CO_0285AgBe_TiO2_R03_1	12812	2408	3004	20110907_MF_CO_0285AgBe_TiO2_R03_1	12812	gi|24419013|emb|CAD55285.1|	gi|24419013|emb|CAD55285.1|	gi|24419013|emb|CAD55285.1|			>gi|24419013|emb|CAD55285.1| hypothetical protein [Streptomyces coelicolor A3(2)]																	0.505792	0.224785	0.505792	0.224785	0.808963	3.2	0.22478	2	S	TEAVARSVPGALV
31	147	402	402		943	976	1633	2024	20110907_MF_CO_0285AgBe_TiO2_R03_1	4242	1633	2024	20110907_MF_CO_0285AgBe_TiO2_R03_1	4242	gi|2661677|emb|CAA15782.1|	gi|2661677|emb|CAA15782.1|	gi|2661677|emb|CAA15782.1|			>gi|2661677|emb|CAA15782.1| putative lipoprotein [Streptomyces coelicolor A3(2)]																	0.451641	0.227357	0.451641	0.227357	0.761019	4.94	4.685	3	S	GSTALVSQTKMLE	CK1	CK1	0.143
32	150	686	686		1419	1476	2442	3042	20110907_MF_CO_0285AgBe_TiO2_R03_1	8930	2442	3042	20110907_MF_CO_0285AgBe_TiO2_R03_1	8930	gi|2661689|emb|CAA15793.1|	gi|2661689|emb|CAA15793.1|	gi|2661689|emb|CAA15793.1|			>gi|2661689|emb|CAA15793.1| DNA gyrase-like protein [Streptomyces coelicolor A3(2)]																	0.951407	13.4984	0.951407	13.4984	0.388925	3.15	27.983	2	S	LLRYQASQVRPQG
33	154	5	5		106	112	199	242	20110907_MF_CO_0285AgBe_TiO2_R03_2	7308	199	242	20110907_MF_CO_0285AgBe_TiO2_R03_2	7308	gi|2661696|emb|CAA15800.1|	gi|2661696|emb|CAA15800.1|	gi|2661696|emb|CAA15800.1|			>gi|2661696|emb|CAA15800.1| hypothetical protein SC9B10.10 [Streptomyces coelicolor A3(2)]																	0.232494	0	0.232494	0	0.981866	0.31	19.843	1	S	__MAKTSTTTQGL
34	158	52	52		754	785	1342	1673	20110907_MF_CO_0285AgBe_TiO2_R03_2	4083	1342	1673	20110907_MF_CO_0285AgBe_TiO2_R03_2	4083	gi|2687342|emb|CAA15883.1|	gi|2687342|emb|CAA15883.1|	gi|2687342|emb|CAA15883.1|			>gi|2687342|emb|CAA15883.1| glutamate uptake system ATP-binding protein [Streptomyces coelicolor A3(2)]																	1	35.8028	1	35.8028	0.42824	1.13	35.803	2	S	VVVIGPSGSGKST
35	158	54	54		754	785	1342	1673	20110907_MF_CO_0285AgBe_TiO2_R03_2	4083	1342	1673	20110907_MF_CO_0285AgBe_TiO2_R03_2	4083	gi|2687342|emb|CAA15883.1|	gi|2687342|emb|CAA15883.1|	gi|2687342|emb|CAA15883.1|			>gi|2687342|emb|CAA15883.1| glutamate uptake system ATP-binding protein [Streptomyces coelicolor A3(2)]																	1	35.8028	1	35.8028	0.42824	1.13	35.803	2	S	VIGPSGSGKSTLC
36	161	269	269		146	153	272	322	20110907_MF_CO_0285AgBe_TiO2_R03_2	4698	272	322	20110907_MF_CO_0285AgBe_TiO2_R03_2	4698	gi|2808786|emb|CAA16215.1|	gi|2808786|emb|CAA16215.1|	gi|2808786|emb|CAA16215.1|			>gi|2808786|emb|CAA16215.1| cobalt transport system ATP binding protein [Streptomyces coelicolor A3(2)]																	1	48.091	1	48.091	0.236868	4.86	48.091	2	S	RGLLADSATGPRT	NEK6	NEK6	0.076
37	164	82	82		1567	1628	2724	3420	20110907_MF_CO_0285AgBe_TiO2_R03_1	12532	2724	3420	20110907_MF_CO_0285AgBe_TiO2_R03_1	12532	gi|2815361|emb|CAA16484.1|	gi|2815361|emb|CAA16484.1|	gi|2815361|emb|CAA16484.1|			>gi|2815361|emb|CAA16484.1| putative potassium uptake protein [Streptomyces coelicolor A3(2)]																	0.81247	3.35706	0.81247	3.35706	0.582438	1.57	8.8277	2	S	KVNLVVSLLAKTE	NEK6	NEK6	0.076
38	173	159	159		1562	1623	2714	3410	20110907_MF_CO_0285AgBe_TiO2_R03_1	1783	2714	3410	20110907_MF_CO_0285AgBe_TiO2_R03_1	1783	gi|3169034|emb|CAA19232.1|	gi|3169034|emb|CAA19232.1|	gi|3169034|emb|CAA19232.1|			>gi|3169034|emb|CAA19232.1| putative transcriptional regulator [Streptomyces coelicolor A3(2)]																	0.205111	0.225384	0.205111	0.225384	0.789992	6.9	0.30763	1	S	KRVMFNSIYSQVG
39	178	5	5		1083	1128	1869	2319	20110907_MF_CO_0285AgBe_TiO2_R03_2	4746	1869	2319	20110907_MF_CO_0285AgBe_TiO2_R03_2	4746	gi|3191992|emb|CAA19391.1|	gi|3191992|emb|CAA19391.1|	gi|3191992|emb|CAA19391.1|			>gi|3191992|emb|CAA19391.1| putative signal peptidase I [Streptomyces coelicolor A3(2)]																	0.329556	0	0.329556	0	0.54846	6.78	36.381	1	S	__MGGESTTRTVP
40	184	337	337		723	754	1294	1601	20110907_MF_CO_0285AgBe_TiO2_R03_1	11919	1294	1601	20110907_MF_CO_0285AgBe_TiO2_R03_1	11919	gi|3218374|emb|CAA19626.1|	gi|3218374|emb|CAA19626.1|	gi|3218374|emb|CAA19626.1|			>gi|3218374|emb|CAA19626.1| ABC transporter integral membrane protein [Streptomyces coelicolor A3(2)]																	1	4.70014	1	4.70014	0.579591	2.17	4.7001	3	S	VQRRTASTH____	CAMK2	CAMK2	0.042
41	188	3	3		1102	1148	1898	2351	20110907_MF_CO_0285AgBe_TiO2_R03_2	4625	1898	2351	20110907_MF_CO_0285AgBe_TiO2_R03_2	4625	gi|3288615|emb|CAA19787.1|	gi|3288615|emb|CAA19787.1|	gi|3288615|emb|CAA19787.1|			>gi|3288615|emb|CAA19787.1| putative secreted protein [Streptomyces coelicolor A3(2)]																	0.573871	0	0.573871	0	0.726246	5	0.4204	4	S	____MPSSPTPSP
42	188	4	4		1102	1148	1898	2351	20110907_MF_CO_0285AgBe_TiO2_R03_2	4625	1898	2351	20110907_MF_CO_0285AgBe_TiO2_R03_2	4625	gi|3288615|emb|CAA19787.1|	gi|3288615|emb|CAA19787.1|	gi|3288615|emb|CAA19787.1|			>gi|3288615|emb|CAA19787.1| putative secreted protein [Streptomyces coelicolor A3(2)]																	0.573871	0	0.573871	0	0.726246	5	0.4204	4	S	___MPSSPTPSPT	ERK/MAPK;GSK3;Polo box;Proline-directed;WW GroupIV	WW GroupIV	0.0023175
43	188	8	8		1102	1148	1898	2351	20110907_MF_CO_0285AgBe_TiO2_R03_2	4625	1898	2351	20110907_MF_CO_0285AgBe_TiO2_R03_2	4625	gi|3288615|emb|CAA19787.1|	gi|3288615|emb|CAA19787.1|	gi|3288615|emb|CAA19787.1|			>gi|3288615|emb|CAA19787.1| putative secreted protein [Streptomyces coelicolor A3(2)]																	0.568769	0	0.568769	0	0.726246	5	0.4204	4	S	PSSPTPSPTPSGA	CK1;GSK3;Proline-directed	Proline-directed	0.05
44	188	12	12		1102	1148	1898	2351	20110907_MF_CO_0285AgBe_TiO2_R03_2	4625	1898	2351	20110907_MF_CO_0285AgBe_TiO2_R03_2	4625	gi|3288615|emb|CAA19787.1|	gi|3288615|emb|CAA19787.1|	gi|3288615|emb|CAA19787.1|			>gi|3288615|emb|CAA19787.1| putative secreted protein [Streptomyces coelicolor A3(2)]																	0.575741	0	0.575741	0	0.726246	5	0.4204	4	S	TPSPTPSGAPEPS	CK1	CK1	0.143
45	190	529	529		1171	1221	2062	2570	20110907_MF_CO_0285AgBe_TiO2_R03_1	12844	2062	2570	20110907_MF_CO_0285AgBe_TiO2_R03_1	12844	gi|3294236|emb|CAA19849.1|	gi|3294236|emb|CAA19849.1|	gi|3294236|emb|CAA19849.1|			>gi|3294236|emb|CAA19849.1| putative sensory histidine kinase [Streptomyces coelicolor A3(2)]																	0.307047	0	0.307047	0	0.744465	1.05	7.1189	1	S	VANGDLSQKVTVD
46	190	282	282		1604	1667	2791	3506	20110907_MF_CO_0285AgBe_TiO2_R03_2	10713	2791	3506	20110907_MF_CO_0285AgBe_TiO2_R03_2	10713	gi|3294236|emb|CAA19849.1|	gi|3294236|emb|CAA19849.1|	gi|3294236|emb|CAA19849.1|			>gi|3294236|emb|CAA19849.1| putative sensory histidine kinase [Streptomyces coelicolor A3(2)]																	0.607814	2.55264	0.607814	2.55264	0.857028	3.23	5.1003	4	S	DQLSAFSSEVTRV	CK1	CK1	0.081
47	190	283	283		1604	1667	2791	3506	20110907_MF_CO_0285AgBe_TiO2_R03_2	10713	2791	3506	20110907_MF_CO_0285AgBe_TiO2_R03_2	10713	gi|3294236|emb|CAA19849.1|	gi|3294236|emb|CAA19849.1|	gi|3294236|emb|CAA19849.1|			>gi|3294236|emb|CAA19849.1| putative sensory histidine kinase [Streptomyces coelicolor A3(2)]																	0.604531	2.55264	0.604531	2.55264	0.857028	3.23	5.1003	4	S	QLSAFSSEVTRVA	CK1	CK1	0.143
48	192	15	15		1115	1162	1914	2367	20110907_MF_CO_0285AgBe_TiO2_R03_2	5051	1914	2367	20110907_MF_CO_0285AgBe_TiO2_R03_2	5051	gi|3294238|emb|CAA19851.1|	gi|3294238|emb|CAA19851.1|	gi|3294238|emb|CAA19851.1|			>gi|3294238|emb|CAA19851.1| ftsK homolog [Streptomyces coelicolor A3(2)]																	0.187111	0.109957	0.187111	0.109957	0.661888	0.98	0.99383	1	S	NLTPMASRPSAAK	CK1	CK1	0.143
49	208	506	506		787	818	1389	1731	20110907_MF_CO_0285AgBe_TiO2_R03_1	4611	1389	1731	20110907_MF_CO_0285AgBe_TiO2_R03_1	4611	gi|3355692|emb|CAA19992.1|	gi|3355692|emb|CAA19992.1|	gi|3355692|emb|CAA19992.1|			>gi|3355692|emb|CAA19992.1| putative membrane protein SC1C2.25c [Streptomyces coelicolor A3(2)]																	0.751079	4.79623	0.751079	4.79623	0.701054	0.24	7.4617	1	S	AMFTNLSRRSQGL
50	212	199	199		1434	1492	2467	3080	20110907_MF_CO_0285AgBe_TiO2_R03_1	8569	2467	3080	20110907_MF_CO_0285AgBe_TiO2_R03_1	8569	gi|3367754|emb|CAA20079.1|	gi|3367754|emb|CAA20079.1|	gi|3367754|emb|CAA20079.1|			>gi|3367754|emb|CAA20079.1| putative membrane protein [Streptomyces coelicolor A3(2)]																	0.61359	7.22768	0.61359	7.22768	0.1788	13.83	49.418	1	S	LARTKISTDSTTT
51	213	2	2		1379	1436	2391	2987	20110907_MF_CO_0285AgBe_TiO2_R03_2	1493	2391	2987	20110907_MF_CO_0285AgBe_TiO2_R03_2	1493	gi|3395535|emb|CAA20154.1|	gi|3395535|emb|CAA20154.1|	gi|3395535|emb|CAA20154.1|			>gi|3395535|emb|CAA20154.1| ABC transporter ATP-binding protein [Streptomyces coelicolor A3(2)]																	0.267002	0.0572031	0.267002	0.0572031	0.579591	16.77	1.1268	1	S	_____MSSADLLV	CK2	CK2	0.117
52	214	437	437		1547	1607	2669	3346	20110907_MF_CO_0285AgBe_TiO2_R03_1	12008	2669	3346	20110907_MF_CO_0285AgBe_TiO2_R03_1	12008	gi|3402236|emb|CAA20172.1|	gi|3402236|emb|CAA20172.1|	gi|3402236|emb|CAA20172.1|			>gi|3402236|emb|CAA20172.1| L-serine dehydratase [Streptomyces coelicolor A3(2)]																	0.647593	4.85734	0.647593	4.85734	0.589399	2.11	16.093	1	S	ETGADMSVKYKET	PLK1	PLK1	0.033462
53	228	355	355		524	548	915	1103	20110907_MF_CO_0285AgBe_TiO2_R03_2	3505	915	1103	20110907_MF_CO_0285AgBe_TiO2_R03_2	3505	gi|3451439|emb|CAA20498.1|	gi|3451439|emb|CAA20498.1|	gi|3451439|emb|CAA20498.1|			>gi|3451439|emb|CAA20498.1| putative secreted protein [Streptomyces coelicolor A3(2)]																	0.762879	4.47404	0.762879	4.47404	0.555039	1.23	16.265	2	S	IAGFYRSANALTP
54	237	211	211		913	946	1597	1985	20110907_MF_CO_0285AgBe_TiO2_R03_1	4859	1597	1985	20110907_MF_CO_0285AgBe_TiO2_R03_1	4859	gi|3861427|emb|CAA22032.1|	gi|3861427|emb|CAA22032.1|	gi|3861427|emb|CAA22032.1|			>gi|3861427|emb|CAA22032.1| putative dehydrogenase [Streptomyces coelicolor A3(2)]																	1	29.5335	1	29.5335	0.62265	2.9	29.534	2	S	GGGKLVSGGTKVC
55	243	116	116		1453	1511	2494	3112	20110907_MF_CO_0285AgBe_TiO2_R03_1	5617	2494	3112	20110907_MF_CO_0285AgBe_TiO2_R03_1	5617	gi|4007710|emb|CAA22395.1|	gi|4007710|emb|CAA22395.1|	gi|4007710|emb|CAA22395.1|			>gi|4007710|emb|CAA22395.1| putative secreted protein [Streptomyces coelicolor A3(2)]																	0.283837	0	0.283837	0	0.661401	0.44	6.1148	1	S	VSPGRASHDSGRA	PKA	PKA	0.042
56	243	119	119		1453	1511	2494	3112	20110907_MF_CO_0285AgBe_TiO2_R03_1	5617	2494	3112	20110907_MF_CO_0285AgBe_TiO2_R03_1	5617	gi|4007710|emb|CAA22395.1|	gi|4007710|emb|CAA22395.1|	gi|4007710|emb|CAA22395.1|			>gi|4007710|emb|CAA22395.1| putative secreted protein [Streptomyces coelicolor A3(2)]																	0.283837	0	0.283837	0	0.661401	0.44	6.1148	1	S	GRASHDSGRAPPV	CK1	CK1	0.081
57	266	703	703		1448	1506	2489	3107	20110907_MF_CO_0285AgBe_TiO2_R03_1	374	2489	3107	20110907_MF_CO_0285AgBe_TiO2_R03_1	374	gi|4468694|emb|CAB38148.1|	gi|4468694|emb|CAB38148.1|	gi|4468694|emb|CAB38148.1|			>gi|4468694|emb|CAB38148.1| ABC excision nuclease subunit A [Streptomyces coelicolor A3(2)]																	1	0.915167	1	0.915167	0.579591	0.59	0.91517	5	S	IGRTPRSNPATYT
58	278	609	609		1204	1255	2109	2623	20110907_MF_CO_0285AgBe_TiO2_R03_1	1981	2109	2623	20110907_MF_CO_0285AgBe_TiO2_R03_1	1981	gi|4539565|emb|CAB38484.1|	gi|4539565|emb|CAB38484.1|	gi|4539565|emb|CAB38484.1|			>gi|4539565|emb|CAB38484.1| putative pyrophosphate synthase [Streptomyces coelicolor A3(2)]																	0.354312	0	0.354312	0	0.668487	1.71	2.0126	1	S	PGIMDYSEKPEYG
59	287	292	292		1179	1230	2077	2591	20110907_MF_CO_0285AgBe_TiO2_R03_1	3296	2077	2591	20110907_MF_CO_0285AgBe_TiO2_R03_1	3296	gi|4678637|emb|CAB41210.1|	gi|4678637|emb|CAB41210.1|	gi|4678637|emb|CAB41210.1|			>gi|4678637|emb|CAB41210.1| putative lipoprotein [Streptomyces coelicolor A3(2)]																	0.670564	0.852922	0.670564	0.852922	0.582438	4.06	2.91	2	S	MGRCDCSSLMQGA
60	287	293	293		1179	1230	2077	2591	20110907_MF_CO_0285AgBe_TiO2_R03_1	3296	2077	2591	20110907_MF_CO_0285AgBe_TiO2_R03_1	3296	gi|4678637|emb|CAB41210.1|	gi|4678637|emb|CAB41210.1|	gi|4678637|emb|CAB41210.1|			>gi|4678637|emb|CAB41210.1| putative lipoprotein [Streptomyces coelicolor A3(2)]																	0.730361	1.7228	0.730361	1.7228	0.582438	4.06	2.91	2	S	GRCDCSSLMQGAY
61	288	131	131		700	729	1245	1488	20110907_MF_CO_0285AgBe_TiO2_R03_1	3224	1245	1488	20110907_MF_CO_0285AgBe_TiO2_R03_1	3224	gi|4678900|emb|CAB41272.1|	gi|4678900|emb|CAB41272.1|	gi|4678900|emb|CAB41272.1|			>gi|4678900|emb|CAB41272.1| putative secreted protein [Streptomyces coelicolor A3(2)]																	0.850421	7.54764	0.850421	7.54764	0.682959	0.69	8.745	1	S	LFHAKFSEALKTV
62	293	106	106		1398	1455	2417	3013	20110907_MF_CO_0285AgBe_TiO2_R03_1	6518	2417	3013	20110907_MF_CO_0285AgBe_TiO2_R03_1	6518	gi|4726008|emb|CAB41737.1|	gi|4726008|emb|CAB41737.1|	gi|4726008|emb|CAB41737.1|			>gi|4726008|emb|CAB41737.1| putative two component sensor kinase [Streptomyces coelicolor A3(2)]																	0.801548	5.85908	0.801548	5.85908	0.854762	0.55	27.772	2	S	RTAATGSLSHRIR
63	293	108	108		1398	1455	2417	3013	20110907_MF_CO_0285AgBe_TiO2_R03_1	6518	2417	3013	20110907_MF_CO_0285AgBe_TiO2_R03_1	6518	gi|4726008|emb|CAB41737.1|	gi|4726008|emb|CAB41737.1|	gi|4726008|emb|CAB41737.1|			>gi|4726008|emb|CAB41737.1| putative two component sensor kinase [Streptomyces coelicolor A3(2)]																	0.520208	0	0.520208	0	0.854762	0.55	27.772	2	S	AATGSLSHRIRLP	CK1	CK1	0.143
64	307	144	144		968	1003	1678	2077	20110907_MF_CO_0285AgBe_TiO2_R03_1	6846	1678	2077	20110907_MF_CO_0285AgBe_TiO2_R03_1	6846	gi|4808396|emb|CAB42728.1|	gi|4808396|emb|CAB42728.1|	gi|4808396|emb|CAB42728.1|			>gi|4808396|emb|CAB42728.1| conserved hypothetical protein [Streptomyces coelicolor A3(2)]																	1	19.7769	1	19.7769	0.682959	0.03	19.777	1	S	LEKMRASLARTRE	AURORA;PKA	AURORA	0.020748
65	308	423	423		1482	1542	2545	3176	20110907_MF_CO_0285AgBe_TiO2_R03_1	3810	2545	3176	20110907_MF_CO_0285AgBe_TiO2_R03_1	3810	gi|4808397|emb|CAB42729.1|	gi|4808397|emb|CAB42729.1|	gi|4808397|emb|CAB42729.1|			>gi|4808397|emb|CAB42729.1| putative secreted penicillin-binding protein [Streptomyces coelicolor A3(2)]																	0.826044	6.76562	0.826044	6.76562	0.864059	2.94	16.062	1	S	DERTVVSPKSLYS	CDK1;ERK/MAPK;Proline-directed	ERK/MAPK	0.0034
66	314	19	19		1198	1249	2102	2616	20110907_MF_CO_0285AgBe_TiO2_R03_2	8533	2101	2615	20110907_MF_CO_0285AgBe_TiO2_R03_2	8492	gi|5019334|emb|CAB44387.1|	gi|5019334|emb|CAB44387.1|	gi|5019334|emb|CAB44387.1|			>gi|5019334|emb|CAB44387.1| hypothetical protein [Streptomyces coelicolor A3(2)]																	0.738725	0.112376	0.738725	0.112376	0.761442	1.31	8.3082	3	S	DRRPASSVRLSLA	GSK3	GSK3	0.081
67	314	23	23		1198	1249	2102	2616	20110907_MF_CO_0285AgBe_TiO2_R03_2	8533	2101	2615	20110907_MF_CO_0285AgBe_TiO2_R03_2	8492	gi|5019334|emb|CAB44387.1|	gi|5019334|emb|CAB44387.1|	gi|5019334|emb|CAB44387.1|			>gi|5019334|emb|CAB44387.1| hypothetical protein [Streptomyces coelicolor A3(2)]																	0.738725	0.112376	0.738725	0.112376	0.761442	1.31	8.3082	3	S	ASSVRLSLAPAGS	AURORA;CK1;PKA	AURORA	0.020748
68	314	29	29		1198	1249	2102	2616	20110907_MF_CO_0285AgBe_TiO2_R03_2	8533	2101	2615	20110907_MF_CO_0285AgBe_TiO2_R03_2	8492	gi|5019334|emb|CAB44387.1|	gi|5019334|emb|CAB44387.1|	gi|5019334|emb|CAB44387.1|			>gi|5019334|emb|CAB44387.1| hypothetical protein [Streptomyces coelicolor A3(2)]																	0.790675	1.07515	0.790675	1.07515	0.761442	1.31	8.3082	3	S	SLAPAGSAPALLD
69	329	7	7		150	157	279	329	20110907_MF_CO_0285AgBe_TiO2_R03_2	3745	279	329	20110907_MF_CO_0285AgBe_TiO2_R03_2	3745	gi|5123650|emb|CAB45339.1|	gi|5123650|emb|CAB45339.1|	gi|5123650|emb|CAB45339.1|			>gi|5123650|emb|CAB45339.1| putative membrane protein [Streptomyces coelicolor A3(2)]																	0.846388	6.42077	0.846388	6.42077	0.661359	2.84	6.5503	2	S	MRIGKASAGSKPA
70	329	10	10		150	157	279	329	20110907_MF_CO_0285AgBe_TiO2_R03_2	3745	279	329	20110907_MF_CO_0285AgBe_TiO2_R03_2	3745	gi|5123650|emb|CAB45339.1|	gi|5123650|emb|CAB45339.1|	gi|5123650|emb|CAB45339.1|			>gi|5123650|emb|CAB45339.1| putative membrane protein [Streptomyces coelicolor A3(2)]																	0.827366	5.91374	0.827366	5.91374	0.661359	2.84	6.5503	2	S	GKASAGSKPADAP	CK1	CK1	0.081
71	331	195	195		123	129	228	274	20110907_MF_CO_0285AgBe_TiO2_R03_1	8102	228	274	20110907_MF_CO_0285AgBe_TiO2_R03_1	8102	gi|5123664|emb|CAB45353.1|	gi|5123664|emb|CAB45353.1|	gi|5123664|emb|CAB45353.1|			>gi|5123664|emb|CAB45353.1| putative glutamyl-tRNA reductase [Streptomyces coelicolor A3(2)]																	0.416125	1.50309	0.416125	1.50309	0.863235	1.37	21.27	2	S	LVIGAGSMSSLAA
72	336	23	23		1457	1516	2500	3119	20110907_MF_CO_0285AgBe_TiO2_R03_1	9429	2500	3119	20110907_MF_CO_0285AgBe_TiO2_R03_1	9429	gi|5139586|emb|CAB45604.1|	gi|5139586|emb|CAB45604.1|	gi|5139586|emb|CAB45604.1|			>gi|5139586|emb|CAB45604.1| whiE protein I [Streptomyces coelicolor A3(2)]																	0.269037	0	0.269037	0	0.663724	2.84	20.467	2	S	TRTTATSATSPAV	CK1	CK1	0.143
73	336	37	37		1457	1516	2500	3119	20110907_MF_CO_0285AgBe_TiO2_R03_1	9429	2500	3119	20110907_MF_CO_0285AgBe_TiO2_R03_1	9429	gi|5139586|emb|CAB45604.1|	gi|5139586|emb|CAB45604.1|	gi|5139586|emb|CAB45604.1|			>gi|5139586|emb|CAB45604.1| whiE protein I [Streptomyces coelicolor A3(2)]																	0.39086	0	0.39086	0	0.663724	2.84	20.467	2	S	TDAGGVSISAFDG
74	336	39	39		1457	1516	2500	3119	20110907_MF_CO_0285AgBe_TiO2_R03_1	9429	2500	3119	20110907_MF_CO_0285AgBe_TiO2_R03_1	9429	gi|5139586|emb|CAB45604.1|	gi|5139586|emb|CAB45604.1|	gi|5139586|emb|CAB45604.1|			>gi|5139586|emb|CAB45604.1| whiE protein I [Streptomyces coelicolor A3(2)]																	0.392188	0	0.392188	0	0.663724	2.84	20.467	2	S	AGGVSISAFDGSR	CK2	CK2	0.117
75	353	416	416		538	562	950	1141	20110907_MF_CO_0285AgBe_TiO2_R03_2	1134	950	1141	20110907_MF_CO_0285AgBe_TiO2_R03_2	1134	gi|5459392|emb|CAB50750.1|	gi|5459392|emb|CAB50750.1|	gi|5459392|emb|CAB50750.1|			>gi|5459392|emb|CAB50750.1| conserved hypothetical protein [Streptomyces coelicolor A3(2)]																	0.511576	2.53267	0.511576	2.53267	0.668487	1.78	4.5453	1	S	GHEATVSKVSEDQ
76	354	131	131		1314	1368	2294	2878	20110907_MF_CO_0285AgBe_TiO2_R03_2	4409	2294	2878	20110907_MF_CO_0285AgBe_TiO2_R03_2	4409	gi|5459394|emb|CAB50752.1|	gi|5459394|emb|CAB50752.1|	gi|5459394|emb|CAB50752.1|			>gi|5459394|emb|CAB50752.1| putative aminoglycoside acetyltransferase [Streptomyces coelicolor A3(2)]																	0.70785	1.53173	0.70785	1.53173	0.621507	4.3	19.271	2	S	SAHPQTSFAALGG
77	361	73	73		157	167	295	348	20110907_MF_CO_0285AgBe_TiO2_R03_2	4020	295	348	20110907_MF_CO_0285AgBe_TiO2_R03_2	4020	gi|5531437|emb|CAB50942.1|	gi|5531437|emb|CAB50942.1|	gi|5531437|emb|CAB50942.1|			>gi|5531437|emb|CAB50942.1| conserved hypothetical protein [Streptomyces coelicolor A3(2)]																	0.997389	25.689	0.997389	25.689	0.702536	6.24	34.089	2	S	TVAVKASRYLTHI
78	386	369	369		493	516	872	1056	20110907_MF_CO_0285AgBe_TiO2_R03_2	4720	872	1056	20110907_MF_CO_0285AgBe_TiO2_R03_2	4720	gi|5708238|emb|CAB52351.1|	gi|5708238|emb|CAB52351.1|	gi|5708238|emb|CAB52351.1|			>gi|5708238|emb|CAB52351.1| hypothetical protein [Streptomyces coelicolor A3(2)]																	0.60311	1.81727	0.60311	1.81727	0.762349	0.36	4.1204	1	S	ERLVPLSIDLVDA
79	408	8	8		730	761	1302	1618	20110907_MF_CO_0285AgBe_TiO2_R03_1	8072	1302	1618	20110907_MF_CO_0285AgBe_TiO2_R03_1	8072	gi|5881913|emb|CAB55706.1|	gi|5881913|emb|CAB55706.1|	gi|5881913|emb|CAB55706.1|			>gi|5881913|emb|CAB55706.1| putative GntR family DNA-binding regulator [Streptomyces coelicolor A3(2)]																	0.891848	5.59083	0.891848	5.59083	0.596976	1.87	5.9055	3	S	TKGATNSRPVSHK	GSK3	GSK3	0.081
80	408	12	12		730	761	1302	1618	20110907_MF_CO_0285AgBe_TiO2_R03_1	8072	1302	1618	20110907_MF_CO_0285AgBe_TiO2_R03_1	8072	gi|5881913|emb|CAB55706.1|	gi|5881913|emb|CAB55706.1|	gi|5881913|emb|CAB55706.1|			>gi|5881913|emb|CAB55706.1| putative GntR family DNA-binding regulator [Streptomyces coelicolor A3(2)]																	0.608152	0	0.608152	0	0.596976	1.87	5.9055	3	S	TNSRPVSHKFTHP	CAMK2;CK1	CAMK2	0.042
81	409	19	19		350	369	657	814	20110907_MF_CO_0285AgBe_TiO2_R03_1	5666	657	814	20110907_MF_CO_0285AgBe_TiO2_R03_1	5666	gi|5881931|emb|CAB55724.1|	gi|5881931|emb|CAB55724.1|	gi|5881931|emb|CAB55724.1|			>gi|5881931|emb|CAB55724.1| putative racemase [Streptomyces coelicolor A3(2)]																	1	11.7803	1	11.7803	0.745978	0.4	11.78	2	S	YRVLDCSIAMAGP	NEK6;PLK1	PLK1	0.033462
82	409	153	153		1206	1257	2111	2625	20110907_MF_CO_0285AgBe_TiO2_R03_1	11702	2111	2625	20110907_MF_CO_0285AgBe_TiO2_R03_1	11702	gi|5881931|emb|CAB55724.1|	gi|5881931|emb|CAB55724.1|	gi|5881931|emb|CAB55724.1|			>gi|5881931|emb|CAB55724.1| putative racemase [Streptomyces coelicolor A3(2)]																	0.821201	4.48414	0.821201	4.48414	0.757941	0.59	5.992	2	S	LLLQAMSGAMLSS
83	409	158	158		1206	1257	2111	2625	20110907_MF_CO_0285AgBe_TiO2_R03_1	11702	2111	2625	20110907_MF_CO_0285AgBe_TiO2_R03_1	11702	gi|5881931|emb|CAB55724.1|	gi|5881931|emb|CAB55724.1|	gi|5881931|emb|CAB55724.1|			>gi|5881931|emb|CAB55724.1| putative racemase [Streptomyces coelicolor A3(2)]																	0.595525	0.144598	0.595525	0.144598	0.757941	0.59	5.992	2	S	MSGAMLSSGRAGE
84	416	44	44		183	195	344	402	20110907_MF_CO_0285AgBe_TiO2_R03_1	12411	344	402	20110907_MF_CO_0285AgBe_TiO2_R03_1	12411	gi|5918491|emb|CAB56369.1|	gi|5918491|emb|CAB56369.1|	gi|5918491|emb|CAB56369.1|			>gi|5918491|emb|CAB56369.1| valine dehydrogenase (EC 1.4.1.-) [Streptomyces coelicolor A3(2)]																	0.687362	0.786681	0.687362	0.786681	0.579591	7.04	1.0154	2	S	AVIALHSTALGPA
85	421	530	530		560	584	982	1179	20110907_MF_CO_0285AgBe_TiO2_R03_2	8601	982	1179	20110907_MF_CO_0285AgBe_TiO2_R03_2	8601	gi|6013083|emb|CAB57412.1|	gi|6013083|emb|CAB57412.1|	gi|6013083|emb|CAB57412.1|			>gi|6013083|emb|CAB57412.1| catalase/peroxidase [Streptomyces coelicolor A3(2)]																	0.810012	3.02195	0.810012	3.02195	0.758743	0.53	10.698	3	S	VQREFNSGSGAKK
86	421	532	532		560	584	982	1179	20110907_MF_CO_0285AgBe_TiO2_R03_2	8601	982	1179	20110907_MF_CO_0285AgBe_TiO2_R03_2	8601	gi|6013083|emb|CAB57412.1|	gi|6013083|emb|CAB57412.1|	gi|6013083|emb|CAB57412.1|			>gi|6013083|emb|CAB57412.1| catalase/peroxidase [Streptomyces coelicolor A3(2)]																	0.619003	0	0.619003	0	0.758743	0.53	10.698	3	S	REFNSGSGAKKVS
87	421	538	538		560	584	982	1179	20110907_MF_CO_0285AgBe_TiO2_R03_2	8601	982	1179	20110907_MF_CO_0285AgBe_TiO2_R03_2	8601	gi|6013083|emb|CAB57412.1|	gi|6013083|emb|CAB57412.1|	gi|6013083|emb|CAB57412.1|			>gi|6013083|emb|CAB57412.1| catalase/peroxidase [Streptomyces coelicolor A3(2)]																	0.619003	0	0.619003	0	0.758743	0.53	10.698	3	S	SGAKKVSLADLIV	AURORA;CK2	AURORA	0.020748
88	421	548	548		560	584	982	1179	20110907_MF_CO_0285AgBe_TiO2_R03_2	8601	982	1179	20110907_MF_CO_0285AgBe_TiO2_R03_2	8601	gi|6013083|emb|CAB57412.1|	gi|6013083|emb|CAB57412.1|	gi|6013083|emb|CAB57412.1|			>gi|6013083|emb|CAB57412.1| catalase/peroxidase [Streptomyces coelicolor A3(2)]																	0.951982	8.99522	0.951982	8.99522	0.758743	0.53	10.698	3	S	LIVLGGSAAVEKA	NEK6	NEK6	0.076
89	422	39	39		252	266	452	524	20110907_MF_CO_0285AgBe_TiO2_R03_2	4678	452	524	20110907_MF_CO_0285AgBe_TiO2_R03_2	4678	gi|6066642|emb|CAB58302.1|	gi|6066642|emb|CAB58302.1|	gi|6066642|emb|CAB58302.1|			>gi|6066642|emb|CAB58302.1| hypothetical protein SCJ33.03 [Streptomyces coelicolor A3(2)]																	1	42.629	1	42.629	0.306064	5.89	42.629	1	S	VHDDGRSLRGLAQ
90	424	9	9		1068	1108	1841	2290	20110907_MF_CO_0285AgBe_TiO2_R03_1	5763	1841	2290	20110907_MF_CO_0285AgBe_TiO2_R03_1	5763	gi|6117866|emb|CAB59439.1|	gi|6117866|emb|CAB59439.1|	gi|6117866|emb|CAB59439.1|			>gi|6117866|emb|CAB59439.1| putative integral membrane protein [Streptomyces coelicolor A3(2)]																	0.965997	14.5346	0.965997	14.5346	0.682959	4.29	15.1	1	S	TDAPPPSKEEPPS	CK2	CK2	0.117
91	452	2	2		1316	1370	2296	2880	20110907_MF_CO_0285AgBe_TiO2_R03_1	1720	2296	2880	20110907_MF_CO_0285AgBe_TiO2_R03_1	1720	gi|6434726|emb|CAB61173.1|	gi|6434726|emb|CAB61173.1|	gi|6434726|emb|CAB61173.1|			>gi|6434726|emb|CAB61173.1| putative gas vesicle synthesis protein [Streptomyces coelicolor A3(2)]																	0.333333	0	0.333333	0	0.631949	12.94	-1.7905e-11	1	S	_____MSASAAGP
92	452	4	4		1316	1370	2296	2880	20110907_MF_CO_0285AgBe_TiO2_R03_1	1720	2296	2880	20110907_MF_CO_0285AgBe_TiO2_R03_1	1720	gi|6434726|emb|CAB61173.1|	gi|6434726|emb|CAB61173.1|	gi|6434726|emb|CAB61173.1|			>gi|6434726|emb|CAB61173.1| putative gas vesicle synthesis protein [Streptomyces coelicolor A3(2)]																	0.333333	0	0.333333	0	0.631949	12.94	-1.7905e-11	1	S	___MSASAAGPAA
93	453	2	2		1109	1155	1906	2359	20110907_MF_CO_0285AgBe_TiO2_R03_1	11418	1906	2359	20110907_MF_CO_0285AgBe_TiO2_R03_1	11418	gi|6448725|emb|CAB61284.1|	gi|6448725|emb|CAB61284.1|	gi|6448725|emb|CAB61284.1|			>gi|6448725|emb|CAB61284.1| putative oxidoreductase [Streptomyces coelicolor A3(2)]																	0.8003	9.03903	0.8003	9.03903	0.453474	5.63	44.395	1	S	_____MSAMTTEI
94	454	386	386		976	1011	1689	2088	20110907_MF_CO_0285AgBe_TiO2_R03_1	7753	1689	2088	20110907_MF_CO_0285AgBe_TiO2_R03_1	7753	gi|6468241|emb|CAB61539.1|	gi|6468241|emb|CAB61539.1|	gi|6468241|emb|CAB61539.1|			>gi|6468241|emb|CAB61539.1| secreted endoglucanase [Streptomyces coelicolor A3(2)]																	0.935742	11.6323	0.935742	11.6323	0.532561	4.07	32.439	1	S	SLDIPESGNRVPD
95	454	228	228		1464	1523	2511	3130	20110907_MF_CO_0285AgBe_TiO2_R03_1	9232	2511	3130	20110907_MF_CO_0285AgBe_TiO2_R03_1	9232	gi|6468241|emb|CAB61539.1|	gi|6468241|emb|CAB61539.1|	gi|6468241|emb|CAB61539.1|			>gi|6468241|emb|CAB61539.1| secreted endoglucanase [Streptomyces coelicolor A3(2)]																	0.998992	29.9607	0.998992	29.9607	0.544929	0.84	39.848	1	S	TVAHGWSVPRGVD
96	458	2	2		1347	1403;1404	2349	2943	20110907_MF_CO_0285AgBe_TiO2_R03_1	10421	2349	2943	20110907_MF_CO_0285AgBe_TiO2_R03_1	10421	gi|6468446|emb|CAB61606.1|	gi|6468446|emb|CAB61606.1|	gi|6468446|emb|CAB61606.1|			>gi|6468446|emb|CAB61606.1| putative export protein [Streptomyces coelicolor A3(2)]																	1	5.06989	1	5.06989	1	0.1	5.0699	2	S	_____MSIPHGAA
97	458	9	9		1347	1403;1404	2347	2941	20110907_MF_CO_0285AgBe_TiO2_R03_1	9011	2347	2941	20110907_MF_CO_0285AgBe_TiO2_R03_1	9011	gi|6468446|emb|CAB61606.1|	gi|6468446|emb|CAB61606.1|	gi|6468446|emb|CAB61606.1|			>gi|6468446|emb|CAB61606.1| putative export protein [Streptomyces coelicolor A3(2)]																	0.999116	30.5317	0.999116	30.5317	0.331657	4.37	46.73	1	S	IPHGAASAAARPD
98	462	390	390		1405	1462	2424	3020	20110907_MF_CO_0285AgBe_TiO2_R03_1	11963	2424	3020	20110907_MF_CO_0285AgBe_TiO2_R03_1	11963	gi|6522837|emb|CAB61918.1|	gi|6522837|emb|CAB61918.1|	gi|6522837|emb|CAB61918.1|			>gi|6522837|emb|CAB61918.1| putative solute-binding protein [Streptomyces coelicolor A3(2)]																	0.884446	10.7005	0.884446	10.7005	0.228805	0.03	33.547	1	S	YTPVLFSEQMKTE
99	463	81	81		1425	1482	2454	3063	20110907_MF_CO_0285AgBe_TiO2_R03_1	4193	2454	3063	20110907_MF_CO_0285AgBe_TiO2_R03_1	4193	gi|6522853|emb|CAB61934.1|	gi|6522853|emb|CAB61934.1|	gi|6522853|emb|CAB61934.1|			>gi|6522853|emb|CAB61934.1| hypothetical protein [Streptomyces coelicolor A3(2)]																	0.852575	4.53036	0.852575	4.53036	0.609805	2.82	18.321	3	S	GGAARRSTVLHHA	PKA	PKA	0.042
100	464	77	77		1361	1418	2365	2959	20110907_MF_CO_0285AgBe_TiO2_R03_1	4366	2365	2959	20110907_MF_CO_0285AgBe_TiO2_R03_1	4366	gi|6522857|emb|CAB61938.1|	gi|6522857|emb|CAB61938.1|	gi|6522857|emb|CAB61938.1|			>gi|6522857|emb|CAB61938.1| putative transposase remnant [Streptomyces coelicolor A3(2)]																	0.988518	22.3394	0.988518	22.3394	0.41102	3.74	35.054	2	S	DSPSARSLTATSN	CK1	CK1	0.081
101	470	453	453		1430	1487	2459	3068	20110907_MF_CO_0285AgBe_TiO2_R03_1	3653	2459	3068	20110907_MF_CO_0285AgBe_TiO2_R03_1	3653	gi|6689151|emb|CAB65641.1|	gi|6689151|emb|CAB65641.1|	gi|6689151|emb|CAB65641.1|			>gi|6689151|emb|CAB65641.1| probable cation-transporting ATPase [Streptomyces coelicolor A3(2)]																	0.425948	2.13671	0.425948	2.13671	0.606459	1.33	6.2125	2	S	LTSGHMSVARVTA	CK1	CK1	0.143
102	471	75	75		121	127	226	272	20110907_MF_CO_0285AgBe_TiO2_R03_1	10380	226	272	20110907_MF_CO_0285AgBe_TiO2_R03_1	10380	gi|6689155|emb|CAB65645.1|	gi|6689155|emb|CAB65645.1|	gi|6689155|emb|CAB65645.1|			>gi|6689155|emb|CAB65645.1| probable ECF-family sigma factor. [Streptomyces coelicolor A3(2)]																	0.481188	0	0.481188	0	0.621417	0.36	11.235	1	S	PRFEGRSSARVWL
103	471	76	76		121	127	226	272	20110907_MF_CO_0285AgBe_TiO2_R03_1	10380	226	272	20110907_MF_CO_0285AgBe_TiO2_R03_1	10380	gi|6689155|emb|CAB65645.1|	gi|6689155|emb|CAB65645.1|	gi|6689155|emb|CAB65645.1|			>gi|6689155|emb|CAB65645.1| probable ECF-family sigma factor. [Streptomyces coelicolor A3(2)]																	0.481188	0	0.481188	0	0.621417	0.36	11.235	1	S	RFEGRSSARVWLL	PKA	PKA	0.042
104	473	2	2		1110	1156	1907	2360	20110907_MF_CO_0285AgBe_TiO2_R03_2	10150	1907	2360	20110907_MF_CO_0285AgBe_TiO2_R03_2	10150	gi|6689174|emb|CAB65571.1|	gi|6689174|emb|CAB65571.1|	gi|6689174|emb|CAB65571.1|			>gi|6689174|emb|CAB65571.1| putative secreted protein [Streptomyces coelicolor A3(2)]																	1	4.52599	1	4.52599	0.707231	0.94	4.526	2	S	_____MSEQDEQD	CK2	CK2	0.117
105	477	729	729		1586	1647	2760	3467	20110907_MF_CO_0285AgBe_TiO2_R03_2	10058	2760	3467	20110907_MF_CO_0285AgBe_TiO2_R03_2	10058	gi|6714677|emb|CAB66249.1|	gi|6714677|emb|CAB66249.1|	gi|6714677|emb|CAB66249.1|			>gi|6714677|emb|CAB66249.1| leucyl-tRNA synthetase. [Streptomyces coelicolor A3(2)]																	1	4.98047	1	4.98047	0.682959	1.5	4.9805	1	S	YQGEKVSRLLGKM
106	491	309	309		1445	1503	2485	3103	20110907_MF_CO_0285AgBe_TiO2_R03_2	9661	2485	3103	20110907_MF_CO_0285AgBe_TiO2_R03_2	9661	gi|6752322|emb|CAB69678.1|	gi|6752322|emb|CAB69678.1|	gi|6752322|emb|CAB69678.1|			>gi|6752322|emb|CAB69678.1| putative lipoprotein. [Streptomyces coelicolor A3(2)]																	0.680298	5.03221	0.680298	5.03221	0.75703	2.63	9.4854	2	S	SAAPAVSSDLPGV
107	491	310	310		1445	1503	2485	3103	20110907_MF_CO_0285AgBe_TiO2_R03_2	9661	2485	3103	20110907_MF_CO_0285AgBe_TiO2_R03_2	9661	gi|6752322|emb|CAB69678.1|	gi|6752322|emb|CAB69678.1|	gi|6752322|emb|CAB69678.1|			>gi|6752322|emb|CAB69678.1| putative lipoprotein. [Streptomyces coelicolor A3(2)]																	0.747751	6.80457	0.747751	6.80457	0.75703	2.63	9.4854	2	S	AAPAVSSDLPGVK
108	493	391	391		475	497	846	1028	20110907_MF_CO_0285AgBe_TiO2_R03_2	1461	846	1028	20110907_MF_CO_0285AgBe_TiO2_R03_2	1461	gi|6752359|emb|CAB69737.1|	gi|6752359|emb|CAB69737.1|	gi|6752359|emb|CAB69737.1|			>gi|6752359|emb|CAB69737.1| putative secreted protein [Streptomyces coelicolor A3(2)]																	0.484775	2.74573	0.484775	2.74573	0.582438	16.64	3.0409	1	S	EKDVAESRAKYPL
109	505	3	3		1082	1127	1868	2318	20110907_MF_CO_0285AgBe_TiO2_R03_1	780	1868	2318	20110907_MF_CO_0285AgBe_TiO2_R03_1	780	gi|6855372|emb|CAB71263.1|	gi|6855372|emb|CAB71263.1|	gi|6855372|emb|CAB71263.1|			>gi|6855372|emb|CAB71263.1| putative ABC transporter binding lipoprotein. [Streptomyces coelicolor A3(2)]																	1	16.062	1	16.062	0.864059	14.36	16.062	1	S	____MFSKKRRLA
110	507	92	92		241	255	436	507	20110907_MF_CO_0285AgBe_TiO2_R03_1	8818	436	507	20110907_MF_CO_0285AgBe_TiO2_R03_1	8818	gi|6855392|emb|CAB71206.1|	gi|6855392|emb|CAB71206.1|	gi|6855392|emb|CAB71206.1|			>gi|6855392|emb|CAB71206.1| conserved hypothetical protein SC6D10.11 [Streptomyces coelicolor A3(2)]																	0.485009	0	0.485009	0	0.876602	4.26	28.708	1	S	NARDATSAAIDTL
111	511	128	128		41	46	92	105	20110907_MF_CO_0285AgBe_TiO2_R03_2	6635	92	105	20110907_MF_CO_0285AgBe_TiO2_R03_2	6635	gi|6900936|emb|CAB71812.1|	gi|6900936|emb|CAB71812.1|	gi|6900936|emb|CAB71812.1|			>gi|6900936|emb|CAB71812.1| putative serine protease (putative secreted protein) [Streptomyces coelicolor A3(2)]																	0.810946	3.31376	0.810946	3.31376	0.631949	1.03	9.8466	2	S	PTAKADSAIAAAA
112	511	137	137		41	46	92	105	20110907_MF_CO_0285AgBe_TiO2_R03_2	6635	92	105	20110907_MF_CO_0285AgBe_TiO2_R03_2	6635	gi|6900936|emb|CAB71812.1|	gi|6900936|emb|CAB71812.1|	gi|6900936|emb|CAB71812.1|			>gi|6900936|emb|CAB71812.1| putative serine protease (putative secreted protein) [Streptomyces coelicolor A3(2)]																	0.594527	0	0.594527	0	0.631949	1.03	9.8466	2	S	AAAAKLSSVHGID
113	511	138	138		41	46	92	105	20110907_MF_CO_0285AgBe_TiO2_R03_2	6635	92	105	20110907_MF_CO_0285AgBe_TiO2_R03_2	6635	gi|6900936|emb|CAB71812.1|	gi|6900936|emb|CAB71812.1|	gi|6900936|emb|CAB71812.1|			>gi|6900936|emb|CAB71812.1| putative serine protease (putative secreted protein) [Streptomyces coelicolor A3(2)]																	0.594527	0	0.594527	0	0.631949	1.03	9.8466	2	S	AAAKLSSVHGIDL
114	549	193	193		807	838	1417	1762	20110907_MF_CO_0285AgBe_TiO2_R03_2	9634	1416	1761	20110907_MF_CO_0285AgBe_TiO2_R03_1	11370	gi|7248345|emb|CAB77425.1|	gi|7248345|emb|CAB77425.1|	gi|7248345|emb|CAB77425.1|			>gi|7248345|emb|CAB77425.1| putative lipoprotein [Streptomyces coelicolor A3(2)]																	0.754374	4.92698	0.754374	4.92698	0.0942338	15.97	42.426	1	S	LADLEKSLADEDK	CK2;NEK6;PLK;PLK1	PLK	0.0027378
115	581	264	264		8;9	9;10;11	25	30	20110907_MF_CO_0285AgBe_TiO2_R03_1	3914	20	24	20110907_MF_CO_0285AgBe_TiO2_R03_1	3766	gi|7636032|emb|CAB88492.1|	gi|7636032|emb|CAB88492.1|	gi|7636032|emb|CAB88492.1|			>gi|7636032|emb|CAB88492.1| transcriptional regulatory protein [Streptomyces coelicolor A3(2)]																	0.979159	16.7207	0.979159	16.7207	4.13213e-16	37.8	142.97	1	S	EAAGARSSKV___
116	581	265	265		8;9	9;10;11	20	24	20110907_MF_CO_0285AgBe_TiO2_R03_1	3766	20	24	20110907_MF_CO_0285AgBe_TiO2_R03_1	3766	gi|7636032|emb|CAB88492.1|	gi|7636032|emb|CAB88492.1|	gi|7636032|emb|CAB88492.1|			>gi|7636032|emb|CAB88492.1| transcriptional regulatory protein [Streptomyces coelicolor A3(2)]																	0.9999	39.9979	0.9999	39.9979	4.13213e-16	37.8	142.97	1	S	AAGARSSKV____	PKA	PKA	0.042
117	581	207	207		984	1020	1704	2104	20110907_MF_CO_0285AgBe_TiO2_R03_1	7134	1706	2106	20110907_MF_CO_0285AgBe_TiO2_R03_1	7371	gi|7636032|emb|CAB88492.1|	gi|7636032|emb|CAB88492.1|	gi|7636032|emb|CAB88492.1|			>gi|7636032|emb|CAB88492.1| transcriptional regulatory protein [Streptomyces coelicolor A3(2)]																	0.970261	15.1356	0.970261	15.1356	6.52966e-05	44.29	94.363	1	S	LGPEHESLIGTVR
118	581	133	133		1153	1201	1967	2421	20110907_MF_CO_0285AgBe_TiO2_R03_1	5399	1966	2420	20110907_MF_CO_0285AgBe_TiO2_R03_1	5018	gi|7636032|emb|CAB88492.1|	gi|7636032|emb|CAB88492.1|	gi|7636032|emb|CAB88492.1|			>gi|7636032|emb|CAB88492.1| transcriptional regulatory protein [Streptomyces coelicolor A3(2)]																	0.999982	47.4354	0.999982	47.4354	2.61606e-11	49.52	127.83	1	S	IRNGDLSVDEATY	CK2;PLK;PLK1	PLK	0.0027378
119	598	12	12		1103	1149	1899	2352	20110907_MF_CO_0285AgBe_TiO2_R03_1	3883	1899	2352	20110907_MF_CO_0285AgBe_TiO2_R03_1	3883	gi|7672259|emb|CAB89448.1|	gi|7672259|emb|CAB89448.1|	gi|7672259|emb|CAB89448.1|			>gi|7672259|emb|CAB89448.1| putative integral membrane protein [Streptomyces coelicolor A3(2)]																	0.278394	0	0.278394	0	0.606459	4.52	2.3377	1	S	RLPTVGSMTGMDA
120	599	2	2		1113	1159;1160	1912	2365	20110907_MF_CO_0285AgBe_TiO2_R03_2	2056	1912	2365	20110907_MF_CO_0285AgBe_TiO2_R03_2	2056	gi|7672265|emb|CAB89454.1|	gi|7672265|emb|CAB89454.1|	gi|7672265|emb|CAB89454.1|			>gi|7672265|emb|CAB89454.1| hypothetical protein SCE25.23 [Streptomyces coelicolor A3(2)]																	1	3.17803	1	3.17803	0.596976	2.51	3.178	3	S	_____MSQVFSEE	GSK3	GSK3	0.081
121	599	6	6		1113	1159;1160	1912	2365	20110907_MF_CO_0285AgBe_TiO2_R03_2	2056	1912	2365	20110907_MF_CO_0285AgBe_TiO2_R03_2	2056	gi|7672265|emb|CAB89454.1|	gi|7672265|emb|CAB89454.1|	gi|7672265|emb|CAB89454.1|			>gi|7672265|emb|CAB89454.1| hypothetical protein SCE25.23 [Streptomyces coelicolor A3(2)]																	1	3.17803	1	3.17803	0.596976	2.51	3.178	3	S	_MSQVFSEETHRN	CK1	CK1	0.143
122	610	344	344		1375	1432	2387	2983	20110907_MF_CO_0285AgBe_TiO2_R03_1	4392	2387	2983	20110907_MF_CO_0285AgBe_TiO2_R03_1	4392	gi|7799256|emb|CAB90879.1|	gi|7799256|emb|CAB90879.1|	gi|7799256|emb|CAB90879.1|			>gi|7799256|emb|CAB90879.1| putative maltose-binding protein [Streptomyces coelicolor A3(2)]																	0.40044	0.363831	0.40044	0.363831	0.623283	3.14	1.5793	2	S	TVALKNSTLPTRD	NEK6	NEK6	0.076
123	612	17	17		1362	1419	2366	2960	20110907_MF_CO_0285AgBe_TiO2_R03_1	11921	2366	2960	20110907_MF_CO_0285AgBe_TiO2_R03_1	11921	gi|7799282|emb|CAB90904.1|	gi|7799282|emb|CAB90904.1|	gi|7799282|emb|CAB90904.1|			>gi|7799282|emb|CAB90904.1| putative lipoprotein. [Streptomyces coelicolor A3(2)]																	0.784414	0.36134	0.784414	0.36134	0.805875	0.83	0.50129	7	S	PVLTRRSLTTTLA	AURORA;PKA	AURORA	0.020748
124	612	37	37		1362	1419	2366	2960	20110907_MF_CO_0285AgBe_TiO2_R03_1	11921	2366	2960	20110907_MF_CO_0285AgBe_TiO2_R03_1	11921	gi|7799282|emb|CAB90904.1|	gi|7799282|emb|CAB90904.1|	gi|7799282|emb|CAB90904.1|			>gi|7799282|emb|CAB90904.1| putative lipoprotein. [Streptomyces coelicolor A3(2)]																	0.772622	0	0.772622	0	0.805875	0.83	0.50129	7	S	LAACGGSSSGGSS
125	612	38	38		1362	1419	2366	2960	20110907_MF_CO_0285AgBe_TiO2_R03_1	11921	2366	2960	20110907_MF_CO_0285AgBe_TiO2_R03_1	11921	gi|7799282|emb|CAB90904.1|	gi|7799282|emb|CAB90904.1|	gi|7799282|emb|CAB90904.1|			>gi|7799282|emb|CAB90904.1| putative lipoprotein. [Streptomyces coelicolor A3(2)]																	0.772622	0	0.772622	0	0.805875	0.83	0.50129	7	S	AACGGSSSGGSSD	GSK3	GSK3	0.081
126	612	39	39		1362	1419	2366	2960	20110907_MF_CO_0285AgBe_TiO2_R03_1	11921	2366	2960	20110907_MF_CO_0285AgBe_TiO2_R03_1	11921	gi|7799282|emb|CAB90904.1|	gi|7799282|emb|CAB90904.1|	gi|7799282|emb|CAB90904.1|			>gi|7799282|emb|CAB90904.1| putative lipoprotein. [Streptomyces coelicolor A3(2)]																	0.772622	0	0.772622	0	0.805875	0.83	0.50129	7	S	ACGGSSSGGSSDK	GSK3	GSK3	0.081
127	612	42	42		1362	1419	2366	2960	20110907_MF_CO_0285AgBe_TiO2_R03_1	11921	2366	2960	20110907_MF_CO_0285AgBe_TiO2_R03_1	11921	gi|7799282|emb|CAB90904.1|	gi|7799282|emb|CAB90904.1|	gi|7799282|emb|CAB90904.1|			>gi|7799282|emb|CAB90904.1| putative lipoprotein. [Streptomyces coelicolor A3(2)]																	0.772622	0	0.772622	0	0.805875	0.83	0.50129	7	S	GSSSGGSSDKVRF	CK1	CK1	0.081
128	612	43	43		1362	1419	2366	2960	20110907_MF_CO_0285AgBe_TiO2_R03_1	11921	2366	2960	20110907_MF_CO_0285AgBe_TiO2_R03_1	11921	gi|7799282|emb|CAB90904.1|	gi|7799282|emb|CAB90904.1|	gi|7799282|emb|CAB90904.1|			>gi|7799282|emb|CAB90904.1| putative lipoprotein. [Streptomyces coelicolor A3(2)]																	0.772622	0	0.772622	0	0.805875	0.83	0.50129	7	S	SSSGGSSDKVRFG	CK1	CK1	0.143
129	619	3	3		1091	1136	1880	2332	20110907_MF_CO_0285AgBe_TiO2_R03_1	5780	1880	2332	20110907_MF_CO_0285AgBe_TiO2_R03_1	5780	gi|8052369|emb|CAB92199.1|	gi|8052369|emb|CAB92199.1|	gi|8052369|emb|CAB92199.1|			>gi|8052369|emb|CAB92199.1| oxidoreductase. [Streptomyces coelicolor A3(2)]																	0.420666	2.71813	0.420666	2.71813	0.7782	3.28	3.612	2	S	____MISIPAYTL
130	626	232	232		1594	1655	2772	3481	20110907_MF_CO_0285AgBe_TiO2_R03_2	6752	2772	3481	20110907_MF_CO_0285AgBe_TiO2_R03_2	6752	gi|8052442|emb|CAB92383.1|	gi|8052442|emb|CAB92383.1|	gi|8052442|emb|CAB92383.1|			>gi|8052442|emb|CAB92383.1| putative integral membrane protein [Streptomyces coelicolor A3(2)]																	0.314891	0	0.314891	0	0.784251	6.29	5.3117	2	S	WKVTETSQKNGPT
131	626	247	247		1594	1655	2772	3481	20110907_MF_CO_0285AgBe_TiO2_R03_2	6752	2772	3481	20110907_MF_CO_0285AgBe_TiO2_R03_2	6752	gi|8052442|emb|CAB92383.1|	gi|8052442|emb|CAB92383.1|	gi|8052442|emb|CAB92383.1|			>gi|8052442|emb|CAB92383.1| putative integral membrane protein [Streptomyces coelicolor A3(2)]																	0.324348	0	0.324348	0	0.784251	6.29	5.3117	2	S	PGDSPVSGADELS	CK1;CK2	CK1	0.081
132	637	190	190		1059	1098	1830	2275	20110907_MF_CO_0285AgBe_TiO2_R03_1	11867	1830	2275	20110907_MF_CO_0285AgBe_TiO2_R03_1	11867	gi|8246819|emb|CAB92870.1|	gi|8246819|emb|CAB92870.1|	gi|8246819|emb|CAB92870.1|			>gi|8246819|emb|CAB92870.1| putative regulatory protein [Streptomyces coelicolor A3(2)]																	0.999982	47.3435	0.999982	47.3435	3.42231e-61	84.35	238.2	1	S	LIGTLDSARSQVV
133	637	224	224		1632	1695	2838	3570	20110907_MF_CO_0285AgBe_TiO2_R03_1	11777	2838	3570	20110907_MF_CO_0285AgBe_TiO2_R03_1	11777	gi|8246819|emb|CAB92870.1|	gi|8246819|emb|CAB92870.1|	gi|8246819|emb|CAB92870.1|			>gi|8246819|emb|CAB92870.1| putative regulatory protein [Streptomyces coelicolor A3(2)]																	0.999906	40.2652	0.999906	40.2652	5.21029e-25	56.97	149.41	1	S	GVPTVDSLVAQHL
134	642	305	305		1648	1712	2863	3595	20110907_MF_CO_0285AgBe_TiO2_R03_2	10800	2863	3595	20110907_MF_CO_0285AgBe_TiO2_R03_2	10800	gi|8248785|emb|CAB93046.1|	gi|8248785|emb|CAB93046.1|	gi|8248785|emb|CAB93046.1|			>gi|8248785|emb|CAB93046.1| putative solute-binding protein (putative secreted protein) [Streptomyces coelicolor A3(2)]																	0.473991	2.74871	0.473991	2.74871	0.794893	4.59	2.962	3	S	KNTLGVSDWMTAF	CK1;NEK6	NEK6	0.076
135	648	353	353		1111	1157	1909	2362	20110907_MF_CO_0285AgBe_TiO2_R03_1	1265	1909	2362	20110907_MF_CO_0285AgBe_TiO2_R03_1	1265	gi|8249945|emb|CAB93366.1|	gi|8249945|emb|CAB93366.1|	gi|8249945|emb|CAB93366.1|			>gi|8249945|emb|CAB93366.1| dihydroorotase [Streptomyces coelicolor A3(2)]																	1	30.07	1	30.07	0.744545	13.81	30.07	1	S	GVADRMSFKPAKI	PKA	PKA	0.042
136	649	21	21		624	652	1108	1338	20110907_MF_CO_0285AgBe_TiO2_R03_1	5133	1108	1338	20110907_MF_CO_0285AgBe_TiO2_R03_1	5133	gi|8249951|emb|CAB93372.1|	gi|8249951|emb|CAB93372.1|	gi|8249951|emb|CAB93372.1|			>gi|8249951|emb|CAB93372.1| putative peptidase [Streptomyces coelicolor A3(2)]																	1	18.3209	1	18.3209	0.609805	1.33	18.321	2	S	RCNAGGSAAALVS
137	649	27	27		624	652	1108	1338	20110907_MF_CO_0285AgBe_TiO2_R03_1	5133	1108	1338	20110907_MF_CO_0285AgBe_TiO2_R03_1	5133	gi|8249951|emb|CAB93372.1|	gi|8249951|emb|CAB93372.1|	gi|8249951|emb|CAB93372.1|			>gi|8249951|emb|CAB93372.1| putative peptidase [Streptomyces coelicolor A3(2)]																	1	18.3209	1	18.3209	0.609805	1.33	18.321	2	S	SAAALVSRPANVR
138	670	158	158		1289	1343	2265	2840	20110907_MF_CO_0285AgBe_TiO2_R03_2	6033	2265	2840	20110907_MF_CO_0285AgBe_TiO2_R03_2	6033	gi|8568783|emb|CAB94532.1|	gi|8568783|emb|CAB94532.1|	gi|8568783|emb|CAB94532.1|			>gi|8568783|emb|CAB94532.1| putative methylase [Streptomyces coelicolor A3(2)]																	1	40.1539	1	40.1539	0.517737	2.22	40.154	1	S	RRNMEGSRVDLRQ	CK2	CK2	0.117
139	676	79	79		1531	1591	2635	3312	20110907_MF_CO_0285AgBe_TiO2_R03_1	12173	2635	3312	20110907_MF_CO_0285AgBe_TiO2_R03_1	12173	gi|8568797|emb|CAB94546.1|	gi|8568797|emb|CAB94546.1|	gi|8568797|emb|CAB94546.1|			>gi|8568797|emb|CAB94546.1| putative secreted protein [Streptomyces coelicolor A3(2)]																	0.665716	4.30702	0.665716	4.30702	0.738221	10.16	10.309	1	S	YRVFSYSPRPRRV	CDK1;Proline-directed	CDK1	0.0057
140	677	337	337		874	906	1534	1909	20110907_MF_CO_0285AgBe_TiO2_R03_2	7926	1534	1909	20110907_MF_CO_0285AgBe_TiO2_R03_2	7926	gi|8568798|emb|CAB94547.1|	gi|8568798|emb|CAB94547.1|	gi|8568798|emb|CAB94547.1|			>gi|8568798|emb|CAB94547.1| chitinase C (putative secreted protein) [Streptomyces coelicolor A3(2)]																	0.452331	0	0.452331	0	0.589641	2.37	15.387	1	S	NIKILYSFGGWTW
141	681	50	50		919	952	1603	1991	20110907_MF_CO_0285AgBe_TiO2_R03_2	10318	1603	1991	20110907_MF_CO_0285AgBe_TiO2_R03_2	10318	gi|8744958|emb|CAB95284.1|	gi|8744958|emb|CAB95284.1|	gi|8744958|emb|CAB95284.1|			>gi|8744958|emb|CAB95284.1| putative sugar transport sugar binding protein [Streptomyces coelicolor A3(2)]																	0.886399	10.615	0.886399	10.615	0.685633	2.67	22.329	1	S	TGTPSASAKGEIT	CK1	CK1	0.143
142	693	2	2		1112	1158	1910	2363	20110907_MF_CO_0285AgBe_TiO2_R03_1	316	1910	2363	20110907_MF_CO_0285AgBe_TiO2_R03_1	316	gi|8894799|emb|CAB95986.1|	gi|8894799|emb|CAB95986.1|	gi|8894799|emb|CAB95986.1|			>gi|8894799|emb|CAB95986.1| putative integral membrane protein [Streptomyces coelicolor A3(2)]																	0.5115	0	0.5115	0	0.596976	4.45	1.3181	3	S	_____MSMSSAIP
143	693	4	4		1112	1158	1910	2363	20110907_MF_CO_0285AgBe_TiO2_R03_1	316	1910	2363	20110907_MF_CO_0285AgBe_TiO2_R03_1	316	gi|8894799|emb|CAB95986.1|	gi|8894799|emb|CAB95986.1|	gi|8894799|emb|CAB95986.1|			>gi|8894799|emb|CAB95986.1| putative integral membrane protein [Streptomyces coelicolor A3(2)]																	0.5115	0	0.5115	0	0.596976	4.45	1.3181	3	S	___MSMSSAIPTA
144	693	5	5		1112	1158	1910	2363	20110907_MF_CO_0285AgBe_TiO2_R03_1	316	1910	2363	20110907_MF_CO_0285AgBe_TiO2_R03_1	316	gi|8894799|emb|CAB95986.1|	gi|8894799|emb|CAB95986.1|	gi|8894799|emb|CAB95986.1|			>gi|8894799|emb|CAB95986.1| putative integral membrane protein [Streptomyces coelicolor A3(2)]																	0.5115	0	0.5115	0	0.596976	4.45	1.3181	3	S	__MSMSSAIPTAG	CK1	CK1	0.081
145	696	215	215		937	970	1626	2017	20110907_MF_CO_0285AgBe_TiO2_R03_1	12374	1626	2017	20110907_MF_CO_0285AgBe_TiO2_R03_1	12374	gi|8977941|emb|CAB95808.1|	gi|8977941|emb|CAB95808.1|	gi|8977941|emb|CAB95808.1|			>gi|8977941|emb|CAB95808.1| putative large transcriptional regulator [Streptomyces coelicolor A3(2)]																	0.5	0	0.5	0	0.582438	1.02	9.1327	1	S	LAELVLSRTDALA	CK2;NEK6	NEK6	0.076
146	697	8	8		922	955	1606	1994	20110907_MF_CO_0285AgBe_TiO2_R03_1	9709	1606	1994	20110907_MF_CO_0285AgBe_TiO2_R03_1	9709	gi|8977942|emb|CAB95809.1|	gi|8977942|emb|CAB95809.1|	gi|8977942|emb|CAB95809.1|			>gi|8977942|emb|CAB95809.1| Xaa-Pro aminopeptidase II (EC 3.4.11.9) [Streptomyces coelicolor A3(2)]																	0.524059	2.88186	0.524059	2.88186	0.762967	0.22	3.858	3	S	SNRRKNSLYPTLS	AURORA;CAMK2;PKA	PKA	0.004788
147	697	18	18		922	955	1606	1994	20110907_MF_CO_0285AgBe_TiO2_R03_1	9709	1606	1994	20110907_MF_CO_0285AgBe_TiO2_R03_1	9709	gi|8977942|emb|CAB95809.1|	gi|8977942|emb|CAB95809.1|	gi|8977942|emb|CAB95809.1|			>gi|8977942|emb|CAB95809.1| Xaa-Pro aminopeptidase II (EC 3.4.11.9) [Streptomyces coelicolor A3(2)]																	0.429375	1.72192	0.429375	1.72192	0.762967	0.22	3.858	3	S	TLSAELSALMRTG	CK1	CK1	0.143
148	698	310	310		998	1036	1735	2164	20110907_MF_CO_0285AgBe_TiO2_R03_1	7830	1735	2164	20110907_MF_CO_0285AgBe_TiO2_R03_1	7830	gi|8977943|emb|CAB95810.1|	gi|8977943|emb|CAB95810.1|	gi|8977943|emb|CAB95810.1|			>gi|8977943|emb|CAB95810.1| putative transcriptional regulator [Streptomyces coelicolor A3(2)]																	0.950322	12.8171	0.950322	12.8171	0.916183	3.68	20.279	1	S	ARELGISRRTLFR	NEK6	NEK6	0.076
149	706	131	131		809	840	1419	1764	20110907_MF_CO_0285AgBe_TiO2_R03_2	4124	1419	1764	20110907_MF_CO_0285AgBe_TiO2_R03_2	4124	gi|9714449|emb|CAC01365.1|	gi|9714449|emb|CAC01365.1|	gi|9714449|emb|CAC01365.1|			>gi|9714449|emb|CAC01365.1| hypothetical protein [Streptomyces coelicolor A3(2)]																	0.761654	3.38835	0.761654	3.38835	0.623283	1.5	3.7957	2	S	QQKGVDSLIRTDL
150	717	45	45		1661	1725	2882	3631	20110907_MF_CO_0285AgBe_TiO2_R03_1	2762	2882	3631	20110907_MF_CO_0285AgBe_TiO2_R03_1	2762	gi|9716217|emb|CAC01578.1|	gi|9716217|emb|CAC01578.1|	gi|9716217|emb|CAC01578.1|			>gi|9716217|emb|CAC01578.1| putative transcriptional regulatory protein [Streptomyces coelicolor A3(2)]																	0.757648	0.507029	0.757648	0.507029	0.661922	8.36	0.63661	3	S	LSAADTSAAPAPD
151	722	281	281		1382	1439	2394	2990	20110907_MF_CO_0285AgBe_TiO2_R03_2	3954	2394	2990	20110907_MF_CO_0285AgBe_TiO2_R03_2	3954	gi|9857153|emb|CAC04032.1|	gi|9857153|emb|CAC04032.1|	gi|9857153|emb|CAC04032.1|			>gi|9857153|emb|CAC04032.1| putative organophosphate acid anhydrase [Streptomyces coelicolor A3(2)]																	0.351587	0.511717	0.351587	0.511717	0.571092	11.27	20.279	2	S	WDRTLRSSYDRYP	CK2	CK2	0.117
152	724	396	396		1012	1050	1756	2189	20110907_MF_CO_0285AgBe_TiO2_R03_1	5236	1756	2189	20110907_MF_CO_0285AgBe_TiO2_R03_1	5236	gi|9857170|emb|CAC04049.1|	gi|9857170|emb|CAC04049.1|	gi|9857170|emb|CAC04049.1|			>gi|9857170|emb|CAC04049.1| hypothetical protein [Streptomyces coelicolor A3(2)]																	1	10.7703	1	10.7703	0.606459	0.5	10.77	2	S	KYRLMDSMDVVAG	NEK6	NEK6	0.076
153	724	405	405		1012	1050	1756	2189	20110907_MF_CO_0285AgBe_TiO2_R03_1	5236	1756	2189	20110907_MF_CO_0285AgBe_TiO2_R03_1	5236	gi|9857170|emb|CAC04049.1|	gi|9857170|emb|CAC04049.1|	gi|9857170|emb|CAC04049.1|			>gi|9857170|emb|CAC04049.1| hypothetical protein [Streptomyces coelicolor A3(2)]																	1	10.7703	1	10.7703	0.606459	0.5	10.77	2	S	VVAGLDSRPVLVK
154	726	4	4		1480	1540	2540	3167	20110907_MF_CO_0285AgBe_TiO2_R03_2	10091	2540	3167	20110907_MF_CO_0285AgBe_TiO2_R03_2	10091	gi|9885221|emb|CAC04229.1|	gi|9885221|emb|CAC04229.1|	gi|9885221|emb|CAC04229.1|			>gi|9885221|emb|CAC04229.1| putative acyltransferase [Streptomyces coelicolor A3(2)]																	0.471182	0.154931	0.471182	0.154931	0.723769	0.36	6.4463	3	S	___MTVSVTLPAL
155	726	13	13		1480	1540	2540	3167	20110907_MF_CO_0285AgBe_TiO2_R03_2	10091	2540	3167	20110907_MF_CO_0285AgBe_TiO2_R03_2	10091	gi|9885221|emb|CAC04229.1|	gi|9885221|emb|CAC04229.1|	gi|9885221|emb|CAC04229.1|			>gi|9885221|emb|CAC04229.1| putative acyltransferase [Streptomyces coelicolor A3(2)]																	0.514531	0.306335	0.514531	0.306335	0.723769	0.36	6.4463	3	S	LPALGESVTEGTV	CK2;NEK6	NEK6	0.076
156	746	604	604		828	859	1448	1803	20110907_MF_CO_0285AgBe_TiO2_R03_1	8312	1448	1803	20110907_MF_CO_0285AgBe_TiO2_R03_1	8312	IPI:CON_00021304.1|SWISS-PROT:P35908	IPI:CON_00021304.1|SWISS-PROT:P35908	IPI:CON_00021304.1|SWISS-PROT:P35908	Keratin, type II cytoskeletal 2 epidermal;Cytokeratin-2e	KRT2;KRT2A;KRT2E	Keratin, type II cytoskeletal 2 epidermal	P35908	ENSG00000172867	PF00038	Filament	Intermediate filament protein		GO:0005813;GO:0005815;GO:0005882;GO:0043226;GO:0043228;GO:0043229;GO:0043232;GO:0044422;GO:0044424;GO:0044430;GO:0044444;GO:0044446;GO:0044464;GO:0045095	centrosome;microtubule organizing center;intermediate filament;organelle;non-membrane-bounded organelle;intracellular organelle;intracellular non-membrane-bounded organelle;organelle part;intracellular part;cytoskeletal part;cytoplasmic part	GO:0005198;GO:0005200;GO:0005488;GO:0005515	structural molecule activity;structural constituent of cytoskeleton;binding;protein binding	GO:0001775;GO:0006928;GO:0008283;GO:0009987;GO:0016477;GO:0031424;GO:0032502;GO:0032980;GO:0043616;GO:0048870;GO:0051546	cell activation;cell motion;cell proliferation;cellular process;cell migration;keratinization;developmental process;keratinocyte activation;keratinocyte proliferation;cell motility;keratinocyte migration	hsa:3849			K07605	0.28758	0.143738	0.28758	0.143738	0.774667	1.35	6.8967	2	S	GGGKHSSGGGSRG	GSK3	GSK3	0.081
157	746	620	620		828	859	1448	1803	20110907_MF_CO_0285AgBe_TiO2_R03_1	8312	1448	1803	20110907_MF_CO_0285AgBe_TiO2_R03_1	8312	IPI:CON_00021304.1|SWISS-PROT:P35908	IPI:CON_00021304.1|SWISS-PROT:P35908	IPI:CON_00021304.1|SWISS-PROT:P35908	Keratin, type II cytoskeletal 2 epidermal;Cytokeratin-2e	KRT2;KRT2A;KRT2E	Keratin, type II cytoskeletal 2 epidermal	P35908	ENSG00000172867	PF00038	Filament	Intermediate filament protein		GO:0005813;GO:0005815;GO:0005882;GO:0043226;GO:0043228;GO:0043229;GO:0043232;GO:0044422;GO:0044424;GO:0044430;GO:0044444;GO:0044446;GO:0044464;GO:0045095	centrosome;microtubule organizing center;intermediate filament;organelle;non-membrane-bounded organelle;intracellular organelle;intracellular non-membrane-bounded organelle;organelle part;intracellular part;cytoskeletal part;cytoplasmic part	GO:0005198;GO:0005200;GO:0005488;GO:0005515	structural molecule activity;structural constituent of cytoskeleton;binding;protein binding	GO:0001775;GO:0006928;GO:0008283;GO:0009987;GO:0016477;GO:0031424;GO:0032502;GO:0032980;GO:0043616;GO:0048870;GO:0051546	cell activation;cell motion;cell proliferation;cellular process;cell migration;keratinization;developmental process;keratinocyte activation;keratinocyte proliferation;cell motility;keratinocyte migration	hsa:3849			K07605	0.169669	0.69173	0.169669	0.69173	0.774667	1.35	6.8967	2	S	SGGGYGSGGGGSS
158	749	228	228		1522	1582	2614	3279	20110907_MF_CO_0285AgBe_TiO2_R03_2	4885	2614	3279	20110907_MF_CO_0285AgBe_TiO2_R03_2	4885	IPI:CON_00702590.1|SWISS-PROT:Q28065	IPI:CON_00702590.1|SWISS-PROT:Q28065	IPI:CON_00702590.1|SWISS-PROT:Q28065			>IPI:CON_00702590.1|SWISS-PROT:Q28065 (Bos taurus) C4b-binding protein alpha chain precursor	Q28065																0.909849	13.259	0.909849	13.259	0.531533	5.59	21.351	2	S	KTIGVWSPSPPSC	ERK/MAPK;Proline-directed	ERK/MAPK	0.0034
159	749	230	230		1522	1582	2614	3279	20110907_MF_CO_0285AgBe_TiO2_R03_2	4885	2614	3279	20110907_MF_CO_0285AgBe_TiO2_R03_2	4885	IPI:CON_00702590.1|SWISS-PROT:Q28065	IPI:CON_00702590.1|SWISS-PROT:Q28065	IPI:CON_00702590.1|SWISS-PROT:Q28065			>IPI:CON_00702590.1|SWISS-PROT:Q28065 (Bos taurus) C4b-binding protein alpha chain precursor	Q28065																0.707413	5.08596	0.707413	5.08596	0.531533	5.59	21.351	2	S	IGVWSPSPPSCKK	Proline-directed	Proline-directed	0.05
160	750	2257	2257		1276	1330	2244	2806	20110907_MF_CO_0285AgBe_TiO2_R03_1	5290	2245	2807	20110907_MF_CO_0285AgBe_TiO2_R03_2	4308	IPI:CON_00702736.3|ENSEMBL:ENSBTAP00000008967	IPI:CON_00702736.3|ENSEMBL:ENSBTAP00000008967	IPI:CON_00702736.3|ENSEMBL:ENSBTAP00000008967			>IPI:CON_00702736.3|ENSEMBL:ENSBTAP00000008967 (Bos taurus) similar to cardiomyopathy associated 5																	0.531969	2.95354	0.531969	2.95354	0.702867	5.9	29.071	1	S	AKRETASESAGSL
161	751	579	579		899	932	1574	1961	20110907_MF_CO_0285AgBe_TiO2_R03_2	3850	1574	1961	20110907_MF_CO_0285AgBe_TiO2_R03_2	3850	IPI:CON_00708008.1|ENSEMBL:ENSBTAP00000032840	IPI:CON_00708008.1|ENSEMBL:ENSBTAP00000032840	IPI:CON_00708008.1|ENSEMBL:ENSBTAP00000032840			>IPI:CON_00708008.1|ENSEMBL:ENSBTAP00000032840 (Bos taurus) similar to apolipoprotein B, partial																	0.716016	4.01628	0.716016	4.01628	0.668487	1.57	4.5453	1	S	KITQLLSGEQNEQ	CK1	CK1	0.143
162	752	1544	1544		898	931	1573	1960	20110907_MF_CO_0285AgBe_TiO2_R03_1	9154	1573	1960	20110907_MF_CO_0285AgBe_TiO2_R03_1	9154	IPI:CON_00711422.1|ENSEMBL:ENSBTAP00000011213	IPI:CON_00711422.1|ENSEMBL:ENSBTAP00000011213	IPI:CON_00711422.1|ENSEMBL:ENSBTAP00000011213			>IPI:CON_00711422.1|ENSEMBL:ENSBTAP00000011213 (Bos taurus) similar to apolipoprotein B, partial																	0.610042	1.18166	0.610042	1.18166	0.802584	1.35	19.76	3	S	LQEALSSTSVTYM
163	752	1546	1546		898	931	1573	1960	20110907_MF_CO_0285AgBe_TiO2_R03_1	9154	1573	1960	20110907_MF_CO_0285AgBe_TiO2_R03_1	9154	IPI:CON_00711422.1|ENSEMBL:ENSBTAP00000011213	IPI:CON_00711422.1|ENSEMBL:ENSBTAP00000011213	IPI:CON_00711422.1|ENSEMBL:ENSBTAP00000011213			>IPI:CON_00711422.1|ENSEMBL:ENSBTAP00000011213 (Bos taurus) similar to apolipoprotein B, partial																	0.425283	0	0.425283	0	0.802584	1.35	19.76	3	S	EALSSTSVTYMKA	CK1	CK1	0.081
164	753	1343	1343		55	60	110	124	20110907_MF_CO_0285AgBe_TiO2_R03_1	2077	110	124	20110907_MF_CO_0285AgBe_TiO2_R03_1	2077	IPI:CON_00713505.1|SWISS-PROT:Q2UVX4	IPI:CON_00713505.1|SWISS-PROT:Q2UVX4	IPI:CON_00713505.1|SWISS-PROT:Q2UVX4			>IPI:CON_00713505.1|SWISS-PROT:Q2UVX4 (Bos taurus) Complement C3 precursor	Q2UVX4																0.283834	0	0.283834	0	0.579591	0.59	2.6654	1	S	KGQGTLSVVTVYH
165	754	36	36		1299	1353	2276	2854	20110907_MF_CO_0285AgBe_TiO2_R03_1	4020	2276	2854	20110907_MF_CO_0285AgBe_TiO2_R03_1	4020	IPI:CON_00714876.1|ENSEMBL:ENSBTAP00000038253	IPI:CON_00714876.1|ENSEMBL:ENSBTAP00000038253	IPI:CON_00714876.1|ENSEMBL:ENSBTAP00000038253			>IPI:CON_00714876.1|ENSEMBL:ENSBTAP00000038253 (Bos taurus) 63 kDa protein																	0.741562	6.95093	0.741562	6.95093	0.794387	1.47	28.696	1	S	YQRRSTSSSVRRS	CAMK2;PKA/AKT	PKA/AKT	0.00111111
166	756	15	15		1104	1150	1900	2353	20110907_MF_CO_0285AgBe_TiO2_R03_1	8914	1900	2353	20110907_MF_CO_0285AgBe_TiO2_R03_1	8914	IPI:CON_6016413|SWISS-PROT:Q15323;IPI:CON_109456|TREMBL:Q9UE12;IPI:CON_6686299|SWISS-PROT:Q14525	IPI:CON_6016413|SWISS-PROT:Q15323	IPI:CON_6016413|SWISS-PROT:Q15323	Keratin, type I cuticular Ha1;Hair keratin, type I Ha1;Keratin-31;Keratin, type I cuticular Ha1;Hair keratin, type I Ha1;Keratin-31;Keratin, type I cuticular Ha3-II;Hair keratin, type I Ha3-II;Keratin-33B	KRT31;HHA1;HKA1;KRTHA1;KRT31;HHA1;HKA1;KRTHA1;KRT33B;HHA3-II;HKA3B;KRTHA3B	>IPI:CON_6016413|SWISS-PROT:Q15323 Keratin, type I cuticular HA1 (Hair keratin, type I HA1);>IPI:CON_109456|TREMBL:Q9UE12 Type I hair keratin 1 - Homo sapiens (Human).;>IPI:CON_6686299|SWISS-PROT:Q14525 Keratin, type I cuticular HA3-II (Hair keratin, type	Q15323;Q9UE12;Q14525	ENSG00000094796;ENSG00000094796;ENSG00000131738	PF00038;PF00038;PF00038	Filament;Filament;Filament	Intermediate filament protein;Intermediate filament protein;Intermediate filament protein		GO:0005882;GO:0044422;GO:0044424;GO:0044430;GO:0044446;GO:0044464;GO:0005882;GO:0044422;GO:0044424;GO:0044430;GO:0044446;GO:0044464;GO:0005882;GO:0044422;GO:0044424;GO:0044430;GO:0044446;GO:0044464	intermediate filament;organelle part;intracellular part;cytoskeletal part;intracellular organelle part;cell part;intermediate filament;organelle part;intracellular part;cytoskeletal part;intracellular organelle part;cell part;intermediate filament	GO:0005198;GO:0005200;GO:0005488;GO:0005515;GO:0005198;GO:0005200;GO:0005488;GO:0005515;GO:0005198;GO:0005488;GO:0005515	structural molecule activity;structural constituent of cytoskeleton;binding;protein binding;structural molecule activity;structural constituent of cytoskeleton;binding;protein binding;structural molecule activity;binding;protein binding	GO:0008544;GO:0009888;GO:0032502;GO:0048856;GO:0008544;GO:0009888;GO:0032502;GO:0048856	epidermis development;tissue development;developmental process;anatomical structure development;epidermis development;tissue development;developmental process;anatomical structure development	hsa:3881;hsa:3881;hsa:3884			K07604	0.277849	0	0.277849	0	0.606459	0.62	2.2379	2	S	SLSCRTSCSSRPC	CK1;PKA	PKA	0.042
167	756	17	17		1104	1150	1900	2353	20110907_MF_CO_0285AgBe_TiO2_R03_1	8914	1900	2353	20110907_MF_CO_0285AgBe_TiO2_R03_1	8914	IPI:CON_6016413|SWISS-PROT:Q15323;IPI:CON_109456|TREMBL:Q9UE12;IPI:CON_6686299|SWISS-PROT:Q14525	IPI:CON_6016413|SWISS-PROT:Q15323	IPI:CON_6016413|SWISS-PROT:Q15323	Keratin, type I cuticular Ha1;Hair keratin, type I Ha1;Keratin-31;Keratin, type I cuticular Ha1;Hair keratin, type I Ha1;Keratin-31;Keratin, type I cuticular Ha3-II;Hair keratin, type I Ha3-II;Keratin-33B	KRT31;HHA1;HKA1;KRTHA1;KRT31;HHA1;HKA1;KRTHA1;KRT33B;HHA3-II;HKA3B;KRTHA3B	>IPI:CON_6016413|SWISS-PROT:Q15323 Keratin, type I cuticular HA1 (Hair keratin, type I HA1);>IPI:CON_109456|TREMBL:Q9UE12 Type I hair keratin 1 - Homo sapiens (Human).;>IPI:CON_6686299|SWISS-PROT:Q14525 Keratin, type I cuticular HA3-II (Hair keratin, type	Q15323;Q9UE12;Q14525	ENSG00000094796;ENSG00000094796;ENSG00000131738	PF00038;PF00038;PF00038	Filament;Filament;Filament	Intermediate filament protein;Intermediate filament protein;Intermediate filament protein		GO:0005882;GO:0044422;GO:0044424;GO:0044430;GO:0044446;GO:0044464;GO:0005882;GO:0044422;GO:0044424;GO:0044430;GO:0044446;GO:0044464;GO:0005882;GO:0044422;GO:0044424;GO:0044430;GO:0044446;GO:0044464	intermediate filament;organelle part;intracellular part;cytoskeletal part;intracellular organelle part;cell part;intermediate filament;organelle part;intracellular part;cytoskeletal part;intracellular organelle part;cell part;intermediate filament	GO:0005198;GO:0005200;GO:0005488;GO:0005515;GO:0005198;GO:0005200;GO:0005488;GO:0005515;GO:0005198;GO:0005488;GO:0005515	structural molecule activity;structural constituent of cytoskeleton;binding;protein binding;structural molecule activity;structural constituent of cytoskeleton;binding;protein binding;structural molecule activity;binding;protein binding	GO:0008544;GO:0009888;GO:0032502;GO:0048856;GO:0008544;GO:0009888;GO:0032502;GO:0048856	epidermis development;tissue development;developmental process;anatomical structure development;epidermis development;tissue development;developmental process;anatomical structure development	hsa:3881;hsa:3881;hsa:3884			K07604	0.276353	0	0.276353	0	0.606459	0.62	2.2379	2	S	SCRTSCSSRPCVP
168	756	18	18		1104	1150	1900	2353	20110907_MF_CO_0285AgBe_TiO2_R03_1	8914	1900	2353	20110907_MF_CO_0285AgBe_TiO2_R03_1	8914	IPI:CON_6016413|SWISS-PROT:Q15323;IPI:CON_109456|TREMBL:Q9UE12;IPI:CON_6686299|SWISS-PROT:Q14525	IPI:CON_6016413|SWISS-PROT:Q15323	IPI:CON_6016413|SWISS-PROT:Q15323	Keratin, type I cuticular Ha1;Hair keratin, type I Ha1;Keratin-31;Keratin, type I cuticular Ha1;Hair keratin, type I Ha1;Keratin-31;Keratin, type I cuticular Ha3-II;Hair keratin, type I Ha3-II;Keratin-33B	KRT31;HHA1;HKA1;KRTHA1;KRT31;HHA1;HKA1;KRTHA1;KRT33B;HHA3-II;HKA3B;KRTHA3B	>IPI:CON_6016413|SWISS-PROT:Q15323 Keratin, type I cuticular HA1 (Hair keratin, type I HA1);>IPI:CON_109456|TREMBL:Q9UE12 Type I hair keratin 1 - Homo sapiens (Human).;>IPI:CON_6686299|SWISS-PROT:Q14525 Keratin, type I cuticular HA3-II (Hair keratin, type	Q15323;Q9UE12;Q14525	ENSG00000094796;ENSG00000094796;ENSG00000131738	PF00038;PF00038;PF00038	Filament;Filament;Filament	Intermediate filament protein;Intermediate filament protein;Intermediate filament protein		GO:0005882;GO:0044422;GO:0044424;GO:0044430;GO:0044446;GO:0044464;GO:0005882;GO:0044422;GO:0044424;GO:0044430;GO:0044446;GO:0044464;GO:0005882;GO:0044422;GO:0044424;GO:0044430;GO:0044446;GO:0044464	intermediate filament;organelle part;intracellular part;cytoskeletal part;intracellular organelle part;cell part;intermediate filament;organelle part;intracellular part;cytoskeletal part;intracellular organelle part;cell part;intermediate filament	GO:0005198;GO:0005200;GO:0005488;GO:0005515;GO:0005198;GO:0005200;GO:0005488;GO:0005515;GO:0005198;GO:0005488;GO:0005515	structural molecule activity;structural constituent of cytoskeleton;binding;protein binding;structural molecule activity;structural constituent of cytoskeleton;binding;protein binding;structural molecule activity;binding;protein binding	GO:0008544;GO:0009888;GO:0032502;GO:0048856;GO:0008544;GO:0009888;GO:0032502;GO:0048856	epidermis development;tissue development;developmental process;anatomical structure development;epidermis development;tissue development;developmental process;anatomical structure development	hsa:3881;hsa:3881;hsa:3884			K07604	0.27566	0	0.27566	0	0.606459	0.62	2.2379	2	S	CRTSCSSRPCVPP	CK1	CK1	0.081
169	757	115	115		1569	1630	2727	3423	20110907_MF_CO_0285AgBe_TiO2_R03_1	7517	2727	3423	20110907_MF_CO_0285AgBe_TiO2_R03_1	7517	IPI:CON_CASA1|SWISS-PROT:P02662	IPI:CON_CASA1|SWISS-PROT:P02662	IPI:CON_CASA1|SWISS-PROT:P02662			>IPI:CON_CASA1|SWISS-PROT:P02662 Alpha-S1-casein - Bos taurus (Bovine).	P02662																1	87.6673	1	87.6673	0.000227445	18.92	87.667	1	S	LEIVPNSAEERLH	CK2	CK2	0.117
170	758	35	35		696	725	1238	1478	20110907_MF_CO_0285AgBe_TiO2_R03_1	5295	1237	1477	20110907_MF_CO_0285AgBe_TiO2_R03_1	5289	IPI:CON_CASB|SWISS-PROT:P02666	IPI:CON_CASB|SWISS-PROT:P02666	IPI:CON_CASB|SWISS-PROT:P02666			>IPI:CON_CASB|SWISS-PROT:P02666 Beta-casein - Bos taurus (Bovine).	P02666																0.99774	26.4485	0.99774	26.4485	0.000658557	31.4	76.357	1	S	KIEKFQSEEQQQT	CHK1;PKD	PKD	0.020748
171	760	213	213		1241	1293	2167	2691	20110907_MF_CO_0285AgBe_TiO2_R03_1	12028	2167	2691	20110907_MF_CO_0285AgBe_TiO2_R03_1	12028	IPI:CON_IPI00005859.3|SWISS-PROT:O95678	IPI:CON_IPI00005859.3|SWISS-PROT:O95678	IPI:CON_IPI00005859.3|SWISS-PROT:O95678	Keratin, type II cytoskeletal 75;Cytokeratin-75;Keratin-75;Type II keratin-18;Type II keratin-K6hf;Keratin-6 hair follicle	KRT75;K6HF;KB18	Keratin, type II cytoskeletal 75	O95678	ENSG00000170454	PF00038	Filament	Intermediate filament protein		GO:0005882;GO:0044422;GO:0044424;GO:0044430;GO:0044446;GO:0044464;GO:0045095	intermediate filament;organelle part;intracellular part;cytoskeletal part;intracellular organelle part;cell part;keratin filament	GO:0005198	structural molecule activity			hsa:9119			K07605	0.333333	0	0.333333	0	0.582438	5.25	3.0409	1	S	LRRQLESITTERG
172	763	30	30	Phosphoserine	1035	1074	1791	2231	20110907_MF_CO_0285AgBe_TiO2_R03_1	7536	1791	2231	20110907_MF_CO_0285AgBe_TiO2_R03_1	7536	IPI:CON_IPI00406377.3|SWISS-PROT:Q9DCV7	IPI:CON_IPI00406377.3|SWISS-PROT:Q9DCV7	IPI:CON_IPI00406377.3|SWISS-PROT:Q9DCV7	Keratin, type II cytoskeletal 7;Cytokeratin-7	Krt7;Krt2-7	Keratin, type II cytoskeletal 7	Q9DCV7	ENSMUSG00000023039	PF00038	Filament	Intermediate filament protein		GO:0005882;GO:0044422;GO:0044424;GO:0044430;GO:0044446;GO:0044464;GO:0045095	intermediate filament;organelle part;intracellular part;cytoskeletal part;intracellular organelle part;cell part;keratin filament	GO:0005198;GO:0005488;GO:0005515	structural molecule activity;binding;protein binding	GO:0006139;GO:0006259;GO:0006260;GO:0006417;GO:0006807;GO:0008152;GO:0009058;GO:0009059;GO:0009889;GO:0009987;GO:0010468;GO:0010556;GO:0010608;GO:0019222;GO:0022402;GO:0022403;GO:0031323;GO:0031326;GO:0032268;GO:0034645;GO:0034960;GO:0034961;GO:0043170;GO:0043283;GO:0043284;GO:0044237;GO:0044238;GO:0044249;GO:0044260;GO:0050789;GO:0050794;GO:0051246;GO:0051325;GO:0060255;GO:0065007;GO:0080090	nucleobase, nucleoside, nucleotide and nucleic acid metabolic process;DNA metabolic process;DNA replication;regulation of translation;nitrogen compound metabolic process;metabolic process;biosynthetic process;macromolecule biosynthetic process	mmu:110310			K07605	0.832213	7.00227	0.832213	7.00227	0.652314	10.1	35.71	1	S	GRASFGSRSLYGL	CK1	CK1	0.081
173	764	14	14		1342	1398	2340	2934	20110907_MF_CO_0285AgBe_TiO2_R03_2	2723	2340	2934	20110907_MF_CO_0285AgBe_TiO2_R03_2	2723	IPI:CON_IPI00869238.1|H-INV:HIT000015463	IPI:CON_IPI00869238.1|H-INV:HIT000015463	IPI:CON_IPI00869238.1|H-INV:HIT000015463			Similar to Keratin 18																	0.832134	9.9626	0.832134	9.9626	0.944893	2.12	24.632	1	S	GGWRAKSGSTWRR	CAMK2	CAMK2	0.042
174	767	376	376		159	169	297	350	20110907_MF_CO_0285AgBe_TiO2_R03_1	8598	297	350	20110907_MF_CO_0285AgBe_TiO2_R03_1	8598	IPI:REV_CON_00135197.5|SWISS-PROT:Q9D312	IPI:REV_CON_00135197.5|SWISS-PROT:Q9D312	IPI:REV_CON_00135197.5|SWISS-PROT:Q9D312	Keratin, type I cytoskeletal 20;Cytokeratin-20;Keratin-20	Krt20	Keratin, type I cytoskeletal 20	Q9D312	ENSMUSG00000035775	PF00038	Filament	Intermediate filament protein		GO:0005882;GO:0044422;GO:0044424;GO:0044430;GO:0044446;GO:0044464	intermediate filament;organelle part;intracellular part;cytoskeletal part;intracellular organelle part;cell part	GO:0005198;GO:0005488;GO:0005515	structural molecule activity;binding;protein binding	GO:0006915;GO:0006950;GO:0006996;GO:0007010;GO:0008219;GO:0009987;GO:0012501;GO:0016043;GO:0016265;GO:0032879;GO:0032880;GO:0033554;GO:0045103;GO:0045104;GO:0045109;GO:0050708;GO:0050789;GO:0050794;GO:0050896;GO:0051046;GO:0051049;GO:0051223;GO:0051716;GO:0060341;GO:0065007;GO:0070201	apoptosis;response to stress;organelle organization;cytoskeleton organization;cell death;cellular process;programmed cell death;cellular component organization;death;regulation of localization;regulation of protein localization;cellular response to stress	mmu:66809			K07604	0.578502	0	0.578502	0	0.885427	1.53	18.155	3	S	YSMVKASVSRITG	AURORA	AURORA	0.020748
175	767	378	378		159	169	297	350	20110907_MF_CO_0285AgBe_TiO2_R03_1	8598	297	350	20110907_MF_CO_0285AgBe_TiO2_R03_1	8598	IPI:REV_CON_00135197.5|SWISS-PROT:Q9D312	IPI:REV_CON_00135197.5|SWISS-PROT:Q9D312	IPI:REV_CON_00135197.5|SWISS-PROT:Q9D312	Keratin, type I cytoskeletal 20;Cytokeratin-20;Keratin-20	Krt20	Keratin, type I cytoskeletal 20	Q9D312	ENSMUSG00000035775	PF00038	Filament	Intermediate filament protein		GO:0005882;GO:0044422;GO:0044424;GO:0044430;GO:0044446;GO:0044464	intermediate filament;organelle part;intracellular part;cytoskeletal part;intracellular organelle part;cell part	GO:0005198;GO:0005488;GO:0005515	structural molecule activity;binding;protein binding	GO:0006915;GO:0006950;GO:0006996;GO:0007010;GO:0008219;GO:0009987;GO:0012501;GO:0016043;GO:0016265;GO:0032879;GO:0032880;GO:0033554;GO:0045103;GO:0045104;GO:0045109;GO:0050708;GO:0050789;GO:0050794;GO:0050896;GO:0051046;GO:0051049;GO:0051223;GO:0051716;GO:0060341;GO:0065007;GO:0070201	apoptosis;response to stress;organelle organization;cytoskeleton organization;cell death;cellular process;programmed cell death;cellular component organization;death;regulation of localization;regulation of protein localization;cellular response to stress	mmu:66809			K07604	0.57869	0	0.57869	0	0.885427	1.53	18.155	3	S	MVKASVSRITGHG
176	767	391	391		159	169	297	350	20110907_MF_CO_0285AgBe_TiO2_R03_1	8598	297	350	20110907_MF_CO_0285AgBe_TiO2_R03_1	8598	IPI:REV_CON_00135197.5|SWISS-PROT:Q9D312	IPI:REV_CON_00135197.5|SWISS-PROT:Q9D312	IPI:REV_CON_00135197.5|SWISS-PROT:Q9D312	Keratin, type I cytoskeletal 20;Cytokeratin-20;Keratin-20	Krt20	Keratin, type I cytoskeletal 20	Q9D312	ENSMUSG00000035775	PF00038	Filament	Intermediate filament protein		GO:0005882;GO:0044422;GO:0044424;GO:0044430;GO:0044446;GO:0044464	intermediate filament;organelle part;intracellular part;cytoskeletal part;intracellular organelle part;cell part	GO:0005198;GO:0005488;GO:0005515	structural molecule activity;binding;protein binding	GO:0006915;GO:0006950;GO:0006996;GO:0007010;GO:0008219;GO:0009987;GO:0012501;GO:0016043;GO:0016265;GO:0032879;GO:0032880;GO:0033554;GO:0045103;GO:0045104;GO:0045109;GO:0050708;GO:0050789;GO:0050794;GO:0050896;GO:0051046;GO:0051049;GO:0051223;GO:0051716;GO:0060341;GO:0065007;GO:0070201	apoptosis;response to stress;organelle organization;cytoskeleton organization;cell death;cellular process;programmed cell death;cellular component organization;death;regulation of localization;regulation of protein localization;cellular response to stress	mmu:66809			K07604	0.553739	3.95578	0.553739	3.95578	0.885427	1.53	18.155	3	S	GAGGYVSPAAGRL	Proline-directed	Proline-directed	0.05
177	769	500	500		1452	1510	2493	3111	20110907_MF_CO_0285AgBe_TiO2_R03_1	5637	2493	3111	20110907_MF_CO_0285AgBe_TiO2_R03_1	5637	IPI:REV_CON_00686450.1|SWISS-PROT:Q3SZ57	IPI:REV_CON_00686450.1|SWISS-PROT:Q3SZ57	IPI:REV_CON_00686450.1|SWISS-PROT:Q3SZ57			>IPI:REV_CON_00686450.1|SWISS-PROT:Q3SZ57 (Bos taurus) Alpha-fetoprotein precursor	Q3SZ57																0.948831	9.72051	0.948831	9.72051	0.662241	0.61	12.058	3	S	RTSCCDSLGKYEP	CK1	CK1	0.143
178	772	762	762		1337	1393	2333	2927	20110907_MF_CO_0285AgBe_TiO2_R03_2	4701	2333	2927	20110907_MF_CO_0285AgBe_TiO2_R03_2	4701	IPI:REV_CON_00692205.1|SWISS-PROT:P06868	IPI:REV_CON_00692205.1|SWISS-PROT:P06868	IPI:REV_CON_00692205.1|SWISS-PROT:P06868			>IPI:REV_CON_00692205.1|SWISS-PROT:P06868 (Bos taurus) Plasminogen precursor	P06868																0.333333	0	0.333333	0	0.8086	12.18	-1.3189e-11	2	S	ACDEVRSGALKRN
179	772	769	769		1337	1393	2333	2927	20110907_MF_CO_0285AgBe_TiO2_R03_2	4701	2333	2927	20110907_MF_CO_0285AgBe_TiO2_R03_2	4701	IPI:REV_CON_00692205.1|SWISS-PROT:P06868	IPI:REV_CON_00692205.1|SWISS-PROT:P06868	IPI:REV_CON_00692205.1|SWISS-PROT:P06868			>IPI:REV_CON_00692205.1|SWISS-PROT:P06868 (Bos taurus) Plasminogen precursor	P06868																0.333333	0	0.333333	0	0.8086	12.18	-1.3189e-11	2	S	GALKRNSLSLLSA	AURORA;AURORA-A;PKA	AURORA-A	0.0013272
180	772	771	771		1337	1393	2333	2927	20110907_MF_CO_0285AgBe_TiO2_R03_2	4701	2333	2927	20110907_MF_CO_0285AgBe_TiO2_R03_2	4701	IPI:REV_CON_00692205.1|SWISS-PROT:P06868	IPI:REV_CON_00692205.1|SWISS-PROT:P06868	IPI:REV_CON_00692205.1|SWISS-PROT:P06868			>IPI:REV_CON_00692205.1|SWISS-PROT:P06868 (Bos taurus) Plasminogen precursor	P06868																0.333333	0	0.333333	0	0.8086	12.18	-1.3189e-11	2	S	LKRNSLSLLSAGQ
181	772	774	774		1337	1393	2333	2927	20110907_MF_CO_0285AgBe_TiO2_R03_2	4701	2333	2927	20110907_MF_CO_0285AgBe_TiO2_R03_2	4701	IPI:REV_CON_00692205.1|SWISS-PROT:P06868	IPI:REV_CON_00692205.1|SWISS-PROT:P06868	IPI:REV_CON_00692205.1|SWISS-PROT:P06868			>IPI:REV_CON_00692205.1|SWISS-PROT:P06868 (Bos taurus) Plasminogen precursor	P06868																0.333333	0	0.333333	0	0.8086	12.18	-1.3189e-11	2	S	NSLSLLSAGQTNV	CK1	CK1	0.081
182	775	189	189		1305	1359	2284	2868	20110907_MF_CO_0285AgBe_TiO2_R03_2	4523	2284	2868	20110907_MF_CO_0285AgBe_TiO2_R03_2	4523	IPI:REV_CON_00703333.3|TREMBL:Q0V8M9;Q9TRI0	IPI:REV_CON_00703333.3|TREMBL:Q0V8M9;Q9TRI0	IPI:REV_CON_00703333.3|TREMBL:Q0V8M9;Q9TRI0			>IPI:REV_CON_00703333.3|TREMBL:Q0V8M9;Q9TRI0 (Bos taurus) similar to inter-alpha (globulin) inhibitor H3 isoform 2	Q0V8M9;Q9TRI0																0.884577	9.03903	0.884577	9.03903	0.453474	8.39	44.395	1	S	YRRTTQSDRSGKT
183	776	266	266		879	912	1543	1920	20110907_MF_CO_0285AgBe_TiO2_R03_2	7062	1543	1920	20110907_MF_CO_0285AgBe_TiO2_R03_2	7062	IPI:REV_CON_00704837.1|ENSEMBL:ENSBTAP00000018229;IPI:REV_CON_00823795.1|SWISS-PROT:Q3MHN5	IPI:REV_CON_00704837.1|ENSEMBL:ENSBTAP00000018229	IPI:REV_CON_00704837.1|ENSEMBL:ENSBTAP00000018229			>IPI:REV_CON_00704837.1|ENSEMBL:ENSBTAP00000018229 (Bos taurus) 54 kDa protein;>IPI:REV_CON_00823795.1|SWISS-PROT:Q3MHN5 (Bos taurus) Vitamin D-binding protein precursor	Q3MHN5																0.522837	0	0.522837	0	0.954502	0.12	21.039	2	S	TMITLLSFKHLQR
184	778	55	55		925	958	1609	1997	20110907_MF_CO_0285AgBe_TiO2_R03_1	6084	1609	1997	20110907_MF_CO_0285AgBe_TiO2_R03_1	6084	IPI:REV_CON_00718067.1|TREMBL:Q3KUS7	IPI:REV_CON_00718067.1|TREMBL:Q3KUS7	IPI:REV_CON_00718067.1|TREMBL:Q3KUS7			>IPI:REV_CON_00718067.1|TREMBL:Q3KUS7 (Bos taurus) Complement factor B	Q3KUS7																1	52.255	1	52.255	0.203073	0.03	52.255	2	S	QIRFRKSHIILPG	NIMA;PKA	NIMA	0.00174146
185	778	63	63		925	958	1609	1997	20110907_MF_CO_0285AgBe_TiO2_R03_1	6084	1609	1997	20110907_MF_CO_0285AgBe_TiO2_R03_1	6084	IPI:REV_CON_00718067.1|TREMBL:Q3KUS7	IPI:REV_CON_00718067.1|TREMBL:Q3KUS7	IPI:REV_CON_00718067.1|TREMBL:Q3KUS7			>IPI:REV_CON_00718067.1|TREMBL:Q3KUS7 (Bos taurus) Complement factor B	Q3KUS7																1	52.255	1	52.255	0.203073	0.03	52.255	2	S	IILPGGSDKGCTN
186	779	282	282		83	89	156	196	20110907_MF_CO_0285AgBe_TiO2_R03_2	9067	156	196	20110907_MF_CO_0285AgBe_TiO2_R03_2	9067	IPI:REV_CON_00718725.2|TREMBL:Q1RMK2	IPI:REV_CON_00718725.2|TREMBL:Q1RMK2	IPI:REV_CON_00718725.2|TREMBL:Q1RMK2			>IPI:REV_CON_00718725.2|TREMBL:Q1RMK2 (Bos taurus) IGHM protein	Q1RMK2																0.52203	0.977214	0.52203	0.977214	0.757571	4.22	6.1494	3	S	AFTIPSSQVTEVQ	CK1	CK1	0.143
187	779	291	291		83	89	156	196	20110907_MF_CO_0285AgBe_TiO2_R03_2	9067	156	196	20110907_MF_CO_0285AgBe_TiO2_R03_2	9067	IPI:REV_CON_00718725.2|TREMBL:Q1RMK2	IPI:REV_CON_00718725.2|TREMBL:Q1RMK2	IPI:REV_CON_00718725.2|TREMBL:Q1RMK2			>IPI:REV_CON_00718725.2|TREMBL:Q1RMK2 (Bos taurus) IGHM protein	Q1RMK2																0.532171	0	0.532171	0	0.757571	4.22	6.1494	3	S	TEVQGESIGSVRK
188	779	294	294		83	89	156	196	20110907_MF_CO_0285AgBe_TiO2_R03_2	9067	156	196	20110907_MF_CO_0285AgBe_TiO2_R03_2	9067	IPI:REV_CON_00718725.2|TREMBL:Q1RMK2	IPI:REV_CON_00718725.2|TREMBL:Q1RMK2	IPI:REV_CON_00718725.2|TREMBL:Q1RMK2			>IPI:REV_CON_00718725.2|TREMBL:Q1RMK2 (Bos taurus) IGHM protein	Q1RMK2																0.532171	0	0.532171	0	0.757571	4.22	6.1494	3	S	QGESIGSVRKIGR	CK1	CK1	0.081
189	782	82	82		102	108	194	236	20110907_MF_CO_0285AgBe_TiO2_R03_1	9246	194	236	20110907_MF_CO_0285AgBe_TiO2_R03_1	9246	IPI:REV_CON_ENO1|SWISS-PROT:P00924;IPI:REV_CON_ENO2|SWISS-PROT:P00925	IPI:REV_CON_ENO1|SWISS-PROT:P00924	IPI:REV_CON_ENO1|SWISS-PROT:P00924	Enolase 1;2-phosphoglycerate dehydratase 1;2-phospho-D-glycerate hydro-lyase 1;Enolase 2;2-phosphoglycerate dehydratase 2;2-phospho-D-glycerate hydro-lyase 2	ENO1;ENOA;HSP48;YGR254W;G9160;ENO2;ENOB;YHR174W	>IPI:REV_CON_ENO1|SWISS-PROT:P00924 Enolase 1 - Saccharomyces cerevisiae (Baker's yeast).;>IPI:REV_CON_ENO2|SWISS-PROT:P00925 Enolase 2 - Saccharomyces cerevisiae (Baker's yeast).	P00924;P00925	YGR254W;YHR174W	PF00113;PF03952;PF00113;PF03952	Enolase_C;Enolase_N;Enolase_C;Enolase_N	Enolase, C-terminal TIM barrel domain;Enolase, N-terminal domain;Enolase, C-terminal TIM barrel domain;Enolase, N-terminal domain	1EBG;1EBH;1ELS;1L8P;1NEL;1ONE;1P43;1P48;2AL1;2AL2;2ONE;3ENL;4ENL;5ENL;6ENL;7ENL	GO:0000015;GO:0000267;GO:0000322;GO:0000323;GO:0000324;GO:0001950;GO:0005739;GO:0005773;GO:0032991;GO:0043226;GO:0043227;GO:0043229;GO:0043231;GO:0043234;GO:0044424;GO:0044444;GO:0044445;GO:0044464;GO:0000015;GO:0000267;GO:0000322;GO:0000323;GO:0000324;GO:0001950;GO:0005625;GO:0005739;GO:0005773;GO:0009898;GO:0032991;GO:0043226;GO:0043227;GO:0043229;GO:0043231;GO:0043234;GO:0044424;GO:0044425;GO:…	phosphopyruvate hydratase complex;cell fraction;storage vacuole;lytic vacuole;fungal-type vacuole;plasma membrane enriched fraction;mitochondrion;vacuole;macromolecular complex;organelle;membrane-bounded organelle;intracellular organelle	GO:0000287;GO:0003824;GO:0004634;GO:0005488;GO:0005515;GO:0016829;GO:0016835;GO:0016836;GO:0043167;GO:0043169;GO:0046872;GO:0000287;GO:0003824;GO:0004634;GO:0005488;GO:0005515;GO:0016829;GO:0016835;GO:0016836;GO:0043167;GO:0043169;GO:0046872	magnesium ion binding;catalytic activity;phosphopyruvate hydratase activity;binding;protein binding;lyase activity;carbon-oxygen lyase activity;hydro-lyase activity;ion binding;cation binding;metal ion binding;magnesium ion binding;catalytic activity	GO:0005975;GO:0005996;GO:0006006;GO:0006007;GO:0006066;GO:0006082;GO:0006090;GO:0006091;GO:0006094;GO:0006096;GO:0008152;GO:0009056;GO:0009058;GO:0009987;GO:0016051;GO:0016052;GO:0019318;GO:0019319;GO:0019320;GO:0019752;GO:0032787;GO:0032889;GO:0033043;GO:0042180;GO:0043436;GO:0044237;GO:0044238;GO:0046164;GO:0046165;GO:0046364;GO:0046365;GO:0050789;GO:0050794;GO:0051128;GO:0065007;GO:0005975;GO:…	carbohydrate metabolic process;monosaccharide metabolic process;glucose metabolic process;glucose catabolic process;alcohol metabolic process;organic acid metabolic process;pyruvate metabolic process;generation of precursor metabolites and energy	sce:YGR254W;sce:YHR174W	ko00010	Glycolysis / Gluconeogenesis	K01689	0.433974	0	0.433974	0	0.690171	4.24	23.956	1	S	DQAKAISESLTGI
190	782	84	84		102	108	194	236	20110907_MF_CO_0285AgBe_TiO2_R03_1	9246	194	236	20110907_MF_CO_0285AgBe_TiO2_R03_1	9246	IPI:REV_CON_ENO1|SWISS-PROT:P00924;IPI:REV_CON_ENO2|SWISS-PROT:P00925	IPI:REV_CON_ENO1|SWISS-PROT:P00924	IPI:REV_CON_ENO1|SWISS-PROT:P00924	Enolase 1;2-phosphoglycerate dehydratase 1;2-phospho-D-glycerate hydro-lyase 1;Enolase 2;2-phosphoglycerate dehydratase 2;2-phospho-D-glycerate hydro-lyase 2	ENO1;ENOA;HSP48;YGR254W;G9160;ENO2;ENOB;YHR174W	>IPI:REV_CON_ENO1|SWISS-PROT:P00924 Enolase 1 - Saccharomyces cerevisiae (Baker's yeast).;>IPI:REV_CON_ENO2|SWISS-PROT:P00925 Enolase 2 - Saccharomyces cerevisiae (Baker's yeast).	P00924;P00925	YGR254W;YHR174W	PF00113;PF03952;PF00113;PF03952	Enolase_C;Enolase_N;Enolase_C;Enolase_N	Enolase, C-terminal TIM barrel domain;Enolase, N-terminal domain;Enolase, C-terminal TIM barrel domain;Enolase, N-terminal domain	1EBG;1EBH;1ELS;1L8P;1NEL;1ONE;1P43;1P48;2AL1;2AL2;2ONE;3ENL;4ENL;5ENL;6ENL;7ENL	GO:0000015;GO:0000267;GO:0000322;GO:0000323;GO:0000324;GO:0001950;GO:0005739;GO:0005773;GO:0032991;GO:0043226;GO:0043227;GO:0043229;GO:0043231;GO:0043234;GO:0044424;GO:0044444;GO:0044445;GO:0044464;GO:0000015;GO:0000267;GO:0000322;GO:0000323;GO:0000324;GO:0001950;GO:0005625;GO:0005739;GO:0005773;GO:0009898;GO:0032991;GO:0043226;GO:0043227;GO:0043229;GO:0043231;GO:0043234;GO:0044424;GO:0044425;GO:…	phosphopyruvate hydratase complex;cell fraction;storage vacuole;lytic vacuole;fungal-type vacuole;plasma membrane enriched fraction;mitochondrion;vacuole;macromolecular complex;organelle;membrane-bounded organelle;intracellular organelle	GO:0000287;GO:0003824;GO:0004634;GO:0005488;GO:0005515;GO:0016829;GO:0016835;GO:0016836;GO:0043167;GO:0043169;GO:0046872;GO:0000287;GO:0003824;GO:0004634;GO:0005488;GO:0005515;GO:0016829;GO:0016835;GO:0016836;GO:0043167;GO:0043169;GO:0046872	magnesium ion binding;catalytic activity;phosphopyruvate hydratase activity;binding;protein binding;lyase activity;carbon-oxygen lyase activity;hydro-lyase activity;ion binding;cation binding;metal ion binding;magnesium ion binding;catalytic activity	GO:0005975;GO:0005996;GO:0006006;GO:0006007;GO:0006066;GO:0006082;GO:0006090;GO:0006091;GO:0006094;GO:0006096;GO:0008152;GO:0009056;GO:0009058;GO:0009987;GO:0016051;GO:0016052;GO:0019318;GO:0019319;GO:0019320;GO:0019752;GO:0032787;GO:0032889;GO:0033043;GO:0042180;GO:0043436;GO:0044237;GO:0044238;GO:0046164;GO:0046165;GO:0046364;GO:0046365;GO:0050789;GO:0050794;GO:0051128;GO:0065007;GO:0005975;GO:…	carbohydrate metabolic process;monosaccharide metabolic process;glucose metabolic process;glucose catabolic process;alcohol metabolic process;organic acid metabolic process;pyruvate metabolic process;generation of precursor metabolites and energy	sce:YGR254W;sce:YHR174W	ko00010	Glycolysis / Gluconeogenesis	K01689	0.433974	0	0.433974	0	0.690171	4.24	23.956	1	S	AKAISESLTGIQN
191	783	9	9		1354	1411	2357	2951	20110907_MF_CO_0285AgBe_TiO2_R03_1	7132	2357	2951	20110907_MF_CO_0285AgBe_TiO2_R03_1	7132	IPI:REV_CON_IPI00061200.4|SWISS-PROT:Q3SY84	IPI:REV_CON_IPI00061200.4|SWISS-PROT:Q3SY84	IPI:REV_CON_IPI00061200.4|SWISS-PROT:Q3SY84	Keratin, type II cytoskeletal 71;Cytokeratin-71;Keratin-71;Type II keratin-34;Type II inner root sheath-specific keratin-K6irs1	KRT71;K6IRS1;KB34;KRT6IRS1	Keratin, type II cytoskeletal 71	Q3SY84	ENSG00000139648	PF00038	Filament	Intermediate filament protein				GO:0005198	structural molecule activity			hsa:112802			K07605	0.523133	2.00213	0.523133	2.00213	0.825819	8.11	28.361	2	S	KKTSPASLSSKGG	CK1	CK1	0.081
192	783	12	12		1354	1411	2357	2951	20110907_MF_CO_0285AgBe_TiO2_R03_1	7132	2357	2951	20110907_MF_CO_0285AgBe_TiO2_R03_1	7132	IPI:REV_CON_IPI00061200.4|SWISS-PROT:Q3SY84	IPI:REV_CON_IPI00061200.4|SWISS-PROT:Q3SY84	IPI:REV_CON_IPI00061200.4|SWISS-PROT:Q3SY84	Keratin, type II cytoskeletal 71;Cytokeratin-71;Keratin-71;Type II keratin-34;Type II inner root sheath-specific keratin-K6irs1	KRT71;K6IRS1;KB34;KRT6IRS1	Keratin, type II cytoskeletal 71	Q3SY84	ENSG00000139648	PF00038	Filament	Intermediate filament protein				GO:0005198	structural molecule activity			hsa:112802			K07605	0.755891	5.26887	0.755891	5.26887	0.825819	8.11	28.361	2	S	SPASLSSKGGLTK	CK1	CK1	0.081
193	784	16	16		1304	1358	2283	2867	20110907_MF_CO_0285AgBe_TiO2_R03_1	12644	2283	2867	20110907_MF_CO_0285AgBe_TiO2_R03_1	12644	IPI:REV_CON_IPI00241841.9|SWISS-PROT:Q5XKE5	IPI:REV_CON_IPI00241841.9|SWISS-PROT:Q5XKE5	IPI:REV_CON_IPI00241841.9|SWISS-PROT:Q5XKE5	Keratin, type II cytoskeletal 79;Cytokeratin-79;Keratin-79;Type II keratin-38;Keratin-6-like	KRT79;K6L;KB38;KRT6L	Keratin, type II cytoskeletal 79	Q5XKE5	ENSG00000185640	PF00038	Filament	Intermediate filament protein		GO:0005882;GO:0044422;GO:0044424;GO:0044430;GO:0044446;GO:0044464;GO:0045095	intermediate filament;organelle part;intracellular part;cytoskeletal part;intracellular organelle part;cell part;keratin filament	GO:0005198	structural molecule activity			hsa:338785			K07605	0.760201	0	0.760201	0	0.785241	0.6	1.6389	7	S	TKRTLISTGASVP	GSK3	GSK3	0.081
194	784	20	20		1304	1358	2283	2867	20110907_MF_CO_0285AgBe_TiO2_R03_1	12644	2283	2867	20110907_MF_CO_0285AgBe_TiO2_R03_1	12644	IPI:REV_CON_IPI00241841.9|SWISS-PROT:Q5XKE5	IPI:REV_CON_IPI00241841.9|SWISS-PROT:Q5XKE5	IPI:REV_CON_IPI00241841.9|SWISS-PROT:Q5XKE5	Keratin, type II cytoskeletal 79;Cytokeratin-79;Keratin-79;Type II keratin-38;Keratin-6-like	KRT79;K6L;KB38;KRT6L	Keratin, type II cytoskeletal 79	Q5XKE5	ENSG00000185640	PF00038	Filament	Intermediate filament protein		GO:0005882;GO:0044422;GO:0044424;GO:0044430;GO:0044446;GO:0044464;GO:0045095	intermediate filament;organelle part;intracellular part;cytoskeletal part;intracellular organelle part;cell part;keratin filament	GO:0005198	structural molecule activity			hsa:338785			K07605	0.754533	0	0.754533	0	0.785241	0.6	1.6389	7	S	LISTGASVPGKGV	CK1	CK1	0.143
195	784	28	28		1304	1358	2283	2867	20110907_MF_CO_0285AgBe_TiO2_R03_1	12644	2283	2867	20110907_MF_CO_0285AgBe_TiO2_R03_1	12644	IPI:REV_CON_IPI00241841.9|SWISS-PROT:Q5XKE5	IPI:REV_CON_IPI00241841.9|SWISS-PROT:Q5XKE5	IPI:REV_CON_IPI00241841.9|SWISS-PROT:Q5XKE5	Keratin, type II cytoskeletal 79;Cytokeratin-79;Keratin-79;Type II keratin-38;Keratin-6-like	KRT79;K6L;KB38;KRT6L	Keratin, type II cytoskeletal 79	Q5XKE5	ENSG00000185640	PF00038	Filament	Intermediate filament protein		GO:0005882;GO:0044422;GO:0044424;GO:0044430;GO:0044446;GO:0044464;GO:0045095	intermediate filament;organelle part;intracellular part;cytoskeletal part;intracellular organelle part;cell part;keratin filament	GO:0005198	structural molecule activity			hsa:338785			K07605	0.793427	1.41409	0.793427	1.41409	0.785241	0.6	1.6389	7	S	PGKGVTSYGVNTS
196	784	34	34		1304	1358	2283	2867	20110907_MF_CO_0285AgBe_TiO2_R03_1	12644	2283	2867	20110907_MF_CO_0285AgBe_TiO2_R03_1	12644	IPI:REV_CON_IPI00241841.9|SWISS-PROT:Q5XKE5	IPI:REV_CON_IPI00241841.9|SWISS-PROT:Q5XKE5	IPI:REV_CON_IPI00241841.9|SWISS-PROT:Q5XKE5	Keratin, type II cytoskeletal 79;Cytokeratin-79;Keratin-79;Type II keratin-38;Keratin-6-like	KRT79;K6L;KB38;KRT6L	Keratin, type II cytoskeletal 79	Q5XKE5	ENSG00000185640	PF00038	Filament	Intermediate filament protein		GO:0005882;GO:0044422;GO:0044424;GO:0044430;GO:0044446;GO:0044464;GO:0045095	intermediate filament;organelle part;intracellular part;cytoskeletal part;intracellular organelle part;cell part;keratin filament	GO:0005198	structural molecule activity			hsa:338785			K07605	0.792293	1.41409	0.792293	1.41409	0.785241	0.6	1.6389	7	S	SYGVNTSFGKGTA
197	786	338	338		1649	1713	2864	3596	20110907_MF_CO_0285AgBe_TiO2_R03_1	4891	2864	3596	20110907_MF_CO_0285AgBe_TiO2_R03_1	4891	IPI:REV_CON_IPI00376379.3|SWISS-PROT:Q7Z794	IPI:REV_CON_IPI00376379.3|SWISS-PROT:Q7Z794	IPI:REV_CON_IPI00376379.3|SWISS-PROT:Q7Z794	Keratin, type II cytoskeletal 1b;Cytokeratin-1B;Keratin-77	KRT77;KRT1B	Keratin 77	Q7Z794	ENSG00000189182	PF00038	Filament	Intermediate filament protein		GO:0005882;GO:0044422;GO:0044424;GO:0044430;GO:0044446;GO:0044464;GO:0045095	intermediate filament;organelle part;intracellular part;cytoskeletal part;intracellular organelle part;cell part;keratin filament	GO:0005198	structural molecule activity							0.918256	14.0599	0.918256	14.0599	0.55291	7.94	16.725	1	S	VVDQMRSVEANRQ
198	787	45	45		1473	1533	2523	3147	20110907_MF_CO_0285AgBe_TiO2_R03_1	4931	2523	3147	20110907_MF_CO_0285AgBe_TiO2_R03_1	4931	IPI:REV_CON_IPI00418663.3|SWISS-PROT:Q7Z3Y7	IPI:REV_CON_IPI00418663.3|SWISS-PROT:Q7Z3Y7	IPI:REV_CON_IPI00418663.3|SWISS-PROT:Q7Z3Y7	Keratin, type I cytoskeletal 28;Cytokeratin-28;Keratin-28;Type I inner root sheath-specific keratin-K25irs4	KRT28;KRT25D	Keratin 25D	Q7Z3Y7	ENSG00000173908	PF00038	Filament	Intermediate filament protein		GO:0005737;GO:0005882;GO:0044422;GO:0044424;GO:0044430;GO:0044446;GO:0044464	cytoplasm;intermediate filament;organelle part;intracellular part;cytoskeletal part;intracellular organelle part;cell part	GO:0005198	structural molecule activity			hsa:162605			K07604	0.744602	0	0.744602	0	0.661838	0.8	1.5119	6	S	TVLTKTSLKDSSN	AURORA;CK2;GSK3	AURORA	0.020748
199	787	49	49		1473	1533	2523	3147	20110907_MF_CO_0285AgBe_TiO2_R03_1	4931	2523	3147	20110907_MF_CO_0285AgBe_TiO2_R03_1	4931	IPI:REV_CON_IPI00418663.3|SWISS-PROT:Q7Z3Y7	IPI:REV_CON_IPI00418663.3|SWISS-PROT:Q7Z3Y7	IPI:REV_CON_IPI00418663.3|SWISS-PROT:Q7Z3Y7	Keratin, type I cytoskeletal 28;Cytokeratin-28;Keratin-28;Type I inner root sheath-specific keratin-K25irs4	KRT28;KRT25D	Keratin 25D	Q7Z3Y7	ENSG00000173908	PF00038	Filament	Intermediate filament protein		GO:0005737;GO:0005882;GO:0044422;GO:0044424;GO:0044430;GO:0044446;GO:0044464	cytoplasm;intermediate filament;organelle part;intracellular part;cytoskeletal part;intracellular organelle part;cell part	GO:0005198	structural molecule activity			hsa:162605			K07604	0.770223	0.867812	0.770223	0.867812	0.661838	0.8	1.5119	6	S	KTSLKDSSNGPSG	CK1;NEK6	NEK6	0.076
200	787	50	50		1473	1533	2523	3147	20110907_MF_CO_0285AgBe_TiO2_R03_1	4931	2523	3147	20110907_MF_CO_0285AgBe_TiO2_R03_1	4931	IPI:REV_CON_IPI00418663.3|SWISS-PROT:Q7Z3Y7	IPI:REV_CON_IPI00418663.3|SWISS-PROT:Q7Z3Y7	IPI:REV_CON_IPI00418663.3|SWISS-PROT:Q7Z3Y7	Keratin, type I cytoskeletal 28;Cytokeratin-28;Keratin-28;Type I inner root sheath-specific keratin-K25irs4	KRT28;KRT25D	Keratin 25D	Q7Z3Y7	ENSG00000173908	PF00038	Filament	Intermediate filament protein		GO:0005737;GO:0005882;GO:0044422;GO:0044424;GO:0044430;GO:0044446;GO:0044464	cytoplasm;intermediate filament;organelle part;intracellular part;cytoskeletal part;intracellular organelle part;cell part	GO:0005198	structural molecule activity			hsa:162605			K07604	0.761327	0.867812	0.761327	0.867812	0.661838	0.8	1.5119	6	S	TSLKDSSNGPSGS	GSK3	GSK3	0.081
201	787	54	54		1473	1533	2523	3147	20110907_MF_CO_0285AgBe_TiO2_R03_1	4931	2523	3147	20110907_MF_CO_0285AgBe_TiO2_R03_1	4931	IPI:REV_CON_IPI00418663.3|SWISS-PROT:Q7Z3Y7	IPI:REV_CON_IPI00418663.3|SWISS-PROT:Q7Z3Y7	IPI:REV_CON_IPI00418663.3|SWISS-PROT:Q7Z3Y7	Keratin, type I cytoskeletal 28;Cytokeratin-28;Keratin-28;Type I inner root sheath-specific keratin-K25irs4	KRT28;KRT25D	Keratin 25D	Q7Z3Y7	ENSG00000173908	PF00038	Filament	Intermediate filament protein		GO:0005737;GO:0005882;GO:0044422;GO:0044424;GO:0044430;GO:0044446;GO:0044464	cytoplasm;intermediate filament;organelle part;intracellular part;cytoskeletal part;intracellular organelle part;cell part	GO:0005198	structural molecule activity			hsa:162605			K07604	0.737095	0	0.737095	0	0.661838	0.8	1.5119	6	S	DSSNGPSGSGFKG	CK1	CK1	0.143
202	787	56	56		1473	1533	2523	3147	20110907_MF_CO_0285AgBe_TiO2_R03_1	4931	2523	3147	20110907_MF_CO_0285AgBe_TiO2_R03_1	4931	IPI:REV_CON_IPI00418663.3|SWISS-PROT:Q7Z3Y7	IPI:REV_CON_IPI00418663.3|SWISS-PROT:Q7Z3Y7	IPI:REV_CON_IPI00418663.3|SWISS-PROT:Q7Z3Y7	Keratin, type I cytoskeletal 28;Cytokeratin-28;Keratin-28;Type I inner root sheath-specific keratin-K25irs4	KRT28;KRT25D	Keratin 25D	Q7Z3Y7	ENSG00000173908	PF00038	Filament	Intermediate filament protein		GO:0005737;GO:0005882;GO:0044422;GO:0044424;GO:0044430;GO:0044446;GO:0044464	cytoplasm;intermediate filament;organelle part;intracellular part;cytoskeletal part;intracellular organelle part;cell part	GO:0005198	structural molecule activity			hsa:162605			K07604	0.740969	0	0.740969	0	0.661838	0.8	1.5119	6	S	SNGPSGSGFKGKS
203	788	226	226		176	188	336	394	20110907_MF_CO_0285AgBe_TiO2_R03_1	6913	336	394	20110907_MF_CO_0285AgBe_TiO2_R03_1	6913	IPI:REV_CON_IPI00554648.3|SWISS-PROT:P05787;IPI:REV_CON_IPI00787323.2|H-INV:HIT000292931	IPI:REV_CON_IPI00554648.3|SWISS-PROT:P05787	IPI:REV_CON_IPI00554648.3|SWISS-PROT:P05787	Keratin, type II cytoskeletal 8;Cytokeratin-8;Keratin-8	KRT8;CYK8	Keratin, type II cytoskeletal 8;Similar to Keratin, type II cytoskeletal 8	P05787	ENSG00000170421	PF00038	Filament	Intermediate filament protein		GO:0005882;GO:0044422;GO:0044424;GO:0044430;GO:0044446;GO:0044464;GO:0045095	intermediate filament;organelle part;intracellular part;cytoskeletal part;intracellular organelle part;cell part;keratin filament	GO:0005198;GO:0005488;GO:0005515	structural molecule activity;binding;protein binding	GO:0006996;GO:0007010;GO:0009987;GO:0016043;GO:0044419;GO:0051704	organelle organization;cytoskeleton organization;cellular process;cellular component organization;interspecies interaction between organisms;multi-organism process	hsa:3856			K07605	1	28.6965	1	28.6965	0.624347	2.38	28.696	1	S	AVEAIISDMDLRS	CK2	CK2	0.117
204	789	280	280		1273	1327	2241	2801	20110907_MF_CO_0285AgBe_TiO2_R03_1	11516	2241	2801	20110907_MF_CO_0285AgBe_TiO2_R03_1	11516	IPI:REV_CON_IPI00869238.1|H-INV:HIT000015463	IPI:REV_CON_IPI00869238.1|H-INV:HIT000015463	IPI:REV_CON_IPI00869238.1|H-INV:HIT000015463			Similar to Keratin 18																	0.460742	0	0.460742	0	0.60545	1.91	36.381	1	S	RRRDWTSGKSRAW
205	791	237	237		908	941	1588	1976	20110907_MF_CO_0285AgBe_TiO2_R03_2	4743	1588	1976	20110907_MF_CO_0285AgBe_TiO2_R03_2	4743	REV_gi|10129721|emb|CAC08278.1|	REV_gi|10129721|emb|CAC08278.1|	REV_gi|10129721|emb|CAC08278.1|			>REV_gi|10129721|emb|CAC08278.1| conserved hypothetical protein [Streptomyces coelicolor A3(2)]																	0.505729	0	0.505729	0	0.573033	9.21	19.767	2	S	LKKDLASDATNLA
206	792	53	53		897	930	1572	1959	20110907_MF_CO_0285AgBe_TiO2_R03_2	6841	1572	1959	20110907_MF_CO_0285AgBe_TiO2_R03_2	6841	REV_gi|10178333|emb|CAC08358.1|	REV_gi|10178333|emb|CAC08358.1|	REV_gi|10178333|emb|CAC08358.1|			>REV_gi|10178333|emb|CAC08358.1| hypothetical protein [Streptomyces coelicolor A3(2)]																	0.50552	2.33083	0.50552	2.33083	0.692374	4.28	9.9681	2	S	DGGESYSKRSRWR
207	793	1	1		1395	1452	2413	3009	20110907_MF_CO_0285AgBe_TiO2_R03_2	3067	2413	3009	20110907_MF_CO_0285AgBe_TiO2_R03_2	3067	REV_gi|10178349|emb|CAC08373.1|	REV_gi|10178349|emb|CAC08373.1|	REV_gi|10178349|emb|CAC08373.1|			>REV_gi|10178349|emb|CAC08373.1| hypothetical protein SCD65.09c [Streptomyces coelicolor A3(2)]																	0.345612	0.237826	0.345612	0.237826	0.682959	4.41	4.1601	1	S	______SYLLTQG
208	795	314	314		1293	1347	2270	2848	20110907_MF_CO_0285AgBe_TiO2_R03_1	9894	2270	2848	20110907_MF_CO_0285AgBe_TiO2_R03_1	9894	REV_gi|10280525|emb|CAC10001.1|	REV_gi|10280525|emb|CAC10001.1|	REV_gi|10280525|emb|CAC10001.1|			>REV_gi|10280525|emb|CAC10001.1| conserved hypothetical protein [Streptomyces coelicolor A3(2)]																	0.5	0	0.5	0	0.270598	3.04	54.205	1	S	LRRQMMSTLVRRR
209	796	87	87		1484	1544	2547	3178	20110907_MF_CO_0285AgBe_TiO2_R03_1	5103	2547	3178	20110907_MF_CO_0285AgBe_TiO2_R03_1	5103	REV_gi|10303270|emb|CAC10108.1|	REV_gi|10303270|emb|CAC10108.1|	REV_gi|10303270|emb|CAC10108.1|			>REV_gi|10303270|emb|CAC10108.1| putative secreted sugar hydrolase [Streptomyces coelicolor A3(2)]																	0.999825	37.5769	0.999825	37.5769	0.18388	9.92	53.775	1	S	WADADRSGLVKGI
210	797	72	72		1132	1179	1933	2387	20110907_MF_CO_0285AgBe_TiO2_R03_2	4667	1933	2387	20110907_MF_CO_0285AgBe_TiO2_R03_2	4667	REV_gi|10303271|emb|CAC10109.1|	REV_gi|10303271|emb|CAC10109.1|	REV_gi|10303271|emb|CAC10109.1|			>REV_gi|10303271|emb|CAC10109.1| putative two component system histidine kinase [Streptomyces coelicolor A3(2)]																	0.846698	3.54404	0.846698	3.54404	0.596976	1.23	9.4496	3	S	DLGLGTSGDTGSR	NEK6	NEK6	0.076
211	797	77	77		1132	1179	1933	2387	20110907_MF_CO_0285AgBe_TiO2_R03_2	4667	1933	2387	20110907_MF_CO_0285AgBe_TiO2_R03_2	4667	REV_gi|10303271|emb|CAC10109.1|	REV_gi|10303271|emb|CAC10109.1|	REV_gi|10303271|emb|CAC10109.1|			>REV_gi|10303271|emb|CAC10109.1| putative two component system histidine kinase [Streptomyces coelicolor A3(2)]																	0.846698	3.54404	0.846698	3.54404	0.596976	1.23	9.4496	3	S	TSGDTGSRGRGAM
212	801	96	96		148	155	276	326	20110907_MF_CO_0285AgBe_TiO2_R03_1	5772	276	326	20110907_MF_CO_0285AgBe_TiO2_R03_1	5772	REV_gi|11061554|emb|CAC14490.1|	REV_gi|11061554|emb|CAC14490.1|	REV_gi|11061554|emb|CAC14490.1|			>REV_gi|11061554|emb|CAC14490.1| hypothetical protein [Streptomyces coelicolor A3(2)]																	0.404501	3.0916	0.404501	3.0916	0.596976	0.75	9.0079	1	S	TLAGSESGAGRAQ
213	802	237	237		942	975	1632	2023	20110907_MF_CO_0285AgBe_TiO2_R03_2	3608	1632	2023	20110907_MF_CO_0285AgBe_TiO2_R03_2	3608	REV_gi|11071228|emb|CAC14387.1|	REV_gi|11071228|emb|CAC14387.1|	REV_gi|11071228|emb|CAC14387.1|			>REV_gi|11071228|emb|CAC14387.1| putative integral membrane protein [Streptomyces coelicolor A3(2)]																	0.940783	10.6108	0.940783	10.6108	0.591226	1.07	14.969	2	S	VRLAMQSVVDFGG	CK2	CK2	0.117
214	802	248	248		942	975	1632	2023	20110907_MF_CO_0285AgBe_TiO2_R03_2	3608	1632	2023	20110907_MF_CO_0285AgBe_TiO2_R03_2	3608	REV_gi|11071228|emb|CAC14387.1|	REV_gi|11071228|emb|CAC14387.1|	REV_gi|11071228|emb|CAC14387.1|			>REV_gi|11071228|emb|CAC14387.1| putative integral membrane protein [Streptomyces coelicolor A3(2)]																	0.740806	4.19896	0.740806	4.19896	0.591226	1.07	14.969	2	S	GGTGAASVLRALS	CK1	CK1	0.143
215	803	84	84		1439	1497	2477	3091	20110907_MF_CO_0285AgBe_TiO2_R03_2	4798	2477	3091	20110907_MF_CO_0285AgBe_TiO2_R03_2	4798	REV_gi|11124557|emb|CAC14931.1|	REV_gi|11124557|emb|CAC14931.1|	REV_gi|11124557|emb|CAC14931.1|			>REV_gi|11124557|emb|CAC14931.1| conserved hypothetical protein [Streptomyces coelicolor A3(2)]																	0.726611	4.24521	0.726611	4.24521	0.690874	9.34	32.159	1	S	SERTLESRGCVPC
216	805	395	395		189	201	350	408	20110907_MF_CO_0285AgBe_TiO2_R03_1	6593	350	408	20110907_MF_CO_0285AgBe_TiO2_R03_1	6593	REV_gi|11322412|emb|CAC16725.1|	REV_gi|11322412|emb|CAC16725.1|	REV_gi|11322412|emb|CAC16725.1|			>REV_gi|11322412|emb|CAC16725.1| NAD(P) transhydrogenase alpha subunit [Streptomyces coelicolor A3(2)]																	0.399352	2.16668	0.399352	2.16668	0.631949	2.55	6.7529	1	S	DMSQRASRIPVAD	CK1;PKA	PKA	0.042
217	805	9	9		1295	1349	2272	2850	20110907_MF_CO_0285AgBe_TiO2_R03_1	4737	2272	2850	20110907_MF_CO_0285AgBe_TiO2_R03_1	4737	REV_gi|11322412|emb|CAC16725.1|	REV_gi|11322412|emb|CAC16725.1|	REV_gi|11322412|emb|CAC16725.1|			>REV_gi|11322412|emb|CAC16725.1| NAD(P) transhydrogenase alpha subunit [Streptomyces coelicolor A3(2)]																	0.981811	17.3365	0.981811	17.3365	0.337311	1.54	49.097	1	S	ERGSFMSLRRMTV	CK1	CK1	0.081
218	806	466	466		1378	1435	2390	2986	20110907_MF_CO_0285AgBe_TiO2_R03_1	12286	2390	2986	20110907_MF_CO_0285AgBe_TiO2_R03_1	12286	REV_gi|11323217|emb|CAC16964.1|	REV_gi|11323217|emb|CAC16964.1|	REV_gi|11323217|emb|CAC16964.1|			>REV_gi|11323217|emb|CAC16964.1| putative secreted protein [Streptomyces coelicolor A3(2)]																	0.31418	0.556487	0.31418	0.556487	0.623283	4.93	4.526	1	S	GFTPMRSRYDPGF	CK1;CK2	CK2	0.117
219	807	1903	1903		1031	1070	1787	2227	20110907_MF_CO_0285AgBe_TiO2_R03_1	8675	1787	2227	20110907_MF_CO_0285AgBe_TiO2_R03_1	8675	REV_gi|11493173|emb|CAC17499.1|	REV_gi|11493173|emb|CAC17499.1|	REV_gi|11493173|emb|CAC17499.1|			>REV_gi|11493173|emb|CAC17499.1| putative non-ribosomal peptide synthase [Streptomyces coelicolor A3(2)]																	0.526533	2.09061	0.526533	2.09061	0.750315	0.49	9.2304	3	S	WHHRRLSHTLTGD	CAMK2;PKA;PKA/AKT	PKA/AKT	0.00111111
220	808	85	85		122	128	227	273	20110907_MF_CO_0285AgBe_TiO2_R03_1	2643	227	273	20110907_MF_CO_0285AgBe_TiO2_R03_1	2643	REV_gi|11493175|emb|CAC17501.1|	REV_gi|11493175|emb|CAC17501.1|	REV_gi|11493175|emb|CAC17501.1|			>REV_gi|11493175|emb|CAC17501.1| conserved hypothetical protein [Streptomyces coelicolor A3(2)]																	0.332901	0	0.332901	0	0.790047	7.48	0.29199	2	S	PGSVTGSLEFDMV	CK1	CK1	0.143
221	810	55	55		817	848	1431	1779	20110907_MF_CO_0285AgBe_TiO2_R03_2	4074	1431	1779	20110907_MF_CO_0285AgBe_TiO2_R03_2	4074	REV_gi|11493383|emb|CAC17559.1|	REV_gi|11493383|emb|CAC17559.1|	REV_gi|11493383|emb|CAC17559.1|			>REV_gi|11493383|emb|CAC17559.1| 3,4-dihydroxy-2-butanone 4-phosphate synthase [Streptomyces coelicolor A3(2)]																	0.759217	4.9874	0.759217	4.9874	0.612833	0.18	20.806	1	S	HELADKSDPNNTL
222	811	196	196		1393	1450	2411	3007	20110907_MF_CO_0285AgBe_TiO2_R03_2	10405	2411	3007	20110907_MF_CO_0285AgBe_TiO2_R03_2	10405	REV_gi|11493384|emb|CAC17560.1|	REV_gi|11493384|emb|CAC17560.1|	REV_gi|11493384|emb|CAC17560.1|			>REV_gi|11493384|emb|CAC17560.1| putative integral membrane protein [Streptomyces coelicolor A3(2)]																	0.511595	0.201471	0.511595	0.201471	0.606459	1.25	0.20147	1	S	VNGIMDSKWIHQD
223	813	222	222		1215	1266	2121	2635	20110907_MF_CO_0285AgBe_TiO2_R03_2	4274	2121	2635	20110907_MF_CO_0285AgBe_TiO2_R03_2	4274	REV_gi|12311716|emb|CAC22732.1|	REV_gi|12311716|emb|CAC22732.1|	REV_gi|12311716|emb|CAC22732.1|			>REV_gi|12311716|emb|CAC22732.1| conserved hypothetical protein [Streptomyces coelicolor A3(2)]																	0.849901	7.5299	0.849901	7.5299	0.861419	7.79	8.9128	1	S	TTGHRPSTGPQKQ	PKA	PKA	0.042
224	818	23	23		155	163	289	340	20110907_MF_CO_0285AgBe_TiO2_R03_1	5040	289	340	20110907_MF_CO_0285AgBe_TiO2_R03_1	5040	REV_gi|13276780|emb|CAC33899.1|	REV_gi|13276780|emb|CAC33899.1|	REV_gi|13276780|emb|CAC33899.1|			>REV_gi|13276780|emb|CAC33899.1| hypothetical protein SCBAC5H2.04 [Streptomyces coelicolor A3(2)]																	0.99611	24.0831	0.99611	24.0831	0.569707	1.01	33.19	1	S	LYRPKASIANHVE	AURORA	AURORA	0.020748
225	821	414	414		144	151	268	318	20110907_MF_CO_0285AgBe_TiO2_R03_2	10549	268	318	20110907_MF_CO_0285AgBe_TiO2_R03_2	10549	REV_gi|13620530|emb|CAC36567.1|;REV_gi|13620793|emb|CAC36834.1|	REV_gi|13620530|emb|CAC36567.1|	REV_gi|13620530|emb|CAC36567.1|			>REV_gi|13620530|emb|CAC36567.1| putative integral membrane efflux protein [Streptomyces coelicolor A3(2)];>REV_gi|13620793|emb|CAC36834.1| putative integral membrane efflux protein [Streptomyces coelicolor A3(2)]																	0.555713	2.0811	0.555713	2.0811	0.794026	1.25	2.6808	2	S	FTAVVLSLTAPMV
226	825	58	58		861	892	1509	1874	20110907_MF_CO_0285AgBe_TiO2_R03_2	10085	1509	1874	20110907_MF_CO_0285AgBe_TiO2_R03_2	10085	REV_gi|13620613|emb|CAC36652.1|	REV_gi|13620613|emb|CAC36652.1|	REV_gi|13620613|emb|CAC36652.1|			>REV_gi|13620613|emb|CAC36652.1| hypothetical protein [Streptomyces coelicolor A3(2)]																	1	4.85634	1	4.85634	0.724422	5.31	4.8563	2	S	IVDNLGSREKPRG
227	826	266	266		1165	1215	2054	2560	20110907_MF_CO_0285AgBe_TiO2_R03_2	7235	2054	2560	20110907_MF_CO_0285AgBe_TiO2_R03_2	7235	REV_gi|13620630|emb|CAC36669.1|	REV_gi|13620630|emb|CAC36669.1|	REV_gi|13620630|emb|CAC36669.1|			>REV_gi|13620630|emb|CAC36669.1| putative secreted protein [Streptomyces coelicolor A3(2)]																	1	4.69935	1	4.69935	0.596976	0.67	4.6994	2	S	DLRNLASEQLATA
228	828	133	133		794	825	1400	1744	20110907_MF_CO_0285AgBe_TiO2_R03_2	5333	1400	1744	20110907_MF_CO_0285AgBe_TiO2_R03_2	5333	REV_gi|13620670|emb|CAC36709.1|	REV_gi|13620670|emb|CAC36709.1|	REV_gi|13620670|emb|CAC36709.1|			>REV_gi|13620670|emb|CAC36709.1| hypothetical protein [Streptomyces coelicolor A3(2)]																	0.793051	0	0.793051	0	0.767388	6.39	1.9809	5	S	HARRGQSSNTSAL	CAMK2;GSK3	CAMK2	0.042
229	828	134	134		794	825	1400	1744	20110907_MF_CO_0285AgBe_TiO2_R03_2	5333	1400	1744	20110907_MF_CO_0285AgBe_TiO2_R03_2	5333	REV_gi|13620670|emb|CAC36709.1|	REV_gi|13620670|emb|CAC36709.1|	REV_gi|13620670|emb|CAC36709.1|			>REV_gi|13620670|emb|CAC36709.1| hypothetical protein [Streptomyces coelicolor A3(2)]																	0.793051	0	0.793051	0	0.767388	6.39	1.9809	5	S	ARRGQSSNTSALE
230	828	137	137		794	825	1400	1744	20110907_MF_CO_0285AgBe_TiO2_R03_2	5333	1400	1744	20110907_MF_CO_0285AgBe_TiO2_R03_2	5333	REV_gi|13620670|emb|CAC36709.1|	REV_gi|13620670|emb|CAC36709.1|	REV_gi|13620670|emb|CAC36709.1|			>REV_gi|13620670|emb|CAC36709.1| hypothetical protein [Streptomyces coelicolor A3(2)]																	0.838872	1.08693	0.838872	1.08693	0.767388	6.39	1.9809	5	S	GQSSNTSALEGCN	CK1;CK2	CK1	0.081
231	828	148	148		794	825	1400	1744	20110907_MF_CO_0285AgBe_TiO2_R03_2	5333	1400	1744	20110907_MF_CO_0285AgBe_TiO2_R03_2	5333	REV_gi|13620670|emb|CAC36709.1|	REV_gi|13620670|emb|CAC36709.1|	REV_gi|13620670|emb|CAC36709.1|			>REV_gi|13620670|emb|CAC36709.1| hypothetical protein [Streptomyces coelicolor A3(2)]																	0.867305	1.93009	0.867305	1.93009	0.767388	6.39	1.9809	5	S	CNEHPGSGALLHS
232	828	154	154		794	825	1400	1744	20110907_MF_CO_0285AgBe_TiO2_R03_2	5333	1400	1744	20110907_MF_CO_0285AgBe_TiO2_R03_2	5333	REV_gi|13620670|emb|CAC36709.1|	REV_gi|13620670|emb|CAC36709.1|	REV_gi|13620670|emb|CAC36709.1|			>REV_gi|13620670|emb|CAC36709.1| hypothetical protein [Streptomyces coelicolor A3(2)]																	0.868847	1.98085	0.868847	1.98085	0.767388	6.39	1.9809	5	S	SGALLHSRQETLI	CK2;NEK6	NEK6	0.076
233	835	153	153		133	139	243	290	20110907_MF_CO_0285AgBe_TiO2_R03_1	6099	243	290	20110907_MF_CO_0285AgBe_TiO2_R03_1	6099	REV_gi|14285278|emb|CAC40597.1|	REV_gi|14285278|emb|CAC40597.1|	REV_gi|14285278|emb|CAC40597.1|			>REV_gi|14285278|emb|CAC40597.1| putative aminotransferase [Streptomyces coelicolor A3(2)]																	0.598617	2.33007	0.598617	2.33007	0.579591	0.99	4.8813	2	S	RAPGSISMWGRVY
234	837	14	14		1286	1340	2260	2835	20110907_MF_CO_0285AgBe_TiO2_R03_1	9744	2260	2835	20110907_MF_CO_0285AgBe_TiO2_R03_1	9744	REV_gi|14575553|emb|CAC42843.1|	REV_gi|14575553|emb|CAC42843.1|	REV_gi|14575553|emb|CAC42843.1|			>REV_gi|14575553|emb|CAC42843.1| conserved hypothetical protein [Streptomyces coelicolor A3(2)]																	0.756525	3.23704	0.756525	3.23704	0.747433	0.29	4.4005	2	S	LDDLGLSGQSLAA	NEK6	NEK6	0.076
235	837	17	17		1286	1340	2260	2835	20110907_MF_CO_0285AgBe_TiO2_R03_1	9744	2260	2835	20110907_MF_CO_0285AgBe_TiO2_R03_1	9744	REV_gi|14575553|emb|CAC42843.1|	REV_gi|14575553|emb|CAC42843.1|	REV_gi|14575553|emb|CAC42843.1|			>REV_gi|14575553|emb|CAC42843.1| conserved hypothetical protein [Streptomyces coelicolor A3(2)]																	0.756525	3.23704	0.756525	3.23704	0.747433	0.29	4.4005	2	S	LGLSGQSLAAMHW	CK1	CK1	0.081
236	838	43	43		1335	1391	2331	2925	20110907_MF_CO_0285AgBe_TiO2_R03_1	6247	2331	2925	20110907_MF_CO_0285AgBe_TiO2_R03_1	6247	REV_gi|14575575|emb|CAC42865.1|	REV_gi|14575575|emb|CAC42865.1|	REV_gi|14575575|emb|CAC42865.1|			>REV_gi|14575575|emb|CAC42865.1| putative membrane protein [Streptomyces coelicolor A3(2)]																	0.93161	8.34041	0.93161	8.34041	0.229559	3.07	42.21	2	S	FDGDAKSFAFTTK
237	840	79	79		1045	1084	1805	2245	20110907_MF_CO_0285AgBe_TiO2_R03_1	7732	1805	2245	20110907_MF_CO_0285AgBe_TiO2_R03_1	7732	REV_gi|14799984|emb|CAC44316.1|	REV_gi|14799984|emb|CAC44316.1|	REV_gi|14799984|emb|CAC44316.1|			>REV_gi|14799984|emb|CAC44316.1| hypothetical protein SCBAC31E11.05c [Streptomyces coelicolor A3(2)]																	0.505067	0	0.505067	0	0.368027	4.52	47.574	2	S	RLTVRTSLEDLRS	AURORA;CK1;CK2;PKA	AURORA	0.020748
238	843	560	560		1408	1465	2427	3024	20110907_MF_CO_0285AgBe_TiO2_R03_1	6565	2427	3024	20110907_MF_CO_0285AgBe_TiO2_R03_1	6565	REV_gi|15020715|emb|CAC44610.1|	REV_gi|15020715|emb|CAC44610.1|	REV_gi|15020715|emb|CAC44610.1|			>REV_gi|15020715|emb|CAC44610.1| putative membrane protein [Streptomyces coelicolor A3(2)]																	0.531397	0	0.531397	0	0.605902	1.68	11.099	2	S	VTGDFGSSALRTG
239	843	561	561		1408	1465	2427	3024	20110907_MF_CO_0285AgBe_TiO2_R03_1	6565	2427	3024	20110907_MF_CO_0285AgBe_TiO2_R03_1	6565	REV_gi|15020715|emb|CAC44610.1|	REV_gi|15020715|emb|CAC44610.1|	REV_gi|15020715|emb|CAC44610.1|			>REV_gi|15020715|emb|CAC44610.1| putative membrane protein [Streptomyces coelicolor A3(2)]																	0.531397	0	0.531397	0	0.605902	1.68	11.099	2	S	TGDFGSSALRTGD
240	845	442	442		320	336	598	741	20110907_MF_CO_0285AgBe_TiO2_R03_1	10795	598	741	20110907_MF_CO_0285AgBe_TiO2_R03_1	10795	REV_gi|17026180|emb|CAD12016.1|	REV_gi|17026180|emb|CAD12016.1|	REV_gi|17026180|emb|CAD12016.1|			>REV_gi|17026180|emb|CAD12016.1| putative glycine-rich protein [Streptomyces coelicolor A3(2)]																	0.654709	4.47404	0.654709	4.47404	0.555039	1	16.265	2	S	KAGGGGSGSGSSR	GSK3	GSK3	0.081
241	845	446	446		320	336	598	741	20110907_MF_CO_0285AgBe_TiO2_R03_1	10795	598	741	20110907_MF_CO_0285AgBe_TiO2_R03_1	10795	REV_gi|17026180|emb|CAD12016.1|	REV_gi|17026180|emb|CAD12016.1|	REV_gi|17026180|emb|CAD12016.1|			>REV_gi|17026180|emb|CAD12016.1| putative glycine-rich protein [Streptomyces coelicolor A3(2)]																	0.490072	0	0.490072	0	0.555039	1	16.265	2	S	GGSGSGSSRKSGS	CK1;GSK3	GSK3	0.081
242	845	447	447		320	336	598	741	20110907_MF_CO_0285AgBe_TiO2_R03_1	10795	598	741	20110907_MF_CO_0285AgBe_TiO2_R03_1	10795	REV_gi|17026180|emb|CAD12016.1|	REV_gi|17026180|emb|CAD12016.1|	REV_gi|17026180|emb|CAD12016.1|			>REV_gi|17026180|emb|CAD12016.1| putative glycine-rich protein [Streptomyces coelicolor A3(2)]																	0.490072	0	0.490072	0	0.555039	1	16.265	2	S	GSGSGSSRKSGSS	CK1	CK1	0.081
243	849	181	181		265	279	471	548	20110907_MF_CO_0285AgBe_TiO2_R03_1	2478	471	548	20110907_MF_CO_0285AgBe_TiO2_R03_1	2478	REV_gi|24413758|emb|CAD55179.1|	REV_gi|24413758|emb|CAD55179.1|	REV_gi|24413758|emb|CAD55179.1|			>REV_gi|24413758|emb|CAD55179.1| putative two-component system sensor kinase [Streptomyces coelicolor A3(2)]																	0.333333	0	0.333333	0	0.582438	10.27	0.29518	1	S	QATRLLSFKLQSV	CAMK2;CK1	CAMK2	0.042
244	851	3	3		914	947	1598	1986	20110907_MF_CO_0285AgBe_TiO2_R03_1	10112	1598	1986	20110907_MF_CO_0285AgBe_TiO2_R03_1	10112	REV_gi|24413883|emb|CAD55223.1|	REV_gi|24413883|emb|CAD55223.1|	REV_gi|24413883|emb|CAD55223.1|			>REV_gi|24413883|emb|CAD55223.1| putative peptide transport system ATP-binding subunit [Streptomyces coelicolor A3(2)]																	1	6.89329	1	6.89329	0.623283	1.92	6.8933	2	S	____KGSLTAGGD	AURORA	AURORA	0.020748
245	853	772	772		1205	1256	2110	2624	20110907_MF_CO_0285AgBe_TiO2_R03_1	3644	2110	2624	20110907_MF_CO_0285AgBe_TiO2_R03_1	3644	REV_gi|24419024|emb|CAD55296.1|	REV_gi|24419024|emb|CAD55296.1|	REV_gi|24419024|emb|CAD55296.1|			>REV_gi|24419024|emb|CAD55296.1| putative integral membrane efflux protein [Streptomyces coelicolor A3(2)]																	0.333333	0	0.333333	0	0.623283	6.8	3.9695	1	S	GNRTTLSDKAAEE
246	854	437	437		1011	1049	1755	2188	20110907_MF_CO_0285AgBe_TiO2_R03_1	1228	1755	2188	20110907_MF_CO_0285AgBe_TiO2_R03_1	1228	REV_gi|24419027|emb|CAD55299.1|	REV_gi|24419027|emb|CAD55299.1|	REV_gi|24419027|emb|CAD55299.1|			>REV_gi|24419027|emb|CAD55299.1| glutamate-ammonia-ligase adenylyltransferase [Streptomyces coelicolor A3(2)]																	0.514891	4.82536	0.514891	4.82536	0.701054	1.64	5.4706	1	S	TTGLADSKRVFNL	NEK6	NEK6	0.076
247	857	552	552		1348	1405	2350	2944	20110907_MF_CO_0285AgBe_TiO2_R03_1	1308	2350	2944	20110907_MF_CO_0285AgBe_TiO2_R03_1	1308	REV_gi|24427168|emb|CAD55329.1|	REV_gi|24427168|emb|CAD55329.1|	REV_gi|24427168|emb|CAD55329.1|			>REV_gi|24427168|emb|CAD55329.1| heat shock protein 70 [Streptomyces coelicolor A3(2)]																	0.468457	0.926716	0.468457	0.926716	0.706507	0.09	11.235	1	S	MRKHVRSIRTDVN
248	858	369	369		528	552	920	1108	20110907_MF_CO_0285AgBe_TiO2_R03_1	5557	920	1108	20110907_MF_CO_0285AgBe_TiO2_R03_1	5557	REV_gi|24429547|emb|CAD55238.1|	REV_gi|24429547|emb|CAD55238.1|	REV_gi|24429547|emb|CAD55238.1|			>REV_gi|24429547|emb|CAD55238.1| phosphoenolpyruvate-utilizing enzyme [Streptomyces coelicolor A3(2)]																	0.242679	0	0.242679	0	0.621417	33.55	11.235	1	S	SEVRTLSSMDKTR	CAMK2;CK2	CAMK2	0.042
249	858	370	370		528	552	920	1108	20110907_MF_CO_0285AgBe_TiO2_R03_1	5557	920	1108	20110907_MF_CO_0285AgBe_TiO2_R03_1	5557	REV_gi|24429547|emb|CAD55238.1|	REV_gi|24429547|emb|CAD55238.1|	REV_gi|24429547|emb|CAD55238.1|			>REV_gi|24429547|emb|CAD55238.1| phosphoenolpyruvate-utilizing enzyme [Streptomyces coelicolor A3(2)]																	0.242679	0	0.242679	0	0.621417	33.55	11.235	1	S	EVRTLSSMDKTRV
250	860	21	21		1449	1507	2490	3108	20110907_MF_CO_0285AgBe_TiO2_R03_1	3257	2490	3108	20110907_MF_CO_0285AgBe_TiO2_R03_1	3257	REV_gi|24430037|emb|CAD55351.1|	REV_gi|24430037|emb|CAD55351.1|	REV_gi|24430037|emb|CAD55351.1|			>REV_gi|24430037|emb|CAD55351.1| transcription termination factor Rho [Streptomyces coelicolor A3(2)]																	0.75927	3.32169	0.75927	3.32169	0.596976	2.11	3.3217	2	S	LFEANKSTKQKMD
251	861	174	174		566	590	990	1194	20110907_MF_CO_0285AgBe_TiO2_R03_2	8511	990	1194	20110907_MF_CO_0285AgBe_TiO2_R03_2	8511	REV_gi|2661681|emb|CAA15786.1|	REV_gi|2661681|emb|CAA15786.1|	REV_gi|2661681|emb|CAA15786.1|			>REV_gi|2661681|emb|CAA15786.1| solute-binding protein [Streptomyces coelicolor A3(2)]																	1	23.956	1	23.956	0.821298	1.73	23.956	1	S	KVGDLVSHAGKEF
252	865	103	103		1246	1298	2177	2709	20110907_MF_CO_0285AgBe_TiO2_R03_1	4958	2177	2709	20110907_MF_CO_0285AgBe_TiO2_R03_1	4958	REV_gi|2815351|emb|CAA16474.1|	REV_gi|2815351|emb|CAA16474.1|	REV_gi|2815351|emb|CAA16474.1|			>REV_gi|2815351|emb|CAA16474.1| hypothetical protein SC2E9.06 [Streptomyces coelicolor A3(2)]																	0.281092	2.18828	0.281092	2.18828	0.606459	0.54	4.526	1	S	MHSNMASGLTSKP	CK1;GSK3	GSK3	0.081
253	870	125	125		1372	1429	2382	2978	20110907_MF_CO_0285AgBe_TiO2_R03_1	7962	2382	2978	20110907_MF_CO_0285AgBe_TiO2_R03_1	7962	REV_gi|3192010|emb|CAA19409.1|	REV_gi|3192010|emb|CAA19409.1|	REV_gi|3192010|emb|CAA19409.1|			>REV_gi|3192010|emb|CAA19409.1| hypothetical protein SC2E1.34 [Streptomyces coelicolor A3(2)]																	0.986234	18.7894	0.986234	18.7894	0.5683	4.55	31.286	1	S	SPGDTRSPGQVDE	Proline-directed	Proline-directed	0.05
254	871	84	84		179	191	339	397	20110907_MF_CO_0285AgBe_TiO2_R03_1	2810	339	397	20110907_MF_CO_0285AgBe_TiO2_R03_1	2810	REV_gi|3192012|emb|CAA19411.1|	REV_gi|3192012|emb|CAA19411.1|	REV_gi|3192012|emb|CAA19411.1|			>REV_gi|3192012|emb|CAA19411.1| hypothetical protein SC2E1.36 [Streptomyces coelicolor A3(2)]																	0.411961	0.417502	0.411961	0.417502	0.80534	6.59	0.59969	2	S	AAKHAPSASTAVG
255	872	44	44		69	74	132	169	20110907_MF_CO_0285AgBe_TiO2_R03_2	10057	132	169	20110907_MF_CO_0285AgBe_TiO2_R03_2	10057	REV_gi|3294234|emb|CAA19847.1|	REV_gi|3294234|emb|CAA19847.1|	REV_gi|3294234|emb|CAA19847.1|			>REV_gi|3294234|emb|CAA19847.1| hypothetical protein SC7C7.01 [Streptomyces coelicolor A3(2)]																	0.651909	2.72494	0.651909	2.72494	0.682959	0.46	3.9223	1	S	AETEPLSVRRCFG	CK1	CK1	0.143
256	875	589	589		1169	1219	2059	2567	20110907_MF_CO_0285AgBe_TiO2_R03_2	3779	2059	2567	20110907_MF_CO_0285AgBe_TiO2_R03_2	3779	REV_gi|3367753|emb|CAA20078.1|	REV_gi|3367753|emb|CAA20078.1|	REV_gi|3367753|emb|CAA20078.1|			>REV_gi|3367753|emb|CAA20078.1| beta-galactosidase [Streptomyces coelicolor A3(2)]																	0.453877	0	0.453877	0	0.665971	4.27	18.957	2	S	LTGDTYSLTRKSM
257	878	60	60		145	152	269	319	20110907_MF_CO_0285AgBe_TiO2_R03_1	4138	269	319	20110907_MF_CO_0285AgBe_TiO2_R03_1	4138	REV_gi|3413825|emb|CAA20293.1|	REV_gi|3413825|emb|CAA20293.1|	REV_gi|3413825|emb|CAA20293.1|			>REV_gi|3413825|emb|CAA20293.1| putative membrane protein [Streptomyces coelicolor A3(2)]																	0.977455	16.3704	0.977455	16.3704	0.684464	14.79	19.843	1	S	PPTVNRSRFDAEA	CK1;CK2	CK2	0.117
258	880	300	300		827	858	1447	1802	20110907_MF_CO_0285AgBe_TiO2_R03_1	3636	1447	1802	20110907_MF_CO_0285AgBe_TiO2_R03_1	3636	REV_gi|3559968|emb|CAA20606.1|	REV_gi|3559968|emb|CAA20606.1|	REV_gi|3559968|emb|CAA20606.1|			>REV_gi|3559968|emb|CAA20606.1| putative sugar transport system permease protein [Streptomyces coelicolor A3(2)]																	1	14.6691	1	14.6691	0.843186	4.85	14.669	1	S	RARARHSRKPGRT	PKA	PKA	0.042
259	881	2	2		1297	1351	2274	2852	20110907_MF_CO_0285AgBe_TiO2_R03_1	11767	2274	2852	20110907_MF_CO_0285AgBe_TiO2_R03_1	11767	REV_gi|3559971|emb|CAA20609.1|	REV_gi|3559971|emb|CAA20609.1|	REV_gi|3559971|emb|CAA20609.1|			>REV_gi|3559971|emb|CAA20609.1| putative transcriptional regulator [Streptomyces coelicolor A3(2)]																	0.812065	7.60178	0.812065	7.60178	0.846843	1.95	25.827	1	S	_____RSPSATSR	Proline-directed	Proline-directed	0.05
260	884	191	191		1399	1456	2418	3014	20110907_MF_CO_0285AgBe_TiO2_R03_1	3890	2418	3014	20110907_MF_CO_0285AgBe_TiO2_R03_1	3890	REV_gi|3560017|emb|CAA20639.1|	REV_gi|3560017|emb|CAA20639.1|	REV_gi|3560017|emb|CAA20639.1|			>REV_gi|3560017|emb|CAA20639.1| putative secreted glycosyl hydrolase [Streptomyces coelicolor A3(2)]																	0.333316	0	0.333316	0	0.525754	8.74	39.663	1	S	TADALYSSKPSGD	GSK3	GSK3	0.081
261	884	192	192		1399	1456	2418	3014	20110907_MF_CO_0285AgBe_TiO2_R03_1	3890	2418	3014	20110907_MF_CO_0285AgBe_TiO2_R03_1	3890	REV_gi|3560017|emb|CAA20639.1|	REV_gi|3560017|emb|CAA20639.1|	REV_gi|3560017|emb|CAA20639.1|			>REV_gi|3560017|emb|CAA20639.1| putative secreted glycosyl hydrolase [Streptomyces coelicolor A3(2)]																	0.333316	0	0.333316	0	0.525754	8.74	39.663	1	S	ADALYSSKPSGDE	NEK6	NEK6	0.076
262	886	153	153		110	116	207	252	20110907_MF_CO_0285AgBe_TiO2_R03_2	8553	207	252	20110907_MF_CO_0285AgBe_TiO2_R03_2	8553	REV_gi|3581840|emb|CAA20796.1|	REV_gi|3581840|emb|CAA20796.1|	REV_gi|3581840|emb|CAA20796.1|			>REV_gi|3581840|emb|CAA20796.1| conserved hypothetical protein SCI35.07c [Streptomyces coelicolor A3(2)]																	0.453895	1.08693	0.453895	1.08693	0.784021	0.78	1.9809	2	S	ARSPTPSCRYLEA	CK1	CK1	0.143
263	892	210	210		1257	1311	2218	2770	20110907_MF_CO_0285AgBe_TiO2_R03_1	10706	2218	2770	20110907_MF_CO_0285AgBe_TiO2_R03_1	10706	REV_gi|4007741|emb|CAA22425.1|	REV_gi|4007741|emb|CAA22425.1|	REV_gi|4007741|emb|CAA22425.1|			>REV_gi|4007741|emb|CAA22425.1| putative regulator [Streptomyces coelicolor A3(2)]																	0.853919	7.34715	0.853919	7.34715	0.697982	2.66	14.564	3	S	LHIMRQSMSSLIY	PKA	PKA	0.042
264	892	213	213		1257	1311	2218	2770	20110907_MF_CO_0285AgBe_TiO2_R03_1	10706	2218	2770	20110907_MF_CO_0285AgBe_TiO2_R03_1	10706	REV_gi|4007741|emb|CAA22425.1|	REV_gi|4007741|emb|CAA22425.1|	REV_gi|4007741|emb|CAA22425.1|			>REV_gi|4007741|emb|CAA22425.1| putative regulator [Streptomyces coelicolor A3(2)]																	0.650264	4.11187	0.650264	4.11187	0.697982	2.66	14.564	3	S	MRQSMSSLIYSGL	CK1;GSK3	CK1	0.081
265	892	217	217		1257	1311	2218	2770	20110907_MF_CO_0285AgBe_TiO2_R03_1	10706	2218	2770	20110907_MF_CO_0285AgBe_TiO2_R03_1	10706	REV_gi|4007741|emb|CAA22425.1|	REV_gi|4007741|emb|CAA22425.1|	REV_gi|4007741|emb|CAA22425.1|			>REV_gi|4007741|emb|CAA22425.1| putative regulator [Streptomyces coelicolor A3(2)]																	0.644926	2.40947	0.644926	2.40947	0.697982	2.66	14.564	3	S	MSSLIYSGLRPDG	CK1;NEK6	NEK6	0.076
266	894	216	216		1338	1394	2334	2928	20110907_MF_CO_0285AgBe_TiO2_R03_2	4509	2334	2928	20110907_MF_CO_0285AgBe_TiO2_R03_2	4509	REV_gi|4158192|emb|CAA22755.1|	REV_gi|4158192|emb|CAA22755.1|	REV_gi|4158192|emb|CAA22755.1|			>REV_gi|4158192|emb|CAA22755.1| hypothetical protein SC9B5.13 [Streptomyces coelicolor A3(2)]																	1	12.4968	1	12.4968	0.659764	2.17	12.497	2	S	QAVVRRSGAREAA	PKA	PKA	0.042
267	894	226	226		1338	1394	2334	2928	20110907_MF_CO_0285AgBe_TiO2_R03_2	4509	2334	2928	20110907_MF_CO_0285AgBe_TiO2_R03_2	4509	REV_gi|4158192|emb|CAA22755.1|	REV_gi|4158192|emb|CAA22755.1|	REV_gi|4158192|emb|CAA22755.1|			>REV_gi|4158192|emb|CAA22755.1| hypothetical protein SC9B5.13 [Streptomyces coelicolor A3(2)]																	1	12.4968	1	12.4968	0.659764	2.17	12.497	2	S	EAAAVASDLRLSG
268	896	21	21		1462	1521	2509	3128	20110907_MF_CO_0285AgBe_TiO2_R03_1	3956	2509	3128	20110907_MF_CO_0285AgBe_TiO2_R03_1	3956	REV_gi|4160331|emb|CAA22802.1|	REV_gi|4160331|emb|CAA22802.1|	REV_gi|4160331|emb|CAA22802.1|			>REV_gi|4160331|emb|CAA22802.1| putative membrane protein [Streptomyces coelicolor A3(2)]																	0.555915	2.32253	0.555915	2.32253	0.579591	2.46	2.5513	3	S	RTAGPRSPSGLAE	ERK/MAPK;Proline-directed;WW GroupIV	WW GroupIV	0.0023175
269	896	23	23		1462	1521	2509	3128	20110907_MF_CO_0285AgBe_TiO2_R03_1	3956	2509	3128	20110907_MF_CO_0285AgBe_TiO2_R03_1	3956	REV_gi|4160331|emb|CAA22802.1|	REV_gi|4160331|emb|CAA22802.1|	REV_gi|4160331|emb|CAA22802.1|			>REV_gi|4160331|emb|CAA22802.1| putative membrane protein [Streptomyces coelicolor A3(2)]																	0.555915	2.32253	0.555915	2.32253	0.579591	2.46	2.5513	3	S	AGPRSPSGLAERL	CAMK2	CAMK2	0.042
270	897	109	109		2	2	2	2	20110907_MF_CO_0285AgBe_TiO2_R03_1	12287	2	2	20110907_MF_CO_0285AgBe_TiO2_R03_1	12287	REV_gi|4455731|emb|CAB36594.1|	REV_gi|4455731|emb|CAB36594.1|	REV_gi|4455731|emb|CAB36594.1|			>REV_gi|4455731|emb|CAB36594.1| putative phosphoheptose isomerase [Streptomyces coelicolor A3(2)]																	0.623665	1.15994	0.623665	1.15994	0.767022	4.42	2.1361	3	S	ASLLNASAGSTSL	NEK6	NEK6	0.076
271	897	112	112		2	2	2	2	20110907_MF_CO_0285AgBe_TiO2_R03_1	12287	2	2	20110907_MF_CO_0285AgBe_TiO2_R03_1	12287	REV_gi|4455731|emb|CAB36594.1|	REV_gi|4455731|emb|CAB36594.1|	REV_gi|4455731|emb|CAB36594.1|			>REV_gi|4455731|emb|CAB36594.1| putative phosphoheptose isomerase [Streptomyces coelicolor A3(2)]																	0.623665	1.15994	0.623665	1.15994	0.767022	4.42	2.1361	3	S	LNASAGSTSLLML	CK1	CK1	0.081
272	900	573	573		229	242	414	485	20110907_MF_CO_0285AgBe_TiO2_R03_1	5605	414	485	20110907_MF_CO_0285AgBe_TiO2_R03_1	5605	REV_gi|4468694|emb|CAB38148.1|	REV_gi|4468694|emb|CAB38148.1|	REV_gi|4468694|emb|CAB38148.1|			>REV_gi|4468694|emb|CAB38148.1| ABC excision nuclease subunit A [Streptomyces coelicolor A3(2)]																	0.512995	0	0.512995	0	0.76965	8.39	1.02	2	S	LFDACDSISMASV
273	900	575	575		229	242	414	485	20110907_MF_CO_0285AgBe_TiO2_R03_1	5605	414	485	20110907_MF_CO_0285AgBe_TiO2_R03_1	5605	REV_gi|4468694|emb|CAB38148.1|	REV_gi|4468694|emb|CAB38148.1|	REV_gi|4468694|emb|CAB38148.1|			>REV_gi|4468694|emb|CAB38148.1| ABC excision nuclease subunit A [Streptomyces coelicolor A3(2)]																	0.512995	0	0.512995	0	0.76965	8.39	1.02	2	S	DACDSISMASVEA
274	900	578	578		229	242	414	485	20110907_MF_CO_0285AgBe_TiO2_R03_1	5605	414	485	20110907_MF_CO_0285AgBe_TiO2_R03_1	5605	REV_gi|4468694|emb|CAB38148.1|	REV_gi|4468694|emb|CAB38148.1|	REV_gi|4468694|emb|CAB38148.1|			>REV_gi|4468694|emb|CAB38148.1| ABC excision nuclease subunit A [Streptomyces coelicolor A3(2)]																	0.512995	0	0.512995	0	0.76965	8.39	1.02	2	S	DSISMASVEAIKS	CK1	CK1	0.081
275	906	49	49		1644	1708	2859	3591	20110907_MF_CO_0285AgBe_TiO2_R03_1	8821	2859	3591	20110907_MF_CO_0285AgBe_TiO2_R03_1	8821	REV_gi|4539225|emb|CAB39883.1|	REV_gi|4539225|emb|CAB39883.1|	REV_gi|4539225|emb|CAB39883.1|			>REV_gi|4539225|emb|CAB39883.1| putative cytochrome c oxidase subunit II [Streptomyces coelicolor A3(2)]																	0.942065	11.6696	0.942065	11.6696	0.818344	0.7	19.443	2	S	VNFLRMSHDVGCL	NEK6;PKA	PKA	0.042
276	907	128	128		1433	1491	2466	3078	20110907_MF_CO_0285AgBe_TiO2_R03_2	8397	2466	3078	20110907_MF_CO_0285AgBe_TiO2_R03_2	8397	REV_gi|4582385|emb|CAB40332.1|	REV_gi|4582385|emb|CAB40332.1|	REV_gi|4582385|emb|CAB40332.1|			>REV_gi|4582385|emb|CAB40332.1| hypothetical protein [Streptomyces coelicolor A3(2)]																	0.57454	1.59555	0.57454	1.59555	0.744265	2.88	7.3017	2	S	KASLAESDFVFRV	CK1;NEK6	NEK6	0.076
277	909	212	212		1134	1181	1935	2389	20110907_MF_CO_0285AgBe_TiO2_R03_1	409	1935	2389	20110907_MF_CO_0285AgBe_TiO2_R03_1	409	REV_gi|4584490|emb|CAB40693.1|	REV_gi|4584490|emb|CAB40693.1|	REV_gi|4584490|emb|CAB40693.1|			>REV_gi|4584490|emb|CAB40693.1| putative transcriptional accessory protein [Streptomyces coelicolor A3(2)]																	0.666667	0	0.666667	0	0.631949	2.53	1.9635	2	S	YAEPHVSSADLPD	CK2	CK2	0.117
278	909	213	213		1134	1181	1935	2389	20110907_MF_CO_0285AgBe_TiO2_R03_1	409	1935	2389	20110907_MF_CO_0285AgBe_TiO2_R03_1	409	REV_gi|4584490|emb|CAB40693.1|	REV_gi|4584490|emb|CAB40693.1|	REV_gi|4584490|emb|CAB40693.1|			>REV_gi|4584490|emb|CAB40693.1| putative transcriptional accessory protein [Streptomyces coelicolor A3(2)]																	0.666667	0	0.666667	0	0.631949	2.53	1.9635	2	S	AEPHVSSADLPDD
279	910	2	2		800	831	1409	1753	20110907_MF_CO_0285AgBe_TiO2_R03_2	6448	1408	1752	20110907_MF_CO_0285AgBe_TiO2_R03_2	5794	REV_gi|4584495|emb|CAB40698.1|	REV_gi|4584495|emb|CAB40698.1|	REV_gi|4584495|emb|CAB40698.1|			>REV_gi|4584495|emb|CAB40698.1| putative enoyl coA hydratase [Streptomyces coelicolor A3(2)]																	0.5	0	0.5	0	0.956513	1.11	25.701	1	S	_____GSSPGNWG
280	910	3	3		800	831	1408	1752	20110907_MF_CO_0285AgBe_TiO2_R03_2	5794	1408	1752	20110907_MF_CO_0285AgBe_TiO2_R03_2	5794	REV_gi|4584495|emb|CAB40698.1|	REV_gi|4584495|emb|CAB40698.1|	REV_gi|4584495|emb|CAB40698.1|			>REV_gi|4584495|emb|CAB40698.1| putative enoyl coA hydratase [Streptomyces coelicolor A3(2)]																	0.793944	5.85806	0.793944	5.85806	0.956513	1.11	25.701	1	S	____GSSPGNWGR	Polo box;Proline-directed	Polo box	0.00405
281	911	460	460		1363	1420	2367	2961	20110907_MF_CO_0285AgBe_TiO2_R03_1	11003	2367	2961	20110907_MF_CO_0285AgBe_TiO2_R03_1	11003	REV_gi|4585604|emb|CAB40872.1|	REV_gi|4585604|emb|CAB40872.1|	REV_gi|4585604|emb|CAB40872.1|			>REV_gi|4585604|emb|CAB40872.1| putative large ATP-binding protein [Streptomyces coelicolor A3(2)]																	0.510501	0.416131	0.510501	0.416131	0.855535	0.33	18.579	1	S	RPLLGRSLVLRAL	NEK6	NEK6	0.076
282	913	1	1		1355	1412	2358	2952	20110907_MF_CO_0285AgBe_TiO2_R03_1	12062	2358	2952	20110907_MF_CO_0285AgBe_TiO2_R03_1	12062	REV_gi|4678915|emb|CAB41287.1|	REV_gi|4678915|emb|CAB41287.1|	REV_gi|4678915|emb|CAB41287.1|			>REV_gi|4678915|emb|CAB41287.1| putative secreted protein [Streptomyces coelicolor A3(2)]																	0.958286	15.6477	0.958286	15.6477	0.620531	0.45	19.443	5	S	______SKSSPKA
283	913	3	3		1355	1412	2358	2952	20110907_MF_CO_0285AgBe_TiO2_R03_1	12062	2358	2952	20110907_MF_CO_0285AgBe_TiO2_R03_1	12062	REV_gi|4678915|emb|CAB41287.1|	REV_gi|4678915|emb|CAB41287.1|	REV_gi|4678915|emb|CAB41287.1|			>REV_gi|4678915|emb|CAB41287.1| putative secreted protein [Streptomyces coelicolor A3(2)]																	0.942283	12.2753	0.942283	12.2753	0.620531	0.45	19.443	5	S	____SKSSPKASS
284	913	4	4		1355	1412	2358	2952	20110907_MF_CO_0285AgBe_TiO2_R03_1	12062	2358	2952	20110907_MF_CO_0285AgBe_TiO2_R03_1	12062	REV_gi|4678915|emb|CAB41287.1|	REV_gi|4678915|emb|CAB41287.1|	REV_gi|4678915|emb|CAB41287.1|			>REV_gi|4678915|emb|CAB41287.1| putative secreted protein [Streptomyces coelicolor A3(2)]																	0.944698	12.2753	0.944698	12.2753	0.620531	0.45	19.443	5	S	___SKSSPKASST	CDK1;CK1;GSK3;Polo box;Proline-directed	Polo box	0.00405
285	913	8	8		1355	1412	2358	2952	20110907_MF_CO_0285AgBe_TiO2_R03_1	12062	2358	2952	20110907_MF_CO_0285AgBe_TiO2_R03_1	12062	REV_gi|4678915|emb|CAB41287.1|	REV_gi|4678915|emb|CAB41287.1|	REV_gi|4678915|emb|CAB41287.1|			>REV_gi|4678915|emb|CAB41287.1| putative secreted protein [Streptomyces coelicolor A3(2)]																	0.622571	0.437896	0.622571	0.437896	0.620531	0.45	19.443	5	S	KSSPKASSTESAK	CK1;CK2;GSK3	GSK3	0.081
286	913	9	9		1355	1412	2358	2952	20110907_MF_CO_0285AgBe_TiO2_R03_1	12062	2358	2952	20110907_MF_CO_0285AgBe_TiO2_R03_1	12062	REV_gi|4678915|emb|CAB41287.1|	REV_gi|4678915|emb|CAB41287.1|	REV_gi|4678915|emb|CAB41287.1|			>REV_gi|4678915|emb|CAB41287.1| putative secreted protein [Streptomyces coelicolor A3(2)]																	0.622571	0.437896	0.622571	0.437896	0.620531	0.45	19.443	5	S	SSPKASSTESAKP
287	920	86	86		572	598	1001	1206	20110907_MF_CO_0285AgBe_TiO2_R03_1	2897	1001	1206	20110907_MF_CO_0285AgBe_TiO2_R03_1	2897	REV_gi|5123868|emb|CAB45460.1|	REV_gi|5123868|emb|CAB45460.1|	REV_gi|5123868|emb|CAB45460.1|			>REV_gi|5123868|emb|CAB45460.1| conserved hypothetical protein [Streptomyces coelicolor A3(2)]																	0.699447	0	0.699447	0	0.801784	0.94	1.2538	5	S	VRKEGTSSAGYAY
288	926	57	57		54	59	109	123	20110907_MF_CO_0285AgBe_TiO2_R03_1	6520	109	123	20110907_MF_CO_0285AgBe_TiO2_R03_1	6520	REV_gi|5457287|emb|CAB46974.1|	REV_gi|5457287|emb|CAB46974.1|	REV_gi|5457287|emb|CAB46974.1|			>REV_gi|5457287|emb|CAB46974.1| conserved hypothetical protein [Streptomyces coelicolor A3(2)]																	0.38613	0	0.38613	0	0.622275	0.66	14.171	1	S	EETYPDSMGVSAT	CK1;GSK3	GSK3	0.081
289	927	25	25		953	987	1652	2049	20110907_MF_CO_0285AgBe_TiO2_R03_2	9000	1652	2049	20110907_MF_CO_0285AgBe_TiO2_R03_2	9000	REV_gi|5459389|emb|CAB50747.1|	REV_gi|5459389|emb|CAB50747.1|	REV_gi|5459389|emb|CAB50747.1|			>REV_gi|5459389|emb|CAB50747.1| putative ABC transporter ATP-binding subunit [Streptomyces coelicolor A3(2)]																	1	32.159	1	32.159	0.690874	10.39	32.159	1	S	ALEAGGSEARIGN
290	929	134	134		111	117	208	253	20110907_MF_CO_0285AgBe_TiO2_R03_1	6243	208	253	20110907_MF_CO_0285AgBe_TiO2_R03_1	6243	REV_gi|5459407|emb|CAB50765.1|	REV_gi|5459407|emb|CAB50765.1|	REV_gi|5459407|emb|CAB50765.1|			>REV_gi|5459407|emb|CAB50765.1| putative secreted protein [Streptomyces coelicolor A3(2)]																	1	36.684	1	36.684	0.400915	3.47	36.684	2	S	ANVKKASGSGGRM
291	929	136	136		111	117	208	253	20110907_MF_CO_0285AgBe_TiO2_R03_1	6243	208	253	20110907_MF_CO_0285AgBe_TiO2_R03_1	6243	REV_gi|5459407|emb|CAB50765.1|	REV_gi|5459407|emb|CAB50765.1|	REV_gi|5459407|emb|CAB50765.1|			>REV_gi|5459407|emb|CAB50765.1| putative secreted protein [Streptomyces coelicolor A3(2)]																	1	36.684	1	36.684	0.400915	3.47	36.684	2	S	VKKASGSGGRMDD
292	930	126	126		1413	1470	2434	3031	20110907_MF_CO_0285AgBe_TiO2_R03_1	365	2434	3031	20110907_MF_CO_0285AgBe_TiO2_R03_1	365	REV_gi|5525065|emb|CAB50881.1|	REV_gi|5525065|emb|CAB50881.1|	REV_gi|5525065|emb|CAB50881.1|			>REV_gi|5525065|emb|CAB50881.1| putative gntR-family transcriptional regulator [Streptomyces coelicolor A3(2)]																	0.630334	0	0.630334	0	0.668487	0.31	2.0126	2	S	ARLAAASELTRSL
293	935	36	36		1575	1636	2738	3438	20110907_MF_CO_0285AgBe_TiO2_R03_2	8039	2738	3438	20110907_MF_CO_0285AgBe_TiO2_R03_2	8039	REV_gi|5738762|emb|CAB52936.1|	REV_gi|5738762|emb|CAB52936.1|	REV_gi|5738762|emb|CAB52936.1|			>REV_gi|5738762|emb|CAB52936.1| hypothetical protein [Streptomyces coelicolor A3(2)]																	1	19.725	1	19.725	0.800775	4.73	19.725	2	S	RVQFIESFEGNEI
294	936	22	22		821	852	1439	1792	20110907_MF_CO_0285AgBe_TiO2_R03_1	5118	1439	1792	20110907_MF_CO_0285AgBe_TiO2_R03_1	5118	REV_gi|5738838|emb|CAB52909.1|	REV_gi|5738838|emb|CAB52909.1|	REV_gi|5738838|emb|CAB52909.1|			>REV_gi|5738838|emb|CAB52909.1| hypothetical protein SCJ11.24c [Streptomyces coelicolor A3(2)]																	1	0.868874	1	0.868874	0.606459	2	0.86887	2	S	HPGLEISQGNIMR	NEK6	NEK6	0.076
295	936	31	31		821	852	1439	1792	20110907_MF_CO_0285AgBe_TiO2_R03_1	5118	1439	1792	20110907_MF_CO_0285AgBe_TiO2_R03_1	5118	REV_gi|5738838|emb|CAB52909.1|	REV_gi|5738838|emb|CAB52909.1|	REV_gi|5738838|emb|CAB52909.1|			>REV_gi|5738838|emb|CAB52909.1| hypothetical protein SCJ11.24c [Streptomyces coelicolor A3(2)]																	1	0.868874	1	0.868874	0.606459	2	0.86887	2	S	NIMRFGSAHKRVQ	CAMK2;CHK1;PKD	PKD	0.020748
296	937	13	13		1298	1352	2275	2853	20110907_MF_CO_0285AgBe_TiO2_R03_1	8855	2275	2853	20110907_MF_CO_0285AgBe_TiO2_R03_1	8855	REV_gi|5748633|emb|CAB53138.1|	REV_gi|5748633|emb|CAB53138.1|	REV_gi|5748633|emb|CAB53138.1|			>REV_gi|5748633|emb|CAB53138.1| conserved hypothetical protein SCJ1.20 [Streptomyces coelicolor A3(2)]																	0.979878	17.8954	0.979878	17.8954	0.596023	6.06	30.392	1	S	LDATLESRLESFV	CK2;GSK3	GSK3	0.081
297	939	21	21		441	462	797	973	20110907_MF_CO_0285AgBe_TiO2_R03_1	3315	797	973	20110907_MF_CO_0285AgBe_TiO2_R03_1	3315	REV_gi|5777659|emb|CAB53400.1|	REV_gi|5777659|emb|CAB53400.1|	REV_gi|5777659|emb|CAB53400.1|			>REV_gi|5777659|emb|CAB53400.1| putative short chain oxidoreductase [Streptomyces coelicolor A3(2)]																	0.495635	0	0.495635	0	0.805699	5.67	0.783	2	S	MYDSRDSALYSVF	CK1;GSK3;PKA	PKA	0.042
298	939	42	42		441	462	797	973	20110907_MF_CO_0285AgBe_TiO2_R03_1	3315	797	973	20110907_MF_CO_0285AgBe_TiO2_R03_1	3315	REV_gi|5777659|emb|CAB53400.1|	REV_gi|5777659|emb|CAB53400.1|	REV_gi|5777659|emb|CAB53400.1|			>REV_gi|5777659|emb|CAB53400.1| putative short chain oxidoreductase [Streptomyces coelicolor A3(2)]																	0.533366	0.737446	0.533366	0.737446	0.805699	5.67	0.783	2	S	RVGLAISEAKKHI	NEK6	NEK6	0.076
299	941	851	851		1321	1375	2301	2885	20110907_MF_CO_0285AgBe_TiO2_R03_1	8198	2301	2885	20110907_MF_CO_0285AgBe_TiO2_R03_1	8198	REV_gi|5777681|emb|CAB53432.1|	REV_gi|5777681|emb|CAB53432.1|	REV_gi|5777681|emb|CAB53432.1|			>REV_gi|5777681|emb|CAB53432.1| pyruvate phosphate dikinase [Streptomyces coelicolor A3(2)]																	0.654844	0.0369511	0.654844	0.0369511	0.788037	1.74	0.85535	4	S	GTDLVRSCAETTL	CK2;NEK6	NEK6	0.076
300	941	875	875		1321	1375	2301	2885	20110907_MF_CO_0285AgBe_TiO2_R03_1	8198	2301	2885	20110907_MF_CO_0285AgBe_TiO2_R03_1	8198	REV_gi|5777681|emb|CAB53432.1|	REV_gi|5777681|emb|CAB53432.1|	REV_gi|5777681|emb|CAB53432.1|			>REV_gi|5777681|emb|CAB53432.1| pyruvate phosphate dikinase [Streptomyces coelicolor A3(2)]																	0.693602	0.85535	0.693602	0.85535	0.788037	1.74	0.85535	4	S	TMEALNSKGGGLL
301	942	86	86		139	146	252	299	20110907_MF_CO_0285AgBe_TiO2_R03_1	8893	252	299	20110907_MF_CO_0285AgBe_TiO2_R03_1	8893	REV_gi|5824095|emb|CAB54171.1|	REV_gi|5824095|emb|CAB54171.1|	REV_gi|5824095|emb|CAB54171.1|			>REV_gi|5824095|emb|CAB54171.1| putative secreted peptidoglycan binding protein [Streptomyces coelicolor A3(2)]																	0.3283	1.90205	0.3283	1.90205	0.785115	0.89	4.8641	2	S	ATVANDSGTGYEM
302	945	133	133		1526	1586	2621	3288	20110907_MF_CO_0285AgBe_TiO2_R03_2	9985	2621	3288	20110907_MF_CO_0285AgBe_TiO2_R03_2	9985	REV_gi|5881865|emb|CAB55665.1|	REV_gi|5881865|emb|CAB55665.1|	REV_gi|5881865|emb|CAB55665.1|			>REV_gi|5881865|emb|CAB55665.1| putative membrane protein [Streptomyces coelicolor A3(2)]																	0.733964	4.67244	0.733964	4.67244	0.390177	10.07	32.511	2	S	RVEVRISTNALAD	PKA	PKA	0.042
303	945	142	142		1526	1586	2621	3288	20110907_MF_CO_0285AgBe_TiO2_R03_2	9985	2621	3288	20110907_MF_CO_0285AgBe_TiO2_R03_2	9985	REV_gi|5881865|emb|CAB55665.1|	REV_gi|5881865|emb|CAB55665.1|	REV_gi|5881865|emb|CAB55665.1|			>REV_gi|5881865|emb|CAB55665.1| putative membrane protein [Streptomyces coelicolor A3(2)]																	0.897838	10.403	0.897838	10.403	0.390177	10.07	32.511	2	S	ALADALSSVRDLS
304	947	278	278		1532	1592	2636	3313	20110907_MF_CO_0285AgBe_TiO2_R03_2	7269	2636	3313	20110907_MF_CO_0285AgBe_TiO2_R03_2	7269	REV_gi|5918484|emb|CAB56362.1|	REV_gi|5918484|emb|CAB56362.1|	REV_gi|5918484|emb|CAB56362.1|			>REV_gi|5918484|emb|CAB56362.1| possible secreted peptidase [Streptomyces coelicolor A3(2)]																	0.695582	3.58878	0.695582	3.58878	0.707231	1.59	6.3784	1	S	MAKRLASM_____	CAMK2;PKA	PKA	0.003024
305	949	385	385		44	49	96	109	20110907_MF_CO_0285AgBe_TiO2_R03_2	3130	96	109	20110907_MF_CO_0285AgBe_TiO2_R03_2	3130	REV_gi|6066665|emb|CAB58325.1|	REV_gi|6066665|emb|CAB58325.1|	REV_gi|6066665|emb|CAB58325.1|			>REV_gi|6066665|emb|CAB58325.1| putative membrane protein [Streptomyces coelicolor A3(2)]																	0.550869	0	0.550869	0	0.57165	0.03	12.922	2	S	RADVVASSTAIEV
306	949	386	386		44	49	96	109	20110907_MF_CO_0285AgBe_TiO2_R03_2	3130	96	109	20110907_MF_CO_0285AgBe_TiO2_R03_2	3130	REV_gi|6066665|emb|CAB58325.1|	REV_gi|6066665|emb|CAB58325.1|	REV_gi|6066665|emb|CAB58325.1|			>REV_gi|6066665|emb|CAB58325.1| putative membrane protein [Streptomyces coelicolor A3(2)]																	0.550869	0	0.550869	0	0.57165	0.03	12.922	2	S	ADVVASSTAIEVQ
307	951	13	13		1343	1399	2341	2935	20110907_MF_CO_0285AgBe_TiO2_R03_2	10167	2341	2935	20110907_MF_CO_0285AgBe_TiO2_R03_2	10167	REV_gi|6119690|emb|CAB59501.1|	REV_gi|6119690|emb|CAB59501.1|	REV_gi|6119690|emb|CAB59501.1|			>REV_gi|6119690|emb|CAB59501.1| AAA ATPase [Streptomyces coelicolor A3(2)]																	0.581682	0.181188	0.581682	0.181188	0.579591	1.24	4.8813	3	S	AVTDIRSGTDAGK	CK1;CK2	CK2	0.117
308	953	71	71		725	756	1296	1603	20110907_MF_CO_0285AgBe_TiO2_R03_1	4648	1296	1603	20110907_MF_CO_0285AgBe_TiO2_R03_1	4648	REV_gi|6138885|emb|CAB59714.1|	REV_gi|6138885|emb|CAB59714.1|	REV_gi|6138885|emb|CAB59714.1|			>REV_gi|6138885|emb|CAB59714.1| conserved hypothetical protein SCF51.16c [Streptomyces coelicolor A3(2)]																	1	39.8484	1	39.8484	0.544929	4.4	39.848	1	S	MWPVWPSRMTWSM
309	957	103	103		125	131	230	276	20110907_MF_CO_0285AgBe_TiO2_R03_2	8674	230	276	20110907_MF_CO_0285AgBe_TiO2_R03_2	8674	REV_gi|6448744|emb|CAB61303.1|	REV_gi|6448744|emb|CAB61303.1|	REV_gi|6448744|emb|CAB61303.1|			>REV_gi|6448744|emb|CAB61303.1| putative integral membrane protein [Streptomyces coelicolor A3(2)]																	0.759142	1.05202	0.759142	1.05202	0.784283	1	1.9074	3	S	SDLRAMSKDMLGA	CAMK2	CAMK2	0.042
310	958	427	427		727	758	1298	1605	20110907_MF_CO_0285AgBe_TiO2_R03_2	9063	1298	1605	20110907_MF_CO_0285AgBe_TiO2_R03_2	9063	REV_gi|6468239|emb|CAB61537.1|	REV_gi|6468239|emb|CAB61537.1|	REV_gi|6468239|emb|CAB61537.1|			>REV_gi|6468239|emb|CAB61537.1| hypothetical protein [Streptomyces coelicolor A3(2)]																	0.666925	6.07034	0.666925	6.07034	0.544093	0.68	27.983	1	S	LPVSMTSHIGYKE	CK1	CK1	0.081
311	959	252	252		799	830	1407	1751	20110907_MF_CO_0285AgBe_TiO2_R03_1	7958	1407	1751	20110907_MF_CO_0285AgBe_TiO2_R03_1	7958	REV_gi|6468242|emb|CAB61540.1|	REV_gi|6468242|emb|CAB61540.1|	REV_gi|6468242|emb|CAB61540.1|			>REV_gi|6468242|emb|CAB61540.1| putative hydrolase [Streptomyces coelicolor A3(2)]																	1	30.6867	1	30.6867	0.812068	0.66	30.687	2	S	RHAAKGSLVGLTR	AURORA	AURORA	0.020748
312	961	74	74		1520	1580	2611	3276	20110907_MF_CO_0285AgBe_TiO2_R03_1	12619	2611	3276	20110907_MF_CO_0285AgBe_TiO2_R03_1	12619	REV_gi|6468718|emb|CAB61674.1|	REV_gi|6468718|emb|CAB61674.1|	REV_gi|6468718|emb|CAB61674.1|			>REV_gi|6468718|emb|CAB61674.1| putative GntR-family regulatory protein. [Streptomyces coelicolor A3(2)]																	0.564989	0.482836	0.564989	0.482836	0.716485	0.91	12.052	2	S	EARLSGSLGGRTV	NEK6	NEK6	0.076
313	962	58	58		850	881	1494	1859	20110907_MF_CO_0285AgBe_TiO2_R03_1	12193	1494	1859	20110907_MF_CO_0285AgBe_TiO2_R03_1	12193	REV_gi|6469257|emb|CAB61718.1|	REV_gi|6469257|emb|CAB61718.1|	REV_gi|6469257|emb|CAB61718.1|			>REV_gi|6469257|emb|CAB61718.1| binding-protein-dependent transport lipoprotein. [Streptomyces coelicolor A3(2)]																	1	5.9604	1	5.9604	0.76982	5.81	5.9604	2	S	GDVGGVSALKGSM
314	963	13	13		575	601	1005	1210	20110907_MF_CO_0285AgBe_TiO2_R03_2	3556	1005	1210	20110907_MF_CO_0285AgBe_TiO2_R03_2	3556	REV_gi|6469468|emb|CAB61805.1|	REV_gi|6469468|emb|CAB61805.1|	REV_gi|6469468|emb|CAB61805.1|			>REV_gi|6469468|emb|CAB61805.1| hypothetical protein SCE65.17c [Streptomyces coelicolor A3(2)]																	0.333333	0	0.333333	0	0.631949	1.35	1.9074	1	S	LADAEASEATEPS
315	963	19	19		575	601	1005	1210	20110907_MF_CO_0285AgBe_TiO2_R03_2	3556	1005	1210	20110907_MF_CO_0285AgBe_TiO2_R03_2	3556	REV_gi|6469468|emb|CAB61805.1|	REV_gi|6469468|emb|CAB61805.1|	REV_gi|6469468|emb|CAB61805.1|			>REV_gi|6469468|emb|CAB61805.1| hypothetical protein SCE65.17c [Streptomyces coelicolor A3(2)]																	0.333333	0	0.333333	0	0.631949	1.35	1.9074	1	S	SEATEPSLRGTYF	PLK1	PLK1	0.033462
316	966	366	366		1420	1477	2446	3050	20110907_MF_CO_0285AgBe_TiO2_R03_2	8253	2445	3046	20110907_MF_CO_0285AgBe_TiO2_R03_1	10341	REV_gi|6522833|emb|CAB61914.1|	REV_gi|6522833|emb|CAB61914.1|	REV_gi|6522833|emb|CAB61914.1|			>REV_gi|6522833|emb|CAB61914.1| putative alpha-mannosidase [Streptomyces coelicolor A3(2)]																	1	28.5491	1	28.5491	0.404502	0.93	34.191	3	S	TGDTAPSAAAGAP
317	970	84	84		1389	1446	2407	3003	20110907_MF_CO_0285AgBe_TiO2_R03_1	5756	2407	3003	20110907_MF_CO_0285AgBe_TiO2_R03_1	5756	REV_gi|6689148|emb|CAB65638.1|	REV_gi|6689148|emb|CAB65638.1|	REV_gi|6689148|emb|CAB65638.1|			>REV_gi|6689148|emb|CAB65638.1| putative TetR-family regulator. [Streptomyces coelicolor A3(2)]																	0.670266	3.08083	0.670266	3.08083	0.766003	3.58	28.218	1	S	AHIAARSVMTMLA
318	973	12	12		1454	1512;1513	2495	3113	20110907_MF_CO_0285AgBe_TiO2_R03_1	5279	2495	3113	20110907_MF_CO_0285AgBe_TiO2_R03_1	5279	REV_gi|6759582|emb|CAB69775.1|	REV_gi|6759582|emb|CAB69775.1|	REV_gi|6759582|emb|CAB69775.1|			>REV_gi|6759582|emb|CAB69775.1| putative nitrite reductase large subunit NirB [Streptomyces coelicolor A3(2)]																	0.995296	25.8151	0.995296	25.8151	0.492001	0.77	35.594	1	S	ELLDDASARRPGI
319	974	194	194		916	949	1600	1988	20110907_MF_CO_0285AgBe_TiO2_R03_1	5481	1600	1988	20110907_MF_CO_0285AgBe_TiO2_R03_1	5481	REV_gi|6855376|emb|CAB71267.1|	REV_gi|6855376|emb|CAB71267.1|	REV_gi|6855376|emb|CAB71267.1|			>REV_gi|6855376|emb|CAB71267.1| putative oxidoreductase. [Streptomyces coelicolor A3(2)]																	1	38.7758	1	38.7758	0.554832	2.76	38.776	2	S	LELDPTSIEKVGS
320	976	386	386		974	1009	1687	2086	20110907_MF_CO_0285AgBe_TiO2_R03_2	8790	1687	2086	20110907_MF_CO_0285AgBe_TiO2_R03_2	8790	REV_gi|6941921|emb|CAB72371.1|	REV_gi|6941921|emb|CAB72371.1|	REV_gi|6941921|emb|CAB72371.1|			>REV_gi|6941921|emb|CAB72371.1| hypothetical protein SC7F9.18c [Streptomyces coelicolor A3(2)]																	0.368227	0.073848	0.368227	0.073848	0.793564	0.02	3.3453	2	S	SATPLPSDPAPSN	CK1	CK1	0.143
321	979	8	8		910	943	1592	1980	20110907_MF_CO_0285AgBe_TiO2_R03_1	6539	1590	1978	20110907_MF_CO_0285AgBe_TiO2_R03_1	4790	REV_gi|6983743|emb|CAB75382.1|	REV_gi|6983743|emb|CAB75382.1|	REV_gi|6983743|emb|CAB75382.1|			>REV_gi|6983743|emb|CAB75382.1| putative integral membrane protein [Streptomyces coelicolor A3(2)]																	0.463182	1.9029	0.463182	1.9029	0.809321	5.08	28.696	1	S	DTLATTSSGLRTA
322	979	9	9		910	943	1591	1979	20110907_MF_CO_0285AgBe_TiO2_R03_1	6333	1590	1978	20110907_MF_CO_0285AgBe_TiO2_R03_1	4790	REV_gi|6983743|emb|CAB75382.1|	REV_gi|6983743|emb|CAB75382.1|	REV_gi|6983743|emb|CAB75382.1|			>REV_gi|6983743|emb|CAB75382.1| putative integral membrane protein [Streptomyces coelicolor A3(2)]																	0.306082	0	0.306082	0	0.809321	5.08	28.696	1	S	TLATTSSGLRTAE
323	980	447	447		1577	1638	2742	3443	20110907_MF_CO_0285AgBe_TiO2_R03_2	6759	2742	3443	20110907_MF_CO_0285AgBe_TiO2_R03_2	6759	REV_gi|7106668|emb|CAB76070.1|	REV_gi|7106668|emb|CAB76070.1|	REV_gi|7106668|emb|CAB76070.1|			>REV_gi|7106668|emb|CAB76070.1| putative eukaryotic-type protein kinase [Streptomyces coelicolor A3(2)]																	0.581163	1.42254	0.581163	1.42254	0.606459	0.91	2.3377	1	S	VQKKGDSGLYVVG
324	981	139	139		634	662	1132	1363	20110907_MF_CO_0285AgBe_TiO2_R03_1	10934	1132	1363	20110907_MF_CO_0285AgBe_TiO2_R03_1	10934	REV_gi|7160133|emb|CAB76319.1|	REV_gi|7160133|emb|CAB76319.1|	REV_gi|7160133|emb|CAB76319.1|			>REV_gi|7160133|emb|CAB76319.1| hypothetical protein SC5C11.13c. [Streptomyces coelicolor A3(2)]																	0.7862	6.79162	0.7862	6.79162	0.844058	0.74	24.53	1	S	GDPTRESWSMIVL	PKA	PKA	0.042
325	984	77	77		1310	1364	2290	2874	20110907_MF_CO_0285AgBe_TiO2_R03_1	8257	2290	2874	20110907_MF_CO_0285AgBe_TiO2_R03_1	8257	REV_gi|7211000|emb|CAB76980.1|	REV_gi|7211000|emb|CAB76980.1|	REV_gi|7211000|emb|CAB76980.1|			>REV_gi|7211000|emb|CAB76980.1| conserved hypothetical protein [Streptomyces coelicolor A3(2)]																	0.632522	0	0.632522	0	0.96493	0.55	16.23	3	S	RYGITVSEGTVPE
326	988	523	523		1301	1355	2279	2857	20110907_MF_CO_0285AgBe_TiO2_R03_1	4128	2279	2857	20110907_MF_CO_0285AgBe_TiO2_R03_1	4128	REV_gi|7242758|emb|CAB77331.1|	REV_gi|7242758|emb|CAB77331.1|	REV_gi|7242758|emb|CAB77331.1|			>REV_gi|7242758|emb|CAB77331.1| putative integral membrane protein [Streptomyces coelicolor A3(2)]																	1	38.1333	1	38.1333	0.562721	7.11	38.133	2	S	SQRRTASAGFQRV	CAMK2	CAMK2	0.042
327	989	561	561		25	30	58	66	20110907_MF_CO_0285AgBe_TiO2_R03_1	2539	58	66	20110907_MF_CO_0285AgBe_TiO2_R03_1	2539	REV_gi|7288068|emb|CAB81863.1|	REV_gi|7288068|emb|CAB81863.1|	REV_gi|7288068|emb|CAB81863.1|			>REV_gi|7288068|emb|CAB81863.1| putative secreted protein [Streptomyces coelicolor A3(2)]																	0.5	0	0.5	0	0.819728	12.94	-8.9056e-12	3	S	ATRAAPSAAAAGG
328	989	574	574		25	30	58	66	20110907_MF_CO_0285AgBe_TiO2_R03_1	2539	58	66	20110907_MF_CO_0285AgBe_TiO2_R03_1	2539	REV_gi|7288068|emb|CAB81863.1|	REV_gi|7288068|emb|CAB81863.1|	REV_gi|7288068|emb|CAB81863.1|			>REV_gi|7288068|emb|CAB81863.1| putative secreted protein [Streptomyces coelicolor A3(2)]																	0.5	0	0.5	0	0.819728	12.94	-8.9056e-12	3	S	FPVTAASAAFAAL
329	989	585	585		25	30	58	66	20110907_MF_CO_0285AgBe_TiO2_R03_1	2539	58	66	20110907_MF_CO_0285AgBe_TiO2_R03_1	2539	REV_gi|7288068|emb|CAB81863.1|	REV_gi|7288068|emb|CAB81863.1|	REV_gi|7288068|emb|CAB81863.1|			>REV_gi|7288068|emb|CAB81863.1| putative secreted protein [Streptomyces coelicolor A3(2)]																	0.5	0	0.5	0	0.819728	12.94	-8.9056e-12	3	S	ALVRRGSTHTM__	CAMK2;CHK1;CHK1/2;PKA;PKD	CHK1/2	0.003192
330	994	164	164		96	102	183	225	20110907_MF_CO_0285AgBe_TiO2_R03_1	4373	183	225	20110907_MF_CO_0285AgBe_TiO2_R03_1	4373	REV_gi|7619783|emb|CAB88161.1|	REV_gi|7619783|emb|CAB88161.1|	REV_gi|7619783|emb|CAB88161.1|			>REV_gi|7619783|emb|CAB88161.1| putative sugar-binding lipoprotein. [Streptomyces coelicolor A3(2)]																	0.500448	4.13684	0.500448	4.13684	0.631949	1.88	5.4398	2	S	EFGKAGSAVLQVS
331	994	178	178		96	102	183	225	20110907_MF_CO_0285AgBe_TiO2_R03_1	4373	183	225	20110907_MF_CO_0285AgBe_TiO2_R03_1	4373	REV_gi|7619783|emb|CAB88161.1|	REV_gi|7619783|emb|CAB88161.1|	REV_gi|7619783|emb|CAB88161.1|			>REV_gi|7619783|emb|CAB88161.1| putative sugar-binding lipoprotein. [Streptomyces coelicolor A3(2)]																	0.372074	2.05844	0.372074	2.05844	0.631949	1.88	5.4398	2	S	GNTKYVSDYKNGF	CK1	CK1	0.143
332	1002	144	144		100	106	187	229	20110907_MF_CO_0285AgBe_TiO2_R03_1	10802	187	229	20110907_MF_CO_0285AgBe_TiO2_R03_1	10802	REV_gi|7799203|emb|CAB90919.1|	REV_gi|7799203|emb|CAB90919.1|	REV_gi|7799203|emb|CAB90919.1|			>REV_gi|7799203|emb|CAB90919.1| putative two-component system response regulator [Streptomyces coelicolor A3(2)]																	0.809577	8.33372	0.809577	8.33372	0.733859	3.56	21	2	S	LMIKIASPAVKEI	CHK1;Proline-directed	CHK1	0.0228
333	1004	293	293		514	538	901	1089	20110907_MF_CO_0285AgBe_TiO2_R03_1	2404	901	1089	20110907_MF_CO_0285AgBe_TiO2_R03_1	2404	REV_gi|7799227|emb|CAB90851.1|	REV_gi|7799227|emb|CAB90851.1|	REV_gi|7799227|emb|CAB90851.1|			>REV_gi|7799227|emb|CAB90851.1| hypothetical protein SC3H12.12 [Streptomyces coelicolor A3(2)]																	0.510899	0	0.510899	0	0.769753	3.18	0.97618	3	S	AVRTGTSAHVVAT
334	1005	12	12		1210	1261	2115	2629	20110907_MF_CO_0285AgBe_TiO2_R03_1	4684	2115	2629	20110907_MF_CO_0285AgBe_TiO2_R03_1	4684	REV_gi|7799257|emb|CAB90880.1|	REV_gi|7799257|emb|CAB90880.1|	REV_gi|7799257|emb|CAB90880.1|			>REV_gi|7799257|emb|CAB90880.1| maltose operon transcriptional repressor [Streptomyces coelicolor A3(2)]																	0.491548	0	0.491548	0	0.54846	1.81	36.381	1	S	GPASATSRGVVLE	CK1	CK1	0.081
335	1009	40	40		160	170	298	351	20110907_MF_CO_0285AgBe_TiO2_R03_1	5379	298	351	20110907_MF_CO_0285AgBe_TiO2_R03_1	5379	REV_gi|8052405|emb|CAB92262.1|	REV_gi|8052405|emb|CAB92262.1|	REV_gi|8052405|emb|CAB92262.1|			>REV_gi|8052405|emb|CAB92262.1| putative 2-hydroxyacid-family dehydrogenase [Streptomyces coelicolor A3(2)]																	0.998575	28.4304	0.998575	28.4304	0.364073	5.05	43.442	2	S	TAYNRASVYGLHP	AURORA;AURORA-A;PKA	AURORA-A	0.0013272
336	1017	224	224		770	801	1362	1696	20110907_MF_CO_0285AgBe_TiO2_R03_2	5683	1362	1696	20110907_MF_CO_0285AgBe_TiO2_R03_2	5683	REV_gi|8546874|emb|CAB94593.1|	REV_gi|8546874|emb|CAB94593.1|	REV_gi|8546874|emb|CAB94593.1|			>REV_gi|8546874|emb|CAB94593.1| putative monophosphatase [Streptomyces coelicolor A3(2)]																	0.333333	0	0.333333	0	0.693511	4.37	5.539	1	S	AKADAESVPTMDK
337	1021	165	165		1201	1252	2105	2619	20110907_MF_CO_0285AgBe_TiO2_R03_1	3749	2105	2619	20110907_MF_CO_0285AgBe_TiO2_R03_1	3749	REV_gi|8568807|emb|CAB94556.1|	REV_gi|8568807|emb|CAB94556.1|	REV_gi|8568807|emb|CAB94556.1|			>REV_gi|8568807|emb|CAB94556.1| putative 3-hydroxybutyryl-coA dehydrogenase [Streptomyces coelicolor A3(2)]																	0.407636	0.601929	0.407636	0.601929	0.787899	1.53	0.89392	2	S	ITIPIASTNSALI
338	1021	168	168		1201	1252	2105	2619	20110907_MF_CO_0285AgBe_TiO2_R03_1	3749	2105	2619	20110907_MF_CO_0285AgBe_TiO2_R03_1	3749	REV_gi|8568807|emb|CAB94556.1|	REV_gi|8568807|emb|CAB94556.1|	REV_gi|8568807|emb|CAB94556.1|			>REV_gi|8568807|emb|CAB94556.1| putative 3-hydroxybutyryl-coA dehydrogenase [Streptomyces coelicolor A3(2)]																	0.404874	0	0.404874	0	0.787899	1.53	0.89392	2	S	PIASTNSALIAGK	CK1	CK1	0.081
339	1022	65	65		1385	1442	2401	2997	20110907_MF_CO_0285AgBe_TiO2_R03_1	3390	2401	2997	20110907_MF_CO_0285AgBe_TiO2_R03_1	3390	REV_gi|8894759|emb|CAB95919.1|	REV_gi|8894759|emb|CAB95919.1|	REV_gi|8894759|emb|CAB95919.1|			>REV_gi|8894759|emb|CAB95919.1| putative membrane protein [Streptomyces coelicolor A3(2)]																	0.268495	0	0.268495	0	0.582438	4.51	5.6836	1	S	GKPLVVSYRTKGA	NEK6	NEK6	0.076
340	1026	137	137		143	150	267	317	20110907_MF_CO_0285AgBe_TiO2_R03_1	12360	267	317	20110907_MF_CO_0285AgBe_TiO2_R03_1	12360	REV_gi|8894836|emb|CAB96032.1|	REV_gi|8894836|emb|CAB96032.1|	REV_gi|8894836|emb|CAB96032.1|			>REV_gi|8894836|emb|CAB96032.1| putative integral membrane protein [Streptomyces coelicolor A3(2)]																	0.50273	0.40825	0.50273	0.40825	0.787424	1.48	1.0271	2	S	RARAAGSLALAAA
341	1026	147	147		143	150	267	317	20110907_MF_CO_0285AgBe_TiO2_R03_1	12360	267	317	20110907_MF_CO_0285AgBe_TiO2_R03_1	12360	REV_gi|8894836|emb|CAB96032.1|	REV_gi|8894836|emb|CAB96032.1|	REV_gi|8894836|emb|CAB96032.1|			>REV_gi|8894836|emb|CAB96032.1| putative integral membrane protein [Streptomyces coelicolor A3(2)]																	0.516562	0.478458	0.516562	0.478458	0.787424	1.48	1.0271	2	S	AAAIGLSKVSHDA
342	1028	308	308		1461	1520	2508	3127	20110907_MF_CO_0285AgBe_TiO2_R03_2	9506	2507	3126	20110907_MF_CO_0285AgBe_TiO2_R03_1	11238	REV_gi|9368937|emb|CAB99169.1|	REV_gi|9368937|emb|CAB99169.1|	REV_gi|9368937|emb|CAB99169.1|			>REV_gi|9368937|emb|CAB99169.1| putative gntR-family regulatory protein [Streptomyces coelicolor A3(2)]																	0.366412	0.900651	0.366412	0.900651	0.965854	0.47	16.25	2	S	RGAHLVSALLSTA	GSK3	GSK3	0.081
343	1028	319	319		1461	1520	2507	3126	20110907_MF_CO_0285AgBe_TiO2_R03_1	11238	2507	3126	20110907_MF_CO_0285AgBe_TiO2_R03_1	11238	REV_gi|9368937|emb|CAB99169.1|	REV_gi|9368937|emb|CAB99169.1|	REV_gi|9368937|emb|CAB99169.1|			>REV_gi|9368937|emb|CAB99169.1| putative gntR-family regulatory protein [Streptomyces coelicolor A3(2)]																	0.861246	10.9484	0.861246	10.9484	0.965854	0.47	16.25	2	S	TAQAVGSVVMRIE
344	1030	39	39		891	924	1564	1946	20110907_MF_CO_0285AgBe_TiO2_R03_1	11405	1564	1946	20110907_MF_CO_0285AgBe_TiO2_R03_1	11405	REV_gi|9714452|emb|CAC01368.1|	REV_gi|9714452|emb|CAC01368.1|	REV_gi|9714452|emb|CAC01368.1|			>REV_gi|9714452|emb|CAC01368.1| conserved hypothetical protein [Streptomyces coelicolor A3(2)]																	0.967344	16.113	0.967344	16.113	0.800775	5.34	19.725	2	S	GGVLMTSLARDDA	NEK6	NEK6	0.076
345	1036	531	531		1294	1348	2271	2849	20110907_MF_CO_0285AgBe_TiO2_R03_2	9460	2271	2849	20110907_MF_CO_0285AgBe_TiO2_R03_2	9460	REV_gi|9716963|emb|CAC01632.1|	REV_gi|9716963|emb|CAC01632.1|	REV_gi|9716963|emb|CAC01632.1|			>REV_gi|9716963|emb|CAC01632.1| putative transcriptional regulator [Streptomyces coelicolor A3(2)]																	0.914792	10.3084	0.914792	10.3084	0.973854	5.31	17.784	1	S	RARGRRSDPTVEA	PKA	PKA	0.042
346	1039	525	525		1333	1387	2323	2912	20110907_MF_CO_0285AgBe_TiO2_R03_1	4630	2323	2912	20110907_MF_CO_0285AgBe_TiO2_R03_1	4630	REV_gi|9909921|emb|CAC04500.1|	REV_gi|9909921|emb|CAC04500.1|	REV_gi|9909921|emb|CAC04500.1|			>REV_gi|9909921|emb|CAC04500.1| ATP-dependent protease [Streptomyces coelicolor A3(2)]																	1	43.0662	1	43.0662	0.53326	8.32	43.066	1	S	PSQDSRSEKLDVK
347	6	35	35		961	995	1666	2065	20110907_MF_CO_0285AgBe_TiO2_R03_2	3306	1666	2065	20110907_MF_CO_0285AgBe_TiO2_R03_2	3306	gi|10178378|emb|CAC08416.1|	gi|10178378|emb|CAC08416.1|	gi|10178378|emb|CAC08416.1|			>gi|10178378|emb|CAC08416.1| hypothetical protein [Streptomyces coelicolor A3(2)]																	0.983797	21.2989	0.983797	21.2989	0.702536	2.67	34.089	2	T	RRLDRPTSTITRE	FHA2 Rad53p;PKA	PKA	0.042
348	15	5	5		1067	1107	1840	2289	20110907_MF_CO_0285AgBe_TiO2_R03_1	330	1840	2289	20110907_MF_CO_0285AgBe_TiO2_R03_1	330	gi|10303276|emb|CAC10114.1|	gi|10303276|emb|CAC10114.1|	gi|10303276|emb|CAC10114.1|			>gi|10303276|emb|CAC10114.1| conserved hypothetical protein [Streptomyces coelicolor A3(2)]																	0.389209	0	0.389209	0	0.596976	7.21	1.389	2	T	__MASSTVTSAQP	FHA KAPP	FHA KAPP	0.155
349	15	7	7		1067	1107	1840	2289	20110907_MF_CO_0285AgBe_TiO2_R03_1	330	1840	2289	20110907_MF_CO_0285AgBe_TiO2_R03_1	330	gi|10303276|emb|CAC10114.1|	gi|10303276|emb|CAC10114.1|	gi|10303276|emb|CAC10114.1|			>gi|10303276|emb|CAC10114.1| conserved hypothetical protein [Streptomyces coelicolor A3(2)]																	0.389209	0	0.389209	0	0.596976	7.21	1.389	2	T	MASSTVTSAQPER	CK1	CK1	0.081
350	18	8	8		1098	1143	1890	2342	20110907_MF_CO_0285AgBe_TiO2_R03_1	5257	1890	2342	20110907_MF_CO_0285AgBe_TiO2_R03_1	5257	gi|10432475|emb|CAC10309.1|	gi|10432475|emb|CAC10309.1|	gi|10432475|emb|CAC10309.1|			>gi|10432475|emb|CAC10309.1| putative secreted penicillin binding protein [Streptomyces coelicolor A3(2)]																	0.5	0	0.5	0	0.468532	14.64	39.179	1	T	PDAPPFTSPRRRR
351	24	5	5		1114	1161	1913	2366	20110907_MF_CO_0285AgBe_TiO2_R03_1	10092	1913	2366	20110907_MF_CO_0285AgBe_TiO2_R03_1	10092	gi|10803140|emb|CAC13068.1|	gi|10803140|emb|CAC13068.1|	gi|10803140|emb|CAC13068.1|			>gi|10803140|emb|CAC13068.1| hypothetical protein [Streptomyces coelicolor A3(2)]																	0.890981	7.48606	0.890981	7.48606	0.664614	8.66	11.638	3	T	__MSSPTGPASGL	CK1;FHA KAPP	CK1	0.081
352	25	123	123		191	203	352	411	20110907_MF_CO_0285AgBe_TiO2_R03_2	5755	352	411	20110907_MF_CO_0285AgBe_TiO2_R03_2	5755	gi|10803157|emb|CAC13085.1|	gi|10803157|emb|CAC13085.1|	gi|10803157|emb|CAC13085.1|			>gi|10803157|emb|CAC13085.1| putative oxidoreductase, molybdopterin binding subunit [Streptomyces coelicolor A3(2)]																	1	0	1	0	0.701054	0.62	-1.4889e-11	3	T	TRCGYFTDLSKPC	FHA KAPP	FHA KAPP	0.155
353	26	55	55		1287	1341	2261	2836	20110907_MF_CO_0285AgBe_TiO2_R03_1	10001	2261	2836	20110907_MF_CO_0285AgBe_TiO2_R03_1	10001	gi|11061557|emb|CAC14493.1|	gi|11061557|emb|CAC14493.1|	gi|11061557|emb|CAC14493.1|			>gi|11061557|emb|CAC14493.1| putative transcriptional regulator [Streptomyces coelicolor A3(2)]																	0.507473	0	0.507473	0	0.701054	3.67	5.2156	1	T	AASLGMTKNALSQ	FHA KAPP;NEK6	NEK6	0.076
354	28	58	58		1065	1104	1837	2286	20110907_MF_CO_0285AgBe_TiO2_R03_1	11202	1837	2286	20110907_MF_CO_0285AgBe_TiO2_R03_1	11202	gi|11228501|emb|CAC16523.1|	gi|11228501|emb|CAC16523.1|	gi|11228501|emb|CAC16523.1|			>gi|11228501|emb|CAC16523.1| putative tetR-family transcriptional regulator [Streptomyces coelicolor A3(2)]																	0.778238	5.45224	0.778238	5.45224	0.624984	7.01	25.731	1	T	IYRHFETKDALVA	FHA KAPP	FHA KAPP	0.155
355	29	51	51		637	665	1136	1367	20110907_MF_CO_0285AgBe_TiO2_R03_1	12046	1136	1367	20110907_MF_CO_0285AgBe_TiO2_R03_1	12046	gi|11322407|emb|CAC16720.1|	gi|11322407|emb|CAC16720.1|	gi|11322407|emb|CAC16720.1|			>gi|11322407|emb|CAC16720.1| putative transcriptional regulator [Streptomyces coelicolor A3(2)]																	0.283824	2.1337	0.283824	2.1337	0.724356	1.36	5.0186	1	T	KQLARETGLALGT	FHA KAPP;PKA	PKA	0.042
356	30	4	4		1319	1373	2299	2883	20110907_MF_CO_0285AgBe_TiO2_R03_2	2089	2299	2883	20110907_MF_CO_0285AgBe_TiO2_R03_2	2089	gi|11323224|emb|CAC16971.1|	gi|11323224|emb|CAC16971.1|	gi|11323224|emb|CAC16971.1|			>gi|11323224|emb|CAC16971.1| enolase [Streptomyces coelicolor A3(2)]																	0.522238	1.06964	0.522238	1.06964	0.579591	14.79	1.0696	2	T	___MSATAVEPAA	CK2	CK2	0.117
357	32	55	55		1410	1467	2430	3027	20110907_MF_CO_0285AgBe_TiO2_R03_1	11304	2430	3027	20110907_MF_CO_0285AgBe_TiO2_R03_1	11304	gi|11323251|emb|CAC16998.1|	gi|11323251|emb|CAC16998.1|	gi|11323251|emb|CAC16998.1|			>gi|11323251|emb|CAC16998.1| hypothetical protein [Streptomyces coelicolor A3(2)]																	1	16.7254	1	16.7254	0.675752	2.29	16.725	1	T	EIRSDKTDHVAMH	CK1	CK1	0.081
358	41	2	2		1128	1175	1929	2382	20110907_MF_CO_0285AgBe_TiO2_R03_1	9351	1929	2382	20110907_MF_CO_0285AgBe_TiO2_R03_1	9351	gi|12311711|emb|CAC22727.1|	gi|12311711|emb|CAC22727.1|	gi|12311711|emb|CAC22727.1|			>gi|12311711|emb|CAC22727.1| putative tetR-family transcriptional regulator [Streptomyces coelicolor A3(2)]																	0.5	0	0.5	0	0.571041	4.32	39.848	1	T	_____MTTPPPPG
359	41	3	3		1128	1175	1929	2382	20110907_MF_CO_0285AgBe_TiO2_R03_1	9351	1929	2382	20110907_MF_CO_0285AgBe_TiO2_R03_1	9351	gi|12311711|emb|CAC22727.1|	gi|12311711|emb|CAC22727.1|	gi|12311711|emb|CAC22727.1|			>gi|12311711|emb|CAC22727.1| putative tetR-family transcriptional regulator [Streptomyces coelicolor A3(2)]																	0.5	0	0.5	0	0.571041	4.32	39.848	1	T	____MTTPPPPGL	Proline-directed	Proline-directed	0.05
360	53	2	2		1126	1173	1927	2380	20110907_MF_CO_0285AgBe_TiO2_R03_2	1771	1927	2380	20110907_MF_CO_0285AgBe_TiO2_R03_2	1771	gi|13276819|emb|CAC33937.1|	gi|13276819|emb|CAC33937.1|	gi|13276819|emb|CAC33937.1|			>gi|13276819|emb|CAC33937.1| conserved hypothetical protein [Streptomyces coelicolor A3(2)]																	0.5	0	0.5	0	0.579591	12.94	-1.721e-11	2	T	_____MTTKYAAL
361	53	3	3		1126	1173	1927	2380	20110907_MF_CO_0285AgBe_TiO2_R03_2	1771	1927	2380	20110907_MF_CO_0285AgBe_TiO2_R03_2	1771	gi|13276819|emb|CAC33937.1|	gi|13276819|emb|CAC33937.1|	gi|13276819|emb|CAC33937.1|			>gi|13276819|emb|CAC33937.1| conserved hypothetical protein [Streptomyces coelicolor A3(2)]																	0.5	0	0.5	0	0.579591	12.94	-1.721e-11	2	T	____MTTKYAALL	FHA KAPP	FHA KAPP	0.155
362	56	3	3		1069	1109	1842	2291	20110907_MF_CO_0285AgBe_TiO2_R03_1	2471	1842	2291	20110907_MF_CO_0285AgBe_TiO2_R03_1	2471	gi|13276835|emb|CAC33953.1|	gi|13276835|emb|CAC33953.1|	gi|13276835|emb|CAC33953.1|			>gi|13276835|emb|CAC33953.1| esterase [Streptomyces coelicolor A3(2)]																	0.685307	0	0.685307	0	0.623283	1.16	1.6267	2	T	____MATLIPKKG
363	56	11	11		1069	1109	1842	2291	20110907_MF_CO_0285AgBe_TiO2_R03_1	2471	1842	2291	20110907_MF_CO_0285AgBe_TiO2_R03_1	2471	gi|13276835|emb|CAC33953.1|	gi|13276835|emb|CAC33953.1|	gi|13276835|emb|CAC33953.1|			>gi|13276835|emb|CAC33953.1| esterase [Streptomyces coelicolor A3(2)]																	0.657346	0	0.657346	0	0.623283	1.16	1.6267	2	T	IPKKGSTLLNKGI
364	62	239	239		704	733	1251	1494	20110907_MF_CO_0285AgBe_TiO2_R03_1	940	1251	1494	20110907_MF_CO_0285AgBe_TiO2_R03_1	940	gi|13620604|emb|CAC36643.1|	gi|13620604|emb|CAC36643.1|	gi|13620604|emb|CAC36643.1|			>gi|13620604|emb|CAC36643.1| hypothetical protein [Streptomyces coelicolor A3(2)]																	1	10.3085	1	10.3085	0.738221	3.22	10.309	1	T	GKPIRFTHPVPDG	PKA	PKA	0.042
365	65	659	659		741	772	1319	1637	20110907_MF_CO_0285AgBe_TiO2_R03_1	10228	1319	1637	20110907_MF_CO_0285AgBe_TiO2_R03_1	10228	gi|13620707|emb|CAC36747.1|	gi|13620707|emb|CAC36747.1|	gi|13620707|emb|CAC36747.1|			>gi|13620707|emb|CAC36747.1| putative DNA polymerase III, alpha chain (EC 2.7.7.7) [Streptomyces coelicolor A3(2)]																	1	13.3605	1	13.3605	0.730527	1.79	13.36	2	T	LLGRGDTFGVFQL	CAMK2;CHK1;CHK1/2;PKD	CHK1/2	0.003192
366	82	685	685		1186	1237	2084	2598	20110907_MF_CO_0285AgBe_TiO2_R03_1	3521	2084	2598	20110907_MF_CO_0285AgBe_TiO2_R03_1	3521	gi|14495032|emb|CAC42149.1|	gi|14495032|emb|CAC42149.1|	gi|14495032|emb|CAC42149.1|			>gi|14495032|emb|CAC42149.1| putative DNA ligase [Streptomyces coelicolor A3(2)]																	0.751254	2.90999	0.751254	2.90999	0.582438	2.91	2.91	2	T	SSVSKNTSLVVAG	CK1	CK1	0.081
367	94	10	10		1318	1372	2298	2882	20110907_MF_CO_0285AgBe_TiO2_R03_1	1230	2298	2882	20110907_MF_CO_0285AgBe_TiO2_R03_1	1230	gi|15021240|emb|CAC44683.1|	gi|15021240|emb|CAC44683.1|	gi|15021240|emb|CAC44683.1|			>gi|15021240|emb|CAC44683.1| putative integral membrane binding-protein-dependent transport protein [Streptomyces coelicolor A3(2)]																	0.512845	4.30702	0.512845	4.30702	0.707231	4.43	10.309	1	T	TATTLSTRRRPPR
368	103	14	14		1334	1388	2324	2913	20110907_MF_CO_0285AgBe_TiO2_R03_1	4292	2324	2913	20110907_MF_CO_0285AgBe_TiO2_R03_1	4292	gi|20520726|emb|CAD30916.1|	gi|20520726|emb|CAD30916.1|	gi|20520726|emb|CAD30916.1|			>gi|20520726|emb|CAD30916.1| propionyl-CoA carboxylase complex B subunit [Streptomyces coelicolor A3(2)]																	0.885261	8.87382	0.885261	8.87382	1.62548e-06	24.91	93.766	1	T	QPDIHTTAGKLAD
369	103	458	458		1431	1488	2460	3069	20110907_MF_CO_0285AgBe_TiO2_R03_1	3717	2460	3069	20110907_MF_CO_0285AgBe_TiO2_R03_1	3717	gi|20520726|emb|CAD30916.1|	gi|20520726|emb|CAD30916.1|	gi|20520726|emb|CAD30916.1|			>gi|20520726|emb|CAD30916.1| propionyl-CoA carboxylase complex B subunit [Streptomyces coelicolor A3(2)]																	1	87.0515	1	87.0515	2.94666e-05	63.28	99.973	1	T	NILHRRTIADAGD	AURORA;CK2;FHA1 Rad53p;PKA	AURORA	0.020748
370	105	123	123		1360	1417	2364	2958	20110907_MF_CO_0285AgBe_TiO2_R03_1	6778	2364	2958	20110907_MF_CO_0285AgBe_TiO2_R03_1	6778	gi|20520965|emb|CAD30949.1|	gi|20520965|emb|CAD30949.1|	gi|20520965|emb|CAD30949.1|			>gi|20520965|emb|CAD30949.1| putative integral membrane transport protein [Streptomyces coelicolor A3(2)]																	1	13.9355	1	13.9355	0.687979	4.74	13.936	2	T	ARGAVLTGRTVAD
371	115	2	2		1125	1172	1926	2379	20110907_MF_CO_0285AgBe_TiO2_R03_1	9462	1926	2379	20110907_MF_CO_0285AgBe_TiO2_R03_1	9462	gi|24413784|emb|CAD55313.1|	gi|24413784|emb|CAD55313.1|	gi|24413784|emb|CAD55313.1|			>gi|24413784|emb|CAD55313.1| tryptophanyl tRNA synthetase [Streptomyces coelicolor A3(2)]																	0.83209	6.95093	0.83209	6.95093	0.728958	2.37	28.696	1	T	_____MTRVFSGV
372	116	304	304		1331	1385	2321	2910	20110907_MF_CO_0285AgBe_TiO2_R03_1	4820	2321	2910	20110907_MF_CO_0285AgBe_TiO2_R03_1	4820	gi|24413865|emb|CAD55466.1|	gi|24413865|emb|CAD55466.1|	gi|24413865|emb|CAD55466.1|			>gi|24413865|emb|CAD55466.1| ftsK/spoIIIE family protein [Streptomyces coelicolor A3(2)]																	0.486322	0	0.486322	0	0.624347	1.56	28.696	1	T	EAEQCSTLLLRLA	FHA2 Rad53p	FHA2 Rad53p	0.114
373	117	607	607		1138	1185	1939	2393	20110907_MF_CO_0285AgBe_TiO2_R03_1	9472	1939	2393	20110907_MF_CO_0285AgBe_TiO2_R03_1	9472	gi|24413874|emb|CAD55485.1|	gi|24413874|emb|CAD55485.1|	gi|24413874|emb|CAD55485.1|			>gi|24413874|emb|CAD55485.1| putative serine/threonine protein kinase (fragment) [Streptomyces coelicolor A3(2)]																	0.269138	0	0.269138	0	0.606459	0.3	4.526	1	T	ATGGCVTVSAMSG	FHA KAPP	FHA KAPP	0.155
374	127	110	110		1633	1696	2839	3571	20110907_MF_CO_0285AgBe_TiO2_R03_1	11966	2839	3571	20110907_MF_CO_0285AgBe_TiO2_R03_1	11966	gi|24418976|emb|CAD55393.1|	gi|24418976|emb|CAD55393.1|	gi|24418976|emb|CAD55393.1|			>gi|24418976|emb|CAD55393.1| hypothetical protein [Streptomyces coelicolor A3(2)]																	1	4.15199	1	4.15199	0.668487	3.09	4.152	4	T	YARALDTLDRYVT
375	127	116	116		1633	1696	2839	3571	20110907_MF_CO_0285AgBe_TiO2_R03_1	11966	2839	3571	20110907_MF_CO_0285AgBe_TiO2_R03_1	11966	gi|24418976|emb|CAD55393.1|	gi|24418976|emb|CAD55393.1|	gi|24418976|emb|CAD55393.1|			>gi|24418976|emb|CAD55393.1| hypothetical protein [Streptomyces coelicolor A3(2)]																	1	4.15199	1	4.15199	0.668487	3.09	4.152	4	T	TLDRYVTKAIRDR	CAMK2;CHK1;CHK1/2;FHA2 Rad53p;PKD	CHK1/2	0.003192
376	147	389	389		943	976	1633	2024	20110907_MF_CO_0285AgBe_TiO2_R03_1	4242	1633	2024	20110907_MF_CO_0285AgBe_TiO2_R03_1	4242	gi|2661677|emb|CAA15782.1|	gi|2661677|emb|CAA15782.1|	gi|2661677|emb|CAA15782.1|			>gi|2661677|emb|CAA15782.1| putative lipoprotein [Streptomyces coelicolor A3(2)]																	0.418395	0.549434	0.418395	0.549434	0.761019	4.94	4.685	3	T	PTIVKGTVPADGY	AURORA;FHA KAPP	AURORA	0.020748
377	147	398	398		943	976	1633	2024	20110907_MF_CO_0285AgBe_TiO2_R03_1	4242	1633	2024	20110907_MF_CO_0285AgBe_TiO2_R03_1	4242	gi|2661677|emb|CAA15782.1|	gi|2661677|emb|CAA15782.1|	gi|2661677|emb|CAA15782.1|			>gi|2661677|emb|CAA15782.1| putative lipoprotein [Streptomyces coelicolor A3(2)]																	0.46086	1.60513	0.46086	1.60513	0.761019	4.94	4.685	3	T	ADGYGSTALVSQT
378	150	666	666		1419	1476	2442	3042	20110907_MF_CO_0285AgBe_TiO2_R03_1	8930	2442	3042	20110907_MF_CO_0285AgBe_TiO2_R03_1	8930	gi|2661689|emb|CAA15793.1|	gi|2661689|emb|CAA15793.1|	gi|2661689|emb|CAA15793.1|			>gi|2661689|emb|CAA15793.1| DNA gyrase-like protein [Streptomyces coelicolor A3(2)]																	0.985597	19.9986	0.985597	19.9986	0.388925	3.15	27.983	2	T	GGVELRTGDEDLV	CK2	CK2	0.117
379	159	43	43		1129	1176	1930	2383	20110907_MF_CO_0285AgBe_TiO2_R03_1	4377	1930	2383	20110907_MF_CO_0285AgBe_TiO2_R03_1	4377	gi|2808768|emb|CAA16197.1|	gi|2808768|emb|CAA16197.1|	gi|2808768|emb|CAA16197.1|			>gi|2808768|emb|CAA16197.1| transferase [Streptomyces coelicolor A3(2)]																	1	30.6121	1	30.6121	0.746174	5.96	30.612	1	T	DALERMTVMDGGI	AURORA;CK2;FHA1 Rad53p;PKA	AURORA	0.020748
380	160	41	41		22	25	50	58	20110907_MF_CO_0285AgBe_TiO2_R03_2	3524	50	58	20110907_MF_CO_0285AgBe_TiO2_R03_2	3524	gi|2808782|emb|CAA16211.1|	gi|2808782|emb|CAA16211.1|	gi|2808782|emb|CAA16211.1|			>gi|2808782|emb|CAA16211.1| chitinase (putative secreted protein) [Streptomyces coelicolor A3(2)]																	0.205851	0	0.205851	0	0.661639	2.89	3.6121	1	T	PARAAGTLTATFT	FHA KAPP	FHA KAPP	0.155
381	160	43	43		22	25	50	58	20110907_MF_CO_0285AgBe_TiO2_R03_2	3524	50	58	20110907_MF_CO_0285AgBe_TiO2_R03_2	3524	gi|2808782|emb|CAA16211.1|	gi|2808782|emb|CAA16211.1|	gi|2808782|emb|CAA16211.1|			>gi|2808782|emb|CAA16211.1| chitinase (putative secreted protein) [Streptomyces coelicolor A3(2)]																	0.205851	0	0.205851	0	0.661639	2.89	3.6121	1	T	RAAGTLTATFTSQ
382	161	271	271		146	153	272	322	20110907_MF_CO_0285AgBe_TiO2_R03_2	4698	272	322	20110907_MF_CO_0285AgBe_TiO2_R03_2	4698	gi|2808786|emb|CAA16215.1|	gi|2808786|emb|CAA16215.1|	gi|2808786|emb|CAA16215.1|			>gi|2808786|emb|CAA16215.1| cobalt transport system ATP binding protein [Streptomyces coelicolor A3(2)]																	1	48.091	1	48.091	0.236868	4.86	48.091	2	T	LLADSATGPRTAE
383	164	87	87		1567	1628	2724	3420	20110907_MF_CO_0285AgBe_TiO2_R03_1	12532	2724	3420	20110907_MF_CO_0285AgBe_TiO2_R03_1	12532	gi|2815361|emb|CAA16484.1|	gi|2815361|emb|CAA16484.1|	gi|2815361|emb|CAA16484.1|			>gi|2815361|emb|CAA16484.1| putative potassium uptake protein [Streptomyces coelicolor A3(2)]																	0.593765	0	0.593765	0	0.582438	1.57	8.8277	2	T	VSLLAKTEYGVPR	NEK6	NEK6	0.076
384	165	446	446		18	21	43	50	20110907_MF_CO_0285AgBe_TiO2_R03_1	5111	43	50	20110907_MF_CO_0285AgBe_TiO2_R03_1	5111	gi|2815364|emb|CAA16487.1|	gi|2815364|emb|CAA16487.1|	gi|2815364|emb|CAA16487.1|			>gi|2815364|emb|CAA16487.1| polyketide synthase RedX [Streptomyces coelicolor A3(2)]																	0.492438	1.02975	0.492438	1.02975	0.334022	2.38	35.803	1	T	EPWEPSTDGTPRR
385	178	6	6		1083	1128	1869	2319	20110907_MF_CO_0285AgBe_TiO2_R03_2	4746	1869	2319	20110907_MF_CO_0285AgBe_TiO2_R03_2	4746	gi|3191992|emb|CAA19391.1|	gi|3191992|emb|CAA19391.1|	gi|3191992|emb|CAA19391.1|			>gi|3191992|emb|CAA19391.1| putative signal peptidase I [Streptomyces coelicolor A3(2)]																	0.329556	0	0.329556	0	0.54846	6.78	36.381	1	T	_MGGESTTRTVPR
386	178	7	7		1083	1128	1869	2319	20110907_MF_CO_0285AgBe_TiO2_R03_2	4746	1869	2319	20110907_MF_CO_0285AgBe_TiO2_R03_2	4746	gi|3191992|emb|CAA19391.1|	gi|3191992|emb|CAA19391.1|	gi|3191992|emb|CAA19391.1|			>gi|3191992|emb|CAA19391.1| putative signal peptidase I [Streptomyces coelicolor A3(2)]																	0.329556	0	0.329556	0	0.54846	6.78	36.381	1	T	MGGESTTRTVPRG
387	184	335	335		723	754	1294	1601	20110907_MF_CO_0285AgBe_TiO2_R03_1	11919	1294	1601	20110907_MF_CO_0285AgBe_TiO2_R03_1	11919	gi|3218374|emb|CAA19626.1|	gi|3218374|emb|CAA19626.1|	gi|3218374|emb|CAA19626.1|			>gi|3218374|emb|CAA19626.1| ABC transporter integral membrane protein [Streptomyces coelicolor A3(2)]																	1	4.70014	1	4.70014	0.579591	2.17	4.7001	3	T	VLVQRRTASTH__	PKA	PKA	0.042
388	184	338	338		723	754	1294	1601	20110907_MF_CO_0285AgBe_TiO2_R03_1	11919	1294	1601	20110907_MF_CO_0285AgBe_TiO2_R03_1	11919	gi|3218374|emb|CAA19626.1|	gi|3218374|emb|CAA19626.1|	gi|3218374|emb|CAA19626.1|			>gi|3218374|emb|CAA19626.1| ABC transporter integral membrane protein [Streptomyces coelicolor A3(2)]																	1	4.70014	1	4.70014	0.579591	2.17	4.7001	3	T	QRRTASTH_____
389	186	2	2		1119	1166	1919	2372	20110907_MF_CO_0285AgBe_TiO2_R03_2	6350	1919	2372	20110907_MF_CO_0285AgBe_TiO2_R03_2	6350	gi|3288604|emb|CAA19776.1|	gi|3288604|emb|CAA19776.1|	gi|3288604|emb|CAA19776.1|			>gi|3288604|emb|CAA19776.1| putative transferase [Streptomyces coelicolor A3(2)]																	1	76.0346	1	76.0346	0.0396598	18.16	76.035	1	T	_____MTAKALEG	FHA KAPP	FHA KAPP	0.155
390	188	6	6		1102	1148	1898	2351	20110907_MF_CO_0285AgBe_TiO2_R03_2	4625	1898	2351	20110907_MF_CO_0285AgBe_TiO2_R03_2	4625	gi|3288615|emb|CAA19787.1|	gi|3288615|emb|CAA19787.1|	gi|3288615|emb|CAA19787.1|			>gi|3288615|emb|CAA19787.1| putative secreted protein [Streptomyces coelicolor A3(2)]																	0.573834	0	0.573834	0	0.726246	5	0.4204	4	T	_MPSSPTPSPTPS	CK1;Proline-directed	Proline-directed	0.05
391	188	10	10		1102	1148	1898	2351	20110907_MF_CO_0285AgBe_TiO2_R03_2	4625	1898	2351	20110907_MF_CO_0285AgBe_TiO2_R03_2	4625	gi|3288615|emb|CAA19787.1|	gi|3288615|emb|CAA19787.1|	gi|3288615|emb|CAA19787.1|			>gi|3288615|emb|CAA19787.1| putative secreted protein [Streptomyces coelicolor A3(2)]																	0.575741	0	0.575741	0	0.726246	5	0.4204	4	T	SPTPSPTPSGAPE	Proline-directed	Proline-directed	0.05
392	190	520	520		1171	1221	2062	2570	20110907_MF_CO_0285AgBe_TiO2_R03_1	12844	2062	2570	20110907_MF_CO_0285AgBe_TiO2_R03_1	12844	gi|3294236|emb|CAA19849.1|	gi|3294236|emb|CAA19849.1|	gi|3294236|emb|CAA19849.1|			>gi|3294236|emb|CAA19849.1| putative sensory histidine kinase [Streptomyces coelicolor A3(2)]																	0.307047	0	0.307047	0	0.744465	1.05	7.1189	1	T	RNIAQVTTAVANG
393	190	521	521		1171	1221	2062	2570	20110907_MF_CO_0285AgBe_TiO2_R03_1	12844	2062	2570	20110907_MF_CO_0285AgBe_TiO2_R03_1	12844	gi|3294236|emb|CAA19849.1|	gi|3294236|emb|CAA19849.1|	gi|3294236|emb|CAA19849.1|			>gi|3294236|emb|CAA19849.1| putative sensory histidine kinase [Streptomyces coelicolor A3(2)]																	0.307047	0	0.307047	0	0.744465	1.05	7.1189	1	T	NIAQVTTAVANGD	FHA KAPP	FHA KAPP	0.155
394	198	8	8		1351	1408	2354	2948	20110907_MF_CO_0285AgBe_TiO2_R03_2	7903	2354	2948	20110907_MF_CO_0285AgBe_TiO2_R03_2	7903	gi|3319740|emb|CAA19906.1|	gi|3319740|emb|CAA19906.1|	gi|3319740|emb|CAA19906.1|			>gi|3319740|emb|CAA19906.1| putative solute binding lipoprotein [Streptomyces coelicolor A3(2)]																	0.500583	0.458547	0.500583	0.458547	0.738221	0.22	2.3663	2	T	SITKRGTTRKGIT	CHK1;PKA;PKD	PKD	0.020748
395	198	9	9		1351	1408	2354	2948	20110907_MF_CO_0285AgBe_TiO2_R03_2	7903	2354	2948	20110907_MF_CO_0285AgBe_TiO2_R03_2	7903	gi|3319740|emb|CAA19906.1|	gi|3319740|emb|CAA19906.1|	gi|3319740|emb|CAA19906.1|			>gi|3319740|emb|CAA19906.1| putative solute binding lipoprotein [Streptomyces coelicolor A3(2)]																	0.53797	0.878235	0.53797	0.878235	0.738221	0.22	2.3663	2	T	ITKRGTTRKGITT	CAMK2;PKA	PKA	0.003024
396	207	12	12		1472	1531	2521	3143	20110907_MF_CO_0285AgBe_TiO2_R03_1	6196	2521	3143	20110907_MF_CO_0285AgBe_TiO2_R03_1	6196	gi|3355683|emb|CAA19983.1|	gi|3355683|emb|CAA19983.1|	gi|3355683|emb|CAA19983.1|			>gi|3355683|emb|CAA19983.1| putative carboxyl transferase [Streptomyces coelicolor A3(2)]																	1	66.571	1	66.571	4.49797e-05	28.77	84.892	1	T	EAPGEPTDARGRV
397	212	196	196		1434	1492	2470	3084	20110907_MF_CO_0285AgBe_TiO2_R03_1	9098	2467	3080	20110907_MF_CO_0285AgBe_TiO2_R03_1	8569	gi|3367754|emb|CAA20079.1|	gi|3367754|emb|CAA20079.1|	gi|3367754|emb|CAA20079.1|			>gi|3367754|emb|CAA20079.1| putative membrane protein [Streptomyces coelicolor A3(2)]																	0.440831	1.01573	0.440831	1.01573	0.1788	13.83	49.418	1	T	GANLARTKISTDS	FHA KAPP;NEK6	NEK6	0.076
398	212	200	200		1434	1492	2469	3083	20110907_MF_CO_0285AgBe_TiO2_R03_1	9482	2467	3080	20110907_MF_CO_0285AgBe_TiO2_R03_1	8569	gi|3367754|emb|CAA20079.1|	gi|3367754|emb|CAA20079.1|	gi|3367754|emb|CAA20079.1|			>gi|3367754|emb|CAA20079.1| putative membrane protein [Streptomyces coelicolor A3(2)]																	0.305934	0	0.305934	0	0.1788	13.83	49.418	1	T	ARTKISTDSTTTA
399	237	214	214		913	946	1597	1985	20110907_MF_CO_0285AgBe_TiO2_R03_1	4859	1597	1985	20110907_MF_CO_0285AgBe_TiO2_R03_1	4859	gi|3861427|emb|CAA22032.1|	gi|3861427|emb|CAA22032.1|	gi|3861427|emb|CAA22032.1|			>gi|3861427|emb|CAA22032.1| putative dehydrogenase [Streptomyces coelicolor A3(2)]																	1	29.5335	1	29.5335	0.62265	2.9	29.534	2	T	KLVSGGTKVCYDT	CK1	CK1	0.081
400	240	818	818		1269	1323	2234	2791	20110907_MF_CO_0285AgBe_TiO2_R03_1	4829	2234	2791	20110907_MF_CO_0285AgBe_TiO2_R03_1	4829	gi|3928723|emb|CAA22219.1|	gi|3928723|emb|CAA22219.1|	gi|3928723|emb|CAA22219.1|			>gi|3928723|emb|CAA22219.1| putative ABC transporter [Streptomyces coelicolor A3(2)]																	1	33.3577	1	33.3577	0.651971	5.1	33.358	2	T	ARRADGTLTRIAS	PLK1	PLK1	0.033462
401	240	820	820		1269	1323	2234	2791	20110907_MF_CO_0285AgBe_TiO2_R03_1	4829	2234	2791	20110907_MF_CO_0285AgBe_TiO2_R03_1	4829	gi|3928723|emb|CAA22219.1|	gi|3928723|emb|CAA22219.1|	gi|3928723|emb|CAA22219.1|			>gi|3928723|emb|CAA22219.1| putative ABC transporter [Streptomyces coelicolor A3(2)]																	1	33.3577	1	33.3577	0.651971	5.1	33.358	2	T	RADGTLTRIASRA	FHA KAPP	FHA KAPP	0.155
402	266	700	700		1448	1506	2489	3107	20110907_MF_CO_0285AgBe_TiO2_R03_1	374	2489	3107	20110907_MF_CO_0285AgBe_TiO2_R03_1	374	gi|4468694|emb|CAB38148.1|	gi|4468694|emb|CAB38148.1|	gi|4468694|emb|CAB38148.1|			>gi|4468694|emb|CAB38148.1| ABC excision nuclease subunit A [Streptomyces coelicolor A3(2)]																	1	0.915167	1	0.915167	0.579591	0.59	0.91517	5	T	QSPIGRTPRSNPA	CDK1;FHA KAPP;Proline-directed	CDK1	0.0057
403	266	707	707		1448	1506	2489	3107	20110907_MF_CO_0285AgBe_TiO2_R03_1	374	2489	3107	20110907_MF_CO_0285AgBe_TiO2_R03_1	374	gi|4468694|emb|CAB38148.1|	gi|4468694|emb|CAB38148.1|	gi|4468694|emb|CAB38148.1|			>gi|4468694|emb|CAB38148.1| ABC excision nuclease subunit A [Streptomyces coelicolor A3(2)]																	1	0.915167	1	0.915167	0.579591	0.59	0.91517	5	T	PRSNPATYTGVFD
404	266	709	709		1448	1506	2489	3107	20110907_MF_CO_0285AgBe_TiO2_R03_1	374	2489	3107	20110907_MF_CO_0285AgBe_TiO2_R03_1	374	gi|4468694|emb|CAB38148.1|	gi|4468694|emb|CAB38148.1|	gi|4468694|emb|CAB38148.1|			>gi|4468694|emb|CAB38148.1| ABC excision nuclease subunit A [Streptomyces coelicolor A3(2)]																	1	0.915167	1	0.915167	0.579591	0.59	0.91517	5	T	SNPATYTGVFDHI
405	274	143	143		1639	1702	2849	3581	20110907_MF_CO_0285AgBe_TiO2_R03_2	10725	2849	3581	20110907_MF_CO_0285AgBe_TiO2_R03_2	10725	gi|4539202|emb|CAB39860.1|	gi|4539202|emb|CAB39860.1|	gi|4539202|emb|CAB39860.1|			>gi|4539202|emb|CAB39860.1| putative integral membrane protein [Streptomyces coelicolor A3(2)]																	1	3.61214	1	3.61214	0.661639	0.67	3.6121	2	T	RYDVMVTAVAVAA	FHA KAPP	FHA KAPP	0.155
406	320	301	301		716	747	1285	1588	20110907_MF_CO_0285AgBe_TiO2_R03_1	8408	1285	1588	20110907_MF_CO_0285AgBe_TiO2_R03_1	8408	gi|5042280|emb|CAB44534.1|	gi|5042280|emb|CAB44534.1|	gi|5042280|emb|CAB44534.1|			>gi|5042280|emb|CAB44534.1| putative electron transfer oxidoreductase [Streptomyces coelicolor A3(2)]																	0.672323	3.12131	0.672323	3.12131	0.596976	5.55	3.4792	1	T	NRQPHYTKGLLLV	FHA2 Rad53p	FHA2 Rad53p	0.114
407	336	25	25		1457	1516	2500	3119	20110907_MF_CO_0285AgBe_TiO2_R03_1	9429	2500	3119	20110907_MF_CO_0285AgBe_TiO2_R03_1	9429	gi|5139586|emb|CAB45604.1|	gi|5139586|emb|CAB45604.1|	gi|5139586|emb|CAB45604.1|			>gi|5139586|emb|CAB45604.1| whiE protein I [Streptomyces coelicolor A3(2)]																	0.270123	0	0.270123	0	0.663724	2.84	20.467	2	T	TTATSATSPAVAT	FHA KAPP	FHA KAPP	0.155
408	354	130	130		1314	1368	2294	2878	20110907_MF_CO_0285AgBe_TiO2_R03_2	4409	2294	2878	20110907_MF_CO_0285AgBe_TiO2_R03_2	4409	gi|5459394|emb|CAB50752.1|	gi|5459394|emb|CAB50752.1|	gi|5459394|emb|CAB50752.1|			>gi|5459394|emb|CAB50752.1| putative aminoglycoside acetyltransferase [Streptomyces coelicolor A3(2)]																	0.70785	1.53173	0.70785	1.53173	0.621507	4.3	19.271	2	T	RSAHPQTSFAALG	FHA KAPP	FHA KAPP	0.155
409	393	96	96		192	204	353	412	20110907_MF_CO_0285AgBe_TiO2_R03_2	1894	353	412	20110907_MF_CO_0285AgBe_TiO2_R03_2	1894	gi|5738852|emb|CAB52923.1|	gi|5738852|emb|CAB52923.1|	gi|5738852|emb|CAB52923.1|			>gi|5738852|emb|CAB52923.1| hypothetical protein [Streptomyces coelicolor A3(2)]																	0.5	0	0.5	0	0.579591	8.72	1.0696	1	T	LDGGHGTPTVPAQ	Proline-directed	Proline-directed	0.05
410	393	98	98		192	204	353	412	20110907_MF_CO_0285AgBe_TiO2_R03_2	1894	353	412	20110907_MF_CO_0285AgBe_TiO2_R03_2	1894	gi|5738852|emb|CAB52923.1|	gi|5738852|emb|CAB52923.1|	gi|5738852|emb|CAB52923.1|			>gi|5738852|emb|CAB52923.1| hypothetical protein [Streptomyces coelicolor A3(2)]																	0.5	0	0.5	0	0.579591	8.72	1.0696	1	T	GGHGTPTVPAQRK	FHA KAPP	FHA KAPP	0.155
411	405	45	45		1247	1299	2178	2710	20110907_MF_CO_0285AgBe_TiO2_R03_2	1572	2178	2710	20110907_MF_CO_0285AgBe_TiO2_R03_2	1572	gi|5869945|emb|CAB55528.1|	gi|5869945|emb|CAB55528.1|	gi|5869945|emb|CAB55528.1|			>gi|5869945|emb|CAB55528.1| putative transcriptional regulator [Streptomyces coelicolor A3(2)]																	0.423371	0.860046	0.423371	0.860046	0.725873	2.51	1.3265	2	T	SAIRQMTYQPPGR	CAMK2	CAMK2	0.042
412	405	60	60		1247	1299	2178	2710	20110907_MF_CO_0285AgBe_TiO2_R03_2	1572	2178	2710	20110907_MF_CO_0285AgBe_TiO2_R03_2	1572	gi|5869945|emb|CAB55528.1|	gi|5869945|emb|CAB55528.1|	gi|5869945|emb|CAB55528.1|			>gi|5869945|emb|CAB55528.1| putative transcriptional regulator [Streptomyces coelicolor A3(2)]																	0.423074	0.847224	0.423074	0.847224	0.725873	2.51	1.3265	2	T	ASVETMTFGRLRE
413	408	6	6		730	761	1302	1618	20110907_MF_CO_0285AgBe_TiO2_R03_1	8072	1302	1618	20110907_MF_CO_0285AgBe_TiO2_R03_1	8072	gi|5881913|emb|CAB55706.1|	gi|5881913|emb|CAB55706.1|	gi|5881913|emb|CAB55706.1|			>gi|5881913|emb|CAB55706.1| putative GntR family DNA-binding regulator [Streptomyces coelicolor A3(2)]																	0.891848	5.59083	0.891848	5.59083	0.596976	1.87	5.9055	3	T	_MTKGATNSRPVS	CHK1	CHK1	0.0228
414	408	16	16		730	761	1302	1618	20110907_MF_CO_0285AgBe_TiO2_R03_1	8072	1302	1618	20110907_MF_CO_0285AgBe_TiO2_R03_1	8072	gi|5881913|emb|CAB55706.1|	gi|5881913|emb|CAB55706.1|	gi|5881913|emb|CAB55706.1|			>gi|5881913|emb|CAB55706.1| putative GntR family DNA-binding regulator [Streptomyces coelicolor A3(2)]																	0.608152	0	0.608152	0	0.596976	1.87	5.9055	3	T	PVSHKFTHPRKRG
415	410	506	506		1478	1538	2536	3162	20110907_MF_CO_0285AgBe_TiO2_R03_1	5678	2536	3162	20110907_MF_CO_0285AgBe_TiO2_R03_1	5678	gi|5912514|emb|CAB56140.1|	gi|5912514|emb|CAB56140.1|	gi|5912514|emb|CAB56140.1|			>gi|5912514|emb|CAB56140.1| putative secreted protein [Streptomyces coelicolor A3(2)]																	0.802689	6.09397	0.802689	6.09397	0.738221	0.18	9.3941	1	T	RTVRVHTALRDGF	CAMK2	CAMK2	0.042
416	416	45	45		183	195	344	402	20110907_MF_CO_0285AgBe_TiO2_R03_1	12411	344	402	20110907_MF_CO_0285AgBe_TiO2_R03_1	12411	gi|5918491|emb|CAB56369.1|	gi|5918491|emb|CAB56369.1|	gi|5918491|emb|CAB56369.1|			>gi|5918491|emb|CAB56369.1| valine dehydrogenase (EC 1.4.1.-) [Streptomyces coelicolor A3(2)]																	0.687362	0.786681	0.687362	0.786681	0.579591	7.04	1.0154	2	T	VIALHSTALGPAL	NEK6	NEK6	0.076
417	450	243	243		1026	1065	1778	2216	20110907_MF_CO_0285AgBe_TiO2_R03_2	9714	1778	2216	20110907_MF_CO_0285AgBe_TiO2_R03_2	9714	gi|6273662|emb|CAB60176.1|	gi|6273662|emb|CAB60176.1|	gi|6273662|emb|CAB60176.1|			>gi|6273662|emb|CAB60176.1| putative ABC transport system sugar binding lipoprotein [Streptomyces coelicolor A3(2)]																	0.435579	0	0.435579	0	0.32979	1.21	29.723	1	T	GAPYADTAVKAKQ
418	452	20	20		1316	1370	2296	2880	20110907_MF_CO_0285AgBe_TiO2_R03_1	1720	2296	2880	20110907_MF_CO_0285AgBe_TiO2_R03_1	1720	gi|6434726|emb|CAB61173.1|	gi|6434726|emb|CAB61173.1|	gi|6434726|emb|CAB61173.1|			>gi|6434726|emb|CAB61173.1| putative gas vesicle synthesis protein [Streptomyces coelicolor A3(2)]																	0.333333	0	0.333333	0	0.631949	12.94	-1.7905e-11	1	T	VCAFAVTRTPPDP
419	460	54	54		4	4	5	5	20110907_MF_CO_0285AgBe_TiO2_R03_1	4652	5	5	20110907_MF_CO_0285AgBe_TiO2_R03_1	4652	gi|6469480|emb|CAB61817.1|	gi|6469480|emb|CAB61817.1|	gi|6469480|emb|CAB61817.1|			>gi|6469480|emb|CAB61817.1| putative acetyl transferase [Streptomyces coelicolor A3(2)]																	1	35.3558	1	35.3558	0.667407	4.98	35.356	1	T	AAAEAWTHIRPRR
420	463	73	73		1425	1482	2454	3063	20110907_MF_CO_0285AgBe_TiO2_R03_1	4193	2454	3063	20110907_MF_CO_0285AgBe_TiO2_R03_1	4193	gi|6522853|emb|CAB61934.1|	gi|6522853|emb|CAB61934.1|	gi|6522853|emb|CAB61934.1|			>gi|6522853|emb|CAB61934.1| hypothetical protein [Streptomyces coelicolor A3(2)]																	0.984257	14.2452	0.984257	14.2452	0.609805	2.82	18.321	3	T	TSSATRTGGGAAR
421	463	82	82		1425	1482	2454	3063	20110907_MF_CO_0285AgBe_TiO2_R03_1	4193	2454	3063	20110907_MF_CO_0285AgBe_TiO2_R03_1	4193	gi|6522853|emb|CAB61934.1|	gi|6522853|emb|CAB61934.1|	gi|6522853|emb|CAB61934.1|			>gi|6522853|emb|CAB61934.1| hypothetical protein [Streptomyces coelicolor A3(2)]																	0.581584	0	0.581584	0	0.609805	2.82	18.321	3	T	GAARRSTVLHHAT	AURORA;AURORA-A;CAMK2;PKA	AURORA-A	0.0013272
422	463	88	88		1425	1482	2454	3063	20110907_MF_CO_0285AgBe_TiO2_R03_1	4193	2454	3063	20110907_MF_CO_0285AgBe_TiO2_R03_1	4193	gi|6522853|emb|CAB61934.1|	gi|6522853|emb|CAB61934.1|	gi|6522853|emb|CAB61934.1|			>gi|6522853|emb|CAB61934.1| hypothetical protein [Streptomyces coelicolor A3(2)]																	0.581584	0	0.581584	0	0.609805	2.82	18.321	3	T	TVLHHATGPARPR	FHA KAPP	FHA KAPP	0.155
423	464	79	79		1361	1418	2365	2959	20110907_MF_CO_0285AgBe_TiO2_R03_1	4366	2365	2959	20110907_MF_CO_0285AgBe_TiO2_R03_1	4366	gi|6522857|emb|CAB61938.1|	gi|6522857|emb|CAB61938.1|	gi|6522857|emb|CAB61938.1|			>gi|6522857|emb|CAB61938.1| putative transposase remnant [Streptomyces coelicolor A3(2)]																	0.905177	12.7271	0.905177	12.7271	0.41102	3.74	35.054	2	T	PSARSLTATSNGV	CAMK2;FHA KAPP;PKA/AKT	PKA/AKT	0.00111111
424	470	444	444		1430	1487	2459	3068	20110907_MF_CO_0285AgBe_TiO2_R03_1	3653	2459	3068	20110907_MF_CO_0285AgBe_TiO2_R03_1	3653	gi|6689151|emb|CAB65641.1|	gi|6689151|emb|CAB65641.1|	gi|6689151|emb|CAB65641.1|			>gi|6689151|emb|CAB65641.1| probable cation-transporting ATPase [Streptomyces coelicolor A3(2)]																	0.390168	0.162537	0.390168	0.162537	0.606459	1.33	6.2125	2	T	VVVLDKTGTLTSG	FHA2 Rad53p;NEK6	NEK6	0.076
425	473	9	9		1110	1156	1907	2360	20110907_MF_CO_0285AgBe_TiO2_R03_2	10150	1907	2360	20110907_MF_CO_0285AgBe_TiO2_R03_2	10150	gi|6689174|emb|CAB65571.1|	gi|6689174|emb|CAB65571.1|	gi|6689174|emb|CAB65571.1|			>gi|6689174|emb|CAB65571.1| putative secreted protein [Streptomyces coelicolor A3(2)]																	1	4.52599	1	4.52599	0.707231	0.94	4.526	2	T	EQDEQDTARKPTP
426	474	245	245		691	720	1229	1466	20110907_MF_CO_0285AgBe_TiO2_R03_2	7952	1229	1466	20110907_MF_CO_0285AgBe_TiO2_R03_2	7952	gi|6689183|emb|CAB65580.1|	gi|6689183|emb|CAB65580.1|	gi|6689183|emb|CAB65580.1|			>gi|6689183|emb|CAB65580.1| putative 2-hydroxyhepta-2,4-diene-1,7-dioate isomerase. [Streptomyces coelicolor A3(2)]																	1	11.7803	1	11.7803	0.745978	2.97	11.78	2	T	PGDIINTGTPAGV
427	474	247	247		691	720	1229	1466	20110907_MF_CO_0285AgBe_TiO2_R03_2	7952	1229	1466	20110907_MF_CO_0285AgBe_TiO2_R03_2	7952	gi|6689183|emb|CAB65580.1|	gi|6689183|emb|CAB65580.1|	gi|6689183|emb|CAB65580.1|			>gi|6689183|emb|CAB65580.1| putative 2-hydroxyhepta-2,4-diene-1,7-dioate isomerase. [Streptomyces coelicolor A3(2)]																	1	11.7803	1	11.7803	0.745978	2.97	11.78	2	T	DIINTGTPAGVAM	Proline-directed	Proline-directed	0.05
428	484	118	118		1469	1528	2517	3138	20110907_MF_CO_0285AgBe_TiO2_R03_1	11718	2517	3138	20110907_MF_CO_0285AgBe_TiO2_R03_1	11718	gi|6714773|emb|CAB66237.1|	gi|6714773|emb|CAB66237.1|	gi|6714773|emb|CAB66237.1|			>gi|6714773|emb|CAB66237.1| putative oxygen-independent coproporphyrinogen III oxidase [Streptomyces coelicolor A3(2)]																	0.878826	6.50841	0.878826	6.50841	0.742325	1.9	11.555	2	T	DPREVRTVFVGGG
429	484	127	127		1469	1528	2517	3138	20110907_MF_CO_0285AgBe_TiO2_R03_1	11718	2517	3138	20110907_MF_CO_0285AgBe_TiO2_R03_1	11718	gi|6714773|emb|CAB66237.1|	gi|6714773|emb|CAB66237.1|	gi|6714773|emb|CAB66237.1|			>gi|6714773|emb|CAB66237.1| putative oxygen-independent coproporphyrinogen III oxidase [Streptomyces coelicolor A3(2)]																	0.66349	2.07255	0.66349	2.07255	0.742325	1.9	11.555	2	T	VGGGTPTLLAAGD	FHA KAPP	FHA KAPP	0.155
430	494	405	405		1123	1170	1924	2377	20110907_MF_CO_0285AgBe_TiO2_R03_2	8767	1924	2377	20110907_MF_CO_0285AgBe_TiO2_R03_2	8767	gi|6752367|emb|CAB69745.1|	gi|6752367|emb|CAB69745.1|	gi|6752367|emb|CAB69745.1|			>gi|6752367|emb|CAB69745.1| hypothetical protein SCC121.27c [Streptomyces coelicolor A3(2)]																	0.264138	0	0.264138	0	0.749423	0.33	2.5779	1	T	RVTSRMTKNDPTL	CK1;CK2;FHA1 Rad53p;PKA	PKA	0.042
431	494	410	410		1123	1170	1924	2377	20110907_MF_CO_0285AgBe_TiO2_R03_2	8767	1924	2377	20110907_MF_CO_0285AgBe_TiO2_R03_2	8767	gi|6752367|emb|CAB69745.1|	gi|6752367|emb|CAB69745.1|	gi|6752367|emb|CAB69745.1|			>gi|6752367|emb|CAB69745.1| hypothetical protein SCC121.27c [Streptomyces coelicolor A3(2)]																	0.264138	0	0.264138	0	0.749423	0.33	2.5779	1	T	MTKNDPTLLLHTP	FHA2 Rad53p;PLK1	PLK1	0.033462
432	506	279	279		1429	1486	2458	3067	20110907_MF_CO_0285AgBe_TiO2_R03_1	3042	2458	3067	20110907_MF_CO_0285AgBe_TiO2_R03_1	3042	gi|6855390|emb|CAB71204.1|	gi|6855390|emb|CAB71204.1|	gi|6855390|emb|CAB71204.1|			>gi|6855390|emb|CAB71204.1| putative serine/threonine protein kinase [Streptomyces coelicolor A3(2)]																	0.306789	0.414357	0.306789	0.414357	0.596976	2.59	3.8936	1	T	EHLDQRTGSLDGY	FHA2 Rad53p	FHA2 Rad53p	0.114
433	515	7	7		116	122	216	261	20110907_MF_CO_0285AgBe_TiO2_R03_1	6943	216	261	20110907_MF_CO_0285AgBe_TiO2_R03_1	6943	gi|6911985|emb|CAB72201.1|	gi|6911985|emb|CAB72201.1|	gi|6911985|emb|CAB72201.1|			>gi|6911985|emb|CAB72201.1| conserved hypothetical protein SCE59.14c [Streptomyces coelicolor A3(2)]																	0.454175	0	0.454175	0	0.624347	0.49	28.696	1	T	MALGTATDPYELR
434	527	421	421		705	734	1252	1495	20110907_MF_CO_0285AgBe_TiO2_R03_1	9500	1252	1495	20110907_MF_CO_0285AgBe_TiO2_R03_1	9500	gi|6983745|emb|CAB75384.1|	gi|6983745|emb|CAB75384.1|	gi|6983745|emb|CAB75384.1|			>gi|6983745|emb|CAB75384.1| putative integrase [Streptomyces coelicolor A3(2)]																	0.993784	22.0376	0.993784	22.0376	0.690874	6.72	32.159	1	T	YTKTRFTKEQAEA	PKA	PKA	0.042
435	534	116	116		813	844	1427	1775	20110907_MF_CO_0285AgBe_TiO2_R03_2	6859	1427	1775	20110907_MF_CO_0285AgBe_TiO2_R03_2	6859	gi|7160127|emb|CAB76313.1|	gi|7160127|emb|CAB76313.1|	gi|7160127|emb|CAB76313.1|			>gi|7160127|emb|CAB76313.1| putative secreted protein [Streptomyces coelicolor A3(2)]																	0.638287	7.92572	0.638287	7.92572	0.589641	0.57	15.387	1	T	IAGHVDTKTSAAV	FHA KAPP	FHA KAPP	0.155
436	535	2	2		1124	1171	1925	2378	20110907_MF_CO_0285AgBe_TiO2_R03_1	4810	1925	2378	20110907_MF_CO_0285AgBe_TiO2_R03_1	4810	gi|7160146|emb|CAB76331.1|	gi|7160146|emb|CAB76331.1|	gi|7160146|emb|CAB76331.1|			>gi|7160146|emb|CAB76331.1| putative pyruvate dehydrogenase (pyruvate oxidase) [Streptomyces coelicolor A3(2)]																	0.990204	20.0467	0.990204	20.0467	0.611447	5.13	31.76	1	T	_____MTQVADYV	FHA KAPP	FHA KAPP	0.155
437	549	179	179		486	509	861	1044	20110907_MF_CO_0285AgBe_TiO2_R03_1	11753	862	1045	20110907_MF_CO_0285AgBe_TiO2_R03_2	9961	gi|7248345|emb|CAB77425.1|	gi|7248345|emb|CAB77425.1|	gi|7248345|emb|CAB77425.1|			>gi|7248345|emb|CAB77425.1| putative lipoprotein [Streptomyces coelicolor A3(2)]																	0.439864	0	0.439864	0	0.376515	1.53	31.708	1	T	VEGVKTTHYKGTV
438	549	201	201		807	838	1416	1761	20110907_MF_CO_0285AgBe_TiO2_R03_1	11370	1416	1761	20110907_MF_CO_0285AgBe_TiO2_R03_1	11370	gi|7248345|emb|CAB77425.1|	gi|7248345|emb|CAB77425.1|	gi|7248345|emb|CAB77425.1|			>gi|7248345|emb|CAB77425.1| putative lipoprotein [Streptomyces coelicolor A3(2)]																	0.635288	2.41185	0.635288	2.41185	0.0942338	15.97	42.426	1	T	ADEDKATRDKRQK
439	553	54	54		588	614	1025	1231	20110907_MF_CO_0285AgBe_TiO2_R03_1	5385	1025	1231	20110907_MF_CO_0285AgBe_TiO2_R03_1	5385	gi|7288056|emb|CAB81851.1|	gi|7288056|emb|CAB81851.1|	gi|7288056|emb|CAB81851.1|			>gi|7288056|emb|CAB81851.1| 30S ribosomal protein S7 [Streptomyces coelicolor A3(2)]																	0.977992	16.5388	0.977992	16.5388	0.54846	5.1	36.381	1	T	EGLREKTGNDPVI	CAMK2;CK2;FHA1 Rad53p	CAMK2	0.042
440	564	43	43		114	120	213	258	20110907_MF_CO_0285AgBe_TiO2_R03_2	34	213	258	20110907_MF_CO_0285AgBe_TiO2_R03_2	34	gi|7339564|emb|CAB82826.1|	gi|7339564|emb|CAB82826.1|	gi|7339564|emb|CAB82826.1|			>gi|7339564|emb|CAB82826.1| conserved hypothetical protein 2SCG11.02c [Streptomyces coelicolor A3(2)]																	0.613591	2.00832	0.613591	2.00832	0.596976	0.23	3.4722	1	T	EDAAMDTAQVKTG
441	581	256	256		7;8;9	7;9;10;11	9	9	20110907_MF_CO_0285AgBe_TiO2_R03_2	1876	20	24	20110907_MF_CO_0285AgBe_TiO2_R03_1	3766	gi|7636032|emb|CAB88492.1|	gi|7636032|emb|CAB88492.1|	gi|7636032|emb|CAB88492.1|			>gi|7636032|emb|CAB88492.1| transcriptional regulatory protein [Streptomyces coelicolor A3(2)]																	1	54.7838	1	54.7838	4.13213e-16	37.8	142.97	1	T	GKAAAETNEAAGA	FHA KAPP	FHA KAPP	0.155
442	581	211	211		984	1020	1706	2106	20110907_MF_CO_0285AgBe_TiO2_R03_1	7371	1706	2106	20110907_MF_CO_0285AgBe_TiO2_R03_1	7371	gi|7636032|emb|CAB88492.1|	gi|7636032|emb|CAB88492.1|	gi|7636032|emb|CAB88492.1|			>gi|7636032|emb|CAB88492.1| transcriptional regulatory protein [Streptomyces coelicolor A3(2)]																	0.999762	36.2303	0.999762	36.2303	6.52966e-05	44.29	94.363	1	T	HESLIGTVRNVGY	NEK6	NEK6	0.076
443	581	138	138		1153	1201	1966	2420	20110907_MF_CO_0285AgBe_TiO2_R03_1	5018	1966	2420	20110907_MF_CO_0285AgBe_TiO2_R03_1	5018	gi|7636032|emb|CAB88492.1|	gi|7636032|emb|CAB88492.1|	gi|7636032|emb|CAB88492.1|			>gi|7636032|emb|CAB88492.1| transcriptional regulatory protein [Streptomyces coelicolor A3(2)]																	0.999131	30.6682	0.999131	30.6682	2.61606e-11	49.52	127.83	1	T	LSVDEATYSAKLK	FHA KAPP;PLK1	PLK1	0.033462
444	586	90	90		182	194	343	401	20110907_MF_CO_0285AgBe_TiO2_R03_1	3542	343	401	20110907_MF_CO_0285AgBe_TiO2_R03_1	3542	gi|7649519|emb|CAB88938.1|	gi|7649519|emb|CAB88938.1|	gi|7649519|emb|CAB88938.1|			>gi|7649519|emb|CAB88938.1| hypothetical protein [Streptomyces coelicolor A3(2)]																	0.579817	0	0.579817	0	0.631949	1.73	1.8799	3	T	AVRAVGTTEGAAL
445	586	91	91		182	194	343	401	20110907_MF_CO_0285AgBe_TiO2_R03_1	3542	343	401	20110907_MF_CO_0285AgBe_TiO2_R03_1	3542	gi|7649519|emb|CAB88938.1|	gi|7649519|emb|CAB88938.1|	gi|7649519|emb|CAB88938.1|			>gi|7649519|emb|CAB88938.1| hypothetical protein [Streptomyces coelicolor A3(2)]																	0.579817	0	0.579817	0	0.631949	1.73	1.8799	3	T	VRAVGTTEGAALM	FHA KAPP	FHA KAPP	0.155
446	586	101	101		182	194	343	401	20110907_MF_CO_0285AgBe_TiO2_R03_1	3542	343	401	20110907_MF_CO_0285AgBe_TiO2_R03_1	3542	gi|7649519|emb|CAB88938.1|	gi|7649519|emb|CAB88938.1|	gi|7649519|emb|CAB88938.1|			>gi|7649519|emb|CAB88938.1| hypothetical protein [Streptomyces coelicolor A3(2)]																	0.633622	1.17373	0.633622	1.17373	0.631949	1.73	1.8799	3	T	ALMDVTTARFTRL
447	586	105	105		182	194	343	401	20110907_MF_CO_0285AgBe_TiO2_R03_1	3542	343	401	20110907_MF_CO_0285AgBe_TiO2_R03_1	3542	gi|7649519|emb|CAB88938.1|	gi|7649519|emb|CAB88938.1|	gi|7649519|emb|CAB88938.1|			>gi|7649519|emb|CAB88938.1| hypothetical protein [Streptomyces coelicolor A3(2)]																	0.633622	1.17373	0.633622	1.17373	0.631949	1.73	1.8799	3	T	VTTARFTRLARLG	FHA KAPP;PKA	PKA	0.042
448	598	9	9		1103	1149	1899	2352	20110907_MF_CO_0285AgBe_TiO2_R03_1	3883	1899	2352	20110907_MF_CO_0285AgBe_TiO2_R03_1	3883	gi|7672259|emb|CAB89448.1|	gi|7672259|emb|CAB89448.1|	gi|7672259|emb|CAB89448.1|			>gi|7672259|emb|CAB89448.1| putative integral membrane protein [Streptomyces coelicolor A3(2)]																	0.278394	0	0.278394	0	0.606459	4.52	2.3377	1	T	TAPRLPTVGSMTG	CAMK2;FHA KAPP	CAMK2	0.002856
449	598	14	14		1103	1149	1899	2352	20110907_MF_CO_0285AgBe_TiO2_R03_1	3883	1899	2352	20110907_MF_CO_0285AgBe_TiO2_R03_1	3883	gi|7672259|emb|CAB89448.1|	gi|7672259|emb|CAB89448.1|	gi|7672259|emb|CAB89448.1|			>gi|7672259|emb|CAB89448.1| putative integral membrane protein [Streptomyces coelicolor A3(2)]																	0.278394	0	0.278394	0	0.606459	4.52	2.3377	1	T	PTVGSMTGMDARD	CK2;FHA1 Rad53p	FHA1 Rad53p	0.059
450	599	9	9		1113	1159;1160	1912	2365	20110907_MF_CO_0285AgBe_TiO2_R03_2	2056	1912	2365	20110907_MF_CO_0285AgBe_TiO2_R03_2	2056	gi|7672265|emb|CAB89454.1|	gi|7672265|emb|CAB89454.1|	gi|7672265|emb|CAB89454.1|			>gi|7672265|emb|CAB89454.1| hypothetical protein SCE25.23 [Streptomyces coelicolor A3(2)]																	1	3.17803	1	3.17803	0.596976	2.51	3.178	3	T	QVFSEETHRNLLA	CK1	CK1	0.081
451	600	189	189		1427	1484	2456	3065	20110907_MF_CO_0285AgBe_TiO2_R03_1	11101	2456	3065	20110907_MF_CO_0285AgBe_TiO2_R03_1	11101	gi|7688293|emb|CAB89748.1|	gi|7688293|emb|CAB89748.1|	gi|7688293|emb|CAB89748.1|			>gi|7688293|emb|CAB89748.1| putative two-component histidine kinase [Streptomyces coelicolor A3(2)]																	0.985707	21.5308	0.985707	21.5308	0.690171	2.08	23.956	2	T	GRTVARTGLAPID	FHA KAPP	FHA KAPP	0.155
452	600	207	207		1427	1484	2456	3065	20110907_MF_CO_0285AgBe_TiO2_R03_1	11101	2456	3065	20110907_MF_CO_0285AgBe_TiO2_R03_1	11101	gi|7688293|emb|CAB89748.1|	gi|7688293|emb|CAB89748.1|	gi|7688293|emb|CAB89748.1|			>gi|7688293|emb|CAB89748.1| putative two-component histidine kinase [Streptomyces coelicolor A3(2)]																	0.87034	9.78455	0.87034	9.78455	0.690171	2.08	23.956	2	T	AVRVAHTRELDAD	FHA2 Rad53p	FHA2 Rad53p	0.114
453	610	348	348		1375	1432	2387	2983	20110907_MF_CO_0285AgBe_TiO2_R03_1	4392	2387	2983	20110907_MF_CO_0285AgBe_TiO2_R03_1	4392	gi|7799256|emb|CAB90879.1|	gi|7799256|emb|CAB90879.1|	gi|7799256|emb|CAB90879.1|			>gi|7799256|emb|CAB90879.1| putative maltose-binding protein [Streptomyces coelicolor A3(2)]																	0.448356	1.14457	0.448356	1.14457	0.623283	3.14	1.5793	2	T	KNSTLPTRDDAYT	CK2;FHA1 Rad53p	FHA1 Rad53p	0.059
454	613	203	203		686	715	1223	1460	20110907_MF_CO_0285AgBe_TiO2_R03_1	10400	1223	1460	20110907_MF_CO_0285AgBe_TiO2_R03_1	10400	gi|7799519|emb|CAB90983.1|	gi|7799519|emb|CAB90983.1|	gi|7799519|emb|CAB90983.1|			>gi|7799519|emb|CAB90983.1| putative transmembrane efflux protein [Streptomyces coelicolor A3(2)]																	0.957039	13.4785	0.957039	13.4785	0.454097	8.63	39.179	1	T	LGSRFITESKAPR	CAMK2	CAMK2	0.042
455	621	411	411		1040	1079	1799	2239	20110907_MF_CO_0285AgBe_TiO2_R03_2	8062	1799	2239	20110907_MF_CO_0285AgBe_TiO2_R03_2	8062	gi|8052374|emb|CAB92204.1|	gi|8052374|emb|CAB92204.1|	gi|8052374|emb|CAB92204.1|			>gi|8052374|emb|CAB92204.1| putative DNA-binding protein [Streptomyces coelicolor A3(2)]																	0.994735	22.7627	0.994735	22.7627	0.268723	12.17	34.262	1	T	AGPALRTWAVDLL
456	625	411	411		1404	1461	2423	3019	20110907_MF_CO_0285AgBe_TiO2_R03_2	10300	2423	3019	20110907_MF_CO_0285AgBe_TiO2_R03_2	10300	gi|8052436|emb|CAB92377.1|	gi|8052436|emb|CAB92377.1|	gi|8052436|emb|CAB92377.1|			>gi|8052436|emb|CAB92377.1| putative two-component sensor kinase [Streptomyces coelicolor A3(2)]																	0.266133	0.111777	0.266133	0.111777	0.606459	4.08	1.5186	1	T	APLPSRTPSGGRG	Proline-directed	Proline-directed	0.05
457	653	7	7		1106	1152	1902	2355	20110907_MF_CO_0285AgBe_TiO2_R03_1	8681	1902	2355	20110907_MF_CO_0285AgBe_TiO2_R03_1	8681	gi|8249972|emb|CAB93393.1|	gi|8249972|emb|CAB93393.1|	gi|8249972|emb|CAB93393.1|			>gi|8249972|emb|CAB93393.1| putative integral membrane protein [Streptomyces coelicolor A3(2)]																	0.966755	14.6359	0.966755	14.6359	0.54846	2.82	36.381	1	T	MRGKTPTPGPDRS	Proline-directed	Proline-directed	0.05
458	658	75	75		1025	1064	1777	2215	20110907_MF_CO_0285AgBe_TiO2_R03_1	2792	1777	2215	20110907_MF_CO_0285AgBe_TiO2_R03_1	2792	gi|8249992|emb|CAB93413.1|	gi|8249992|emb|CAB93413.1|	gi|8249992|emb|CAB93413.1|			>gi|8249992|emb|CAB93413.1| putative reductase [Streptomyces coelicolor A3(2)]																	1	1.389	1	1.389	0.596976	2.75	1.389	2	T	SLKRLQTDHIDLY	CAMK2;CHK1;CHK1/2;FHA2 Rad53p;PKA;PKD	PKA	0.003024
459	692	6	6		1217	1268	2123	2637	20110907_MF_CO_0285AgBe_TiO2_R03_1	6885	2123	2637	20110907_MF_CO_0285AgBe_TiO2_R03_1	6885	gi|8894795|emb|CAB95982.1|	gi|8894795|emb|CAB95982.1|	gi|8894795|emb|CAB95982.1|			>gi|8894795|emb|CAB95982.1| hypothetical protein 2SCG4.11 [Streptomyces coelicolor A3(2)]																	0.825147	6.85927	0.825147	6.85927	0.419516	1.17	34.773	1	T	_MPTAATPSTPAL	Proline-directed	Proline-directed	0.05
460	693	9	9		1112	1158	1910	2363	20110907_MF_CO_0285AgBe_TiO2_R03_1	316	1910	2363	20110907_MF_CO_0285AgBe_TiO2_R03_1	316	gi|8894799|emb|CAB95986.1|	gi|8894799|emb|CAB95986.1|	gi|8894799|emb|CAB95986.1|			>gi|8894799|emb|CAB95986.1| putative integral membrane protein [Streptomyces coelicolor A3(2)]																	0.5115	0	0.5115	0	0.596976	4.45	1.3181	3	T	MSSAIPTAGTSPA
461	693	12	12		1112	1158	1910	2363	20110907_MF_CO_0285AgBe_TiO2_R03_1	316	1910	2363	20110907_MF_CO_0285AgBe_TiO2_R03_1	316	gi|8894799|emb|CAB95986.1|	gi|8894799|emb|CAB95986.1|	gi|8894799|emb|CAB95986.1|			>gi|8894799|emb|CAB95986.1| putative integral membrane protein [Streptomyces coelicolor A3(2)]																	0.5115	0	0.5115	0	0.596976	4.45	1.3181	3	T	AIPTAGTSPARRL	FHA KAPP	FHA KAPP	0.155
462	696	217	217		937	970	1626	2017	20110907_MF_CO_0285AgBe_TiO2_R03_1	12374	1626	2017	20110907_MF_CO_0285AgBe_TiO2_R03_1	12374	gi|8977941|emb|CAB95808.1|	gi|8977941|emb|CAB95808.1|	gi|8977941|emb|CAB95808.1|			>gi|8977941|emb|CAB95808.1| putative large transcriptional regulator [Streptomyces coelicolor A3(2)]																	0.5	0	0.5	0	0.582438	1.02	9.1327	1	T	ELVLSRTDALAPA	FHA2 Rad53p;NEK6	NEK6	0.076
463	697	23	23		922	955	1606	1994	20110907_MF_CO_0285AgBe_TiO2_R03_1	9709	1606	1994	20110907_MF_CO_0285AgBe_TiO2_R03_1	9709	gi|8977942|emb|CAB95809.1|	gi|8977942|emb|CAB95809.1|	gi|8977942|emb|CAB95809.1|			>gi|8977942|emb|CAB95809.1| Xaa-Pro aminopeptidase II (EC 3.4.11.9) [Streptomyces coelicolor A3(2)]																	0.434918	0	0.434918	0	0.762967	0.22	3.858	3	T	LSALMRTGWADTE	FHA KAPP;NEK6	NEK6	0.076
464	697	28	28		922	955	1606	1994	20110907_MF_CO_0285AgBe_TiO2_R03_1	9709	1606	1994	20110907_MF_CO_0285AgBe_TiO2_R03_1	9709	gi|8977942|emb|CAB95809.1|	gi|8977942|emb|CAB95809.1|	gi|8977942|emb|CAB95809.1|			>gi|8977942|emb|CAB95809.1| Xaa-Pro aminopeptidase II (EC 3.4.11.9) [Streptomyces coelicolor A3(2)]																	0.434918	0	0.434918	0	0.762967	0.22	3.858	3	T	RTGWADTERHDLA
465	702	3	3		1096	1141	1888	2340	20110907_MF_CO_0285AgBe_TiO2_R03_1	4557	1888	2340	20110907_MF_CO_0285AgBe_TiO2_R03_1	4557	gi|9368912|emb|CAB99144.1|	gi|9368912|emb|CAB99144.1|	gi|9368912|emb|CAB99144.1|			>gi|9368912|emb|CAB99144.1| putative hydrolase [Streptomyces coelicolor A3(2)]																	0.854399	7.68498	0.854399	7.68498	0.510118	7.29	36.381	1	T	____MLTSCLPEA	FHA2 Rad53p	FHA2 Rad53p	0.114
466	706	135	135		809	840	1419	1764	20110907_MF_CO_0285AgBe_TiO2_R03_2	4124	1419	1764	20110907_MF_CO_0285AgBe_TiO2_R03_2	4124	gi|9714449|emb|CAC01365.1|	gi|9714449|emb|CAC01365.1|	gi|9714449|emb|CAC01365.1|			>gi|9714449|emb|CAC01365.1| hypothetical protein [Streptomyces coelicolor A3(2)]																	0.758392	3.3293	0.758392	3.3293	0.623283	1.5	3.7957	2	T	VDSLIRTDLESLA	CK2;NEK6	NEK6	0.076
467	710	19	19		1465	1524	2512	3131	20110907_MF_CO_0285AgBe_TiO2_R03_1	5698	2512	3131	20110907_MF_CO_0285AgBe_TiO2_R03_1	5698	gi|9714470|emb|CAC01312.1|	gi|9714470|emb|CAC01312.1|	gi|9714470|emb|CAC01312.1|			>gi|9714470|emb|CAC01312.1| conserved hypothetical protein [Streptomyces coelicolor A3(2)]																	1	11.7135	1	11.7135	0.738221	4.66	11.714	1	T	GARAGRTVCPKHR
468	715	80	80		533	557	942	1131	20110907_MF_CO_0285AgBe_TiO2_R03_2	10367	942	1131	20110907_MF_CO_0285AgBe_TiO2_R03_2	10367	gi|9716191|emb|CAC01489.1|	gi|9716191|emb|CAC01489.1|	gi|9716191|emb|CAC01489.1|			>gi|9716191|emb|CAC01489.1| putative cytochrome P450 [Streptomyces coelicolor A3(2)]																	1	13.4341	1	13.4341	0.682959	1.68	13.434	1	T	VMDRQVTRLAPHF	CAMK2;CHK1;FHA KAPP	CHK1	0.0228
469	717	44	44		1661	1725	2882	3631	20110907_MF_CO_0285AgBe_TiO2_R03_1	2762	2882	3631	20110907_MF_CO_0285AgBe_TiO2_R03_1	2762	gi|9716217|emb|CAC01578.1|	gi|9716217|emb|CAC01578.1|	gi|9716217|emb|CAC01578.1|			>gi|9716217|emb|CAC01578.1| putative transcriptional regulatory protein [Streptomyces coelicolor A3(2)]																	0.757648	0.507029	0.757648	0.507029	0.661922	8.36	0.63661	3	T	RLSAADTSAAPAP	FHA KAPP	FHA KAPP	0.155
470	722	297	297		1382	1439	2394	2990	20110907_MF_CO_0285AgBe_TiO2_R03_2	3954	2394	2990	20110907_MF_CO_0285AgBe_TiO2_R03_2	3954	gi|9857153|emb|CAC04032.1|	gi|9857153|emb|CAC04032.1|	gi|9857153|emb|CAC04032.1|			>gi|9857153|emb|CAC04032.1| putative organophosphate acid anhydrase [Streptomyces coelicolor A3(2)]																	0.858884	9.17966	0.858884	9.17966	0.571092	11.27	20.279	2	T	LEDVCATVRALDA	FHA KAPP	FHA KAPP	0.155
471	726	2	2		1480	1540	2540	3167	20110907_MF_CO_0285AgBe_TiO2_R03_2	10091	2540	3167	20110907_MF_CO_0285AgBe_TiO2_R03_2	10091	gi|9885221|emb|CAC04229.1|	gi|9885221|emb|CAC04229.1|	gi|9885221|emb|CAC04229.1|			>gi|9885221|emb|CAC04229.1| putative acyltransferase [Streptomyces coelicolor A3(2)]																	0.477094	0.154931	0.477094	0.154931	0.723769	0.36	6.4463	3	T	_____MTVSVTLP
472	728	1170	1170		1278	1332	2252	2827	20110907_MF_CO_0285AgBe_TiO2_R03_2	3318	2252	2827	20110907_MF_CO_0285AgBe_TiO2_R03_2	3318	gi|9909917|emb|CAC04496.1|	gi|9909917|emb|CAC04496.1|	gi|9909917|emb|CAC04496.1|			>gi|9909917|emb|CAC04496.1| putative 2-oxoglutarate dehydrogenase [Streptomyces coelicolor A3(2)]																	1	18.9783	1	18.9783	0.682959	1.87	18.978	2	T	RKKRGLTDTAIIR	CAMK2;FHA KAPP;PKA	PKA	0.003024
473	728	1172	1172		1278	1332	2252	2827	20110907_MF_CO_0285AgBe_TiO2_R03_2	3318	2252	2827	20110907_MF_CO_0285AgBe_TiO2_R03_2	3318	gi|9909917|emb|CAC04496.1|	gi|9909917|emb|CAC04496.1|	gi|9909917|emb|CAC04496.1|			>gi|9909917|emb|CAC04496.1| putative 2-oxoglutarate dehydrogenase [Streptomyces coelicolor A3(2)]																	1	18.9783	1	18.9783	0.682959	1.87	18.978	2	T	KRGLTDTAIIRIE	FHA2 Rad53p;NEK6	NEK6	0.076
474	741	63	63		939	972	1629	2020	20110907_MF_CO_0285AgBe_TiO2_R03_2	10242	1629	2020	20110907_MF_CO_0285AgBe_TiO2_R03_2	10242	gi|9968714|emb|CAC05955.1|	gi|9968714|emb|CAC05955.1|	gi|9968714|emb|CAC05955.1|			>gi|9968714|emb|CAC05955.1| hypothetical protein SC7G11.26c [Streptomyces coelicolor A3(2)]																	0.439301	0	0.439301	0	0.579591	4.5	8.251	1	T	EGLVTHTTEGGRK
475	741	64	64		939	972	1629	2020	20110907_MF_CO_0285AgBe_TiO2_R03_2	10242	1629	2020	20110907_MF_CO_0285AgBe_TiO2_R03_2	10242	gi|9968714|emb|CAC05955.1|	gi|9968714|emb|CAC05955.1|	gi|9968714|emb|CAC05955.1|			>gi|9968714|emb|CAC05955.1| hypothetical protein SC7G11.26c [Streptomyces coelicolor A3(2)]																	0.439301	0	0.439301	0	0.579591	4.5	8.251	1	T	GLVTHTTEGGRKV
476	750	2385	2385		589	615	1026	1232	20110907_MF_CO_0285AgBe_TiO2_R03_1	6834	1026	1232	20110907_MF_CO_0285AgBe_TiO2_R03_1	6834	IPI:CON_00702736.3|ENSEMBL:ENSBTAP00000008967	IPI:CON_00702736.3|ENSEMBL:ENSBTAP00000008967	IPI:CON_00702736.3|ENSEMBL:ENSBTAP00000008967			>IPI:CON_00702736.3|ENSEMBL:ENSBTAP00000008967 (Bos taurus) similar to cardiomyopathy associated 5																	0.538743	0.674394	0.538743	0.674394	0.707231	0.43	1.4639	1	T	SDQKEKTLFLVDA	FHA2 Rad53p;PLK1	PLK1	0.033462
477	750	2255	2255		1276	1330	2245	2807	20110907_MF_CO_0285AgBe_TiO2_R03_2	4308	2245	2807	20110907_MF_CO_0285AgBe_TiO2_R03_2	4308	IPI:CON_00702736.3|ENSEMBL:ENSBTAP00000008967	IPI:CON_00702736.3|ENSEMBL:ENSBTAP00000008967	IPI:CON_00702736.3|ENSEMBL:ENSBTAP00000008967			>IPI:CON_00702736.3|ENSEMBL:ENSBTAP00000008967 (Bos taurus) similar to cardiomyopathy associated 5																	0.921916	11.3774	0.921916	11.3774	0.702867	5.9	29.071	1	T	LEAKRETASESAG	CK2;PKA	PKA	0.042
478	753	1341	1341		55	60	110	124	20110907_MF_CO_0285AgBe_TiO2_R03_1	2077	110	124	20110907_MF_CO_0285AgBe_TiO2_R03_1	2077	IPI:CON_00713505.1|SWISS-PROT:Q2UVX4	IPI:CON_00713505.1|SWISS-PROT:Q2UVX4	IPI:CON_00713505.1|SWISS-PROT:Q2UVX4			>IPI:CON_00713505.1|SWISS-PROT:Q2UVX4 (Bos taurus) Complement C3 precursor	Q2UVX4																0.283834	0	0.283834	0	0.579591	0.59	2.6654	1	T	EGKGQGTLSVVTV
479	756	14	14		1104	1150	1900	2353	20110907_MF_CO_0285AgBe_TiO2_R03_1	8914	1900	2353	20110907_MF_CO_0285AgBe_TiO2_R03_1	8914	IPI:CON_6016413|SWISS-PROT:Q15323;IPI:CON_109456|TREMBL:Q9UE12;IPI:CON_6686299|SWISS-PROT:Q14525	IPI:CON_6016413|SWISS-PROT:Q15323	IPI:CON_6016413|SWISS-PROT:Q15323	Keratin, type I cuticular Ha1;Hair keratin, type I Ha1;Keratin-31;Keratin, type I cuticular Ha1;Hair keratin, type I Ha1;Keratin-31;Keratin, type I cuticular Ha3-II;Hair keratin, type I Ha3-II;Keratin-33B	KRT31;HHA1;HKA1;KRTHA1;KRT31;HHA1;HKA1;KRTHA1;KRT33B;HHA3-II;HKA3B;KRTHA3B	>IPI:CON_6016413|SWISS-PROT:Q15323 Keratin, type I cuticular HA1 (Hair keratin, type I HA1);>IPI:CON_109456|TREMBL:Q9UE12 Type I hair keratin 1 - Homo sapiens (Human).;>IPI:CON_6686299|SWISS-PROT:Q14525 Keratin, type I cuticular HA3-II (Hair keratin, type	Q15323;Q9UE12;Q14525	ENSG00000094796;ENSG00000094796;ENSG00000131738	PF00038;PF00038;PF00038	Filament;Filament;Filament	Intermediate filament protein;Intermediate filament protein;Intermediate filament protein		GO:0005882;GO:0044422;GO:0044424;GO:0044430;GO:0044446;GO:0044464;GO:0005882;GO:0044422;GO:0044424;GO:0044430;GO:0044446;GO:0044464;GO:0005882;GO:0044422;GO:0044424;GO:0044430;GO:0044446;GO:0044464	intermediate filament;organelle part;intracellular part;cytoskeletal part;intracellular organelle part;cell part;intermediate filament;organelle part;intracellular part;cytoskeletal part;intracellular organelle part;cell part;intermediate filament	GO:0005198;GO:0005200;GO:0005488;GO:0005515;GO:0005198;GO:0005200;GO:0005488;GO:0005515;GO:0005198;GO:0005488;GO:0005515	structural molecule activity;structural constituent of cytoskeleton;binding;protein binding;structural molecule activity;structural constituent of cytoskeleton;binding;protein binding;structural molecule activity;binding;protein binding	GO:0008544;GO:0009888;GO:0032502;GO:0048856;GO:0008544;GO:0009888;GO:0032502;GO:0048856	epidermis development;tissue development;developmental process;anatomical structure development;epidermis development;tissue development;developmental process;anatomical structure development	hsa:3881;hsa:3881;hsa:3884			K07604	0.281998	0	0.281998	0	0.606459	0.62	2.2379	2	T	PSLSCRTSCSSRP	CK1;FHA KAPP	CK1	0.081
480	760	215	215		1241	1293	2167	2691	20110907_MF_CO_0285AgBe_TiO2_R03_1	12028	2167	2691	20110907_MF_CO_0285AgBe_TiO2_R03_1	12028	IPI:CON_IPI00005859.3|SWISS-PROT:O95678	IPI:CON_IPI00005859.3|SWISS-PROT:O95678	IPI:CON_IPI00005859.3|SWISS-PROT:O95678	Keratin, type II cytoskeletal 75;Cytokeratin-75;Keratin-75;Type II keratin-18;Type II keratin-K6hf;Keratin-6 hair follicle	KRT75;K6HF;KB18	Keratin, type II cytoskeletal 75	O95678	ENSG00000170454	PF00038	Filament	Intermediate filament protein		GO:0005882;GO:0044422;GO:0044424;GO:0044430;GO:0044446;GO:0044464;GO:0045095	intermediate filament;organelle part;intracellular part;cytoskeletal part;intracellular organelle part;cell part;keratin filament	GO:0005198	structural molecule activity			hsa:9119			K07605	0.333333	0	0.333333	0	0.582438	5.25	3.0409	1	T	RQLESITTERGRL
481	760	216	216		1241	1293	2167	2691	20110907_MF_CO_0285AgBe_TiO2_R03_1	12028	2167	2691	20110907_MF_CO_0285AgBe_TiO2_R03_1	12028	IPI:CON_IPI00005859.3|SWISS-PROT:O95678	IPI:CON_IPI00005859.3|SWISS-PROT:O95678	IPI:CON_IPI00005859.3|SWISS-PROT:O95678	Keratin, type II cytoskeletal 75;Cytokeratin-75;Keratin-75;Type II keratin-18;Type II keratin-K6hf;Keratin-6 hair follicle	KRT75;K6HF;KB18	Keratin, type II cytoskeletal 75	O95678	ENSG00000170454	PF00038	Filament	Intermediate filament protein		GO:0005882;GO:0044422;GO:0044424;GO:0044430;GO:0044446;GO:0044464;GO:0045095	intermediate filament;organelle part;intracellular part;cytoskeletal part;intracellular organelle part;cell part;keratin filament	GO:0005198	structural molecule activity			hsa:9119			K07605	0.333333	0	0.333333	0	0.582438	5.25	3.0409	1	T	QLESITTERGRLE	CK1	CK1	0.081
482	761	527	527		1463	1522	2510	3129	20110907_MF_CO_0285AgBe_TiO2_R03_1	9226	2510	3129	20110907_MF_CO_0285AgBe_TiO2_R03_1	9226	IPI:CON_IPI00241841.9|SWISS-PROT:Q5XKE5	IPI:CON_IPI00241841.9|SWISS-PROT:Q5XKE5	IPI:CON_IPI00241841.9|SWISS-PROT:Q5XKE5	Keratin, type II cytoskeletal 79;Cytokeratin-79;Keratin-79;Type II keratin-38;Keratin-6-like	KRT79;K6L;KB38;KRT6L	Keratin, type II cytoskeletal 79	Q5XKE5	ENSG00000185640	PF00038	Filament	Intermediate filament protein		GO:0005882;GO:0044422;GO:0044424;GO:0044430;GO:0044446;GO:0044464;GO:0045095	intermediate filament;organelle part;intracellular part;cytoskeletal part;intracellular organelle part;cell part;keratin filament	GO:0005198	structural molecule activity			hsa:338785			K07605	0.825002	8.24265	0.825002	8.24265	0.423819	0.96	48.091	1	T	ILRKTTTVKTSSQ	CHK1;PKD	PKD	0.020748
483	769	495	495		1452	1510	2493	3111	20110907_MF_CO_0285AgBe_TiO2_R03_1	5637	2493	3111	20110907_MF_CO_0285AgBe_TiO2_R03_1	5637	IPI:REV_CON_00686450.1|SWISS-PROT:Q3SZ57	IPI:REV_CON_00686450.1|SWISS-PROT:Q3SZ57	IPI:REV_CON_00686450.1|SWISS-PROT:Q3SZ57			>IPI:REV_CON_00686450.1|SWISS-PROT:Q3SZ57 (Bos taurus) Alpha-fetoprotein precursor	Q3SZ57																0.564447	0.420173	0.564447	0.420173	0.662241	0.61	12.058	3	T	RHEEGRTSCCDSL
484	774	244	244		928	961	1612	2001	20110907_MF_CO_0285AgBe_TiO2_R03_2	2105	1612	2001	20110907_MF_CO_0285AgBe_TiO2_R03_2	2105	IPI:REV_CON_00694561.1|ENSEMBL:ENSBTAP00000001528	IPI:REV_CON_00694561.1|ENSEMBL:ENSBTAP00000001528	IPI:REV_CON_00694561.1|ENSEMBL:ENSBTAP00000001528			>IPI:REV_CON_00694561.1|ENSEMBL:ENSBTAP00000001528 (Bos taurus) similar to intersectin long isoform 4																	0.170414	0.176662	0.170414	0.176662	0.579591	4.95	0.4204	1	T	PGSDMSTKRSIPG	FHA KAPP	FHA KAPP	0.155
485	778	682	682		186	198	347	405	20110907_MF_CO_0285AgBe_TiO2_R03_1	11472	347	405	20110907_MF_CO_0285AgBe_TiO2_R03_1	11472	IPI:REV_CON_00718067.1|TREMBL:Q3KUS7	IPI:REV_CON_00718067.1|TREMBL:Q3KUS7	IPI:REV_CON_00718067.1|TREMBL:Q3KUS7			>IPI:REV_CON_00718067.1|TREMBL:Q3KUS7 (Bos taurus) Complement factor B	Q3KUS7																0.907753	11.6018	0.907753	11.6018	0.504921	5.56	29.805	1	T	LTSWSGTRSCRTI
486	779	285	285		83	89	156	196	20110907_MF_CO_0285AgBe_TiO2_R03_2	9067	156	196	20110907_MF_CO_0285AgBe_TiO2_R03_2	9067	IPI:REV_CON_00718725.2|TREMBL:Q1RMK2	IPI:REV_CON_00718725.2|TREMBL:Q1RMK2	IPI:REV_CON_00718725.2|TREMBL:Q1RMK2			>IPI:REV_CON_00718725.2|TREMBL:Q1RMK2 (Bos taurus) IGHM protein	Q1RMK2																0.540033	2.29134	0.540033	2.29134	0.757571	4.22	6.1494	3	T	IPSSQVTEVQGES	CK1	CK1	0.081
487	780	204	204		1268	1322	2233	2790	20110907_MF_CO_0285AgBe_TiO2_R03_1	9816	2233	2790	20110907_MF_CO_0285AgBe_TiO2_R03_1	9816	IPI:REV_CON_00729194.2|ENSEMBL:ENSBTAP00000024146	IPI:REV_CON_00729194.2|ENSEMBL:ENSBTAP00000024146	IPI:REV_CON_00729194.2|ENSEMBL:ENSBTAP00000024146			>IPI:REV_CON_00729194.2|ENSEMBL:ENSBTAP00000024146 (Bos taurus) similar to alpha-2-macroglobulin isoform 1																	0.973133	17.3365	0.973133	17.3365	0.337311	5.45	49.097	1	T	AKRAASTFTAAGR	FHA KAPP	FHA KAPP	0.155
488	781	981	981		1199	1250	2103	2617	20110907_MF_CO_0285AgBe_TiO2_R03_1	8073	2103	2617	20110907_MF_CO_0285AgBe_TiO2_R03_1	8073	IPI:REV_CON_BGAL|SWISS-PROT:P00722	IPI:REV_CON_BGAL|SWISS-PROT:P00722	IPI:REV_CON_BGAL|SWISS-PROT:P00722			>IPI:REV_CON_BGAL|SWISS-PROT:P00722 Beta-galactosidase - Escherichia coli.	P00722																0.978055	16.4902	0.978055	16.4902	0.738221	3.18	22.492	1	T	QSRPDRTAEESRN	CK2	CK2	0.117
489	785	181	181		1185	1236	2083	2597	20110907_MF_CO_0285AgBe_TiO2_R03_2	6393	2083	2597	20110907_MF_CO_0285AgBe_TiO2_R03_2	6393	IPI:REV_CON_IPI00306959.10|SWISS-PROT:P08729;IPI:REV_CON_IPI00847342.1|TREMBL:Q3KNV1;Q96GE1;IPI:REV_CON_IPI00406377.3|SWISS-PROT:Q9DCV7	IPI:REV_CON_IPI00306959.10|SWISS-PROT:P08729	IPI:REV_CON_IPI00306959.10|SWISS-PROT:P08729	Keratin, type II cytoskeletal 7;Cytokeratin-7;Sarcolectin;KRT7 protein;Putative uncharacterized protein;Keratin, type II cytoskeletal 7;Cytokeratin-7	KRT7;SCL;KRT7;Krt7;Krt2-7	Keratin, type II cytoskeletal 7;keratin 7;Keratin, type II cytoskeletal 7	P08729;Q3KNV1;Q96GE1;Q9DCV7	ENSG00000135480;ENSG00000135480;ENSMUSG00000023039	PF00038;PF00038;PF00038	Filament;Filament;Filament	Intermediate filament protein;Intermediate filament protein;Intermediate filament protein		GO:0005737;GO:0005882;GO:0044422;GO:0044424;GO:0044430;GO:0044446;GO:0044464;GO:0045095;GO:0005882;GO:0044422;GO:0044424;GO:0044430;GO:0044446;GO:0044464;GO:0045095;GO:0005882;GO:0044422;GO:0044424;GO:0044430;GO:0044446;GO:0044464;GO:0045095	cytoplasm;intermediate filament;organelle part;intracellular part;cytoskeletal part;intracellular organelle part;cell part;keratin filament;intermediate filament;organelle part;intracellular part;cytoskeletal part;intracellular organelle part;cell part	GO:0005198;GO:0005488;GO:0005515;GO:0005198;GO:0005488;GO:0005515;GO:0005198;GO:0005488;GO:0005515	structural molecule activity;binding;protein binding;structural molecule activity;binding;protein binding;structural molecule activity;binding;protein binding	GO:0006139;GO:0006259;GO:0006260;GO:0006417;GO:0006807;GO:0006996;GO:0007010;GO:0008152;GO:0009058;GO:0009059;GO:0009889;GO:0009987;GO:0010468;GO:0010556;GO:0010608;GO:0016043;GO:0019222;GO:0022402;GO:0022403;GO:0031323;GO:0031326;GO:0032268;GO:0034645;GO:0034960;GO:0034961;GO:0043170;GO:0043283;GO:0043284;GO:0044237;GO:0044238;GO:0044249;GO:0044260;GO:0044419;GO:0050789;GO:0050794;GO:0051246;GO:…	nucleobase, nucleoside, nucleotide and nucleic acid metabolic process;DNA metabolic process;DNA replication;regulation of translation;nitrogen compound metabolic process;organelle organization;cytoskeleton organization;metabolic process	hsa:3855;mmu:110310			K07605	0.798893	5.9906	0.798893	5.9906	0.606459	0.78	6.332	1	T	GAQAQLTEKFTQY
490	787	39	39		1473	1533	2523	3147	20110907_MF_CO_0285AgBe_TiO2_R03_1	4931	2523	3147	20110907_MF_CO_0285AgBe_TiO2_R03_1	4931	IPI:REV_CON_IPI00418663.3|SWISS-PROT:Q7Z3Y7	IPI:REV_CON_IPI00418663.3|SWISS-PROT:Q7Z3Y7	IPI:REV_CON_IPI00418663.3|SWISS-PROT:Q7Z3Y7	Keratin, type I cytoskeletal 28;Cytokeratin-28;Keratin-28;Type I inner root sheath-specific keratin-K25irs4	KRT28;KRT25D	Keratin 25D	Q7Z3Y7	ENSG00000173908	PF00038	Filament	Intermediate filament protein		GO:0005737;GO:0005882;GO:0044422;GO:0044424;GO:0044430;GO:0044446;GO:0044464	cytoplasm;intermediate filament;organelle part;intracellular part;cytoskeletal part;intracellular organelle part;cell part	GO:0005198	structural molecule activity			hsa:162605			K07604	0.74924	0.0645045	0.74924	0.0645045	0.661838	0.8	1.5119	6	T	LEEVVKTVLTKTS
491	787	42	42		1473	1533	2523	3147	20110907_MF_CO_0285AgBe_TiO2_R03_1	4931	2523	3147	20110907_MF_CO_0285AgBe_TiO2_R03_1	4931	IPI:REV_CON_IPI00418663.3|SWISS-PROT:Q7Z3Y7	IPI:REV_CON_IPI00418663.3|SWISS-PROT:Q7Z3Y7	IPI:REV_CON_IPI00418663.3|SWISS-PROT:Q7Z3Y7	Keratin, type I cytoskeletal 28;Cytokeratin-28;Keratin-28;Type I inner root sheath-specific keratin-K25irs4	KRT28;KRT25D	Keratin 25D	Q7Z3Y7	ENSG00000173908	PF00038	Filament	Intermediate filament protein		GO:0005737;GO:0005882;GO:0044422;GO:0044424;GO:0044430;GO:0044446;GO:0044464	cytoplasm;intermediate filament;organelle part;intracellular part;cytoskeletal part;intracellular organelle part;cell part	GO:0005198	structural molecule activity			hsa:162605			K07604	0.748189	0	0.748189	0	0.661838	0.8	1.5119	6	T	VVKTVLTKTSLKD	FHA KAPP	FHA KAPP	0.155
492	787	44	44		1473	1533	2523	3147	20110907_MF_CO_0285AgBe_TiO2_R03_1	4931	2523	3147	20110907_MF_CO_0285AgBe_TiO2_R03_1	4931	IPI:REV_CON_IPI00418663.3|SWISS-PROT:Q7Z3Y7	IPI:REV_CON_IPI00418663.3|SWISS-PROT:Q7Z3Y7	IPI:REV_CON_IPI00418663.3|SWISS-PROT:Q7Z3Y7	Keratin, type I cytoskeletal 28;Cytokeratin-28;Keratin-28;Type I inner root sheath-specific keratin-K25irs4	KRT28;KRT25D	Keratin 25D	Q7Z3Y7	ENSG00000173908	PF00038	Filament	Intermediate filament protein		GO:0005737;GO:0005882;GO:0044422;GO:0044424;GO:0044430;GO:0044446;GO:0044464	cytoplasm;intermediate filament;organelle part;intracellular part;cytoskeletal part;intracellular organelle part;cell part	GO:0005198	structural molecule activity			hsa:162605			K07604	0.748357	0	0.748357	0	0.661838	0.8	1.5119	6	T	KTVLTKTSLKDSS	NEK6	NEK6	0.076
493	789	279	279		1273	1327	2241	2801	20110907_MF_CO_0285AgBe_TiO2_R03_1	11516	2241	2801	20110907_MF_CO_0285AgBe_TiO2_R03_1	11516	IPI:REV_CON_IPI00869238.1|H-INV:HIT000015463	IPI:REV_CON_IPI00869238.1|H-INV:HIT000015463	IPI:REV_CON_IPI00869238.1|H-INV:HIT000015463			Similar to Keratin 18																	0.460742	0	0.460742	0	0.60545	1.91	36.381	1	T	PRRRDWTSGKSRA	CAMK2;PKA/AKT	PKA/AKT	0.001764
494	790	349	349		612	639	1080	1303	20110907_MF_CO_0285AgBe_TiO2_R03_2	1664	1080	1303	20110907_MF_CO_0285AgBe_TiO2_R03_2	1664	IPI:REV_CON_MSA|SWISS-PROT:P07724	IPI:REV_CON_MSA|SWISS-PROT:P07724	IPI:REV_CON_MSA|SWISS-PROT:P07724	Serum albumin	Alb;Alb-1;Alb1	>IPI:REV_CON_MSA|SWISS-PROT:P07724 Serum albumin - Mus musculus (Mouse).	P07724	ENSMUSG00000029368	PF00273	Serum_albumin	Serum albumin family		GO:0005615;GO:0005737;GO:0032991;GO:0043234;GO:0044421;GO:0044424;GO:0044464	extracellular space;cytoplasm;macromolecular complex;protein complex;extracellular region part;intracellular part;cell part	GO:0003676;GO:0003677;GO:0005488;GO:0005496;GO:0005507;GO:0005515;GO:0008144;GO:0008289;GO:0015643;GO:0019842;GO:0030170;GO:0043167;GO:0043169;GO:0046872;GO:0046914;GO:0048037;GO:0070279	nucleic acid binding;DNA binding;binding;steroid binding;copper ion binding;protein binding;drug binding;lipid binding;toxin binding;vitamin binding;pyridoxal phosphate binding;ion binding;cation binding;metal ion binding;transition metal ion binding	GO:0001897;GO:0001906;GO:0001907;GO:0006810;GO:0006950;GO:0007154;GO:0009267;GO:0009605;GO:0009987;GO:0009991;GO:0010941;GO:0019836;GO:0031640;GO:0031667;GO:0031668;GO:0031669;GO:0033554;GO:0042594;GO:0042981;GO:0043066;GO:0043067;GO:0043069;GO:0044003;GO:0044004;GO:0044419;GO:0048519;GO:0048523;GO:0050789;GO:0050793;GO:0050794;GO:0050896;GO:0051093;GO:0051234;GO:0051235;GO:0051651;GO:0051657;GO:…	cytolysis by symbiont of host cells;cell killing;killing by symbiont of host cells;transport;response to stress;cell communication;cellular response to starvation;response to external stimulus;cellular process;response to extracellular stimulus	mmu:11657				0.720889	4.12091	0.720889	4.12091	0.682959	6.39	8.0432	1	T	NKVTLDTAKLTIE	FHA2 Rad53p	FHA2 Rad53p	0.114
495	791	240	240		908	941	1588	1976	20110907_MF_CO_0285AgBe_TiO2_R03_2	4743	1588	1976	20110907_MF_CO_0285AgBe_TiO2_R03_2	4743	REV_gi|10129721|emb|CAC08278.1|	REV_gi|10129721|emb|CAC08278.1|	REV_gi|10129721|emb|CAC08278.1|			>REV_gi|10129721|emb|CAC08278.1| conserved hypothetical protein [Streptomyces coelicolor A3(2)]																	0.494271	0	0.494271	0	0.573033	9.21	19.767	2	T	DLASDATNLALTM	CK1;FHA KAPP	CK1	0.081
496	791	245	245		908	941	1588	1976	20110907_MF_CO_0285AgBe_TiO2_R03_2	4743	1588	1976	20110907_MF_CO_0285AgBe_TiO2_R03_2	4743	REV_gi|10129721|emb|CAC08278.1|	REV_gi|10129721|emb|CAC08278.1|	REV_gi|10129721|emb|CAC08278.1|			>REV_gi|10129721|emb|CAC08278.1| conserved hypothetical protein [Streptomyces coelicolor A3(2)]																	0.739287	4.04676	0.739287	4.04676	0.573033	9.21	19.767	2	T	ATNLALTMLGTMR	NEK6	NEK6	0.076
497	792	44	44		897	930	1572	1959	20110907_MF_CO_0285AgBe_TiO2_R03_2	6841	1572	1959	20110907_MF_CO_0285AgBe_TiO2_R03_2	6841	REV_gi|10178333|emb|CAC08358.1|	REV_gi|10178333|emb|CAC08358.1|	REV_gi|10178333|emb|CAC08358.1|			>REV_gi|10178333|emb|CAC08358.1| hypothetical protein [Streptomyces coelicolor A3(2)]																	0.642408	5.64432	0.642408	5.64432	0.692374	4.28	9.9681	2	T	AAIEVCTNGDGGE	CK2;FHA1 Rad53p	FHA1 Rad53p	0.059
498	794	218	218		946	979	1636	2027	20110907_MF_CO_0285AgBe_TiO2_R03_1	6166	1636	2027	20110907_MF_CO_0285AgBe_TiO2_R03_1	6166	REV_gi|10241793|emb|CAC09551.1|	REV_gi|10241793|emb|CAC09551.1|	REV_gi|10241793|emb|CAC09551.1|			>REV_gi|10241793|emb|CAC09551.1| putative ABC transport system integral membrane protein [Streptomyces coelicolor A3(2)]																	0.904921	8.47439	0.904921	8.47439	0.609805	2.24	18.321	2	T	AKVKLATEGKGFA
499	794	228	228		946	979	1636	2027	20110907_MF_CO_0285AgBe_TiO2_R03_1	6166	1636	2027	20110907_MF_CO_0285AgBe_TiO2_R03_1	6166	REV_gi|10241793|emb|CAC09551.1|	REV_gi|10241793|emb|CAC09551.1|	REV_gi|10241793|emb|CAC09551.1|			>REV_gi|10241793|emb|CAC09551.1| putative ABC transport system integral membrane protein [Streptomyces coelicolor A3(2)]																	0.76423	4.53036	0.76423	4.53036	0.609805	2.24	18.321	2	T	GFAVSVTDGVHVG
500	795	315	315		1293	1347	2270	2848	20110907_MF_CO_0285AgBe_TiO2_R03_1	9894	2270	2848	20110907_MF_CO_0285AgBe_TiO2_R03_1	9894	REV_gi|10280525|emb|CAC10001.1|	REV_gi|10280525|emb|CAC10001.1|	REV_gi|10280525|emb|CAC10001.1|			>REV_gi|10280525|emb|CAC10001.1| conserved hypothetical protein [Streptomyces coelicolor A3(2)]																	0.5	0	0.5	0	0.270598	3.04	54.205	1	T	RRQMMSTLVRRRG
501	797	71	71		1132	1179	1933	2387	20110907_MF_CO_0285AgBe_TiO2_R03_2	4667	1933	2387	20110907_MF_CO_0285AgBe_TiO2_R03_2	4667	REV_gi|10303271|emb|CAC10109.1|	REV_gi|10303271|emb|CAC10109.1|	REV_gi|10303271|emb|CAC10109.1|			>REV_gi|10303271|emb|CAC10109.1| putative two component system histidine kinase [Streptomyces coelicolor A3(2)]																	0.653302	0	0.653302	0	0.596976	1.23	9.4496	3	T	IDLGLGTSGDTGS	CK2;FHA1 Rad53p	FHA1 Rad53p	0.059
502	797	75	75		1132	1179	1933	2387	20110907_MF_CO_0285AgBe_TiO2_R03_2	4667	1933	2387	20110907_MF_CO_0285AgBe_TiO2_R03_2	4667	REV_gi|10303271|emb|CAC10109.1|	REV_gi|10303271|emb|CAC10109.1|	REV_gi|10303271|emb|CAC10109.1|			>REV_gi|10303271|emb|CAC10109.1| putative two component system histidine kinase [Streptomyces coelicolor A3(2)]																	0.653302	0	0.653302	0	0.596976	1.23	9.4496	3	T	LGTSGDTGSRGRG	CK1	CK1	0.081
503	799	125	125		918	951	1602	1990	20110907_MF_CO_0285AgBe_TiO2_R03_1	12659	1602	1990	20110907_MF_CO_0285AgBe_TiO2_R03_1	12659	REV_gi|10432467|emb|CAC10301.1|	REV_gi|10432467|emb|CAC10301.1|	REV_gi|10432467|emb|CAC10301.1|			>REV_gi|10432467|emb|CAC10301.1| conserved hypothetical protein [Streptomyces coelicolor A3(2)]																	0.611509	3.89632	0.611509	3.89632	0.639076	2.58	17.784	1	T	PIDFSRTKLGRTL
504	800	31	31		1570	1631	2728	3424	20110907_MF_CO_0285AgBe_TiO2_R03_1	4655	2728	3424	20110907_MF_CO_0285AgBe_TiO2_R03_1	4655	REV_gi|10432472|emb|CAC10306.1|	REV_gi|10432472|emb|CAC10306.1|	REV_gi|10432472|emb|CAC10306.1|			>REV_gi|10432472|emb|CAC10306.1| putative translocase protein [Streptomyces coelicolor A3(2)]																	1	30.6121	1	30.6121	0.723128	3.47	30.612	1	T	GPIRVPTGPEDAR	CAMK2;CK2	CAMK2	0.042
505	807	1905	1905		1031	1070	1787	2227	20110907_MF_CO_0285AgBe_TiO2_R03_1	8675	1787	2227	20110907_MF_CO_0285AgBe_TiO2_R03_1	8675	REV_gi|11493173|emb|CAC17499.1|	REV_gi|11493173|emb|CAC17499.1|	REV_gi|11493173|emb|CAC17499.1|			>REV_gi|11493173|emb|CAC17499.1| putative non-ribosomal peptide synthase [Streptomyces coelicolor A3(2)]																	0.600871	4.42778	0.600871	4.42778	0.750315	0.49	9.2304	3	T	HRRLSHTLTGDDA	NEK6	NEK6	0.076
506	807	1915	1915		1031	1070	1787	2227	20110907_MF_CO_0285AgBe_TiO2_R03_1	8675	1787	2227	20110907_MF_CO_0285AgBe_TiO2_R03_1	8675	REV_gi|11493173|emb|CAC17499.1|	REV_gi|11493173|emb|CAC17499.1|	REV_gi|11493173|emb|CAC17499.1|			>REV_gi|11493173|emb|CAC17499.1| putative non-ribosomal peptide synthase [Streptomyces coelicolor A3(2)]																	0.479961	3.08103	0.479961	3.08103	0.750315	0.49	9.2304	3	T	DDATVPTLPDVTT	CK2;FHA1 Rad53p	FHA1 Rad53p	0.059
507	809	231	231		882	915	1547	1924	20110907_MF_CO_0285AgBe_TiO2_R03_2	4398	1547	1924	20110907_MF_CO_0285AgBe_TiO2_R03_2	4398	REV_gi|11493190|emb|CAC17529.1|	REV_gi|11493190|emb|CAC17529.1|	REV_gi|11493190|emb|CAC17529.1|			>REV_gi|11493190|emb|CAC17529.1| putative merR-family transcriptional regulator [Streptomyces coelicolor A3(2)]																	0.502785	0	0.502785	0	0.577341	0.57	11.439	3	T	RIPERRTTTTYAG	PKA	PKA	0.042
508	809	232	232		882	915	1547	1924	20110907_MF_CO_0285AgBe_TiO2_R03_2	4398	1547	1924	20110907_MF_CO_0285AgBe_TiO2_R03_2	4398	REV_gi|11493190|emb|CAC17529.1|	REV_gi|11493190|emb|CAC17529.1|	REV_gi|11493190|emb|CAC17529.1|			>REV_gi|11493190|emb|CAC17529.1| putative merR-family transcriptional regulator [Streptomyces coelicolor A3(2)]																	0.502785	0	0.502785	0	0.577341	0.57	11.439	3	T	IPERRTTTTYAGG	CAMK2;PKA;PKA/AKT	PKA/AKT	0.00111111
509	809	234	234		882	915	1547	1924	20110907_MF_CO_0285AgBe_TiO2_R03_2	4398	1547	1924	20110907_MF_CO_0285AgBe_TiO2_R03_2	4398	REV_gi|11493190|emb|CAC17529.1|	REV_gi|11493190|emb|CAC17529.1|	REV_gi|11493190|emb|CAC17529.1|			>REV_gi|11493190|emb|CAC17529.1| putative merR-family transcriptional regulator [Streptomyces coelicolor A3(2)]																	0.67617	3.72379	0.67617	3.72379	0.577341	0.57	11.439	3	T	ERRTTTTYAGGIE
510	814	12	12		926	959	1610	1998	20110907_MF_CO_0285AgBe_TiO2_R03_2	6364	1610	1998	20110907_MF_CO_0285AgBe_TiO2_R03_2	6364	REV_gi|12311717|emb|CAC22733.1|	REV_gi|12311717|emb|CAC22733.1|	REV_gi|12311717|emb|CAC22733.1|			>REV_gi|12311717|emb|CAC22733.1| hypothetical protein SC8D11.16 [Streptomyces coelicolor A3(2)]																	1	5.68359	1	5.68359	0.582438	6.08	5.6836	1	T	ARTTKKTFAAVPA	FHA KAPP	FHA KAPP	0.155
511	825	50	50		861	892	1509	1874	20110907_MF_CO_0285AgBe_TiO2_R03_2	10085	1509	1874	20110907_MF_CO_0285AgBe_TiO2_R03_2	10085	REV_gi|13620613|emb|CAC36652.1|	REV_gi|13620613|emb|CAC36652.1|	REV_gi|13620613|emb|CAC36652.1|			>REV_gi|13620613|emb|CAC36652.1| hypothetical protein [Streptomyces coelicolor A3(2)]																	1	4.85634	1	4.85634	0.724422	5.31	4.8563	2	T	QILCVATWIVDNL
512	826	271	271		1165	1215	2054	2560	20110907_MF_CO_0285AgBe_TiO2_R03_2	7235	2054	2560	20110907_MF_CO_0285AgBe_TiO2_R03_2	7235	REV_gi|13620630|emb|CAC36669.1|	REV_gi|13620630|emb|CAC36669.1|	REV_gi|13620630|emb|CAC36669.1|			>REV_gi|13620630|emb|CAC36669.1| putative secreted protein [Streptomyces coelicolor A3(2)]																	1	4.69935	1	4.69935	0.596976	0.67	4.6994	2	T	ASEQLATALAVVQ	FHA KAPP	FHA KAPP	0.155
513	827	145	145		1010	1048	1753	2186	20110907_MF_CO_0285AgBe_TiO2_R03_1	8651	1753	2186	20110907_MF_CO_0285AgBe_TiO2_R03_1	8651	REV_gi|13620636|emb|CAC36675.1|	REV_gi|13620636|emb|CAC36675.1|	REV_gi|13620636|emb|CAC36675.1|			>REV_gi|13620636|emb|CAC36675.1| putative ATP/GTP-binding protein [Streptomyces coelicolor A3(2)]																	0.869215	8.22568	0.869215	8.22568	0.667407	0.49	35.356	1	T	VMQTMGTRLVEKR
514	828	136	136		794	825	1400	1744	20110907_MF_CO_0285AgBe_TiO2_R03_2	5333	1400	1744	20110907_MF_CO_0285AgBe_TiO2_R03_2	5333	REV_gi|13620670|emb|CAC36709.1|	REV_gi|13620670|emb|CAC36709.1|	REV_gi|13620670|emb|CAC36709.1|			>REV_gi|13620670|emb|CAC36709.1| hypothetical protein [Streptomyces coelicolor A3(2)]																	0.838872	1.08693	0.838872	1.08693	0.767388	6.39	1.9809	5	T	RGQSSNTSALEGC	CK1;FHA2 Rad53p	CK1	0.081
515	830	442	442		1428	1485	2457	3066	20110907_MF_CO_0285AgBe_TiO2_R03_1	6761	2457	3066	20110907_MF_CO_0285AgBe_TiO2_R03_1	6761	REV_gi|13810424|emb|CAC37452.1|	REV_gi|13810424|emb|CAC37452.1|	REV_gi|13810424|emb|CAC37452.1|			>REV_gi|13810424|emb|CAC37452.1| putative bifunctional protein [Streptomyces coelicolor A3(2)]																	1	46.1286	1	46.1286	0.310803	7.7	46.129	1	T	AIAQIKTGLGMED
516	836	89	89		43	48	95	108	20110907_MF_CO_0285AgBe_TiO2_R03_1	6341	95	108	20110907_MF_CO_0285AgBe_TiO2_R03_1	6341	REV_gi|14571774|emb|CAC42749.1|	REV_gi|14571774|emb|CAC42749.1|	REV_gi|14571774|emb|CAC42749.1|			>REV_gi|14571774|emb|CAC42749.1| hypothetical protein SC3C9.10c [Streptomyces coelicolor A3(2)]																	1	14.6311	1	14.6311	0.69781	0.91	14.631	1	T	RSTRADTVPDWLD	CAMK2;CK2;FHA1 Rad53p	CAMK2	0.002856
517	838	47	47		1335	1391	2331	2925	20110907_MF_CO_0285AgBe_TiO2_R03_1	6247	2331	2925	20110907_MF_CO_0285AgBe_TiO2_R03_1	6247	REV_gi|14575575|emb|CAC42865.1|	REV_gi|14575575|emb|CAC42865.1|	REV_gi|14575575|emb|CAC42865.1|			>REV_gi|14575575|emb|CAC42865.1| putative membrane protein [Streptomyces coelicolor A3(2)]																	0.534197	0	0.534197	0	0.229559	3.07	42.21	2	T	AKSFAFTTKAGNV	FHA KAPP	FHA KAPP	0.155
518	838	48	48		1335	1391	2331	2925	20110907_MF_CO_0285AgBe_TiO2_R03_1	6247	2331	2925	20110907_MF_CO_0285AgBe_TiO2_R03_1	6247	REV_gi|14575575|emb|CAC42865.1|	REV_gi|14575575|emb|CAC42865.1|	REV_gi|14575575|emb|CAC42865.1|			>REV_gi|14575575|emb|CAC42865.1| putative membrane protein [Streptomyces coelicolor A3(2)]																	0.534192	0	0.534192	0	0.229559	3.07	42.21	2	T	KSFAFTTKAGNVD
519	840	75	75		1045	1084	1805	2245	20110907_MF_CO_0285AgBe_TiO2_R03_1	7732	1805	2245	20110907_MF_CO_0285AgBe_TiO2_R03_1	7732	REV_gi|14799984|emb|CAC44316.1|	REV_gi|14799984|emb|CAC44316.1|	REV_gi|14799984|emb|CAC44316.1|			>REV_gi|14799984|emb|CAC44316.1| hypothetical protein SCBAC31E11.05c [Streptomyces coelicolor A3(2)]																	0.989866	16.8876	0.989866	16.8876	0.368027	4.52	47.574	2	T	LQQERLTVRTSLE	AURORA;PKA	AURORA	0.020748
520	840	78	78		1045	1084	1805	2245	20110907_MF_CO_0285AgBe_TiO2_R03_1	7732	1805	2245	20110907_MF_CO_0285AgBe_TiO2_R03_1	7732	REV_gi|14799984|emb|CAC44316.1|	REV_gi|14799984|emb|CAC44316.1|	REV_gi|14799984|emb|CAC44316.1|			>REV_gi|14799984|emb|CAC44316.1| hypothetical protein SCBAC31E11.05c [Streptomyces coelicolor A3(2)]																	0.505067	0	0.505067	0	0.368027	4.52	47.574	2	T	ERLTVRTSLEDLR	CK2	CK2	0.117
521	841	384	384		909	942	1589	1977	20110907_MF_CO_0285AgBe_TiO2_R03_1	7089	1589	1977	20110907_MF_CO_0285AgBe_TiO2_R03_1	7089	REV_gi|14799986|emb|CAC44318.1|	REV_gi|14799986|emb|CAC44318.1|	REV_gi|14799986|emb|CAC44318.1|			>REV_gi|14799986|emb|CAC44318.1| putative GTP-binding protein [Streptomyces coelicolor A3(2)]																	1	15.3812	1	15.3812	0.738221	0.27	15.381	1	T	KDMWAVTQKKGLE
522	842	6	6		1236	1287	2151	2670	20110907_MF_CO_0285AgBe_TiO2_R03_2	4229	2151	2670	20110907_MF_CO_0285AgBe_TiO2_R03_2	4229	REV_gi|15020701|emb|CAC44596.1|	REV_gi|15020701|emb|CAC44596.1|	REV_gi|15020701|emb|CAC44596.1|			>REV_gi|15020701|emb|CAC44596.1| putative regulator [Streptomyces coelicolor A3(2)]																	0.601609	1.79006	0.601609	1.79006	0.582438	1.6	3.0409	1	T	_QGPPPTPGMAAY	ERK/MAPK;Proline-directed;WW GroupIV	WW GroupIV	0.0023175
523	843	546	546		1408	1465	2427	3024	20110907_MF_CO_0285AgBe_TiO2_R03_1	6565	2427	3024	20110907_MF_CO_0285AgBe_TiO2_R03_1	6565	REV_gi|15020715|emb|CAC44610.1|	REV_gi|15020715|emb|CAC44610.1|	REV_gi|15020715|emb|CAC44610.1|			>REV_gi|15020715|emb|CAC44610.1| putative membrane protein [Streptomyces coelicolor A3(2)]																	0.485187	0.328773	0.485187	0.328773	0.605902	1.68	11.099	2	T	PAGIQRTDALDWR	FHA2 Rad53p	FHA2 Rad53p	0.114
524	847	2	2		1218	1269	2124	2638	20110907_MF_CO_0285AgBe_TiO2_R03_1	4329	2124	2638	20110907_MF_CO_0285AgBe_TiO2_R03_1	4329	REV_gi|20520722|emb|CAD30912.1|	REV_gi|20520722|emb|CAD30912.1|	REV_gi|20520722|emb|CAD30912.1|			>REV_gi|20520722|emb|CAD30912.1| putative integral membrane protein [Streptomyces coelicolor A3(2)]																	0.401046	0	0.401046	0	0.661401	5.32	6.1148	1	T	_____PTTPAPPP	FHA KAPP	FHA KAPP	0.155
525	847	3	3		1218	1269	2124	2638	20110907_MF_CO_0285AgBe_TiO2_R03_1	4329	2124	2638	20110907_MF_CO_0285AgBe_TiO2_R03_1	4329	REV_gi|20520722|emb|CAD30912.1|	REV_gi|20520722|emb|CAD30912.1|	REV_gi|20520722|emb|CAD30912.1|			>REV_gi|20520722|emb|CAD30912.1| putative integral membrane protein [Streptomyces coelicolor A3(2)]																	0.401046	0	0.401046	0	0.661401	5.32	6.1148	1	T	____PTTPAPPPS	ERK/MAPK;Proline-directed;WW GroupIV	WW GroupIV	0.0023175
526	849	172	172		265	279	471	548	20110907_MF_CO_0285AgBe_TiO2_R03_1	2478	471	548	20110907_MF_CO_0285AgBe_TiO2_R03_1	2478	REV_gi|24413758|emb|CAD55179.1|	REV_gi|24413758|emb|CAD55179.1|	REV_gi|24413758|emb|CAD55179.1|			>REV_gi|24413758|emb|CAD55179.1| putative two-component system sensor kinase [Streptomyces coelicolor A3(2)]																	0.333333	0	0.333333	0	0.582438	10.27	0.29518	1	T	RDDVLATAAQATR
527	849	177	177		265	279	471	548	20110907_MF_CO_0285AgBe_TiO2_R03_1	2478	471	548	20110907_MF_CO_0285AgBe_TiO2_R03_1	2478	REV_gi|24413758|emb|CAD55179.1|	REV_gi|24413758|emb|CAD55179.1|	REV_gi|24413758|emb|CAD55179.1|			>REV_gi|24413758|emb|CAD55179.1| putative two-component system sensor kinase [Streptomyces coelicolor A3(2)]																	0.333333	0	0.333333	0	0.582438	10.27	0.29518	1	T	ATAAQATRLLSFK	FHA2 Rad53p	FHA2 Rad53p	0.114
528	851	5	5		914	947	1598	1986	20110907_MF_CO_0285AgBe_TiO2_R03_1	10112	1598	1986	20110907_MF_CO_0285AgBe_TiO2_R03_1	10112	REV_gi|24413883|emb|CAD55223.1|	REV_gi|24413883|emb|CAD55223.1|	REV_gi|24413883|emb|CAD55223.1|			>REV_gi|24413883|emb|CAD55223.1| putative peptide transport system ATP-binding subunit [Streptomyces coelicolor A3(2)]																	1	6.89329	1	6.89329	0.623283	1.92	6.8933	2	T	__KGSLTAGGDAG
529	852	40	40		1070	1110	1843	2292	20110907_MF_CO_0285AgBe_TiO2_R03_2	3269	1843	2292	20110907_MF_CO_0285AgBe_TiO2_R03_2	3269	REV_gi|24419006|emb|CAD55454.1|	REV_gi|24419006|emb|CAD55454.1|	REV_gi|24419006|emb|CAD55454.1|			>REV_gi|24419006|emb|CAD55454.1| putative regulatory protein [Streptomyces coelicolor A3(2)]																	0.378957	0	0.378957	0	0.668487	0.7	8.0703	1	T	LGNKMATRGYTRQ
530	853	769	769		1205	1256	2110	2624	20110907_MF_CO_0285AgBe_TiO2_R03_1	3644	2110	2624	20110907_MF_CO_0285AgBe_TiO2_R03_1	3644	REV_gi|24419024|emb|CAD55296.1|	REV_gi|24419024|emb|CAD55296.1|	REV_gi|24419024|emb|CAD55296.1|			>REV_gi|24419024|emb|CAD55296.1| putative integral membrane efflux protein [Streptomyces coelicolor A3(2)]																	0.333333	0	0.333333	0	0.623283	6.8	3.9695	1	T	SKPGNRTTLSDKA	FHA KAPP	FHA KAPP	0.155
531	853	770	770		1205	1256	2110	2624	20110907_MF_CO_0285AgBe_TiO2_R03_1	3644	2110	2624	20110907_MF_CO_0285AgBe_TiO2_R03_1	3644	REV_gi|24419024|emb|CAD55296.1|	REV_gi|24419024|emb|CAD55296.1|	REV_gi|24419024|emb|CAD55296.1|			>REV_gi|24419024|emb|CAD55296.1| putative integral membrane efflux protein [Streptomyces coelicolor A3(2)]																	0.333333	0	0.333333	0	0.623283	6.8	3.9695	1	T	KPGNRTTLSDKAA	AURORA;AURORA-A;CK2;FHA1 Rad53p;PKA	AURORA-A	0.0013272
532	858	367	367		528	552	920	1108	20110907_MF_CO_0285AgBe_TiO2_R03_1	5557	920	1108	20110907_MF_CO_0285AgBe_TiO2_R03_1	5557	REV_gi|24429547|emb|CAD55238.1|	REV_gi|24429547|emb|CAD55238.1|	REV_gi|24429547|emb|CAD55238.1|			>REV_gi|24429547|emb|CAD55238.1| phosphoenolpyruvate-utilizing enzyme [Streptomyces coelicolor A3(2)]																	0.242679	0	0.242679	0	0.621417	33.55	11.235	1	T	EASEVRTLSSMDK	FHA KAPP	FHA KAPP	0.155
533	858	374	374		528	552	920	1108	20110907_MF_CO_0285AgBe_TiO2_R03_1	5557	920	1108	20110907_MF_CO_0285AgBe_TiO2_R03_1	5557	REV_gi|24429547|emb|CAD55238.1|	REV_gi|24429547|emb|CAD55238.1|	REV_gi|24429547|emb|CAD55238.1|			>REV_gi|24429547|emb|CAD55238.1| phosphoenolpyruvate-utilizing enzyme [Streptomyces coelicolor A3(2)]																	0.242679	0	0.242679	0	0.621417	33.55	11.235	1	T	LSSMDKTRVNQLG
534	860	22	22		1449	1507	2490	3108	20110907_MF_CO_0285AgBe_TiO2_R03_1	3257	2490	3108	20110907_MF_CO_0285AgBe_TiO2_R03_1	3257	REV_gi|24430037|emb|CAD55351.1|	REV_gi|24430037|emb|CAD55351.1|	REV_gi|24430037|emb|CAD55351.1|			>REV_gi|24430037|emb|CAD55351.1| transcription termination factor Rho [Streptomyces coelicolor A3(2)]																	0.757979	3.25237	0.757979	3.25237	0.596976	2.11	3.3217	2	T	FEANKSTKQKMDL
535	862	436	436		1159	1209	2047	2553	20110907_MF_CO_0285AgBe_TiO2_R03_1	3536	2047	2553	20110907_MF_CO_0285AgBe_TiO2_R03_1	3536	REV_gi|2661710|emb|CAA15814.1|	REV_gi|2661710|emb|CAA15814.1|	REV_gi|2661710|emb|CAA15814.1|			>REV_gi|2661710|emb|CAA15814.1| FAD-dependent oxidoreductase [Streptomyces coelicolor A3(2)]																	0.61735	3.39257	0.61735	3.39257	0.738221	3.62	9.3941	1	T	GRNGSRTGSARTT	FHA KAPP	FHA KAPP	0.155
536	866	280	280		474	496	845	1027	20110907_MF_CO_0285AgBe_TiO2_R03_1	5937	845	1027	20110907_MF_CO_0285AgBe_TiO2_R03_1	5937	REV_gi|2995305|emb|CAA18334.1|	REV_gi|2995305|emb|CAA18334.1|	REV_gi|2995305|emb|CAA18334.1|			>REV_gi|2995305|emb|CAA18334.1| putative secreted protein [Streptomyces coelicolor A3(2)]																	0.870573	10.6808	0.870573	10.6808	0.510118	3.67	36.381	1	T	KDTTVKTDAKEAK
537	867	291	291		1624	1687	2825	3555	20110907_MF_CO_0285AgBe_TiO2_R03_2	7908	2825	3555	20110907_MF_CO_0285AgBe_TiO2_R03_2	7908	REV_gi|3127849|emb|CAA18915.1|	REV_gi|3127849|emb|CAA18915.1|	REV_gi|3127849|emb|CAA18915.1|			>REV_gi|3127849|emb|CAA18915.1| putative secreted protein [Streptomyces coelicolor A3(2)]																	0.817202	6.50358	0.817202	6.50358	0.682959	0.35	8.745	1	T	ARWHAVTAQATRI	FHA KAPP	FHA KAPP	0.155
538	868	238	238		1007	1045	1748	2180	20110907_MF_CO_0285AgBe_TiO2_R03_1	1938	1748	2180	20110907_MF_CO_0285AgBe_TiO2_R03_1	1938	REV_gi|3130011|emb|CAA18981.1|	REV_gi|3130011|emb|CAA18981.1|	REV_gi|3130011|emb|CAA18981.1|			>REV_gi|3130011|emb|CAA18981.1| ABC-transporter ATP-binding protein [Streptomyces coelicolor A3(2)]																	0.520701	3.37011	0.520701	3.37011	0.668487	1.49	8.0703	1	T	ALRLLLTKSGTGN	NEK6	NEK6	0.076
539	875	591	591		1169	1219	2059	2567	20110907_MF_CO_0285AgBe_TiO2_R03_2	3779	2059	2567	20110907_MF_CO_0285AgBe_TiO2_R03_2	3779	REV_gi|3367753|emb|CAA20078.1|	REV_gi|3367753|emb|CAA20078.1|	REV_gi|3367753|emb|CAA20078.1|			>REV_gi|3367753|emb|CAA20078.1| beta-galactosidase [Streptomyces coelicolor A3(2)]																	0.753932	5.52275	0.753932	5.52275	0.665971	4.27	18.957	2	T	GDTYSLTRKSM__	FHA KAPP	FHA KAPP	0.155
540	879	672	672		1496	1556	2563	3195	20110907_MF_CO_0285AgBe_TiO2_R03_1	7378	2563	3195	20110907_MF_CO_0285AgBe_TiO2_R03_1	7378	REV_gi|3559958|emb|CAA20596.1|	REV_gi|3559958|emb|CAA20596.1|	REV_gi|3559958|emb|CAA20596.1|			>REV_gi|3559958|emb|CAA20596.1| conserved hypothetical protein SC2H4.02 [Streptomyces coelicolor A3(2)]																	0.606895	2.96307	0.606895	2.96307	0.705084	1.77	11.791	1	T	YKKVAGTPDTALT	Proline-directed	Proline-directed	0.05
541	882	676	676		881	914	1546	1923	20110907_MF_CO_0285AgBe_TiO2_R03_2	8650	1546	1923	20110907_MF_CO_0285AgBe_TiO2_R03_2	8650	REV_gi|3559992|emb|CAA20614.1|	REV_gi|3559992|emb|CAA20614.1|	REV_gi|3559992|emb|CAA20614.1|			>REV_gi|3559992|emb|CAA20614.1| uvrA-like protein [Streptomyces coelicolor A3(2)]																	0.78126	1.92473	0.78126	1.92473	0.749627	1.08	2.3914	3	T	LMANVDTATGVTR
542	882	678	678		881	914	1546	1923	20110907_MF_CO_0285AgBe_TiO2_R03_2	8650	1546	1923	20110907_MF_CO_0285AgBe_TiO2_R03_2	8650	REV_gi|3559992|emb|CAA20614.1|	REV_gi|3559992|emb|CAA20614.1|	REV_gi|3559992|emb|CAA20614.1|			>REV_gi|3559992|emb|CAA20614.1| uvrA-like protein [Streptomyces coelicolor A3(2)]																	0.78126	1.92473	0.78126	1.92473	0.749627	1.08	2.3914	3	T	ANVDTATGVTRSP
543	882	681	681		881	914	1546	1923	20110907_MF_CO_0285AgBe_TiO2_R03_2	8650	1546	1923	20110907_MF_CO_0285AgBe_TiO2_R03_2	8650	REV_gi|3559992|emb|CAA20614.1|	REV_gi|3559992|emb|CAA20614.1|	REV_gi|3559992|emb|CAA20614.1|			>REV_gi|3559992|emb|CAA20614.1| uvrA-like protein [Streptomyces coelicolor A3(2)]																	0.778202	1.86442	0.778202	1.86442	0.749627	1.08	2.3914	3	T	DTATGVTRSPDAG
544	885	80	80		1459	1518	2503	3122	20110907_MF_CO_0285AgBe_TiO2_R03_1	10718	2503	3122	20110907_MF_CO_0285AgBe_TiO2_R03_1	10718	REV_gi|3560019|emb|CAA20641.1|	REV_gi|3560019|emb|CAA20641.1|	REV_gi|3560019|emb|CAA20641.1|			>REV_gi|3560019|emb|CAA20641.1| putative membrane protein [Streptomyces coelicolor A3(2)]																	0.52439	1.13212	0.52439	1.13212	0.741928	2.61	32.892	1	T	LTTDLKTTGSRNK	FHA KAPP	FHA KAPP	0.155
545	889	47	47		1409	1466	2428	3025	20110907_MF_CO_0285AgBe_TiO2_R03_1	1686	2428	3025	20110907_MF_CO_0285AgBe_TiO2_R03_1	1686	REV_gi|4007678|emb|CAA22364.1|	REV_gi|4007678|emb|CAA22364.1|	REV_gi|4007678|emb|CAA22364.1|			>REV_gi|4007678|emb|CAA22364.1| putative respiratory chain oxidoreductase [Streptomyces coelicolor A3(2)]																	0.587904	1.54308	0.587904	1.54308	0.596976	15.1	1.5431	1	T	AAAAGRTDARIHL
546	895	40	40		903	936	1582	1970	20110907_MF_CO_0285AgBe_TiO2_R03_2	8830	1582	1970	20110907_MF_CO_0285AgBe_TiO2_R03_2	8830	REV_gi|4160327|emb|CAA22798.1|	REV_gi|4160327|emb|CAA22798.1|	REV_gi|4160327|emb|CAA22798.1|			>REV_gi|4160327|emb|CAA22798.1| putative carboxypeptidase [Streptomyces coelicolor A3(2)]																	0.398428	2.73086	0.398428	2.73086	0.760649	4.03	8.5306	2	T	WDGDDRTTVGSLA
547	895	41	41		903	936	1582	1970	20110907_MF_CO_0285AgBe_TiO2_R03_2	8830	1582	1970	20110907_MF_CO_0285AgBe_TiO2_R03_2	8830	REV_gi|4160327|emb|CAA22798.1|	REV_gi|4160327|emb|CAA22798.1|	REV_gi|4160327|emb|CAA22798.1|			>REV_gi|4160327|emb|CAA22798.1| putative carboxypeptidase [Streptomyces coelicolor A3(2)]																	0.399508	2.73086	0.399508	2.73086	0.760649	4.03	8.5306	2	T	DGDDRTTVGSLAI	AURORA;FHA KAPP;PKA	AURORA	0.020748
548	896	11	11		1462	1521	2509	3128	20110907_MF_CO_0285AgBe_TiO2_R03_1	3956	2509	3128	20110907_MF_CO_0285AgBe_TiO2_R03_1	3956	REV_gi|4160331|emb|CAA22802.1|	REV_gi|4160331|emb|CAA22802.1|	REV_gi|4160331|emb|CAA22802.1|			>REV_gi|4160331|emb|CAA22802.1| putative membrane protein [Streptomyces coelicolor A3(2)]																	0.476975	0.109165	0.476975	0.109165	0.579591	2.46	2.5513	3	T	DGRTPRTTSPRTA
549	897	113	113		2	2	2	2	20110907_MF_CO_0285AgBe_TiO2_R03_1	12287	2	2	20110907_MF_CO_0285AgBe_TiO2_R03_1	12287	REV_gi|4455731|emb|CAB36594.1|	REV_gi|4455731|emb|CAB36594.1|	REV_gi|4455731|emb|CAB36594.1|			>REV_gi|4455731|emb|CAB36594.1| putative phosphoheptose isomerase [Streptomyces coelicolor A3(2)]																	0.623665	1.15994	0.623665	1.15994	0.767022	4.42	2.1361	3	T	NASAGSTSLLMLV	FHA2 Rad53p	FHA2 Rad53p	0.114
550	898	528	528		1540	1600	2651	3328	20110907_MF_CO_0285AgBe_TiO2_R03_2	9494	2651	3328	20110907_MF_CO_0285AgBe_TiO2_R03_2	9494	REV_gi|4467263|emb|CAB37588.1|	REV_gi|4467263|emb|CAB37588.1|	REV_gi|4467263|emb|CAB37588.1|			>REV_gi|4467263|emb|CAB37588.1| acetolactate synthase [Streptomyces coelicolor A3(2)]																	0.77031	5.36958	0.77031	5.36958	0.32979	8.48	29.723	1	T	CVGKVGTAQAYGT	CHK1;FHA KAPP;PKD	PKD	0.020748
551	901	1199	1199		669	698	1198	1434	20110907_MF_CO_0285AgBe_TiO2_R03_2	3287	1198	1434	20110907_MF_CO_0285AgBe_TiO2_R03_2	3287	REV_gi|4481933|emb|CAB38517.1|	REV_gi|4481933|emb|CAB38517.1|	REV_gi|4481933|emb|CAB38517.1|			>REV_gi|4481933|emb|CAB38517.1| CDA peptide synthetase II [Streptomyces coelicolor A3(2)]																	0.747045	4.70304	0.747045	4.70304	0.738221	0.56	9.3941	1	T	DKFAVGTGATRMT
552	902	165	165		20	23	47	55	20110907_MF_CO_0285AgBe_TiO2_R03_2	7351	47	55	20110907_MF_CO_0285AgBe_TiO2_R03_2	7351	REV_gi|4490990|emb|CAB38887.1|	REV_gi|4490990|emb|CAB38887.1|	REV_gi|4490990|emb|CAB38887.1|			>REV_gi|4490990|emb|CAB38887.1| putative myo-inositol phosphate synthase [Streptomyces coelicolor A3(2)]																	0.927542	11.1115	0.927542	11.1115	0.443042	18.09	32.925	1	T	LVKSVLTEGKTGD	CK1	CK1	0.081
553	904	234	234		924	957	1608	1996	20110907_MF_CO_0285AgBe_TiO2_R03_2	5135	1608	1996	20110907_MF_CO_0285AgBe_TiO2_R03_2	5135	REV_gi|4539170|emb|CAB39699.1|	REV_gi|4539170|emb|CAB39699.1|	REV_gi|4539170|emb|CAB39699.1|			>REV_gi|4539170|emb|CAB39699.1| conserved hypothetical protein [Streptomyces coelicolor A3(2)]																	1	6.3202	1	6.3202	0.668487	2.39	6.3202	1	T	MMLMANTCLFVKR
554	905	440	440		1184	1235	2082	2596	20110907_MF_CO_0285AgBe_TiO2_R03_1	6855	2082	2596	20110907_MF_CO_0285AgBe_TiO2_R03_1	6855	REV_gi|4539193|emb|CAB39722.1|	REV_gi|4539193|emb|CAB39722.1|	REV_gi|4539193|emb|CAB39722.1|			>REV_gi|4539193|emb|CAB39722.1| putative fatty oxidation protein [Streptomyces coelicolor A3(2)]																	0.85199	6.77269	0.85199	6.77269	0.638094	2.81	27.772	2	T	AQIMKNTIQGTVL	AURORA	AURORA	0.020748
555	905	444	444		1184	1235	2082	2596	20110907_MF_CO_0285AgBe_TiO2_R03_1	6855	2082	2596	20110907_MF_CO_0285AgBe_TiO2_R03_1	6855	REV_gi|4539193|emb|CAB39722.1|	REV_gi|4539193|emb|CAB39722.1|	REV_gi|4539193|emb|CAB39722.1|			>REV_gi|4539193|emb|CAB39722.1| putative fatty oxidation protein [Streptomyces coelicolor A3(2)]																	0.85199	6.77269	0.85199	6.77269	0.638094	2.81	27.772	2	T	KNTIQGTVLETLR	CK2	CK2	0.117
556	907	110	110		1433	1491	2466	3078	20110907_MF_CO_0285AgBe_TiO2_R03_2	8397	2466	3078	20110907_MF_CO_0285AgBe_TiO2_R03_2	8397	REV_gi|4582385|emb|CAB40332.1|	REV_gi|4582385|emb|CAB40332.1|	REV_gi|4582385|emb|CAB40332.1|			>REV_gi|4582385|emb|CAB40332.1| hypothetical protein [Streptomyces coelicolor A3(2)]																	0.594162	2.00056	0.594162	2.00056	0.744265	2.88	7.3017	2	T	DRLPAKTILATMR	FHA KAPP	FHA KAPP	0.155
557	910	223	223		188	200	349	407	20110907_MF_CO_0285AgBe_TiO2_R03_1	6205	349	407	20110907_MF_CO_0285AgBe_TiO2_R03_1	6205	REV_gi|4584495|emb|CAB40698.1|	REV_gi|4584495|emb|CAB40698.1|	REV_gi|4584495|emb|CAB40698.1|			>REV_gi|4584495|emb|CAB40698.1| putative enoyl coA hydratase [Streptomyces coelicolor A3(2)]																	0.5	0	0.5	0	0.7544	0.42	32.218	1	T	LRAWMATTMARKN	FHA KAPP	FHA KAPP	0.155
558	910	224	224		188	200	349	407	20110907_MF_CO_0285AgBe_TiO2_R03_1	6205	349	407	20110907_MF_CO_0285AgBe_TiO2_R03_1	6205	REV_gi|4584495|emb|CAB40698.1|	REV_gi|4584495|emb|CAB40698.1|	REV_gi|4584495|emb|CAB40698.1|			>REV_gi|4584495|emb|CAB40698.1| putative enoyl coA hydratase [Streptomyces coelicolor A3(2)]																	0.5	0	0.5	0	0.7544	0.42	32.218	1	T	RAWMATTMARKNA
559	915	52	52		797	828	1405	1749	20110907_MF_CO_0285AgBe_TiO2_R03_2	10855	1405	1749	20110907_MF_CO_0285AgBe_TiO2_R03_2	10855	REV_gi|4808371|emb|CAB42785.1|	REV_gi|4808371|emb|CAB42785.1|	REV_gi|4808371|emb|CAB42785.1|			>REV_gi|4808371|emb|CAB42785.1| hypothetical protein [Streptomyces coelicolor A3(2)]																	1	15.5899	1	15.5899	0.693167	5.16	15.59	4	T	AARGRLTTTTQPF	PKA	PKA	0.042
560	915	53	53		797	828	1405	1749	20110907_MF_CO_0285AgBe_TiO2_R03_2	10855	1405	1749	20110907_MF_CO_0285AgBe_TiO2_R03_2	10855	REV_gi|4808371|emb|CAB42785.1|	REV_gi|4808371|emb|CAB42785.1|	REV_gi|4808371|emb|CAB42785.1|			>REV_gi|4808371|emb|CAB42785.1| hypothetical protein [Streptomyces coelicolor A3(2)]																	1	15.5899	1	15.5899	0.693167	5.16	15.59	4	T	ARGRLTTTTQPFR	CAMK2;PKA/AKT	PKA/AKT	0.001764
561	915	54	54		797	828	1405	1749	20110907_MF_CO_0285AgBe_TiO2_R03_2	10855	1405	1749	20110907_MF_CO_0285AgBe_TiO2_R03_2	10855	REV_gi|4808371|emb|CAB42785.1|	REV_gi|4808371|emb|CAB42785.1|	REV_gi|4808371|emb|CAB42785.1|			>REV_gi|4808371|emb|CAB42785.1| hypothetical protein [Streptomyces coelicolor A3(2)]																	1	15.5899	1	15.5899	0.693167	5.16	15.59	4	T	RGRLTTTTQPFRM	NEK6	NEK6	0.076
562	915	55	55		797	828	1405	1749	20110907_MF_CO_0285AgBe_TiO2_R03_2	10855	1405	1749	20110907_MF_CO_0285AgBe_TiO2_R03_2	10855	REV_gi|4808371|emb|CAB42785.1|	REV_gi|4808371|emb|CAB42785.1|	REV_gi|4808371|emb|CAB42785.1|			>REV_gi|4808371|emb|CAB42785.1| hypothetical protein [Streptomyces coelicolor A3(2)]																	1	15.5899	1	15.5899	0.693167	5.16	15.59	4	T	GRLTTTTQPFRME
563	916	277	277		1483	1543	2546	3177	20110907_MF_CO_0285AgBe_TiO2_R03_2	5852	2546	3177	20110907_MF_CO_0285AgBe_TiO2_R03_2	5852	REV_gi|5019329|emb|CAB44382.1|	REV_gi|5019329|emb|CAB44382.1|	REV_gi|5019329|emb|CAB44382.1|			>REV_gi|5019329|emb|CAB44382.1| hypothetical protein [Streptomyces coelicolor A3(2)]																	1	38.7758	1	38.7758	0.554832	3.53	38.776	3	T	PHAPDRTVVTLAG	PLK1	PLK1	0.033462
564	916	280	280		1483	1543	2546	3177	20110907_MF_CO_0285AgBe_TiO2_R03_2	5852	2546	3177	20110907_MF_CO_0285AgBe_TiO2_R03_2	5852	REV_gi|5019329|emb|CAB44382.1|	REV_gi|5019329|emb|CAB44382.1|	REV_gi|5019329|emb|CAB44382.1|			>REV_gi|5019329|emb|CAB44382.1| hypothetical protein [Streptomyces coelicolor A3(2)]																	1	38.7758	1	38.7758	0.554832	3.53	38.776	3	T	PDRTVVTLAGTRI
565	916	284	284		1483	1543	2546	3177	20110907_MF_CO_0285AgBe_TiO2_R03_2	5852	2546	3177	20110907_MF_CO_0285AgBe_TiO2_R03_2	5852	REV_gi|5019329|emb|CAB44382.1|	REV_gi|5019329|emb|CAB44382.1|	REV_gi|5019329|emb|CAB44382.1|			>REV_gi|5019329|emb|CAB44382.1| hypothetical protein [Streptomyces coelicolor A3(2)]																	1	38.7758	1	38.7758	0.554832	3.53	38.776	3	T	VVTLAGTRIRDAG	NEK6	NEK6	0.076
566	917	45	45		1302	1356	2280	2858	20110907_MF_CO_0285AgBe_TiO2_R03_2	5384	2280	2858	20110907_MF_CO_0285AgBe_TiO2_R03_2	5384	REV_gi|5019333|emb|CAB44386.1|	REV_gi|5019333|emb|CAB44386.1|	REV_gi|5019333|emb|CAB44386.1|			>REV_gi|5019333|emb|CAB44386.1| putative secreted protein [Streptomyces coelicolor A3(2)]																	0.997898	26.764	0.997898	26.764	0.504921	5.45	29.805	1	T	SGDDKRTDPAVVG	FHA KAPP	FHA KAPP	0.155
567	919	170	170		1054	1093	1821	2265	20110907_MF_CO_0285AgBe_TiO2_R03_2	4975	1821	2265	20110907_MF_CO_0285AgBe_TiO2_R03_2	4975	REV_gi|5102808|emb|CAB45223.1|	REV_gi|5102808|emb|CAB45223.1|	REV_gi|5102808|emb|CAB45223.1|			>REV_gi|5102808|emb|CAB45223.1| putative peptidyl-prolyl cis-trans isomerase [Streptomyces coelicolor A3(2)]																	0.471428	0.394807	0.471428	0.394807	0.606459	4.07	7.6756	2	T	GQSKTLTAYLQAA	FHA2 Rad53p	FHA2 Rad53p	0.114
568	921	303	303		470	491	839	1020	20110907_MF_CO_0285AgBe_TiO2_R03_2	6475	839	1020	20110907_MF_CO_0285AgBe_TiO2_R03_2	6475	REV_gi|5123870|emb|CAB45462.1|	REV_gi|5123870|emb|CAB45462.1|	REV_gi|5123870|emb|CAB45462.1|			>REV_gi|5123870|emb|CAB45462.1| putative D-alanine:D-lactate ligase [Streptomyces coelicolor A3(2)]																	0.893134	7.4009	0.893134	7.4009	0.722831	2.37	8.7274	2	T	LWAGKDTIGVFFP	AURORA	AURORA	0.020748
569	921	314	314		470	491	839	1020	20110907_MF_CO_0285AgBe_TiO2_R03_2	6475	839	1020	20110907_MF_CO_0285AgBe_TiO2_R03_2	6475	REV_gi|5123870|emb|CAB45462.1|	REV_gi|5123870|emb|CAB45462.1|	REV_gi|5123870|emb|CAB45462.1|			>REV_gi|5123870|emb|CAB45462.1| putative D-alanine:D-lactate ligase [Streptomyces coelicolor A3(2)]																	0.694264	2.83585	0.694264	2.83585	0.722831	2.37	8.7274	2	T	FPQKYETDLRNAV
570	923	4	4		1292	1346	2269	2847	20110907_MF_CO_0285AgBe_TiO2_R03_2	37	2269	2847	20110907_MF_CO_0285AgBe_TiO2_R03_2	37	REV_gi|5441773|emb|CAB46797.1|	REV_gi|5441773|emb|CAB46797.1|	REV_gi|5441773|emb|CAB46797.1|			>REV_gi|5441773|emb|CAB46797.1| putative transcriptional regulator [Streptomyces coelicolor A3(2)]																	0.658378	2.8493	0.658378	2.8493	0.701054	2.46	5.2156	1	T	___RQATAGSPEA	CAMK2;FHA KAPP	CAMK2	0.042
571	930	117	117		1413	1470	2434	3031	20110907_MF_CO_0285AgBe_TiO2_R03_1	365	2434	3031	20110907_MF_CO_0285AgBe_TiO2_R03_1	365	REV_gi|5525065|emb|CAB50881.1|	REV_gi|5525065|emb|CAB50881.1|	REV_gi|5525065|emb|CAB50881.1|			>REV_gi|5525065|emb|CAB50881.1| putative gntR-family transcriptional regulator [Streptomyces coelicolor A3(2)]																	0.739333	1.51723	0.739333	1.51723	0.668487	0.31	2.0126	2	T	LKDERRTEAARLA	FHA KAPP;PKA	PKA	0.042
572	930	129	129		1413	1470	2434	3031	20110907_MF_CO_0285AgBe_TiO2_R03_1	365	2434	3031	20110907_MF_CO_0285AgBe_TiO2_R03_1	365	REV_gi|5525065|emb|CAB50881.1|	REV_gi|5525065|emb|CAB50881.1|	REV_gi|5525065|emb|CAB50881.1|			>REV_gi|5525065|emb|CAB50881.1| putative gntR-family transcriptional regulator [Streptomyces coelicolor A3(2)]																	0.630334	0	0.630334	0	0.668487	0.31	2.0126	2	T	AAASELTRSLEAI	CK1;FHA2 Rad53p	CK1	0.081
573	932	993	993		1426	1483	2455	3064	20110907_MF_CO_0285AgBe_TiO2_R03_2	3099	2455	3064	20110907_MF_CO_0285AgBe_TiO2_R03_2	3099	REV_gi|5531449|emb|CAB50954.1|	REV_gi|5531449|emb|CAB50954.1|	REV_gi|5531449|emb|CAB50954.1|			>REV_gi|5531449|emb|CAB50954.1| putative DNA polymerase III, alpha chain [Streptomyces coelicolor A3(2)]																	1	36.5564	1	36.5564	0.585784	1.19	36.556	1	T	GPGIGRTGHWVAE
574	933	829	829		34	39	76	89	20110907_MF_CO_0285AgBe_TiO2_R03_1	3597	76	89	20110907_MF_CO_0285AgBe_TiO2_R03_1	3597	REV_gi|5708241|emb|CAB52354.1|	REV_gi|5708241|emb|CAB52354.1|	REV_gi|5708241|emb|CAB52354.1|			>REV_gi|5708241|emb|CAB52354.1| putative multi-domain beta keto-acyl synthase [Streptomyces coelicolor A3(2)]																	1	7.46168	1	7.46168	0.606459	1.51	7.4617	1	T	PVAAPATGRPPAP
575	943	157	157		1036	1075	1792	2232	20110907_MF_CO_0285AgBe_TiO2_R03_1	9579	1792	2232	20110907_MF_CO_0285AgBe_TiO2_R03_1	9579	REV_gi|5869940|emb|CAB55523.1|	REV_gi|5869940|emb|CAB55523.1|	REV_gi|5869940|emb|CAB55523.1|			>REV_gi|5869940|emb|CAB55523.1| putative acetyltransferase [Streptomyces coelicolor A3(2)]																	0.98135	17.2647	0.98135	17.2647	0.453474	6.39	44.395	1	T	RLSTADTVEVRIE
576	946	446	446		1460	1519	2505	3124	20110907_MF_CO_0285AgBe_TiO2_R03_2	3330	2505	3124	20110907_MF_CO_0285AgBe_TiO2_R03_2	3330	REV_gi|5918472|emb|CAB56350.1|	REV_gi|5918472|emb|CAB56350.1|	REV_gi|5918472|emb|CAB56350.1|			>REV_gi|5918472|emb|CAB56350.1| hypothetical protein SCD25.06 [Streptomyces coelicolor A3(2)]																	0.403338	0	0.403338	0	0.668876	5.98	25.701	1	T	IRTTGTTTDTGTG
577	946	447	447		1460	1519	2505	3124	20110907_MF_CO_0285AgBe_TiO2_R03_2	3330	2505	3124	20110907_MF_CO_0285AgBe_TiO2_R03_2	3330	REV_gi|5918472|emb|CAB56350.1|	REV_gi|5918472|emb|CAB56350.1|	REV_gi|5918472|emb|CAB56350.1|			>REV_gi|5918472|emb|CAB56350.1| hypothetical protein SCD25.06 [Streptomyces coelicolor A3(2)]																	0.403338	0	0.403338	0	0.668876	5.98	25.701	1	T	RTTGTTTDTGTGR
578	949	387	387		44	49	96	109	20110907_MF_CO_0285AgBe_TiO2_R03_2	3130	96	109	20110907_MF_CO_0285AgBe_TiO2_R03_2	3130	REV_gi|6066665|emb|CAB58325.1|	REV_gi|6066665|emb|CAB58325.1|	REV_gi|6066665|emb|CAB58325.1|			>REV_gi|6066665|emb|CAB58325.1| putative membrane protein [Streptomyces coelicolor A3(2)]																	0.737005	4.09397	0.737005	4.09397	0.57165	0.03	12.922	2	T	DVVASSTAIEVQT	CK2	CK2	0.117
579	951	22	22		1343	1399	2341	2935	20110907_MF_CO_0285AgBe_TiO2_R03_2	10167	2341	2935	20110907_MF_CO_0285AgBe_TiO2_R03_2	10167	REV_gi|6119690|emb|CAB59501.1|	REV_gi|6119690|emb|CAB59501.1|	REV_gi|6119690|emb|CAB59501.1|			>REV_gi|6119690|emb|CAB59501.1| AAA ATPase [Streptomyces coelicolor A3(2)]																	0.680176	2.33007	0.680176	2.33007	0.579591	1.24	4.8813	3	T	DAGKQGTVLRTIY
580	951	26	26		1343	1399	2341	2935	20110907_MF_CO_0285AgBe_TiO2_R03_2	10167	2341	2935	20110907_MF_CO_0285AgBe_TiO2_R03_2	10167	REV_gi|6119690|emb|CAB59501.1|	REV_gi|6119690|emb|CAB59501.1|	REV_gi|6119690|emb|CAB59501.1|			>REV_gi|6119690|emb|CAB59501.1| AAA ATPase [Streptomyces coelicolor A3(2)]																	0.644729	1.49997	0.644729	1.49997	0.579591	1.24	4.8813	3	T	QGTVLRTIYVRIE
581	955	122	122		1605	1668	2792	3507	20110907_MF_CO_0285AgBe_TiO2_R03_1	9052	2792	3507	20110907_MF_CO_0285AgBe_TiO2_R03_1	9052	REV_gi|6273659|emb|CAB60173.1|	REV_gi|6273659|emb|CAB60173.1|	REV_gi|6273659|emb|CAB60173.1|			>REV_gi|6273659|emb|CAB60173.1| putative two-component system response regulator [Streptomyces coelicolor A3(2)]																	1	3.47225	1	3.47225	0.707231	0.28	3.4722	1	T	LIEAPPTKDLVFG	FHA2 Rad53p	FHA2 Rad53p	0.114
582	961	83	83		1520	1580	2611	3276	20110907_MF_CO_0285AgBe_TiO2_R03_1	12619	2611	3276	20110907_MF_CO_0285AgBe_TiO2_R03_1	12619	REV_gi|6468718|emb|CAB61674.1|	REV_gi|6468718|emb|CAB61674.1|	REV_gi|6468718|emb|CAB61674.1|			>REV_gi|6468718|emb|CAB61674.1| putative GntR-family regulatory protein. [Streptomyces coelicolor A3(2)]																	0.666765	4.50259	0.666765	4.50259	0.716485	0.91	12.052	2	T	GRTVWLTLGRGPV
583	963	16	16		575	601	1005	1210	20110907_MF_CO_0285AgBe_TiO2_R03_2	3556	1005	1210	20110907_MF_CO_0285AgBe_TiO2_R03_2	3556	REV_gi|6469468|emb|CAB61805.1|	REV_gi|6469468|emb|CAB61805.1|	REV_gi|6469468|emb|CAB61805.1|			>REV_gi|6469468|emb|CAB61805.1| hypothetical protein SCE65.17c [Streptomyces coelicolor A3(2)]																	0.333333	0	0.333333	0	0.631949	1.35	1.9074	1	T	AEASEATEPSLRG	CK1;FHA KAPP	CK1	0.081
584	965	106	106		917	950	1601	1989	20110907_MF_CO_0285AgBe_TiO2_R03_1	2654	1601	1989	20110907_MF_CO_0285AgBe_TiO2_R03_1	2654	REV_gi|6491808|emb|CAB61854.1|	REV_gi|6491808|emb|CAB61854.1|	REV_gi|6491808|emb|CAB61854.1|			>REV_gi|6491808|emb|CAB61854.1| putative dehalogenase [Streptomyces coelicolor A3(2)]																	0.417722	0.910296	0.417722	0.910296	0.582438	6.95	1.1872	2	T	LDSSGNTMTVRLF	CK1	CK1	0.081
585	965	108	108		917	950	1601	1989	20110907_MF_CO_0285AgBe_TiO2_R03_1	2654	1601	1989	20110907_MF_CO_0285AgBe_TiO2_R03_1	2654	REV_gi|6491808|emb|CAB61854.1|	REV_gi|6491808|emb|CAB61854.1|	REV_gi|6491808|emb|CAB61854.1|			>REV_gi|6491808|emb|CAB61854.1| putative dehalogenase [Streptomyces coelicolor A3(2)]																	0.417722	0.910296	0.417722	0.910296	0.582438	6.95	1.1872	2	T	SSGNTMTVRLFRG	FHA2 Rad53p	FHA2 Rad53p	0.114
586	966	360	360		1420	1477	2446	3050	20110907_MF_CO_0285AgBe_TiO2_R03_2	8253	2445	3046	20110907_MF_CO_0285AgBe_TiO2_R03_1	10341	REV_gi|6522833|emb|CAB61914.1|	REV_gi|6522833|emb|CAB61914.1|	REV_gi|6522833|emb|CAB61914.1|			>REV_gi|6522833|emb|CAB61914.1| putative alpha-mannosidase [Streptomyces coelicolor A3(2)]																	1	28.5491	1	28.5491	0.404502	0.93	34.191	3	T	PPSLGRTGDTAPS	NEK6	NEK6	0.076
587	966	363	363		1420	1477	2446	3050	20110907_MF_CO_0285AgBe_TiO2_R03_2	8253	2445	3046	20110907_MF_CO_0285AgBe_TiO2_R03_1	10341	REV_gi|6522833|emb|CAB61914.1|	REV_gi|6522833|emb|CAB61914.1|	REV_gi|6522833|emb|CAB61914.1|			>REV_gi|6522833|emb|CAB61914.1| putative alpha-mannosidase [Streptomyces coelicolor A3(2)]																	1	28.5491	1	28.5491	0.404502	0.93	34.191	3	T	LGRTGDTAPSAAA	FHA KAPP	FHA KAPP	0.155
588	967	335	335		23	26	51	59	20110907_MF_CO_0285AgBe_TiO2_R03_2	8672	51	59	20110907_MF_CO_0285AgBe_TiO2_R03_2	8672	REV_gi|6522837|emb|CAB61918.1|	REV_gi|6522837|emb|CAB61918.1|	REV_gi|6522837|emb|CAB61918.1|			>REV_gi|6522837|emb|CAB61918.1| putative solute-binding protein [Streptomyces coelicolor A3(2)]																	0.718183	6.09623	0.718183	6.09623	0.743881	0.11	12.068	1	T	NVVDPLTGGAADA	FHA KAPP	FHA KAPP	0.155
589	968	197	197		904	937	1583	1971	20110907_MF_CO_0285AgBe_TiO2_R03_2	6035	1583	1971	20110907_MF_CO_0285AgBe_TiO2_R03_2	6035	REV_gi|6562808|emb|CAB62739.1|	REV_gi|6562808|emb|CAB62739.1|	REV_gi|6562808|emb|CAB62739.1|			>REV_gi|6562808|emb|CAB62739.1| putative aldose 1-epimerase [Streptomyces coelicolor A3(2)]																	0.5	0	0.5	0	0.696836	3.09	15.012	2	T	IWDRRGTLTYTKV	AURORA;AURORA-A;CAMK2;PKA;PKA/AKT	PKA/AKT	0.00111111
590	968	199	199		904	937	1583	1971	20110907_MF_CO_0285AgBe_TiO2_R03_2	6035	1583	1971	20110907_MF_CO_0285AgBe_TiO2_R03_2	6035	REV_gi|6562808|emb|CAB62739.1|	REV_gi|6562808|emb|CAB62739.1|	REV_gi|6562808|emb|CAB62739.1|			>REV_gi|6562808|emb|CAB62739.1| putative aldose 1-epimerase [Streptomyces coelicolor A3(2)]																	0.5	0	0.5	0	0.696836	3.09	15.012	2	T	DRRGTLTYTKVRA
591	968	201	201		904	937	1583	1971	20110907_MF_CO_0285AgBe_TiO2_R03_2	6035	1583	1971	20110907_MF_CO_0285AgBe_TiO2_R03_2	6035	REV_gi|6562808|emb|CAB62739.1|	REV_gi|6562808|emb|CAB62739.1|	REV_gi|6562808|emb|CAB62739.1|			>REV_gi|6562808|emb|CAB62739.1| putative aldose 1-epimerase [Streptomyces coelicolor A3(2)]																	0.5	0	0.5	0	0.696836	3.09	15.012	2	T	RGTLTYTKVRALT	NEK6	NEK6	0.076
592	973	3	3		1454	1512;1513	2496	3114	20110907_MF_CO_0285AgBe_TiO2_R03_1	5427	2496	3114	20110907_MF_CO_0285AgBe_TiO2_R03_1	5427	REV_gi|6759582|emb|CAB69775.1|	REV_gi|6759582|emb|CAB69775.1|	REV_gi|6759582|emb|CAB69775.1|			>REV_gi|6759582|emb|CAB69775.1| putative nitrite reductase large subunit NirB [Streptomyces coelicolor A3(2)]																	0.595207	1.67406	0.595207	1.67406	0.309878	7.89	42.426	2	T	____RRTSGELLD	CK2;PKA	PKA	0.042
593	974	193	193		916	949	1600	1988	20110907_MF_CO_0285AgBe_TiO2_R03_1	5481	1600	1988	20110907_MF_CO_0285AgBe_TiO2_R03_1	5481	REV_gi|6855376|emb|CAB71267.1|	REV_gi|6855376|emb|CAB71267.1|	REV_gi|6855376|emb|CAB71267.1|			>REV_gi|6855376|emb|CAB71267.1| putative oxidoreductase. [Streptomyces coelicolor A3(2)]																	1	38.7758	1	38.7758	0.554832	2.76	38.776	2	T	KLELDPTSIEKVG	CK2;NEK6	NEK6	0.076
594	977	210	210		530	554	932	1120	20110907_MF_CO_0285AgBe_TiO2_R03_1	7523	933	1121	20110907_MF_CO_0285AgBe_TiO2_R03_1	7608	REV_gi|6941935|emb|CAB72385.1|	REV_gi|6941935|emb|CAB72385.1|	REV_gi|6941935|emb|CAB72385.1|			>REV_gi|6941935|emb|CAB72385.1| putative lipoprotein [Streptomyces coelicolor A3(2)]																	0.999063	30.2804	0.999063	30.2804	0.501091	6.25	33.19	1	T	EASLWGTVMLGAR	FHA2 Rad53p;NEK6	NEK6	0.076
595	982	75	75		1643	1707	2858	3590	20110907_MF_CO_0285AgBe_TiO2_R03_1	393	2858	3590	20110907_MF_CO_0285AgBe_TiO2_R03_1	393	REV_gi|7209218|emb|CAB76880.1|	REV_gi|7209218|emb|CAB76880.1|	REV_gi|7209218|emb|CAB76880.1|			>REV_gi|7209218|emb|CAB76880.1| putative asnC-family regulatory protein [Streptomyces coelicolor A3(2)]																	0.535493	0.645267	0.535493	0.645267	0.701054	0.17	0.64527	2	T	QITEPSTRRNCFI
596	983	8	8		319	335	597	740	20110907_MF_CO_0285AgBe_TiO2_R03_1	8055	597	740	20110907_MF_CO_0285AgBe_TiO2_R03_1	8055	REV_gi|7209233|emb|CAB76895.1|	REV_gi|7209233|emb|CAB76895.1|	REV_gi|7209233|emb|CAB76895.1|			>REV_gi|7209233|emb|CAB76895.1| methionyl-tRNA formyltransferase [Streptomyces coelicolor A3(2)]																	1	36.3815	1	36.3815	0.705569	0.22	36.381	1	T	GRVEGETRIARGA	FHA KAPP	FHA KAPP	0.155
597	988	521	521		1301	1355	2279	2857	20110907_MF_CO_0285AgBe_TiO2_R03_1	4128	2279	2857	20110907_MF_CO_0285AgBe_TiO2_R03_1	4128	REV_gi|7242758|emb|CAB77331.1|	REV_gi|7242758|emb|CAB77331.1|	REV_gi|7242758|emb|CAB77331.1|			>REV_gi|7242758|emb|CAB77331.1| putative integral membrane protein [Streptomyces coelicolor A3(2)]																	1	38.1333	1	38.1333	0.562721	7.11	38.133	2	T	IPSQRRTASAGFQ	FHA KAPP;PKA	PKA	0.042
598	999	913	913		1631	1694	2837	3569	20110907_MF_CO_0285AgBe_TiO2_R03_2	10290	2837	3569	20110907_MF_CO_0285AgBe_TiO2_R03_2	10290	REV_gi|7649540|emb|CAB89015.1|	REV_gi|7649540|emb|CAB89015.1|	REV_gi|7649540|emb|CAB89015.1|			>REV_gi|7649540|emb|CAB89015.1| probable NADH dehydrogenase I complex, subunit [Streptomyces coelicolor A3(2)]																	0.429303	3.53479	0.429303	3.53479	0.623283	2.15	3.9695	1	T	LRWWVATDAGGAA
599	1004	292	292		514	538	901	1089	20110907_MF_CO_0285AgBe_TiO2_R03_1	2404	901	1089	20110907_MF_CO_0285AgBe_TiO2_R03_1	2404	REV_gi|7799227|emb|CAB90851.1|	REV_gi|7799227|emb|CAB90851.1|	REV_gi|7799227|emb|CAB90851.1|			>REV_gi|7799227|emb|CAB90851.1| hypothetical protein SC3H12.12 [Streptomyces coelicolor A3(2)]																	0.510899	0	0.510899	0	0.769753	3.18	0.97618	3	T	AAVRTGTSAHVVA	CAMK2	CAMK2	0.042
600	1004	299	299		514	538	901	1089	20110907_MF_CO_0285AgBe_TiO2_R03_1	2404	901	1089	20110907_MF_CO_0285AgBe_TiO2_R03_1	2404	REV_gi|7799227|emb|CAB90851.1|	REV_gi|7799227|emb|CAB90851.1|	REV_gi|7799227|emb|CAB90851.1|			>REV_gi|7799227|emb|CAB90851.1| hypothetical protein SC3H12.12 [Streptomyces coelicolor A3(2)]																	0.510899	0	0.510899	0	0.769753	3.18	0.97618	3	T	SAHVVATLGTPFV
601	1005	11	11		1210	1261	2115	2629	20110907_MF_CO_0285AgBe_TiO2_R03_1	4684	2115	2629	20110907_MF_CO_0285AgBe_TiO2_R03_1	4684	REV_gi|7799257|emb|CAB90880.1|	REV_gi|7799257|emb|CAB90880.1|	REV_gi|7799257|emb|CAB90880.1|			>REV_gi|7799257|emb|CAB90880.1| maltose operon transcriptional repressor [Streptomyces coelicolor A3(2)]																	0.491548	0	0.491548	0	0.54846	1.81	36.381	1	T	EGPASATSRGVVL
602	1009	47	47		160	170	304	360	20110907_MF_CO_0285AgBe_TiO2_R03_2	4541	298	351	20110907_MF_CO_0285AgBe_TiO2_R03_1	5379	REV_gi|8052405|emb|CAB92262.1|	REV_gi|8052405|emb|CAB92262.1|	REV_gi|8052405|emb|CAB92262.1|			>REV_gi|8052405|emb|CAB92262.1| putative 2-hydroxyacid-family dehydrogenase [Streptomyces coelicolor A3(2)]																	0.969271	14.862	0.969271	14.862	0.364073	5.05	43.442	2	T	VYGLHPTALRLPA	NEK6	NEK6	0.076
603	1010	344	344		808	839	1418	1763	20110907_MF_CO_0285AgBe_TiO2_R03_1	8906	1418	1763	20110907_MF_CO_0285AgBe_TiO2_R03_1	8906	REV_gi|8218203|emb|CAB92665.1|	REV_gi|8218203|emb|CAB92665.1|	REV_gi|8218203|emb|CAB92665.1|			>REV_gi|8218203|emb|CAB92665.1| hypothetical protein SCD63A.13c [Streptomyces coelicolor A3(2)]																	1	34.7731	1	34.7731	0.419516	12.84	34.773	1	T	GPRGVATGVDGRG	CK2;FHA1 Rad53p	FHA1 Rad53p	0.059
604	1012	80	80		1097	1142	1889	2341	20110907_MF_CO_0285AgBe_TiO2_R03_1	9221	1889	2341	20110907_MF_CO_0285AgBe_TiO2_R03_1	9221	REV_gi|8246826|emb|CAB92877.1|	REV_gi|8246826|emb|CAB92877.1|	REV_gi|8246826|emb|CAB92877.1|			>REV_gi|8246826|emb|CAB92877.1| conserved hypothetical protein SC4G10.10c. [Streptomyces coelicolor A3(2)]																	0.947584	12.6533	0.947584	12.6533	0.596023	1.31	30.392	1	T	PHLLESTLGRSAR	NEK6;PLK1	PLK1	0.033462
605	1017	227	227		770	801	1362	1696	20110907_MF_CO_0285AgBe_TiO2_R03_2	5683	1362	1696	20110907_MF_CO_0285AgBe_TiO2_R03_2	5683	REV_gi|8546874|emb|CAB94593.1|	REV_gi|8546874|emb|CAB94593.1|	REV_gi|8546874|emb|CAB94593.1|			>REV_gi|8546874|emb|CAB94593.1| putative monophosphatase [Streptomyces coelicolor A3(2)]																	0.333333	0	0.333333	0	0.693511	4.37	5.539	1	T	DAESVPTMDKPTE	CK1	CK1	0.081
606	1017	232	232		770	801	1362	1696	20110907_MF_CO_0285AgBe_TiO2_R03_2	5683	1362	1696	20110907_MF_CO_0285AgBe_TiO2_R03_2	5683	REV_gi|8546874|emb|CAB94593.1|	REV_gi|8546874|emb|CAB94593.1|	REV_gi|8546874|emb|CAB94593.1|			>REV_gi|8546874|emb|CAB94593.1| putative monophosphatase [Streptomyces coelicolor A3(2)]																	0.333333	0	0.333333	0	0.693511	4.37	5.539	1	T	PTMDKPTEKVLDL
607	1022	68	68		1385	1442	2401	2997	20110907_MF_CO_0285AgBe_TiO2_R03_1	3390	2401	2997	20110907_MF_CO_0285AgBe_TiO2_R03_1	3390	REV_gi|8894759|emb|CAB95919.1|	REV_gi|8894759|emb|CAB95919.1|	REV_gi|8894759|emb|CAB95919.1|			>REV_gi|8894759|emb|CAB95919.1| putative membrane protein [Streptomyces coelicolor A3(2)]																	0.268495	0	0.268495	0	0.582438	4.51	5.6836	1	T	LVVSYRTKGAVAV	CK1;FHA KAPP	CK1	0.081
608	1023	220	220		1135	1182	1936	2390	20110907_MF_CO_0285AgBe_TiO2_R03_2	4080	1936	2390	20110907_MF_CO_0285AgBe_TiO2_R03_2	4080	REV_gi|8894778|emb|CAB95938.1|	REV_gi|8894778|emb|CAB95938.1|	REV_gi|8894778|emb|CAB95938.1|			>REV_gi|8894778|emb|CAB95938.1| putative secreted protein [Streptomyces coelicolor A3(2)]																	0.7407	4.55839	0.7407	4.55839	0.738221	6.01	5.4635	1	T	GAKMYETIKVGKS
609	1029	102	102		0	0	0	0	20110907_MF_CO_0285AgBe_TiO2_R03_1	1435	0	0	20110907_MF_CO_0285AgBe_TiO2_R03_1	1435	REV_gi|9714451|emb|CAC01367.1|	REV_gi|9714451|emb|CAC01367.1|	REV_gi|9714451|emb|CAC01367.1|			>REV_gi|9714451|emb|CAC01367.1| putative helicase [Streptomyces coelicolor A3(2)]																	0.666667	0	0.666667	0	0.682959	0.41	1.1154	2	T	KAAAAKTTATKRT
610	1029	103	103		0	0	0	0	20110907_MF_CO_0285AgBe_TiO2_R03_1	1435	0	0	20110907_MF_CO_0285AgBe_TiO2_R03_1	1435	REV_gi|9714451|emb|CAC01367.1|	REV_gi|9714451|emb|CAC01367.1|	REV_gi|9714451|emb|CAC01367.1|			>REV_gi|9714451|emb|CAC01367.1| putative helicase [Streptomyces coelicolor A3(2)]																	0.666667	0	0.666667	0	0.682959	0.41	1.1154	2	T	AAAAKTTATKRTR
611	1029	105	105		0	0	0	0	20110907_MF_CO_0285AgBe_TiO2_R03_1	1435	0	0	20110907_MF_CO_0285AgBe_TiO2_R03_1	1435	REV_gi|9714451|emb|CAC01367.1|	REV_gi|9714451|emb|CAC01367.1|	REV_gi|9714451|emb|CAC01367.1|			>REV_gi|9714451|emb|CAC01367.1| putative helicase [Streptomyces coelicolor A3(2)]																	0.666667	0	0.666667	0	0.682959	0.41	1.1154	2	T	AAKTTATKRTRRT
612	1031	184	184		684	713	1221	1458	20110907_MF_CO_0285AgBe_TiO2_R03_2	6242	1221	1458	20110907_MF_CO_0285AgBe_TiO2_R03_2	6242	REV_gi|9714458|emb|CAC01374.1|	REV_gi|9714458|emb|CAC01374.1|	REV_gi|9714458|emb|CAC01374.1|			>REV_gi|9714458|emb|CAC01374.1| conserved hypothetical protein [Streptomyces coelicolor A3(2)]																	0.465238	0.279589	0.465238	0.279589	0.701054	1.05	9.1073	1	T	FGSKALTAGLPYR	FHA2 Rad53p	FHA2 Rad53p	0.114
613	1032	687	687		105	111	198	241	20110907_MF_CO_0285AgBe_TiO2_R03_2	8194	198	241	20110907_MF_CO_0285AgBe_TiO2_R03_2	8194	REV_gi|9714476|emb|CAC01318.1|	REV_gi|9714476|emb|CAC01318.1|	REV_gi|9714476|emb|CAC01318.1|			>REV_gi|9714476|emb|CAC01318.1| putative ATP-dependent DNA helicase [Streptomyces coelicolor A3(2)]																	0.40868	0	0.40868	0	0.693206	0.5	6.7259	1	T	HTIRAKTGTGAGA	CAMK2	CAMK2	0.042
614	1032	689	689		105	111	198	241	20110907_MF_CO_0285AgBe_TiO2_R03_2	8194	198	241	20110907_MF_CO_0285AgBe_TiO2_R03_2	8194	REV_gi|9714476|emb|CAC01318.1|	REV_gi|9714476|emb|CAC01318.1|	REV_gi|9714476|emb|CAC01318.1|			>REV_gi|9714476|emb|CAC01318.1| putative ATP-dependent DNA helicase [Streptomyces coelicolor A3(2)]																	0.40868	0	0.40868	0	0.693206	0.5	6.7259	1	T	IRAKTGTGAGALV
615	1033	1101	1101		1300	1354	2278	2856	20110907_MF_CO_0285AgBe_TiO2_R03_2	4335	2277	2855	20110907_MF_CO_0285AgBe_TiO2_R03_1	5063	REV_gi|9716215|emb|CAC01576.1|	REV_gi|9716215|emb|CAC01576.1|	REV_gi|9716215|emb|CAC01576.1|			>REV_gi|9716215|emb|CAC01576.1| putative secreted peptidase [Streptomyces coelicolor A3(2)]																	1	15.819	1	15.819	0.585996	1.25	35.269	2	T	SLRARRTAGEPRT	CK2;PKA	PKA	0.042
616	1033	1107	1107		1300	1354	2278	2856	20110907_MF_CO_0285AgBe_TiO2_R03_2	4335	2277	2855	20110907_MF_CO_0285AgBe_TiO2_R03_1	5063	REV_gi|9716215|emb|CAC01576.1|	REV_gi|9716215|emb|CAC01576.1|	REV_gi|9716215|emb|CAC01576.1|			>REV_gi|9716215|emb|CAC01576.1| putative secreted peptidase [Streptomyces coelicolor A3(2)]																	1	15.819	1	15.819	0.585996	1.25	35.269	2	T	TAGEPRTAGLRSA	FHA2 Rad53p	FHA2 Rad53p	0.114
617	1037	11	11		798	829	1406	1750	20110907_MF_CO_0285AgBe_TiO2_R03_1	3429	1406	1750	20110907_MF_CO_0285AgBe_TiO2_R03_1	3429	REV_gi|9885201|emb|CAC04209.1|	REV_gi|9885201|emb|CAC04209.1|	REV_gi|9885201|emb|CAC04209.1|			>REV_gi|9885201|emb|CAC04209.1| hypothetical protein SC4B10.04c [Streptomyces coelicolor A3(2)]																	0.830503	6.90179	0.830503	6.90179	0.738221	2.99	22.492	1	T	GRSDPGTRKRGEE
618	1043	434	434		1308	1362	2287	2871	20110907_MF_CO_0285AgBe_TiO2_R03_1	7268	2287	2871	20110907_MF_CO_0285AgBe_TiO2_R03_1	7268	REV_gi|9968723|emb|CAC05946.1|	REV_gi|9968723|emb|CAC05946.1|	REV_gi|9968723|emb|CAC05946.1|			>REV_gi|9968723|emb|CAC05946.1| hypothetical protein [Streptomyces coelicolor A3(2)]																	0.991648	20.7457	0.991648	20.7457	0.640577	8.06	27.914	1	T	RVNHAATGGDLSI	CK2;FHA1 Rad53p	FHA1 Rad53p	0.059
619	1	164	164		1344	1400	2342	2936	20110907_MF_CO_0285AgBe_TiO2_R03_1	2994	2342	2936	20110907_MF_CO_0285AgBe_TiO2_R03_1	2994	gi|10129734|emb|CAC08290.1|	gi|10129734|emb|CAC08290.1|	gi|10129734|emb|CAC08290.1|			>gi|10129734|emb|CAC08290.1| putative aminopeptidase (putative secreted protein) [Streptomyces coelicolor A3(2)]																	0.501277	0	0.501277	0	0.771899	5.26	0.065122	2	Y	AVARSGYQPTKHL
620	25	121	121		191	203	352	411	20110907_MF_CO_0285AgBe_TiO2_R03_2	5755	352	411	20110907_MF_CO_0285AgBe_TiO2_R03_2	5755	gi|10803157|emb|CAC13085.1|	gi|10803157|emb|CAC13085.1|	gi|10803157|emb|CAC13085.1|			>gi|10803157|emb|CAC13085.1| putative oxidoreductase, molybdopterin binding subunit [Streptomyces coelicolor A3(2)]																	1	0	1	0	0.701054	0.62	-1.4889e-11	3	Y	QRTRCGYFTDLSK
621	25	308	308		1209	1260	2114	2628	20110907_MF_CO_0285AgBe_TiO2_R03_1	1224	2114	2628	20110907_MF_CO_0285AgBe_TiO2_R03_1	1224	gi|10803157|emb|CAC13085.1|	gi|10803157|emb|CAC13085.1|	gi|10803157|emb|CAC13085.1|			>gi|10803157|emb|CAC13085.1| putative oxidoreductase, molybdopterin binding subunit [Streptomyces coelicolor A3(2)]																	0.597794	1.72103	0.597794	1.72103	0.701054	2.6	2.3663	1	Y	PLPDNGYKVTLMR	SRC	SRC	0.047736
622	39	1241	1241		1311	1365	2291	2875	20110907_MF_CO_0285AgBe_TiO2_R03_2	6249	2291	2875	20110907_MF_CO_0285AgBe_TiO2_R03_2	6249	gi|12274801|emb|CAC22144.1|	gi|12274801|emb|CAC22144.1|	gi|12274801|emb|CAC22144.1|			>gi|12274801|emb|CAC22144.1| putative type I polyketide synthase [Streptomyces coelicolor A3(2)]																	0.5	0	0.5	0	0.667407	8.28	35.356	1	Y	EPGARRYPDVASL	ALK	ALK	0.2
623	47	81	81		82	88	155	195	20110907_MF_CO_0285AgBe_TiO2_R03_1	41	155	195	20110907_MF_CO_0285AgBe_TiO2_R03_1	41	gi|13122180|emb|CAC32356.1|	gi|13122180|emb|CAC32356.1|	gi|13122180|emb|CAC32356.1|			>gi|13122180|emb|CAC32356.1| hypothetical protein [Streptomyces coelicolor A3(2)]																	0.568491	1.19734	0.568491	1.19734	0.682959	9.38	1.1973	1	Y	AFTAMLYPHKAGM
624	53	5	5		1126	1173	1927	2380	20110907_MF_CO_0285AgBe_TiO2_R03_2	1771	1927	2380	20110907_MF_CO_0285AgBe_TiO2_R03_2	1771	gi|13276819|emb|CAC33937.1|	gi|13276819|emb|CAC33937.1|	gi|13276819|emb|CAC33937.1|			>gi|13276819|emb|CAC33937.1| conserved hypothetical protein [Streptomyces coelicolor A3(2)]																	0.5	0	0.5	0	0.579591	12.94	-1.721e-11	2	Y	__MTTKYAALLRG	ALK	ALK	0.2
625	106	227	227		703	732	1250	1493	20110907_MF_CO_0285AgBe_TiO2_R03_1	6057	1250	1493	20110907_MF_CO_0285AgBe_TiO2_R03_1	6057	gi|24413719|emb|CAD55416.1|	gi|24413719|emb|CAD55416.1|	gi|24413719|emb|CAD55416.1|			>gi|24413719|emb|CAD55416.1| putative secreted protein [Streptomyces coelicolor A3(2)]																	0.365569	0	0.365569	0	0.608399	2.95	18.789	1	Y	YTTPAGYSKDLKK
626	113	341	341		1216	1267	2122	2636	20110907_MF_CO_0285AgBe_TiO2_R03_2	8033	2122	2636	20110907_MF_CO_0285AgBe_TiO2_R03_2	8033	gi|24413779|emb|CAD55461.1|	gi|24413779|emb|CAD55461.1|	gi|24413779|emb|CAD55461.1|			>gi|24413779|emb|CAD55461.1| conserved hypothetical protein [Streptomyces coelicolor A3(2)]																	0.39464	0	0.39464	0	0.682959	1.82	3.9223	1	Y	RPSYLDYVGVKKF	ALK	ALK	0.2
627	121	51	51		721	752	1291	1598	20110907_MF_CO_0285AgBe_TiO2_R03_1	6702	1291	1598	20110907_MF_CO_0285AgBe_TiO2_R03_1	6702	gi|24413888|emb|CAD55357.1|	gi|24413888|emb|CAD55357.1|	gi|24413888|emb|CAD55357.1|			>gi|24413888|emb|CAD55357.1| nitrogen regulatory protein P-II [Streptomyces coelicolor A3(2)]																	0.994565	22.6246	0.994565	22.6246	0.00185624	41.9	91.9	1	Y	VYRGAEYTVDLVP
628	127	104	104		1633	1696	2839	3571	20110907_MF_CO_0285AgBe_TiO2_R03_1	11966	2839	3571	20110907_MF_CO_0285AgBe_TiO2_R03_1	11966	gi|24418976|emb|CAD55393.1|	gi|24418976|emb|CAD55393.1|	gi|24418976|emb|CAD55393.1|			>gi|24418976|emb|CAD55393.1| hypothetical protein [Streptomyces coelicolor A3(2)]																	1	4.15199	1	4.15199	0.668487	3.09	4.152	4	Y	ADRPGRYARALDT
629	127	114	114		1633	1696	2839	3571	20110907_MF_CO_0285AgBe_TiO2_R03_1	11966	2839	3571	20110907_MF_CO_0285AgBe_TiO2_R03_1	11966	gi|24418976|emb|CAD55393.1|	gi|24418976|emb|CAD55393.1|	gi|24418976|emb|CAD55393.1|			>gi|24418976|emb|CAD55393.1| hypothetical protein [Streptomyces coelicolor A3(2)]																	1	4.15199	1	4.15199	0.668487	3.09	4.152	4	Y	LDTLDRYVTKAIR	EGFR	EGFR	0.143838
630	164	89	89		1567	1628	2724	3420	20110907_MF_CO_0285AgBe_TiO2_R03_1	12532	2724	3420	20110907_MF_CO_0285AgBe_TiO2_R03_1	12532	gi|2815361|emb|CAA16484.1|	gi|2815361|emb|CAA16484.1|	gi|2815361|emb|CAA16484.1|			>gi|2815361|emb|CAA16484.1| putative potassium uptake protein [Streptomyces coelicolor A3(2)]																	0.593765	0	0.593765	0	0.582438	1.57	8.8277	2	Y	LLAKTEYGVPRVV
631	228	353	353		524	548	915	1103	20110907_MF_CO_0285AgBe_TiO2_R03_2	3505	915	1103	20110907_MF_CO_0285AgBe_TiO2_R03_2	3505	gi|3451439|emb|CAA20498.1|	gi|3451439|emb|CAA20498.1|	gi|3451439|emb|CAA20498.1|			>gi|3451439|emb|CAA20498.1| putative secreted protein [Streptomyces coelicolor A3(2)]																	0.901436	8.28656	0.901436	8.28656	0.555039	1.23	16.265	2	Y	AMIAGFYRSANAL
632	266	708	708		1448	1506	2489	3107	20110907_MF_CO_0285AgBe_TiO2_R03_1	374	2489	3107	20110907_MF_CO_0285AgBe_TiO2_R03_1	374	gi|4468694|emb|CAB38148.1|	gi|4468694|emb|CAB38148.1|	gi|4468694|emb|CAB38148.1|			>gi|4468694|emb|CAB38148.1| ABC excision nuclease subunit A [Streptomyces coelicolor A3(2)]																	1	0.915167	1	0.915167	0.579591	0.59	0.91517	5	Y	RSNPATYTGVFDH	ALK	ALK	0.2
633	274	138	138		1639	1702	2849	3581	20110907_MF_CO_0285AgBe_TiO2_R03_2	10725	2849	3581	20110907_MF_CO_0285AgBe_TiO2_R03_2	10725	gi|4539202|emb|CAB39860.1|	gi|4539202|emb|CAB39860.1|	gi|4539202|emb|CAB39860.1|			>gi|4539202|emb|CAB39860.1| putative integral membrane protein [Streptomyces coelicolor A3(2)]																	1	3.61214	1	3.61214	0.661639	0.67	3.6121	2	Y	PTVYARYDVMVTA	ALK;EGFR	EGFR	0.143838
634	278	608	608		1204	1255	2109	2623	20110907_MF_CO_0285AgBe_TiO2_R03_1	1981	2109	2623	20110907_MF_CO_0285AgBe_TiO2_R03_1	1981	gi|4539565|emb|CAB38484.1|	gi|4539565|emb|CAB38484.1|	gi|4539565|emb|CAB38484.1|			>gi|4539565|emb|CAB38484.1| putative pyrophosphate synthase [Streptomyces coelicolor A3(2)]																	0.354312	0	0.354312	0	0.668487	1.71	2.0126	1	Y	RPGIMDYSEKPEY
635	361	75	75		157	167	295	348	20110907_MF_CO_0285AgBe_TiO2_R03_2	4020	295	348	20110907_MF_CO_0285AgBe_TiO2_R03_2	4020	gi|5531437|emb|CAB50942.1|	gi|5531437|emb|CAB50942.1|	gi|5531437|emb|CAB50942.1|			>gi|5531437|emb|CAB50942.1| conserved hypothetical protein [Streptomyces coelicolor A3(2)]																	0.970171	15.1104	0.970171	15.1104	0.702536	6.24	34.089	2	Y	AVKASRYLTHIKR	EGFR	EGFR	0.143838
636	375	11	11		1071	1111	1844	2293	20110907_MF_CO_0285AgBe_TiO2_R03_1	8455	1844	2293	20110907_MF_CO_0285AgBe_TiO2_R03_1	8455	gi|5596806|emb|CAB51453.1|	gi|5596806|emb|CAB51453.1|	gi|5596806|emb|CAB51453.1|			>gi|5596806|emb|CAB51453.1| putative ABC transport ATP-binding subunit [Streptomyces coelicolor A3(2)]																	0.666024	7.76896	0.666024	7.76896	0.0937607	3.75	50.194	1	Y	RSLTKTYPAVRGR	ALK	ALK	0.2
637	394	2	2		1136	1183	1937	2391	20110907_MF_CO_0285AgBe_TiO2_R03_2	9273	1937	2391	20110907_MF_CO_0285AgBe_TiO2_R03_2	9273	gi|5748642|emb|CAB53147.1|	gi|5748642|emb|CAB53147.1|	gi|5748642|emb|CAB53147.1|			>gi|5748642|emb|CAB53147.1| conserved hypothetical protein SCJ1.29c [Streptomyces coelicolor A3(2)]																	0.699715	3.81839	0.699715	3.81839	0.780894	1.87	23.711	1	Y	_____MYLPLVVG	ALK	ALK	0.2
638	409	13	13		350	369	657	814	20110907_MF_CO_0285AgBe_TiO2_R03_1	5666	657	814	20110907_MF_CO_0285AgBe_TiO2_R03_1	5666	gi|5881931|emb|CAB55724.1|	gi|5881931|emb|CAB55724.1|	gi|5881931|emb|CAB55724.1|			>gi|5881931|emb|CAB55724.1| putative racemase [Streptomyces coelicolor A3(2)]																	1	11.7803	1	11.7803	0.745978	0.4	11.78	2	Y	PGVLAGYRVLDCS	ALK	ALK	0.2
639	450	240	240		1026	1065	1778	2216	20110907_MF_CO_0285AgBe_TiO2_R03_2	9714	1778	2216	20110907_MF_CO_0285AgBe_TiO2_R03_2	9714	gi|6273662|emb|CAB60176.1|	gi|6273662|emb|CAB60176.1|	gi|6273662|emb|CAB60176.1|			>gi|6273662|emb|CAB60176.1| putative ABC transport system sugar binding lipoprotein [Streptomyces coelicolor A3(2)]																	0.435317	0	0.435317	0	0.32979	1.21	29.723	1	Y	VTLGAPYADTAVK
640	515	10	10		116	122	216	261	20110907_MF_CO_0285AgBe_TiO2_R03_1	6943	216	261	20110907_MF_CO_0285AgBe_TiO2_R03_1	6943	gi|6911985|emb|CAB72201.1|	gi|6911985|emb|CAB72201.1|	gi|6911985|emb|CAB72201.1|			>gi|6911985|emb|CAB72201.1| conserved hypothetical protein SCE59.14c [Streptomyces coelicolor A3(2)]																	0.454175	0	0.454175	0	0.624347	0.49	28.696	1	Y	GTATDPYELRFDT	EGFR	EGFR	0.143838
641	537	457	457		1150	1198	1962	2416	20110907_MF_CO_0285AgBe_TiO2_R03_1	4250	1962	2416	20110907_MF_CO_0285AgBe_TiO2_R03_1	4250	gi|7160171|emb|CAB76356.1|	gi|7160171|emb|CAB76356.1|	gi|7160171|emb|CAB76356.1|			>gi|7160171|emb|CAB76356.1| putative decarboxylase. [Streptomyces coelicolor A3(2)]																	1	44.973	1	44.973	0.426942	4.53	44.973	1	Y	LLRNGAYGALRWF	ALK	ALK	0.2
642	549	181	181		486	509	862	1045	20110907_MF_CO_0285AgBe_TiO2_R03_2	9961	862	1045	20110907_MF_CO_0285AgBe_TiO2_R03_2	9961	gi|7248345|emb|CAB77425.1|	gi|7248345|emb|CAB77425.1|	gi|7248345|emb|CAB77425.1|			>gi|7248345|emb|CAB77425.1| putative lipoprotein [Streptomyces coelicolor A3(2)]																	0.438129	0	0.438129	0	0.376515	1.53	31.708	1	Y	GVKTTHYKGTVTL
643	562	13	13		1654	1718	2872	3621	20110907_MF_CO_0285AgBe_TiO2_R03_2	6539	2872	3621	20110907_MF_CO_0285AgBe_TiO2_R03_2	6539	gi|7321304|emb|CAB82082.1|	gi|7321304|emb|CAB82082.1|	gi|7321304|emb|CAB82082.1|			>gi|7321304|emb|CAB82082.1| 50S ribosomal protein L5 [Streptomyces coelicolor A3(2)]																	1	46.0157	1	46.0157	0.420869	6.32	46.016	1	Y	PRLKTKYREEIAG
644	607	310	310		883	916	1548	1925	20110907_MF_CO_0285AgBe_TiO2_R03_1	2634	1548	1925	20110907_MF_CO_0285AgBe_TiO2_R03_1	2634	gi|7799235|emb|CAB90858.1|	gi|7799235|emb|CAB90858.1|	gi|7799235|emb|CAB90858.1|			>gi|7799235|emb|CAB90858.1| glutamine synthetase [Streptomyces coelicolor A3(2)]																	1	1.46393	1	1.46393	0.596976	2.96	1.4639	1	Y	EKDGKGYIEDRRP
645	619	7	7		1091	1136	1880	2332	20110907_MF_CO_0285AgBe_TiO2_R03_1	5780	1880	2332	20110907_MF_CO_0285AgBe_TiO2_R03_1	5780	gi|8052369|emb|CAB92199.1|	gi|8052369|emb|CAB92199.1|	gi|8052369|emb|CAB92199.1|			>gi|8052369|emb|CAB92199.1| oxidoreductase. [Streptomyces coelicolor A3(2)]																	0.359186	1.63119	0.359186	1.63119	0.7782	3.28	3.612	2	Y	MISIPAYTLNDGT
646	642	286	286		1648	1712	2863	3595	20110907_MF_CO_0285AgBe_TiO2_R03_2	10800	2863	3595	20110907_MF_CO_0285AgBe_TiO2_R03_2	10800	gi|8248785|emb|CAB93046.1|	gi|8248785|emb|CAB93046.1|	gi|8248785|emb|CAB93046.1|			>gi|8248785|emb|CAB93046.1| putative solute-binding protein (putative secreted protein) [Streptomyces coelicolor A3(2)]																	0.417962	0.0967399	0.417962	0.0967399	0.794893	4.59	2.962	3	Y	SDKGVKYGMVTTP	ALK	ALK	0.2
647	647	88	88		1281	1335	2255	2830	20110907_MF_CO_0285AgBe_TiO2_R03_2	6837	2255	2830	20110907_MF_CO_0285AgBe_TiO2_R03_2	6837	gi|8249943|emb|CAB93364.1|	gi|8249943|emb|CAB93364.1|	gi|8249943|emb|CAB93364.1|			>gi|8249943|emb|CAB93364.1| carbamoyl-phosphate synthase, pyrimidine-specific, small chain [Streptomyces coelicolor A3(2)]																	0.684817	3.37011	0.684817	3.37011	0.668487	2.09	8.0703	1	Y	RIWVSGYVVRDPA	EGFR	EGFR	0.143838
648	658	81	81		1025	1064	1777	2215	20110907_MF_CO_0285AgBe_TiO2_R03_1	2792	1777	2215	20110907_MF_CO_0285AgBe_TiO2_R03_1	2792	gi|8249992|emb|CAB93413.1|	gi|8249992|emb|CAB93413.1|	gi|8249992|emb|CAB93413.1|			>gi|8249992|emb|CAB93413.1| putative reductase [Streptomyces coelicolor A3(2)]																	1	1.389	1	1.389	0.596976	2.75	1.389	2	Y	TDHIDLYQFHHID
649	677	336	336		874	906	1534	1909	20110907_MF_CO_0285AgBe_TiO2_R03_2	7926	1534	1909	20110907_MF_CO_0285AgBe_TiO2_R03_2	7926	gi|8568798|emb|CAB94547.1|	gi|8568798|emb|CAB94547.1|	gi|8568798|emb|CAB94547.1|			>gi|8568798|emb|CAB94547.1| chitinase C (putative secreted protein) [Streptomyces coelicolor A3(2)]																	0.452331	0	0.452331	0	0.589641	2.37	15.387	1	Y	PNIKILYSFGGWT
650	703	243	243		764	795	1356	1689	20110907_MF_CO_0285AgBe_TiO2_R03_1	2961	1356	1689	20110907_MF_CO_0285AgBe_TiO2_R03_1	2961	gi|9368933|emb|CAB99165.1|	gi|9368933|emb|CAB99165.1|	gi|9368933|emb|CAB99165.1|			>gi|9368933|emb|CAB99165.1| putative ketoreductase [Streptomyces coelicolor A3(2)]																	0.535434	0.616583	0.535434	0.616583	0.631949	5.4	0.78326	1	Y	GVADGEYWLTAGQ	SRC	SRC	0.047736
651	717	32	32		1661	1725	2882	3631	20110907_MF_CO_0285AgBe_TiO2_R03_1	2762	2882	3631	20110907_MF_CO_0285AgBe_TiO2_R03_1	2762	gi|9716217|emb|CAC01578.1|	gi|9716217|emb|CAC01578.1|	gi|9716217|emb|CAC01578.1|			>gi|9716217|emb|CAC01578.1| putative transcriptional regulatory protein [Streptomyces coelicolor A3(2)]																	0.757069	0.496662	0.757069	0.496662	0.661922	8.36	0.63661	3	Y	SELFDRYWAAAAR
652	727	51	51		778	809	1373	1708	20110907_MF_CO_0285AgBe_TiO2_R03_2	4666	1373	1708	20110907_MF_CO_0285AgBe_TiO2_R03_2	4666	gi|9885230|emb|CAC04238.1|	gi|9885230|emb|CAC04238.1|	gi|9885230|emb|CAC04238.1|			>gi|9885230|emb|CAC04238.1| conserved hypothetical protein [Streptomyces coelicolor A3(2)]																	0.910897	10.1175	0.910897	10.1175	0.667407	5.32	35.356	1	Y	LTEDSAYVRQLLE	EGFR	EGFR	0.143838
653	752	1549	1549		898	931	1573	1960	20110907_MF_CO_0285AgBe_TiO2_R03_1	9154	1573	1960	20110907_MF_CO_0285AgBe_TiO2_R03_1	9154	IPI:CON_00711422.1|ENSEMBL:ENSBTAP00000011213	IPI:CON_00711422.1|ENSEMBL:ENSBTAP00000011213	IPI:CON_00711422.1|ENSEMBL:ENSBTAP00000011213			>IPI:CON_00711422.1|ENSEMBL:ENSBTAP00000011213 (Bos taurus) similar to apolipoprotein B, partial																	0.672748	4.09288	0.672748	4.09288	0.802584	1.35	19.76	3	Y	SSTSVTYMKAKFQ
654	756	3	3		1104	1150	1900	2353	20110907_MF_CO_0285AgBe_TiO2_R03_1	8914	1900	2353	20110907_MF_CO_0285AgBe_TiO2_R03_1	8914	IPI:CON_6016413|SWISS-PROT:Q15323;IPI:CON_109456|TREMBL:Q9UE12;IPI:CON_6686299|SWISS-PROT:Q14525	IPI:CON_6016413|SWISS-PROT:Q15323	IPI:CON_6016413|SWISS-PROT:Q15323	Keratin, type I cuticular Ha1;Hair keratin, type I Ha1;Keratin-31;Keratin, type I cuticular Ha1;Hair keratin, type I Ha1;Keratin-31;Keratin, type I cuticular Ha3-II;Hair keratin, type I Ha3-II;Keratin-33B	KRT31;HHA1;HKA1;KRTHA1;KRT31;HHA1;HKA1;KRTHA1;KRT33B;HHA3-II;HKA3B;KRTHA3B	>IPI:CON_6016413|SWISS-PROT:Q15323 Keratin, type I cuticular HA1 (Hair keratin, type I HA1);>IPI:CON_109456|TREMBL:Q9UE12 Type I hair keratin 1 - Homo sapiens (Human).;>IPI:CON_6686299|SWISS-PROT:Q14525 Keratin, type I cuticular HA3-II (Hair keratin, type	Q15323;Q9UE12;Q14525	ENSG00000094796;ENSG00000094796;ENSG00000131738	PF00038;PF00038;PF00038	Filament;Filament;Filament	Intermediate filament protein;Intermediate filament protein;Intermediate filament protein		GO:0005882;GO:0044422;GO:0044424;GO:0044430;GO:0044446;GO:0044464;GO:0005882;GO:0044422;GO:0044424;GO:0044430;GO:0044446;GO:0044464;GO:0005882;GO:0044422;GO:0044424;GO:0044430;GO:0044446;GO:0044464	intermediate filament;organelle part;intracellular part;cytoskeletal part;intracellular organelle part;cell part;intermediate filament;organelle part;intracellular part;cytoskeletal part;intracellular organelle part;cell part;intermediate filament	GO:0005198;GO:0005200;GO:0005488;GO:0005515;GO:0005198;GO:0005200;GO:0005488;GO:0005515;GO:0005198;GO:0005488;GO:0005515	structural molecule activity;structural constituent of cytoskeleton;binding;protein binding;structural molecule activity;structural constituent of cytoskeleton;binding;protein binding;structural molecule activity;binding;protein binding	GO:0008544;GO:0009888;GO:0032502;GO:0048856;GO:0008544;GO:0009888;GO:0032502;GO:0048856	epidermis development;tissue development;developmental process;anatomical structure development;epidermis development;tissue development;developmental process;anatomical structure development	hsa:3881;hsa:3881;hsa:3884			K07604	0.329935	0.535496	0.329935	0.535496	0.606459	0.62	2.2379	2	Y	____MPYNFCLPS
655	769	504	504		1452	1510	2493	3111	20110907_MF_CO_0285AgBe_TiO2_R03_1	5637	2493	3111	20110907_MF_CO_0285AgBe_TiO2_R03_1	5637	IPI:REV_CON_00686450.1|SWISS-PROT:Q3SZ57	IPI:REV_CON_00686450.1|SWISS-PROT:Q3SZ57	IPI:REV_CON_00686450.1|SWISS-PROT:Q3SZ57			>IPI:REV_CON_00686450.1|SWISS-PROT:Q3SZ57 (Bos taurus) Alpha-fetoprotein precursor	Q3SZ57																0.966521	11.5629	0.966521	11.5629	0.662241	0.61	12.058	3	Y	CDSLGKYEPIKER	ALK	ALK	0.2
656	771	269	269		1061	1100	1833	2282	20110907_MF_CO_0285AgBe_TiO2_R03_1	3207	1833	2282	20110907_MF_CO_0285AgBe_TiO2_R03_1	3207	IPI:REV_CON_00687777.1|TREMBL:Q1A7A4	IPI:REV_CON_00687777.1|TREMBL:Q1A7A4	IPI:REV_CON_00687777.1|TREMBL:Q1A7A4			>IPI:REV_CON_00687777.1|TREMBL:Q1A7A4 (Bos taurus) similar to complement component C5	Q1A7A4																0.88934	9.05079	0.88934	9.05079	0.525754	1.99	39.663	1	Y	EESSKLYSACAVR
657	784	29	29		1304	1358	2283	2867	20110907_MF_CO_0285AgBe_TiO2_R03_1	12644	2283	2867	20110907_MF_CO_0285AgBe_TiO2_R03_1	12644	IPI:REV_CON_IPI00241841.9|SWISS-PROT:Q5XKE5	IPI:REV_CON_IPI00241841.9|SWISS-PROT:Q5XKE5	IPI:REV_CON_IPI00241841.9|SWISS-PROT:Q5XKE5	Keratin, type II cytoskeletal 79;Cytokeratin-79;Keratin-79;Type II keratin-38;Keratin-6-like	KRT79;K6L;KB38;KRT6L	Keratin, type II cytoskeletal 79	Q5XKE5	ENSG00000185640	PF00038	Filament	Intermediate filament protein		GO:0005882;GO:0044422;GO:0044424;GO:0044430;GO:0044446;GO:0044464;GO:0045095	intermediate filament;organelle part;intracellular part;cytoskeletal part;intracellular organelle part;cell part;keratin filament	GO:0005198	structural molecule activity			hsa:338785			K07605	0.793427	1.41409	0.793427	1.41409	0.785241	0.6	1.6389	7	Y	GKGVTSYGVNTSF
658	808	92	92		122	128	227	273	20110907_MF_CO_0285AgBe_TiO2_R03_1	2643	227	273	20110907_MF_CO_0285AgBe_TiO2_R03_1	2643	REV_gi|11493175|emb|CAC17501.1|	REV_gi|11493175|emb|CAC17501.1|	REV_gi|11493175|emb|CAC17501.1|			>REV_gi|11493175|emb|CAC17501.1| conserved hypothetical protein [Streptomyces coelicolor A3(2)]																	0.332901	0	0.332901	0	0.790047	7.48	0.29199	2	Y	LEFDMVYWKRPGA
659	809	235	235		882	915	1547	1924	20110907_MF_CO_0285AgBe_TiO2_R03_2	4398	1547	1924	20110907_MF_CO_0285AgBe_TiO2_R03_2	4398	REV_gi|11493190|emb|CAC17529.1|	REV_gi|11493190|emb|CAC17529.1|	REV_gi|11493190|emb|CAC17529.1|			>REV_gi|11493190|emb|CAC17529.1| putative merR-family transcriptional regulator [Streptomyces coelicolor A3(2)]																	0.67617	3.72379	0.67617	3.72379	0.577341	0.57	11.439	3	Y	RRTTTTYAGGIED
660	835	159	159		133	139	243	290	20110907_MF_CO_0285AgBe_TiO2_R03_1	6099	243	290	20110907_MF_CO_0285AgBe_TiO2_R03_1	6099	REV_gi|14285278|emb|CAC40597.1|	REV_gi|14285278|emb|CAC40597.1|	REV_gi|14285278|emb|CAC40597.1|			>REV_gi|14285278|emb|CAC40597.1| putative aminotransferase [Streptomyces coelicolor A3(2)]																	0.598617	2.33007	0.598617	2.33007	0.579591	0.99	4.8813	2	Y	SMWGRVYGARVYK
661	852	43	43		1070	1110	1843	2292	20110907_MF_CO_0285AgBe_TiO2_R03_2	3269	1843	2292	20110907_MF_CO_0285AgBe_TiO2_R03_2	3269	REV_gi|24419006|emb|CAD55454.1|	REV_gi|24419006|emb|CAD55454.1|	REV_gi|24419006|emb|CAD55454.1|			>REV_gi|24419006|emb|CAD55454.1| putative regulatory protein [Streptomyces coelicolor A3(2)]																	0.378957	0	0.378957	0	0.668487	0.7	8.0703	1	Y	KMATRGYTRQIVG
662	855	556	556		1407	1464	2426	3023	20110907_MF_CO_0285AgBe_TiO2_R03_1	11912	2426	3023	20110907_MF_CO_0285AgBe_TiO2_R03_1	11912	REV_gi|24419031|emb|CAD55194.1|	REV_gi|24419031|emb|CAD55194.1|	REV_gi|24419031|emb|CAD55194.1|			>REV_gi|24419031|emb|CAD55194.1| 2-ispoprylmalate synthase [Streptomyces coelicolor A3(2)]																	0.999646	34.5071	0.999646	34.5071	0.453474	18.21	44.395	1	Y	AIDVQDYRGKYAT
663	871	77	77		179	191	339	397	20110907_MF_CO_0285AgBe_TiO2_R03_1	2810	339	397	20110907_MF_CO_0285AgBe_TiO2_R03_1	2810	REV_gi|3192012|emb|CAA19411.1|	REV_gi|3192012|emb|CAA19411.1|	REV_gi|3192012|emb|CAA19411.1|			>REV_gi|3192012|emb|CAA19411.1| hypothetical protein SC2E1.36 [Streptomyces coelicolor A3(2)]																	0.405988	0	0.405988	0	0.80534	6.59	0.59969	2	Y	MHAFARYAAKHAP
664	875	588	588		1169	1219	2059	2567	20110907_MF_CO_0285AgBe_TiO2_R03_2	3779	2059	2567	20110907_MF_CO_0285AgBe_TiO2_R03_2	3779	REV_gi|3367753|emb|CAA20078.1|	REV_gi|3367753|emb|CAA20078.1|	REV_gi|3367753|emb|CAA20078.1|			>REV_gi|3367753|emb|CAA20078.1| beta-galactosidase [Streptomyces coelicolor A3(2)]																	0.520112	0	0.520112	0	0.665971	4.27	18.957	2	Y	LLTGDTYSLTRKS
665	884	190	190		1399	1456	2418	3014	20110907_MF_CO_0285AgBe_TiO2_R03_1	3890	2418	3014	20110907_MF_CO_0285AgBe_TiO2_R03_1	3890	REV_gi|3560017|emb|CAA20639.1|	REV_gi|3560017|emb|CAA20639.1|	REV_gi|3560017|emb|CAA20639.1|			>REV_gi|3560017|emb|CAA20639.1| putative secreted glycosyl hydrolase [Streptomyces coelicolor A3(2)]																	0.333316	0	0.333316	0	0.525754	8.74	39.663	1	Y	RTADALYSSKPSG
666	893	5	5		793	824	1399	1743	20110907_MF_CO_0285AgBe_TiO2_R03_2	7095	1399	1743	20110907_MF_CO_0285AgBe_TiO2_R03_2	7095	REV_gi|4154064|emb|CAA22717.1|	REV_gi|4154064|emb|CAA22717.1|	REV_gi|4154064|emb|CAA22717.1|			>REV_gi|4154064|emb|CAA22717.1| putative acyl-CoA dehydrogenase [Streptomyces coelicolor A3(2)]																	1	35.3558	1	35.3558	0.606461	1.49	35.356	1	Y	__GQRFYEELRRL	ALK	ALK	0.2
667	898	532	532		1540	1600	2649	3326	20110907_MF_CO_0285AgBe_TiO2_R03_1	10797	2651	3328	20110907_MF_CO_0285AgBe_TiO2_R03_2	9494	REV_gi|4467263|emb|CAB37588.1|	REV_gi|4467263|emb|CAB37588.1|	REV_gi|4467263|emb|CAB37588.1|			>REV_gi|4467263|emb|CAB37588.1| acetolactate synthase [Streptomyces coelicolor A3(2)]																	0.662967	4.42186	0.662967	4.42186	0.32979	8.48	29.723	1	Y	VGTAQAYGTAAHG
668	908	187	187		940	973	1630	2021	20110907_MF_CO_0285AgBe_TiO2_R03_1	1267	1630	2021	20110907_MF_CO_0285AgBe_TiO2_R03_1	1267	REV_gi|4584480|emb|CAB40683.1|	REV_gi|4584480|emb|CAB40683.1|	REV_gi|4584480|emb|CAB40683.1|			>REV_gi|4584480|emb|CAB40683.1| putative transcriptional regulator [Streptomyces coelicolor A3(2)]																	1	2.78957	1	2.78957	0.707231	0.73	2.7896	1	Y	ALHREGYHGRRVP
669	909	206	206		1134	1181	1935	2389	20110907_MF_CO_0285AgBe_TiO2_R03_1	409	1935	2389	20110907_MF_CO_0285AgBe_TiO2_R03_1	409	REV_gi|4584490|emb|CAB40693.1|	REV_gi|4584490|emb|CAB40693.1|	REV_gi|4584490|emb|CAB40693.1|			>REV_gi|4584490|emb|CAB40693.1| putative transcriptional accessory protein [Streptomyces coelicolor A3(2)]																	0.666667	0	0.666667	0	0.631949	2.53	1.9635	2	Y	RRMVVPYAEPHVS
670	919	172	172		1054	1093	1821	2265	20110907_MF_CO_0285AgBe_TiO2_R03_2	4975	1821	2265	20110907_MF_CO_0285AgBe_TiO2_R03_2	4975	REV_gi|5102808|emb|CAB45223.1|	REV_gi|5102808|emb|CAB45223.1|	REV_gi|5102808|emb|CAB45223.1|			>REV_gi|5102808|emb|CAB45223.1| putative peptidyl-prolyl cis-trans isomerase [Streptomyces coelicolor A3(2)]																	0.787959	6.157	0.787959	6.157	0.606459	4.07	7.6756	2	Y	SKTLTAYLQAAM_
671	920	90	90		572	598	1001	1206	20110907_MF_CO_0285AgBe_TiO2_R03_1	2897	1001	1206	20110907_MF_CO_0285AgBe_TiO2_R03_1	2897	REV_gi|5123868|emb|CAB45460.1|	REV_gi|5123868|emb|CAB45460.1|	REV_gi|5123868|emb|CAB45460.1|			>REV_gi|5123868|emb|CAB45460.1| conserved hypothetical protein [Streptomyces coelicolor A3(2)]																	0.720826	0.729473	0.720826	0.729473	0.801784	0.94	1.2538	5	Y	GTSSAGYAYVAHT	ALK	ALK	0.2
672	920	92	92		572	598	1001	1206	20110907_MF_CO_0285AgBe_TiO2_R03_1	2897	1001	1206	20110907_MF_CO_0285AgBe_TiO2_R03_1	2897	REV_gi|5123868|emb|CAB45460.1|	REV_gi|5123868|emb|CAB45460.1|	REV_gi|5123868|emb|CAB45460.1|			>REV_gi|5123868|emb|CAB45460.1| conserved hypothetical protein [Streptomyces coelicolor A3(2)]																	0.720826	0.729473	0.720826	0.729473	0.801784	0.94	1.2538	5	Y	SSAGYAYVAHTGR
673	922	330	330		1621	1684	2822	3552	20110907_MF_CO_0285AgBe_TiO2_R03_1	7702	2822	3552	20110907_MF_CO_0285AgBe_TiO2_R03_1	7702	REV_gi|5139563|emb|CAB45581.1|	REV_gi|5139563|emb|CAB45581.1|	REV_gi|5139563|emb|CAB45581.1|			>REV_gi|5139563|emb|CAB45581.1| putative DNA ligase [Streptomyces coelicolor A3(2)]																	1	35.3558	1	35.3558	0.667407	5.05	35.356	1	Y	GDKWAEYHMGPPK
674	926	54	54		54	59	109	123	20110907_MF_CO_0285AgBe_TiO2_R03_1	6520	109	123	20110907_MF_CO_0285AgBe_TiO2_R03_1	6520	REV_gi|5457287|emb|CAB46974.1|	REV_gi|5457287|emb|CAB46974.1|	REV_gi|5457287|emb|CAB46974.1|			>REV_gi|5457287|emb|CAB46974.1| conserved hypothetical protein [Streptomyces coelicolor A3(2)]																	0.38613	0	0.38613	0	0.622275	0.66	14.171	1	Y	WKAEETYPDSMGV	EGFR;SRC	SRC	0.047736
675	931	65	65		1474	1534	2524	3148	20110907_MF_CO_0285AgBe_TiO2_R03_1	5645	2524	3148	20110907_MF_CO_0285AgBe_TiO2_R03_1	5645	REV_gi|5531382|emb|CAB51014.1|	REV_gi|5531382|emb|CAB51014.1|	REV_gi|5531382|emb|CAB51014.1|			>REV_gi|5531382|emb|CAB51014.1| putative permease binding-protein component [Streptomyces coelicolor A3(2)]																	0.524742	3.2777	0.524742	3.2777	0.747273	4.57	4.5475	1	Y	VMPAANYNPFKKF	EGFR	EGFR	0.143838
676	934	226	226		1271	1325	2239	2797	20110907_MF_CO_0285AgBe_TiO2_R03_2	4039	2239	2797	20110907_MF_CO_0285AgBe_TiO2_R03_2	4039	REV_gi|5738484|emb|CAB52832.1|	REV_gi|5738484|emb|CAB52832.1|	REV_gi|5738484|emb|CAB52832.1|			>REV_gi|5738484|emb|CAB52832.1| putative pseudouridine synthase [Streptomyces coelicolor A3(2)]																	0.919566	10.5814	0.919566	10.5814	0.691017	9.55	17.512	1	Y	CRRASGYGRAALK
677	940	387	387		1629	1692	2834	3566	20110907_MF_CO_0285AgBe_TiO2_R03_1	10483	2834	3566	20110907_MF_CO_0285AgBe_TiO2_R03_1	10483	REV_gi|5777678|emb|CAB53427.1|	REV_gi|5777678|emb|CAB53427.1|	REV_gi|5777678|emb|CAB53427.1|			>REV_gi|5777678|emb|CAB53427.1| putative two-component sensor [Streptomyces coelicolor A3(2)]																	0.999827	37.6273	0.999827	37.6273	0.123104	11.57	64.757	1	Y	ERLSEEYRLANDI
678	944	163	163		1647	1711	2862	3594	20110907_MF_CO_0285AgBe_TiO2_R03_1	11742	2862	3594	20110907_MF_CO_0285AgBe_TiO2_R03_1	11742	REV_gi|5881852|emb|CAB55651.1|	REV_gi|5881852|emb|CAB55651.1|	REV_gi|5881852|emb|CAB55651.1|			>REV_gi|5881852|emb|CAB55651.1| putative acetyltransferase [Streptomyces coelicolor A3(2)]																	0.988442	23.1794	0.988442	23.1794	0.675503	2.3	27.149	2	Y	TRLEPGYAYLVRN	ALK	ALK	0.2
679	944	165	165		1647	1711	2862	3594	20110907_MF_CO_0285AgBe_TiO2_R03_1	11742	2862	3594	20110907_MF_CO_0285AgBe_TiO2_R03_1	11742	REV_gi|5881852|emb|CAB55651.1|	REV_gi|5881852|emb|CAB55651.1|	REV_gi|5881852|emb|CAB55651.1|			>REV_gi|5881852|emb|CAB55651.1| putative acetyltransferase [Streptomyces coelicolor A3(2)]																	0.99393	26.3657	0.99393	26.3657	0.675503	2.3	27.149	2	Y	LEPGYAYLVRNHE
680	952	102	102		1414	1471	2435	3032	20110907_MF_CO_0285AgBe_TiO2_R03_1	10468	2435	3032	20110907_MF_CO_0285AgBe_TiO2_R03_1	10468	REV_gi|6138840|emb|CAB59651.1|	REV_gi|6138840|emb|CAB59651.1|	REV_gi|6138840|emb|CAB59651.1|			>REV_gi|6138840|emb|CAB59651.1| hypothetical protein SCE87.06 [Streptomyces coelicolor A3(2)]																	0.951888	13.1066	0.951888	13.1066	0.624347	2.7	28.696	1	Y	MKGLTKYRGNNTN
681	968	200	200		904	937	1583	1971	20110907_MF_CO_0285AgBe_TiO2_R03_2	6035	1583	1971	20110907_MF_CO_0285AgBe_TiO2_R03_2	6035	REV_gi|6562808|emb|CAB62739.1|	REV_gi|6562808|emb|CAB62739.1|	REV_gi|6562808|emb|CAB62739.1|			>REV_gi|6562808|emb|CAB62739.1| putative aldose 1-epimerase [Streptomyces coelicolor A3(2)]																	0.5	0	0.5	0	0.696836	3.09	15.012	2	Y	RRGTLTYTKVRAL	ALK	ALK	0.2
682	982	64	64		1643	1707	2858	3590	20110907_MF_CO_0285AgBe_TiO2_R03_1	393	2858	3590	20110907_MF_CO_0285AgBe_TiO2_R03_1	393	REV_gi|7209218|emb|CAB76880.1|	REV_gi|7209218|emb|CAB76880.1|	REV_gi|7209218|emb|CAB76880.1|			>REV_gi|7209218|emb|CAB76880.1| putative asnC-family regulatory protein [Streptomyces coelicolor A3(2)]																	0.489309	0.0415408	0.489309	0.0415408	0.701054	0.17	0.64527	2	Y	AVVEQRYELRGQI
683	997	216	216		77	83	148	187	20110907_MF_CO_0285AgBe_TiO2_R03_2	5566	148	187	20110907_MF_CO_0285AgBe_TiO2_R03_2	5566	REV_gi|7649517|emb|CAB88936.1|	REV_gi|7649517|emb|CAB88936.1|	REV_gi|7649517|emb|CAB88936.1|			>REV_gi|7649517|emb|CAB88936.1| putative helicase [Streptomyces coelicolor A3(2)]																	1	15.3812	1	15.3812	0.738221	2.28	15.381	1	Y	FTLRAEYMRDIVK
684	998	194	194		626	654	1110	1340	20110907_MF_CO_0285AgBe_TiO2_R03_2	4193	1110	1340	20110907_MF_CO_0285AgBe_TiO2_R03_2	4193	REV_gi|7649538|emb|CAB89013.1|	REV_gi|7649538|emb|CAB89013.1|	REV_gi|7649538|emb|CAB89013.1|			>REV_gi|7649538|emb|CAB89013.1| hypothetical protein SC6F7.05c. [Streptomyces coelicolor A3(2)]																	0.750754	6.95093	0.750754	6.95093	0.624347	1.45	28.696	1	Y	KKESAGYEYVLHV	ALK;EGFR	EGFR	0.143838
685	1002	128	128		100	106	187	229	20110907_MF_CO_0285AgBe_TiO2_R03_1	10802	187	229	20110907_MF_CO_0285AgBe_TiO2_R03_1	10802	REV_gi|7799203|emb|CAB90919.1|	REV_gi|7799203|emb|CAB90919.1|	REV_gi|7799203|emb|CAB90919.1|			>REV_gi|7799203|emb|CAB90919.1| putative two-component system response regulator [Streptomyces coelicolor A3(2)]																	0.837711	8.33372	0.837711	8.33372	0.733859	3.56	21	2	Y	GKAIADYLDAEED	EGFR	EGFR	0.143838
686	1006	63	63		671	700	1201	1437	20110907_MF_CO_0285AgBe_TiO2_R03_2	5892	1201	1437	20110907_MF_CO_0285AgBe_TiO2_R03_2	5892	REV_gi|7799270|emb|CAB90892.1|	REV_gi|7799270|emb|CAB90892.1|	REV_gi|7799270|emb|CAB90892.1|			>REV_gi|7799270|emb|CAB90892.1| two component system histidine kinase. [Streptomyces coelicolor A3(2)]																	1	7.16808	1	7.16808	0.623283	0.59	7.1681	1	Y	YRFDFVYPLADDP	SRC	SRC	0.047736
687	1009	42	42		160	170	303	359	20110907_MF_CO_0285AgBe_TiO2_R03_1	5835	298	351	20110907_MF_CO_0285AgBe_TiO2_R03_1	5379	REV_gi|8052405|emb|CAB92262.1|	REV_gi|8052405|emb|CAB92262.1|	REV_gi|8052405|emb|CAB92262.1|			>REV_gi|8052405|emb|CAB92262.1| putative 2-hydroxyacid-family dehydrogenase [Streptomyces coelicolor A3(2)]																	0.997139	25.3809	0.997139	25.3809	0.364073	5.05	43.442	2	Y	YNRASVYGLHPTA
688	1022	66	66		1385	1442	2401	2997	20110907_MF_CO_0285AgBe_TiO2_R03_1	3390	2401	2997	20110907_MF_CO_0285AgBe_TiO2_R03_1	3390	REV_gi|8894759|emb|CAB95919.1|	REV_gi|8894759|emb|CAB95919.1|	REV_gi|8894759|emb|CAB95919.1|			>REV_gi|8894759|emb|CAB95919.1| putative membrane protein [Streptomyces coelicolor A3(2)]																	0.268495	0	0.268495	0	0.582438	4.51	5.6836	1	Y	KPLVVSYRTKGAV
689	1034	473	473		1634	1697	2840	3572	20110907_MF_CO_0285AgBe_TiO2_R03_2	4655	2840	3572	20110907_MF_CO_0285AgBe_TiO2_R03_2	4655	REV_gi|9716218|emb|CAC01579.1|	REV_gi|9716218|emb|CAC01579.1|	REV_gi|9716218|emb|CAC01579.1|			>REV_gi|9716218|emb|CAC01579.1| putative secreted amidase [Streptomyces coelicolor A3(2)]																	0.195884	0	0.195884	0	0.799677	15.91	1.303	1	Y	RYAVAGYWEGPDT
690	1038	82	82		772	803	1364	1698	20110907_MF_CO_0285AgBe_TiO2_R03_1	4113	1364	1698	20110907_MF_CO_0285AgBe_TiO2_R03_1	4113	REV_gi|9885224|emb|CAC04232.1|	REV_gi|9885224|emb|CAC04232.1|	REV_gi|9885224|emb|CAC04232.1|			>REV_gi|9885224|emb|CAC04232.1| hypothetical protein SC4B10.27 [Streptomyces coelicolor A3(2)]																	0.996302	24.3049	0.996302	24.3049	0.611447	10.57	31.76	1	Y	VAKGIVYGFAPGS
[truncated: 14 more columns]

## Sheet: GlnR
id	Protein Group IDs	Positions	Protein Descriptions	Localization Prob	Number of Phospho (STY)	Amino Acid	Motifs	Best Motif	PEP	Mascot Score	Modified Sequence	Phospho (STY) Probabilities	Position in peptide	Charge	m/z	Mass Error [ppm]	Intensity
115	581	264	>gi|7636032|emb|CAB88492.1| transcriptional regulatory protein [Streptomyces coelicolor A3(2)]	0.979159	1	S			4.13213e-16	37.8	_AAAETNEAAGARS(ph)SK(ac)V_	AAAETNEAAGARS(0.979)S(0.021)KV	13	2	827.875	0.035595	304140
116	581	265	>gi|7636032|emb|CAB88492.1| transcriptional regulatory protein [Streptomyces coelicolor A3(2)]	0.9999	1	S	PKA	PKA	4.13213e-16	37.8	_AAAETNEAAGARSS(ph)KV_	AAAETNEAAGARSS(1)KV	14	2	806.87	-0.20839	9850800
441	581	256	>gi|7636032|emb|CAB88492.1| transcriptional regulatory protein [Streptomyces coelicolor A3(2)]	1	1	T	FHA KAPP	FHA KAPP	4.13213e-16	37.8	_AAAET(ph)NEAAGAR_	AAAET(1)NEAAGAR	5	2	606.256	0.050759	462080
117	581	207	>gi|7636032|emb|CAB88492.1| transcriptional regulatory protein [Streptomyces coelicolor A3(2)]	0.970261	1	S			6.52966e-05	44.29	_LGPEHES(ph)LIGTVR_	LGPEHES(0.97)LIGT(0.03)VR	7	3	496.58	-0.49751	134500
442	581	211	>gi|7636032|emb|CAB88492.1| transcriptional regulatory protein [Streptomyces coelicolor A3(2)]	0.999762	1	T	NEK6	NEK6	6.52966e-05	44.29	_LGPEHESLIGT(ph)VR_	LGPEHESLIGT(1)VR	11	2	744.366	0.16502	566530
118	581	133	>gi|7636032|emb|CAB88492.1| transcriptional regulatory protein [Streptomyces coelicolor A3(2)]	0.999982	1	S	CK2;PLK;PLK1	PLK	2.61606e-11	49.52	_NGDLS(ph)VDEATYSAK_	NGDLS(1)VDEATYSAK	5	2	775.325	0.25617	521870
443	581	138	>gi|7636032|emb|CAB88492.1| transcriptional regulatory protein [Streptomyces coelicolor A3(2)]	0.999131	1	T	FHA KAPP;PLK1	PLK1	2.61606e-11	49.52	_NGDLSVDEAT(ph)YSAK_	NGDLSVDEAT(0.999)YS(0.001)AK	10	2	775.325	0.51705	257880
